# Supplementary material for: Lysine acetylome profiling uncovers novel histone deacetylase substrate proteins in Arabidopsis
Source: Mol Syst Biol. 2017 Oct 23;13(10):949. doi: 10.15252/msb.20177819 (PMC5658702; doi:10.15252/msb.20177819)
Supplement: Supplementary file 2 — Dataset EV1 [file MSB-13-949-s002.zip › Dataset_EV1.xlsx]

## Sheet: Kac sites quantified
Dataset EV1: (A) Lysine acetylation sites (Kac) identified and quantified in A. thaliana leaves after treatment with apicidin. Leaf strips were vacuum-infiltrated with 5 µM apicidin or a buffer control and incubated for 4 h under light. Sites identified at 1% FDR were additionally filtered (score >= 35, delta score >= 6, localization probability >= 0.75, at least two valid quantitation values per…
																																				mean normalised log2 site ratio (apicidin/ctrl)			raw log2 site ratios of technical replicates						normalised log2 site ratios of technical replicates
Proteins	Site positions within proteins	Multi-plicity	Leading proteins	Fasta headers	PEP	Score	Delta score	Score for localization	Locali-zation prob.	Localization prob Apicidin KAc 1	PEP Apicidin KAc 1	Score Apicidin KAc 1	Localization prob Apicidin KAc 1b	PEP Apicidin KAc 1b	Score Apicidin KAc 1b	Localization prob Apicidin KAc 2	PEP Apicidin KAc 2	Localization prob Apicidin KAc 2b	Score Apicidin KAc 2	PEP Apicidin KAc 2b	Score Apicidin KAc 2b	Localization prob Apicidin Kac 3	PEP Apicidin Kac 3	Score Apicidin Kac 3	Localization prob Apicidin KAc 3b	PEP Apicidin KAc 3b	Score Apicidin KAc 3b	Charge	Diagnostic peak	Mass error [ppm]	No. of Acetyl (K)	Acetyl (K) Probabilities	Acetyl (K) Score diffs	Sequence window	Position in peptide	rep 1	rep 2	rep 3	rep 1a	rep 1b	rep 2a	rep 2b	rep 3a	rep 3b	rep 1a	rep 1b	rep 2a	rep 2b	rep 3a
AT1G01370.2;AT1G01370.1	88;88	___1	AT1G01370.2	>AT1G01370.2 | Symbols: HTR12, CENH3 | Histone superfamily protein | chr1:143773-145400 FORWARD LENGTH=178;>AT1G01370.1 | Symbols: HTR12, CENH3 | Histone superfamily protein | chr1:143773-145400 FORWARD LENGTH=178	8.28116e-06	111.94	63.945	95.417	1	1	8.28116e-06	84.365	1	0.00011934	111.94	1	0.010949	1	61.11	0.00626295	95.417	1	0.00114812	77.185	0	NaN	NaN	3		-0.69777	1	YRPGTVALK(1)EIR	YRPGTVALK(95.42)EIR	SQKKSYRYRPGTVALKEIRHFQKQTNLLIPA	9	-0.0560069	0.00246569	0.00122463	-0.0238857	0.122474	0.114767	-0.110558	0.153935	0.28629	-0.171092	0.0590784	0.117562	-0.112631	-0.10135
AT1G01790.1	168	___1	AT1G01790.1	>AT1G01790.1 | Symbols: KEA1, ATKEA1 | K+ efflux antiporter 1 | chr1:284781-290869 FORWARD LENGTH=1193	1.48326e-46	182.33	159.44	160.67	1	1	3.97075e-46	182.33	1	8.04177e-12	151.13	1	1.48326e-46	1	181.67	4.25463e-24	168.85	1	5.28478e-29	166.48	1	2.0711e-06	133.05	3		0.46752	1	LNSTMFEEK(1)AQR	LNSTMFEEK(160.67)AQR	KELEVARLNSTMFEEKAQRISERAIALKDEA	9	-0.205276	-0.0294074	-0.12062	-0.0690886	-0.212601	-0.0807286	-0.0871509	0.00920381	0.0970713	-0.155213	-0.255339	-0.0262638	-0.032551	-0.201278
AT1G02500.2;AT1G02500.1;AT3G17390.1	227;227;227	___1	AT1G02500.2;AT3G17390.1	>AT1G02500.2 | Symbols: SAM1, SAM-1, MAT1, AtSAM1 | S-adenosylmethionine synthetase 1 | chr1:519037-520218 FORWARD LENGTH=393;>AT1G02500.1 | Symbols: SAM1, SAM-1, MAT1, AtSAM1 | S-adenosylmethionine synthetase 1 | chr1:519037-520218 FORWARD LENGTH=393;>AT3	9.69358e-12	125.47	108.58	125.47	1	1	0.000580509	37.77	1	9.69358e-12	125.47	1	9.78098e-06	0	49.595	NaN	NaN	NaN	NaN	NaN	0	NaN	NaN	3		-0.72988	1	YLDEK(1)TIFHLNPSGR	YLDEK(125.47)TIFHLNPSGR	EHVIKPVIPEKYLDEKTIFHLNPSGRFVIGG	5	0.324421	0.402476	0.403595	0.42503	0.22848	0.454597	0.275961	NaN	0.549916	0.407733	0.241108	0.482332	0.32262	NaN
AT1G02780.1;AT4G02230.1	162;162	___1	AT1G02780.1;AT4G02230.1	>AT1G02780.1 | Symbols: emb2386 | Ribosomal protein L19e family protein | chr1:608120-609391 REVERSE LENGTH=214;>AT4G02230.1 | Symbols: | Ribosomal protein L19e family protein | chr4:979391-980640 REVERSE LENGTH=208	0.0111738	60.255	40.614	60.255	1	1	0.0111738	60.255	NaN	NaN	NaN	0	NaN	NaN	NaN	NaN	NaN	0	NaN	NaN	NaN	NaN	NaN	2	+	1.4049	1	TLSDQFEAK(1)R	TLSDQFEAK(60.26)R	AEKAREKTLSDQFEAKRAKNKASRERKHARR	9	-0.239873	0.0107799	-0.696845	-0.234991	NaN	-0.0531644	NaN	-0.511094	NaN	-0.239873	NaN	0.0107799	NaN	-0.696845
AT1G03130.1;AT4G02770.1	170;174	___1	AT1G03130.1;AT4G02770.1	>AT1G03130.1 | Symbols: PSAD-2 | photosystem I subunit D-2 | chr1:753528-754142 REVERSE LENGTH=204;>AT4G02770.1 | Symbols: PSAD-1 | photosystem I subunit D-1 | chr4:1229247-1229873 REVERSE LENGTH=208	6.05094e-15	129.34	104	101.32	1	1	2.48701e-13	105.65	1	4.59122e-06	122.55	1	6.05094e-15	1	115.57	1.79558e-05	124.38	1	4.70036e-14	129.34	1	0.00204567	101.32	2		0.28734	1	DGVYPEK(1)ANPGR	DGVYPEK(101.32)ANPGR	GEVQYLHPKDGVYPEKANPGREGVGLNMRSI	7	-0.280938	-0.205567	-0.430157	-0.22825	-0.116692	-0.252656	-0.29736	-0.129308	-0.214157	-0.372393	-0.189483	-0.221371	-0.189763	-0.399825
AT1G03130.1;AT4G02770.1	124;128	___1	AT1G03130.1;AT4G02770.1	>AT1G03130.1 | Symbols: PSAD-2 | photosystem I subunit D-2 | chr1:753528-754142 REVERSE LENGTH=204;>AT4G02770.1 | Symbols: PSAD-1 | photosystem I subunit D-1 | chr4:1229247-1229873 REVERSE LENGTH=208	6.86089e-41	188.99	135.21	166.69	1	1	3.36063e-09	139.86	NaN	NaN	NaN	1	0.000454454	1	86.344	1.29166e-20	166.69	1	6.86089e-41	188.99	0	NaN	NaN	2		0.41349	1	EGPNLLK(1)LAR	EGPNLLK(166.69)LAR	PTGGAAIMREGPNLLKLARKEQCLALGTRLR	7	0.132774	0.103637	0.137082	0.235972	NaN	0.0969364	-0.0104977	0.260387	0.291368	0.132774	NaN	0.175173	0.0321009	0.153546
AT1G03130.1;AT4G02770.1	195;199	___1	AT1G03130.1;AT4G02770.1	>AT1G03130.1 | Symbols: PSAD-2 | photosystem I subunit D-2 | chr1:753528-754142 REVERSE LENGTH=204;>AT4G02770.1 | Symbols: PSAD-1 | photosystem I subunit D-1 | chr4:1229247-1229873 REVERSE LENGTH=208	1.8479e-09	92.856	81.274	92.856	1	1	0.00231353	55.724	NaN	NaN	NaN	1	0.000709951	NaN	55.724	NaN	NaN	1	1.8479e-09	92.856	NaN	NaN	NaN	3	+	0.2781	1	NVSPIEVK(1)FTGK	NVSPIEVK(92.86)FTGK(-92.86)	LNMRSIGKNVSPIEVKFTGKQSYDL______	8	0.203264	0.0309717	0.130404	0.264476	NaN	0.015212	NaN	0.301119	NaN	0.203264	NaN	0.0309717	NaN	0.130404
AT1G03630.2;AT1G03630.1;AT4G27440.2;AT4G27440.1	213;215;214;214	___1	AT1G03630.2;AT4G27440.2	>AT1G03630.2 | Symbols: POR C, PORC | protochlorophyllide oxidoreductase C | chr1:907699-909245 FORWARD LENGTH=399;>AT1G03630.1 | Symbols: POR C, PORC | protochlorophyllide oxidoreductase C | chr1:907699-909245 FORWARD LENGTH=401;>AT4G27440.2 | Symbols: PO	0.00711184	115.71	56.734	115.71	1	1	0.0749624	74.92	NaN	NaN	NaN	0	NaN	1	NaN	0.00711184	115.71	1	0.0397859	46.462	0	NaN	NaN	2		0.42155	1	LLLDDLK(1)K	LLLDDLK(115.71)K(-115.71)	HLGHFLLARLLLDDLKKSDYPSKRLIIVGSI;HLGHFLLSRLLLDDLKKSDYPSKRMIIVGSI	7	-0.0427837	0.00606708	0.204838	0.0717627	NaN	0.068602	-0.153912	0.473423	0.231432	-0.0427837	NaN	0.147958	-0.135824	0.351289
AT1G04410.1;AT5G43330.1	105;105	___1	AT1G04410.1;AT5G43330.1	>AT1G04410.1 | Symbols: | Lactate/malate dehydrogenase family protein | chr1:1189418-1191267 REVERSE LENGTH=332;>AT5G43330.1 | Symbols: | Lactate/malate dehydrogenase family protein | chr5:17390552-17392449 FORWARD LENGTH=332	0.00327187	56.205	51.224	46.069	1	NaN	NaN	NaN	NaN	NaN	NaN	1	0.00849462	NaN	39.73	NaN	NaN	1	0.00447278	46.88	NaN	NaN	NaN	2	+	0.52116	1	DVMSK(1)NVSIYK	DVMSK(46.07)NVSIYK(-46.07)	GFPRKEGMERKDVMSKNVSIYKSQAAALEKH;GFPRKEGMERKDVMSKNVSIYKSQASALEKH	5	NaN	0.239154	0.0643311	NaN	NaN	0.22367	NaN	0.238665	NaN	NaN	NaN	0.239154	NaN	0.0643311
AT1G04410.1;AT5G43330.1	237;237	___1	AT1G04410.1;AT5G43330.1	>AT1G04410.1 | Symbols: | Lactate/malate dehydrogenase family protein | chr1:1189418-1191267 REVERSE LENGTH=332;>AT5G43330.1 | Symbols: | Lactate/malate dehydrogenase family protein | chr5:17390552-17392449 FORWARD LENGTH=332	0.00613381	107.9	44.185	96.492	1	NaN	NaN	NaN	1	0.00613381	107.9	0	NaN	1	NaN	0.014856	96.492	1	0.03998	77.282	0	NaN	NaN	2		-0.26577	1	GAAIIK(1)AR	GAAIIK(96.49)AR	GEFISTVQQRGAAIIKARKLSSALSAASSAC	6	-0.145956	-0.0720229	-0.0654264	NaN	-0.112709	0.0238941	-0.213521	0.167358	-0.0302509	NaN	-0.145956	0.0619835	-0.206029	0.000144286
AT3G04400.1;AT2G33370.1;AT1G04480.1	13;13;13	___1	AT3G04400.1	>AT3G04400.1 | Symbols: emb2171 | Ribosomal protein L14p/L23e family protein | chr3:1167339-1168308 FORWARD LENGTH=140;>AT2G33370.1 | Symbols: | Ribosomal protein L14p/L23e family protein | chr2:14143718-14144644 REVERSE LENGTH=140;>AT1G04480.1 | Symbols:	0.0174781	74.841	23.396	66.19	1	NaN	NaN	NaN	1	0.0174781	74.841	NaN	NaN	1	NaN	0.0321854	66.19	NaN	NaN	NaN	0	NaN	NaN	2	+	-1.2819	1	GGTSGNK(1)FR	GGTSGNK(66.19)FR	___MSKRGRGGTSGNKFRMSLGLPVAATVNC	7	0.105008	-0.308823	-0.158703	NaN	0.150949	NaN	-0.345088	NaN	-0.0197261	NaN	0.105008	NaN	-0.308823	NaN
AT3G04400.1;AT2G33370.1;AT1G04480.1;AT3G04400.2	43;43;43;28	___1	AT3G04400.1	>AT3G04400.1 | Symbols: emb2171 | Ribosomal protein L14p/L23e family protein | chr3:1167339-1168308 FORWARD LENGTH=140;>AT2G33370.1 | Symbols: | Ribosomal protein L14p/L23e family protein | chr2:14143718-14144644 REVERSE LENGTH=140;>AT1G04480.1 | Symbols:	0.000993536	89.43	52.286	89.43	1	1	0.00531339	83.182	NaN	NaN	NaN	1	0.0413407	1	54.259	0.000993536	89.43	1	0.073793	44.543	NaN	NaN	NaN	2		-0.20795	1	NLYIISVK(1)GIK	NLYIISVK(89.43)GIK(-89.43)	CADNTGAKNLYIISVKGIKGRLNRLPSACVG	8	NaN	0.702125	2.89134	NaN	NaN	NaN	0.595026	2.9781	NaN	NaN	NaN	NaN	0.702126	2.89134
AT1G04810.1;AT2G32730.1	730;730	___1	AT1G04810.1;AT2G32730.1	>AT1G04810.1 | Symbols: | 26S proteasome regulatory complex, non-ATPase subcomplex, Rpn2/Psmd1 subunit | chr1:1350304-1355261 FORWARD LENGTH=1001;>AT2G32730.1 | Symbols: | 26S proteasome regulatory complex, non-ATPase subcomplex, Rpn2/Psmd1 subunit | chr	0.00112664	77.674	60.463	77.674	1	NaN	NaN	NaN	1	0.00112664	77.674	NaN	NaN	0	NaN	NaN	NaN	NaN	NaN	NaN	0	NaN	NaN	3		-0.4325	1	IILDK(1)HEDTMSK	IILDK(77.67)HEDTMSK(-77.67)	RVGAFRRQLEKIILDKHEDTMSKMGAILASG;RVGVFRRQLEKIILDKHEDTMSKMGAILASG	5	0.0356239	0.613626	0.134221	NaN	0.0740944	NaN	0.626953	NaN	0.300885	NaN	0.0356239	NaN	0.613626	NaN
AT1G50010.1;AT1G04820.1;AT4G14960.2;AT4G14960.1;AT5G19780.1;AT5G19770.1	326;326;326;326;326;326	___1	AT1G50010.1;AT4G14960.2;AT5G19780.1	>AT1G50010.1 | Symbols: TUA2 | tubulin alpha-2 chain | chr1:18517737-18519729 FORWARD LENGTH=450;>AT1G04820.1 | Symbols: TUA4, TOR2 | tubulin alpha-4 chain | chr1:1356421-1358266 REVERSE LENGTH=450;>AT4G14960.2 | Symbols: TUA6 | Tubulin/FtsZ family protein	2.19119e-06	59.634	36.723	59.634	1	1	2.19119e-06	48.216	1	0.00673424	59.634	NaN	NaN	NaN	NaN	NaN	NaN	1	0.00246169	42.314	NaN	NaN	NaN	3		0.18507	1	GDVVPK(1)DVNAAVGTIK	GDVVPK(59.63)DVNAAVGTIK(-59.63)	KYMACCLMYRGDVVPKDVNAAVGTIKTKRTI;KYMACCLMYRGDVVPKDVNAAVGTIKTKRTV	6	0.403008	NaN	-0.443242	0.53077	0.441271	NaN	NaN	-0.320468	NaN	0.499986	0.306029	NaN	NaN	-0.443242
AT1G05190.1	206	___1	AT1G05190.1	>AT1G05190.1 | Symbols: emb2394 | Ribosomal protein L6 family | chr1:1502515-1503738 REVERSE LENGTH=223	3.35522e-09	116.55	96.888	116.55	1	1	2.97649e-08	103.91	NaN	NaN	NaN	NaN	NaN	NaN	NaN	NaN	NaN	1	3.35522e-09	116.55	NaN	NaN	NaN	2	+	-0.31836	1	GVK(1)YSDEIVR	GVK(116.55)YSDEIVR	VRKWRPPEPYKGKGVKYSDEIVRRKEGKAGK	3	-0.361509	NaN	-0.228148	-0.304024	NaN	NaN	NaN	-0.0532243	NaN	-0.361509	NaN	NaN	NaN	-0.228148
AT1G05910.1	1064	___1	AT1G05910.1	>AT1G05910.1 | Symbols: | cell division cycle protein 48-related / CDC48-related | chr1:1790796-1796503 FORWARD LENGTH=1210	0.000567419	122.18	44.253	119.41	1	NaN	NaN	NaN	1	0.00102473	122.18	1	0.0400854	1	72.789	0.00142169	119.41	NaN	NaN	NaN	0	NaN	NaN	2		0.88452	1	DYEGLK(1)K	DYEGLK(119.41)K(-119.41)	NVQPEVNLDRDYEGLKKPKKTTDAVSIDSAA	6	0.919149	0.672007	0.897085	NaN	0.966726	0.590818	0.708938	NaN	1.03041	NaN	0.919149	0.602267	0.741747	NaN
AT1G06230.3;AT1G06230.2;AT1G06230.1	390;390;390	___1	AT1G06230.3	>AT1G06230.3 | Symbols: GTE4 | global transcription factor group E4 | chr1:1907626-1910183 FORWARD LENGTH=766;>AT1G06230.2 | Symbols: GTE4 | global transcription factor group E4 | chr1:1907626-1910183 FORWARD LENGTH=766;>AT1G06230.1 | Symbols: GTE4 | globa	0.000217575	42.068	39.846	40.968	1	1	0.000217575	42.068	NaN	NaN	NaN	1	0.00026919	NaN	40.968	NaN	NaN	NaN	NaN	NaN	NaN	NaN	NaN	3		0.051849	1	NSEFLLGDK(1)LPPAESNK	NSEFLLGDK(40.97)LPPAESNK(-40.97)	KANQFYRNSEFLLGDKLPPAESNKKSKSSSK	9	0.447632	0.0949116	NaN	0.472696	NaN	0.0953169	NaN	NaN	NaN	0.447632	NaN	0.0949116	NaN	NaN
AT1G06680.2;AT1G06680.1	71;115	___1	AT1G06680.2	>AT1G06680.2 | Symbols: PSBP-1, OEE2, PSII-P | photosystem II subunit P-1 | chr1:2048076-2049186 FORWARD LENGTH=219;>AT1G06680.1 | Symbols: PSBP-1, OEE2, PSII-P, OE23 | photosystem II subunit P-1 | chr1:2047940-2049186 FORWARD LENGTH=263	1.11405e-05	94.717	56.38	94.717	1	1	1.11405e-05	47.639	1	0.00011865	94.717	NaN	NaN	NaN	NaN	NaN	NaN	NaN	NaN	NaN	0	NaN	NaN	3		-0.31176	1	WNPSK(1)EIEYPGQVLR	WNPSK(94.72)EIEYPGQVLR	GDGFKVQVPAKWNPSKEIEYPGQVLRFEDNF	5	-0.317043	NaN	-0.222178	-0.201941	-0.333498	NaN	NaN	NaN	-0.0934326	-0.266316	-0.367769	NaN	NaN	NaN
AT1G06950.1	215	___1	AT1G06950.1	>AT1G06950.1 | Symbols: ATTIC110, TIC110 | translocon at the inner envelope membrane of chloroplasts 110 | chr1:2130303-2135563 REVERSE LENGTH=1016	0.00492685	123.79	78.425	123.79	1	0	NaN	NaN	1	0.00492685	123.79	1	0.014794	1	53.756	0.00492685	123.79	0	NaN	NaN	0	NaN	NaN	2		-0.88131	1	GDEVAK(1)IVK	GDEVAK(123.79)IVK(-123.79)	VLPTEGQSLKGDEVAKIVKFKNALGIDEPDA	6	-0.0192388	-0.0905896	-0.0117288	0.0453032	0.018919	-0.176756	-0.111009	0.0593554	0.215368	-0.016512	-0.0219655	-0.104093	-0.0770867	-0.115394
AT1G06950.1	424	___1	AT1G06950.1	>AT1G06950.1 | Symbols: ATTIC110, TIC110 | translocon at the inner envelope membrane of chloroplasts 110 | chr1:2130303-2135563 REVERSE LENGTH=1016	0.0110644	44.318	33.56	44.318	1	NaN	NaN	NaN	NaN	NaN	NaN	1	0.0110644	NaN	44.318	NaN	NaN	0	NaN	NaN	NaN	NaN	NaN	2	+	0.68182	1	MDDLK(1)LLYR	MDDLK(44.32)LLYR	LIGDESDFERRMDDLKLLYRAYVTDALSGGR	5	NaN	0.105946	0.275961	NaN	NaN	-0.0504874	NaN	0.140386	NaN	NaN	NaN	0.105946	NaN	0.275961
AT1G07140.1;AT2G30060.1	75;77	___1	AT1G07140.1;AT2G30060.1	>AT1G07140.1 | Symbols: SIRANBP | Pleckstrin homology (PH) domain superfamily protein | chr1:2192360-2193688 REVERSE LENGTH=228;>AT2G30060.1 | Symbols: | Pleckstrin homology (PH) domain superfamily protein | chr2:12827035-12828551 FORWARD LENGTH=217	0.0117508	56.916	23.764	56.916	1	0	NaN	NaN	NaN	NaN	NaN	NaN	NaN	NaN	NaN	NaN	NaN	1	0.0117508	56.916	NaN	NaN	NaN	2	+	0.10602	1	GAGTVK(1)FLK	GAGTVK(56.92)FLK(-56.92)	DKDANQWKERGAGTVKFLKHKNTGKIRLVMR;DKDGSQWKERGAGTVKFLKHRVSGKIRLVMR	6	0.57415	NaN	0.271067	0.62686	NaN	NaN	NaN	0.437228	NaN	0.57415	NaN	NaN	NaN	0.271067
AT5G59970.1;AT5G59690.1;AT3G53730.1;AT3G46320.1;AT3G45930.1;AT2G28740.1;AT1G07820.2;AT1G07820.1;AT1G07660.1;AT1G07660.2	13;13;13;13;13;13;13;13;13;13	___1	AT5G59970.1	>AT5G59970.1 | Symbols: | Histone superfamily protein | chr5:24146352-24146663 REVERSE LENGTH=103;>AT5G59690.1 | Symbols: | Histone superfamily protein | chr5:24051649-24051960 FORWARD LENGTH=103;>AT3G53730.1 | Symbols: | Histone superfamily protein | c	5.00022e-223	244.95	203.95	71.451	1	1	1.07028e-74	207.29	1	4.03632e-25	151.56	1	5.00022e-223	1	244.95	3.13281e-84	151.56	1	5.0374e-110	207.29	1	2.41462e-19	141	3	+	0.39342	1;2;3;4	GLGK(1)GGAK(1)R	GLGK(71.45)GGAK(71.45)R	___MSGRGKGGKGLGKGGAKRHRKVLRDNIQ	4	0.418676	-0.167685	NaN	NaN	0.565695	NaN	-0.08916	NaN	NaN	NaN	0.418676	NaN	-0.167685	NaN
AT5G59970.1;AT5G59690.1;AT3G53730.1;AT3G46320.1;AT3G45930.1;AT2G28740.1;AT1G07820.2;AT1G07820.1;AT1G07660.1;AT1G07660.2	92;92;92;92;92;92;92;92;92;75	___1	AT5G59970.1	>AT5G59970.1 | Symbols: | Histone superfamily protein | chr5:24146352-24146663 REVERSE LENGTH=103;>AT5G59690.1 | Symbols: | Histone superfamily protein | chr5:24051649-24051960 FORWARD LENGTH=103;>AT3G53730.1 | Symbols: | Histone superfamily protein | c	4.29459e-12	124.6	69.559	75.088	1	1	0.00262436	60.157	1	0.00111749	77.124	1	4.29459e-12	1	93.623	2.27212e-09	124.6	1	3.90094e-08	88.803	0	NaN	NaN	3	+	-0.081954	1	TVTAMDVVYALK(1)R	TVTAMDVVYALK(75.09)R	ARRKTVTAMDVVYALKRQGRTLYGFGG____	12	0.00975143	-0.0773295	-0.0798133	-0.0442557	0.0107799	-0.228165	-0.105504	0.0194884	0.0156403	-0.0543174	0.0738202	-0.164723	0.0100636	-0.109094
AT1G07790.1	28	___1	AT1G07790.1	>AT1G07790.1 | Symbols: HTB1 | Histone superfamily protein | chr1:2413049-2413495 FORWARD LENGTH=148	6.54054e-28	159	132.29	38.3	1	1	0.0493981	52.247	1	0.00378786	100.02	1	6.54054e-28	0.999999	159	0.00856388	78.401	1	2.98389e-07	90.827	NaN	NaN	NaN	3	+	1.4413	1;2;3	AAEK(1)APAEK(1)K(1)PK	AAEK(38.3)APAEK(38.3)K(38.3)PK(-38.3)	KTAAERPVEENKAAEKAPAEKKPKAGKKLPP	4	-0.892232	NaN	-0.690195	NaN	-0.687056	NaN	NaN	-0.388469	NaN	NaN	-0.892232	NaN	NaN	-0.690195
AT1G07790.1	33	___1	AT1G07790.1	>AT1G07790.1 | Symbols: HTB1 | Histone superfamily protein | chr1:2413049-2413495 FORWARD LENGTH=148	6.54054e-28	159	132.29	38.3	1	1	0.0493981	52.247	1	0.00378786	100.02	1	6.54054e-28	0.891427	159	0.00856388	78.401	1	2.98389e-07	88.092	NaN	NaN	NaN	3	+	1.4413	1;2;3	AAEK(1)APAEK(1)K(1)PK	AAEK(38.3)APAEK(38.3)K(38.3)PK(-38.3)	RPVEENKAAEKAPAEKKPKAGKKLPPKEAGD	9	NaN	-1.09866	-0.5707	NaN	NaN	-1.09003	NaN	-0.290251	NaN	NaN	NaN	-1.09866	NaN	-0.5707
AT1G07790.1;AT2G28720.1;AT2G37470.1;AT3G09480.1;AT3G45980.1;AT3G46030.1;AT5G02570.1;AT5G22880.1;AT5G59910.1	132;135;123;110;134;129;116;129;134	___1	AT1G07790.1;AT2G28720.1;AT2G37470.1;AT3G09480.1;AT3G45980.1;AT3G46030.1;AT5G02570.1;AT5G22880.1;AT5G59910.1	>AT1G07790.1 | Symbols: HTB1 | Histone superfamily protein | chr1:2413049-2413495 FORWARD LENGTH=148;>AT2G28720.1 | Symbols: | Histone superfamily protein | chr2:12327043-12327498 FORWARD LENGTH=151;>AT2G37470.1 | Symbols: | Histone superfamily protein |	8.3199e-15	124.25	97.959	68.481	1	1	5.55073e-06	50.831	1	8.3199e-15	124.25	NaN	NaN	1	NaN	8.3199e-15	124.25	1	1.69381e-08	56.817	1	0.00154398	68.481	3		-0.97856	1	LVLPGELAK(1)HAVSEGTK	LVLPGELAK(68.48)HAVSEGTK(-68.48)	EIQTAVRLVLPGELAKHAVSEGTKAVTKFTS	9	-0.00987606	-0.328272	0.113004	0.0928839	0.15056	NaN	-0.149313	0.344147	0.384271	-0.0501588	0.0304067	NaN	-0.328272	0.0806577
AT5G60390.3;AT5G60390.1;AT1G07940.2;AT1G07940.1;AT1G07930.1;AT1G07920.1;AT5G60390.2;AT1G07930.2	172;172;172;172;172;172;172;172	___1	AT5G60390.3	>AT5G60390.3 | Symbols: | GTP binding Elongation factor Tu family protein | chr5:24289226-24290675 FORWARD LENGTH=449;>AT5G60390.1 | Symbols: | GTP binding Elongation factor Tu family protein | chr5:24289226-24290675 FORWARD LENGTH=449;>AT1G07940.2 | Sym	4.94835e-36	163.99	145.98	100.02	1	1	4.94835e-36	163.99	NaN	NaN	NaN	NaN	NaN	1	NaN	0.00028059	100.02	1	0.0035171	64.565	0	NaN	NaN	3		0.42093	1	YDEIIK(1)EVSSYLK	YDEIIK(100.02)EVSSYLK(-100.02)	ATTPKYSKARYDEIIKEVSSYLKKVGYNPDK	6	0.369271	0.157044	-0.154382	0.46999	NaN	NaN	0.134615	-0.384433	0.357608	0.369271	NaN	NaN	0.157044	-0.493236
AT5G60390.3;AT5G60390.1;AT1G07940.2;AT1G07940.1;AT1G07930.1;AT1G07920.1;AT5G60390.2;AT1G07930.2	179;179;179;179;179;179;179;179	___1	AT5G60390.3	>AT5G60390.3 | Symbols: | GTP binding Elongation factor Tu family protein | chr5:24289226-24290675 FORWARD LENGTH=449;>AT5G60390.1 | Symbols: | GTP binding Elongation factor Tu family protein | chr5:24289226-24290675 FORWARD LENGTH=449;>AT1G07940.2 | Sym	1.24319e-07	146.69	100.56	138.06	1	1	0.0643121	40.724	1	1.24319e-07	146.69	0	NaN	1	NaN	1.24319e-07	146.69	1	0.0132968	140.35	0	NaN	NaN	2		0.69958	1	EVSSYLK(1)K	EVSSYLK(138.06)K(-138.06)	KARYDEIIKEVSSYLKKVGYNPDKIPFVPIS	7	0.310364	-0.347704	0.111902	0.602267	0.121148	-0.502178	-0.237711	0.264116	0.304978	0.563451	0.057277	-0.494312	-0.201095	0.0982848
AT5G60390.3;AT5G60390.1;AT1G07940.2;AT1G07940.1;AT1G07930.1;AT1G07920.1;AT5G60390.2	318;318;318;318;318;318;318	___1	AT5G60390.3	>AT5G60390.3 | Symbols: | GTP binding Elongation factor Tu family protein | chr5:24289226-24290675 FORWARD LENGTH=449;>AT5G60390.1 | Symbols: | GTP binding Elongation factor Tu family protein | chr5:24289226-24290675 FORWARD LENGTH=449;>AT1G07940.2 | Sym	1.42495e-20	160.46	120.45	56.956	1	1	7.28995e-17	106.32	1	1.42495e-20	160.46	1	3.85023e-08	1	89.301	0.0136857	56.956	1	1.89177e-07	89.231	0	NaN	NaN	3		-1.016	1	GYVASNSK(1)DDPAK	GYVASNSK(56.96)DDPAK(-56.96)	VAVKDLKRGYVASNSKDDPAKGAANFTSQVI	8	-0.248331	-0.186336	0.0172388	NaN	-0.188233	-0.164642	-0.216284	0.246591	0.195977	NaN	-0.248331	-0.154795	-0.217877	-0.00395845
AT5G60390.3;AT5G60390.1;AT1G07940.2;AT1G07940.1;AT1G07930.1;AT1G07920.1;AT5G60390.2;AT1G07930.2	161;161;161;161;161;161;161;161	___1	AT5G60390.3	>AT5G60390.3 | Symbols: | GTP binding Elongation factor Tu family protein | chr5:24289226-24290675 FORWARD LENGTH=449;>AT5G60390.1 | Symbols: | GTP binding Elongation factor Tu family protein | chr5:24289226-24290675 FORWARD LENGTH=449;>AT1G07940.2 | Sym	0.00195314	122.69	84.834	81.92	1	NaN	NaN	NaN	1	0.00329657	122.69	NaN	NaN	1	NaN	0.00195314	81.92	NaN	NaN	NaN	0	NaN	NaN	2		0.21231	1	MDATTPK(1)YSK	MDATTPK(81.92)YSK(-81.92)	KQMICCCNKMDATTPKYSKARYDEIIKEVSS	7	-0.335954	-0.100067	-0.00168891	NaN	-0.303703	NaN	-0.174507	NaN	0.108625	NaN	-0.335954	NaN	-0.100066	NaN
AT5G60390.3;AT5G60390.1;AT1G07940.2;AT1G07940.1;AT1G07930.1;AT1G07920.1;AT1G07930.2	427;427;427;427;427;427;350	___1	AT5G60390.3	>AT5G60390.3 | Symbols: | GTP binding Elongation factor Tu family protein | chr5:24289226-24290675 FORWARD LENGTH=449;>AT5G60390.1 | Symbols: | GTP binding Elongation factor Tu family protein | chr5:24289226-24290675 FORWARD LENGTH=449;>AT1G07940.2 | Sym	1.47735e-17	108.06	71.119	108.06	1	1	6.01712e-12	92.939	1	0.000199626	102.9	1	1.47735e-17	1	102.52	0.000291266	99.669	1	3.76648e-05	78.505	1	0.000314025	108.06	2		0.046999	1	QTVAVGVIK(1)SVDK	QTVAVGVIK(108.06)SVDK(-108.06)	FAVRDMRQTVAVGVIKSVDKKDPTGAKVTKA	9	-0.294679	-0.0270107	0.0131814	-0.285495	-0.256856	0.000576886	-0.139633	0.251568	0.224534	-0.329033	-0.260325	0.0246034	-0.0786247	0.0364681
AT1G08520.1	692	___1	AT1G08520.1	>AT1G08520.1 | Symbols: ALB1, ALB-1V, V157, PDE166, CHLD | ALBINA 1 | chr1:2696538-2700819 FORWARD LENGTH=760	0.0041512	58.32	40.654	58.32	1	1	0.0041512	49.298	NaN	NaN	NaN	1	0.0590578	NaN	58.32	NaN	NaN	NaN	NaN	NaN	NaN	NaN	NaN	2	+	0.066116	1	ELK(1)DEILEVAGK	ELK(58.32)DEILEVAGK(-58.32)	ESIAPDAPRPTSKELKDEILEVAGKIYKAGM	3	0.0371714	3.39465	NaN	0.0204844	NaN	3.27075	NaN	NaN	NaN	0.0371714	NaN	3.39465	NaN	NaN
AT1G08640.1	115	___1	AT1G08640.1	>AT1G08640.1 | Symbols: CJD1 | Chloroplast J-like domain 1 | chr1:2748714-2751209 REVERSE LENGTH=294	1.55832e-06	50.305	44.59	50.305	1	NaN	NaN	NaN	NaN	NaN	NaN	1	0.000145565	NaN	41.695	NaN	NaN	1	1.55832e-06	50.305	NaN	NaN	NaN	3	+	0.6282	1	SGDEATAALLEK(1)AYDK	SGDEATAALLEK(50.3)AYDK(-50.3)	DAQRSGDEATAALLEKAYDKLMYAQLMNRKK	12	NaN	-0.376114	-0.177164	NaN	NaN	-0.390983	NaN	-0.0272632	NaN	NaN	NaN	-0.376114	NaN	-0.177164
AT5G65360.1;AT5G10400.1;AT5G10390.1;AT3G27360.1;AT1G09200.1;AT5G65350.1;AT5G10980.1;AT4G40040.2;AT4G40040.1;AT4G40030.3;AT4G40030.1;AT4G40030.2	80;80;80;80;80;80;80;80;80;80;80;108	___1	AT5G65360.1;AT5G10980.1	>AT5G65360.1 | Symbols: | Histone superfamily protein | chr5:26120099-26120509 REVERSE LENGTH=136;>AT5G10400.1 | Symbols: | Histone superfamily protein | chr5:3270478-3270888 REVERSE LENGTH=136;>AT5G10390.1 | Symbols: | Histone superfamily protein | chr	0.00234926	82.069	57.814	39.73	1	1	0.00518155	56.205	NaN	NaN	NaN	0	NaN	NaN	NaN	NaN	NaN	1	0.0249112	39.73	NaN	NaN	NaN	2		0.4378	1	EIAQDFK(1)TDLR	EIAQDFK(39.73)TDLR	KLPFQRLVREIAQDFKTDLRFQSHAVLALQE;KLPFQRLVREIAQDFKTDLRFQSSAVAALQE	7	-0.128834	-0.155582	-0.287184	-0.070815	NaN	-0.1721	NaN	-0.112459	NaN	-0.128835	NaN	-0.155582	NaN	-0.287184
AT5G65360.1;AT5G10400.1;AT5G10390.1;AT3G27360.1;AT1G09200.1;AT5G10980.1;AT4G40040.2;AT4G40040.1;AT4G40030.3;AT4G40030.1;AT4G40030.2	24;24;24;24;24;24;24;24;24;24;52	___1	AT5G65360.1;AT5G10980.1	>AT5G65360.1 | Symbols: | Histone superfamily protein | chr5:26120099-26120509 REVERSE LENGTH=136;>AT5G10400.1 | Symbols: | Histone superfamily protein | chr5:3270478-3270888 REVERSE LENGTH=136;>AT5G10390.1 | Symbols: | Histone superfamily protein | chr	1.52074e-59	177.78	109.88	120.31	1	1	9.05827e-25	122.96	1	0.000332344	135.8	1	8.70906e-17	1	112.71	1.40982e-07	146.11	1	1.52074e-59	177.78	1	0.0835621	72.321	2		0.092858	1;2	QLATK(1)AAR	QLATK(120.31)AAR	RKSTGGKAPRKQLATKAARKSAPATGGVKKP;RKSTGGKAPRKQLATKAARKSAPTTGGVKKP	5	-1.11362	-1.12557	-1.02665	-0.928979	-0.941947	-0.954026	-1.19291	-0.812688	NaN	-1.06022	-1.16702	-0.963504	-1.28764	-1.02665
AT1G09340.1	305	___1	AT1G09340.1	>AT1G09340.1 | Symbols: CRB, CSP41B, HIP1.3 | chloroplast RNA binding | chr1:3015473-3018035 FORWARD LENGTH=378	8.02946e-79	160.3	150.73	44.468	1	1	4.66934e-05	48.616	1	7.24737e-49	154.48	1	3.3772e-36	1	101.17	6.09867e-32	135.18	1	8.02946e-79	160.3	0	NaN	NaN	4		-0.51656	1	AGGFPEPEIVHYNPK(1)EFDFGK	AGGFPEPEIVHYNPK(44.47)EFDFGK(-44.47)	KAGGFPEPEIVHYNPKEFDFGKKKAFPFRDQ	15	-0.0102644	-0.228219	-0.0938469	0.0610158	0.157432	-0.140587	-0.101196	0.173255	0.170566	-0.0456995	0.0251707	-0.146883	-0.309556	-0.112599
AT1G09340.1	311	___1	AT1G09340.1	>AT1G09340.1 | Symbols: CRB, CSP41B, HIP1.3 | chloroplast RNA binding | chr1:3015473-3018035 FORWARD LENGTH=378	0.0150477	114.78	77.225	106.36	1	1	0.0716665	113.89	NaN	NaN	NaN	1	0.0579234	1	114.78	0.030771	106.36	1	0.0150477	101.28	0	NaN	NaN	2		0.3712	1	EFDFGK(1)K	EFDFGK(106.36)K(-106.36)	EPEIVHYNPKEFDFGKKKAFPFRDQHFFASV	6	-0.16788	0.041118	0.291632	-0.0744107	NaN	0.00590291	-0.0822551	0.416948	0.422018	-0.16788	NaN	0.0822938	-5.77013e-05	0.324926
AT1G09340.1	328	___1	AT1G09340.1	>AT1G09340.1 | Symbols: CRB, CSP41B, HIP1.3 | chloroplast RNA binding | chr1:3015473-3018035 FORWARD LENGTH=378	0.000945871	84.169	32.558	84.169	1	NaN	NaN	NaN	NaN	NaN	NaN	1	0.000945871	1	60.157	0.00146805	84.169	1	0.000945871	60.157	NaN	NaN	NaN	3		0.26125	1	DQHFFASVEK(1)AK	DQHFFASVEK(84.17)AK(-84.17)	KAFPFRDQHFFASVEKAKHVLGWKPEFDLVE	10	NaN	0.0972062	-0.23377	NaN	NaN	0.0881415	NaN	-0.012621	NaN	NaN	NaN	0.0972062	NaN	-0.23377
AT1G09340.1	190	___1	AT1G09340.1	>AT1G09340.1 | Symbols: CRB, CSP41B, HIP1.3 | chloroplast RNA binding | chr1:3015473-3018035 FORWARD LENGTH=378	1.51464e-15	144.8	112.36	136.33	1	1	2.11741e-15	134.99	1	0.00041001	101.89	1	1.51464e-15	1	113.24	1.84454e-08	144.8	1	1.51464e-15	113.24	1	1.07185e-06	136.33	2		0.65291	1	GK(1)LETESLLQSK	GK(136.33)LETESLLQSK(-136.33)	HCEEDAVDPKSRHKGKLETESLLQSKGVNWT	2	-0.0826166	-0.106768	0.046384	-0.0460867	-0.0869977	-0.0955737	-0.237677	0.327802	0.198997	-0.0476963	-0.117537	-0.0372363	-0.1763	0.122739
AT1G09340.1	87	___1	AT1G09340.1	>AT1G09340.1 | Symbols: CRB, CSP41B, HIP1.3 | chloroplast RNA binding | chr1:3015473-3018035 FORWARD LENGTH=378	5.09615e-09	146.58	54.684	103.74	1	NaN	NaN	NaN	1	5.09615e-09	146.58	NaN	NaN	1	NaN	0.0195525	103.74	NaN	NaN	NaN	0	NaN	NaN	2	+	0.8902	1	GK(1)SPIAK	GK(103.74)SPIAK(-103.74)	ILVKEGHQVTLFTRGKSPIAKQLPGESDQDF	2	-0.0312531	-0.294509	-0.14151	NaN	0.139077	NaN	-0.207278	NaN	0.20364	NaN	-0.0312531	NaN	-0.294509	NaN
AT1G09340.1	92	___1	AT1G09340.1	>AT1G09340.1 | Symbols: CRB, CSP41B, HIP1.3 | chloroplast RNA binding | chr1:3015473-3018035 FORWARD LENGTH=378	2.17854e-09	86.258	65.309	35.676	1	NaN	NaN	NaN	1	2.17854e-09	86.258	1	1.14344e-08	0	61.345	NaN	NaN	NaN	NaN	NaN	1	0.0212514	35.676	3		1.5613	1	SPIAK(1)QLPGESDQDFADFSSK	SPIAK(35.68)QLPGESDQDFADFSSK(-35.68)	GHQVTLFTRGKSPIAKQLPGESDQDFADFSS	5	-0.524043	-0.343653	0.0246034	NaN	-0.423217	-0.116473	-0.059059	NaN	0.184471	NaN	-0.524044	-0.120843	-0.566464	NaN
AT1G09340.1	113	___1	AT1G09340.1	>AT1G09340.1 | Symbols: CRB, CSP41B, HIP1.3 | chloroplast RNA binding | chr1:3015473-3018035 FORWARD LENGTH=378	0.014518	73.26	28.853	71.614	1	NaN	NaN	NaN	1	0.014518	73.26	NaN	NaN	0	NaN	NaN	NaN	NaN	NaN	NaN	0	NaN	NaN	2		-0.80894	1	ILHLK(1)GDR	ILHLK(71.61)GDR	SDQDFADFSSKILHLKGDRKDYDFVKSSLSA	5	-0.170361	-0.144967	-0.00684012	NaN	-0.0720277	NaN	-0.127085	NaN	0.152118	NaN	-0.170361	NaN	-0.144967	NaN
AT1G09340.1	360	___1	AT1G09340.1	>AT1G09340.1 | Symbols: CRB, CSP41B, HIP1.3 | chloroplast RNA binding | chr1:3015473-3018035 FORWARD LENGTH=378	1.86629e-20	151.11	113.58	151.11	1	1	1.68802e-07	83.54	1	3.89278e-15	129.17	1	8.63596e-05	1	75.911	8.43456e-18	143.58	1	4.80387e-06	79.652	1	1.86629e-20	151.11	2		0.9783	1	K(1)EADFTTDDMILSK	K(151.11)EADFTTDDMILSK(-151.11)	LTDSYNLDFGRGTFRKEADFTTDDMILSKKL	1	-0.263786	-0.239899	-0.0467993	-0.259098	-0.15608	-0.211916	-0.333934	0.0688772	0.0855606	-0.319244	-0.208328	-0.169258	-0.31054	-0.102372
AT1G10370.1	117	___1	AT1G10370.1	>AT1G10370.1 | Symbols: GST30, ATGSTU17, GST30B, ERD9 | Glutathione S-transferase family protein | chr1:3397274-3398273 REVERSE LENGTH=227	0.0011354	75.819	61.584	67.385	1	NaN	NaN	NaN	NaN	NaN	NaN	1	0.0011354	NaN	75.819	NaN	NaN	1	0.00642447	67.385	NaN	NaN	NaN	2	+	0.39355	1	GFLK(1)AGGEEEK	GFLK(67.38)AGGEEEK(-67.38)	AYIDEKWFVALRGFLKAGGEEEKKAVIAQLE	4	NaN	0.0543624	-0.017125	NaN	NaN	-0.0120534	NaN	0.161178	NaN	NaN	NaN	0.0543624	NaN	-0.017125
AT2G47170.1;AT1G10630.1;AT1G70490.3;AT1G70490.2;AT1G70490.1;AT1G23490.1;AT3G62290.3;AT3G62290.2;AT3G62290.1;AT5G14670.1;AT2G15310.1	36;36;36;36;36;36;36;36;36;36;36	___1	AT2G47170.1;AT1G70490.3;AT3G62290.3	>AT2G47170.1 | Symbols: ARF1A1C | Ras-related small GTP-binding family protein | chr2:19367264-19368518 FORWARD LENGTH=181;>AT1G10630.1 | Symbols: ATARFA1F, ARFA1F | ADP-ribosylation factor A1F | chr1:3513189-3514230 REVERSE LENGTH=181;>AT1G70490.3 | Symbo	4.46019e-05	141.48	92.439	141.48	1	1	0.0392196	78.516	NaN	NaN	NaN	0	NaN	1	NaN	4.46019e-05	141.48	1	0.0568686	51.346	0	NaN	NaN	2		-0.54427	1	TTILYK(1)LK	TTILYK(141.48)LK(-141.48)	LMVGLDAAGKTTILYKLKLGEIVTTIPTIGF	6	-0.0971161	-0.0721983	0.205725	0.00992034	NaN	-0.165046	-0.105613	0.479438	0.195096	-0.0971161	NaN	-0.0900042	-0.0543923	0.350158
AT1G10760.1	500	___1	AT1G10760.1	>AT1G10760.1 | Symbols: SEX1, SOP1, SOP, GWD1, GWD | Pyruvate phosphate dikinase, PEP/pyruvate binding domain | chr1:3581210-3590043 REVERSE LENGTH=1399	2.17824e-28	163.62	104.39	161.49	1	1	3.90287e-05	76.82	1	2.17824e-28	163.62	1	4.66472e-10	NaN	94.487	NaN	NaN	1	0.000354299	51.03	NaN	NaN	NaN	3		-1.3706	1	HLLDK(1)IADLESEAQK	HLLDK(161.49)IADLESEAQK(-161.49)	KDYGDGKGTAKHLLDKIADLESEAQKSFMHR	5	-2.34902	3.98768	-5.07685	NaN	-2.32872	3.97609	NaN	-4.86006	NaN	NaN	-2.34901	3.98768	NaN	-5.07685
AT1G11720.1;AT1G11720.2	641;693	___1	AT1G11720.1	>AT1G11720.1 | Symbols: ATSS3, SS3 | starch synthase 3 | chr1:3952460-3956840 FORWARD LENGTH=1042;>AT1G11720.2 | Symbols: SS3 | starch synthase 3 | chr1:3951597-3956840 FORWARD LENGTH=1094	0.000964055	85.29	57.516	58.246	1	NaN	NaN	NaN	1	0.000964055	85.29	NaN	NaN	1	NaN	0.0135076	58.246	1	0.00240375	52.49	0	NaN	NaN	3		-0.10754	1	YDCIK(1)HNFVK	YDCIK(58.25)HNFVK(-58.25)	LNHNVDIVFPKYDCIKHNFVKDLQFNRSYHW	5	-0.0219802	0.0913952	0.291601	NaN	-0.00177561	NaN	0.156914	0.505992	0.34301	NaN	-0.0219802	NaN	0.0913952	0.289126
AT1G11860.3;AT1G11860.2;AT1G11860.1	253;253;253	___1	AT1G11860.3	>AT1G11860.3 | Symbols: | Glycine cleavage T-protein family | chr1:4001801-4003245 FORWARD LENGTH=408;>AT1G11860.2 | Symbols: | Glycine cleavage T-protein family | chr1:4001801-4003245 FORWARD LENGTH=408;>AT1G11860.1 | Symbols: | Glycine cleavage T-prot	1.71434e-27	173.24	109.7	118.23	1	1	0.00018092	103.26	1	1.71434e-27	173.24	1	0.0130868	1	55.353	0.000520132	136.02	1	0.00818871	67.334	1	0.00609607	118.23	2		-0.21955	1	AILEK(1)SEGK	AILEK(118.23)SEGK(-118.23)	VPDEHAVDLAKAILEKSEGKVRLTGLGARDS	5	-0.0936643	0.0138663	0.0850475	-0.23226	0.141433	0.0243196	-0.109125	0.325962	0.275126	-0.299028	0.111699	0.0751904	-0.0474577	0.132643
AT1G12230.1;AT1G12230.2	280;302	___1	AT1G12230.1	>AT1G12230.1 | Symbols: | Aldolase superfamily protein | chr1:4148050-4150708 FORWARD LENGTH=405;>AT1G12230.2 | Symbols: | Aldolase superfamily protein | chr1:4148050-4150708 FORWARD LENGTH=427	4.00308e-05	80.318	64.454	52.576	1	NaN	NaN	NaN	NaN	NaN	NaN	0	NaN	NaN	NaN	NaN	NaN	1	0.00556642	52.576	NaN	NaN	NaN	2		0.6818	1	SGEDPGLALVK(1)R	SGEDPGLALVK(52.58)R	ESAIKSGEDPGLALVKRSYNYIHKYGYKSKL	11	NaN	0.217479	-0.155116	NaN	NaN	0.194339	NaN	0.0197731	NaN	NaN	NaN	0.217479	NaN	-0.155116
AT1G12230.1;AT1G12230.2	294;316	___1	AT1G12230.1	>AT1G12230.1 | Symbols: | Aldolase superfamily protein | chr1:4148050-4150708 FORWARD LENGTH=405;>AT1G12230.2 | Symbols: | Aldolase superfamily protein | chr1:4148050-4150708 FORWARD LENGTH=427	0.000664997	119.53	57.749	86.344	1	1	0.00361827	70.028	1	0.000965212	111.27	1	0.000664997	1	85.355	0.00137978	119.53	1	0.00389824	77.662	0	NaN	NaN	2		0.07549	1	SK(1)LMAAAVR	SK(86.34)LMAAAVR	VKRSYNYIHKYGYKSKLMAAAVRNKQDLFSL	2	-0.00311296	0.0336955	-0.0205302	-0.383003	0.4959	-0.0192581	0.0361869	0.139208	0.0909888	-0.46943	0.463204	0.0504668	0.0169242	0.00331442
AT1G12230.1;AT1G12230.2	288;310	___1	AT1G12230.1	>AT1G12230.1 | Symbols: | Aldolase superfamily protein | chr1:4148050-4150708 FORWARD LENGTH=405;>AT1G12230.2 | Symbols: | Aldolase superfamily protein | chr1:4148050-4150708 FORWARD LENGTH=427	7.41337e-05	118.9	89.834	91.469	1	1	0.0059008	37.968	1	0.00229994	118.9	NaN	NaN	1	NaN	0.000683382	91.469	1	0.00560961	38.783	0	NaN	NaN	3		0.8029	1	SYNYIHK(1)YGYK	SYNYIHK(91.47)YGYK(-91.47)	DPGLALVKRSYNYIHKYGYKSKLMAAAVRNK	7	0.507034	0.00575919	0.364974	0.733354	0.59388	NaN	0.0601858	0.498455	0.52085	0.618896	0.395172	NaN	0.0057592	0.275245
AT1G12900.4;AT1G12900.3;AT1G12900.1;AT1G12900.2;AT3G26650.1	241;241;290;208;287	___1	AT1G12900.4;AT1G12900.2;AT3G26650.1	>AT1G12900.4 | Symbols: GAPA-2 | glyceraldehyde 3-phosphate dehydrogenase A subunit 2 | chr1:4392634-4393850 REVERSE LENGTH=350;>AT1G12900.3 | Symbols: GAPA-2 | glyceraldehyde 3-phosphate dehydrogenase A subunit 2 | chr1:4392634-4393850 REVERSE LENGTH=350;	0.000216552	118.71	13.191	118.71	1	0	NaN	NaN	NaN	NaN	NaN	0	NaN	1	NaN	0.00632028	118.71	1	0.000216552	97.431	NaN	NaN	NaN	2		-0.011694	1	GK(1)LNGIALR	GK(118.71)LNGIALR	GAAKAVALVLPNLKGKLNGIALRVPTPNVSV	2	-0.0931248	-0.363801	0.0662615	-0.027175	NaN	-0.0399925	-0.695092	0.24123	NaN	-0.0931248	NaN	-0.0243111	-0.70329	0.0662615
AT1G12900.4;AT1G12900.3;AT1G12900.1;AT1G12900.2	282;282;331;249	___1	AT1G12900.4;AT1G12900.2	>AT1G12900.4 | Symbols: GAPA-2 | glyceraldehyde 3-phosphate dehydrogenase A subunit 2 | chr1:4392634-4393850 REVERSE LENGTH=350;>AT1G12900.3 | Symbols: GAPA-2 | glyceraldehyde 3-phosphate dehydrogenase A subunit 2 | chr1:4392634-4393850 REVERSE LENGTH=350;	2.00227e-06	145.9	75.648	133.99	1	1	0.0424758	73.233	1	2.00227e-06	145.9	1	0.0423228	1	72.928	6.27108e-06	145.46	1	0.0512555	56.432	0	NaN	NaN	2		0.031822	1	DAAEK(1)ELK	DAAEK(133.99)ELK(-133.99)	TFAEEVNAAFRDAAEKELKGILDVCDEPLVS	5	0.0290844	-0.079089	0.177831	0.314639	-0.144568	0.067501	-0.315917	0.513289	0.235972	0.247684	-0.189516	0.119688	-0.277866	0.306729
AT1G12900.4;AT1G12900.3;AT1G12900.1	89;89;138	___1	AT1G12900.4	>AT1G12900.4 | Symbols: GAPA-2 | glyceraldehyde 3-phosphate dehydrogenase A subunit 2 | chr1:4392634-4393850 REVERSE LENGTH=350;>AT1G12900.3 | Symbols: GAPA-2 | glyceraldehyde 3-phosphate dehydrogenase A subunit 2 | chr1:4392634-4393850 REVERSE LENGTH=350;	0.000220228	136.57	51.386	136.57	1	NaN	NaN	NaN	NaN	NaN	NaN	1	0.0277015	1	104.2	0.000220228	136.57	NaN	NaN	NaN	0	NaN	NaN	2		0.25813	1	IIK(1)IVSDR	IIK(136.57)IVSDR	KPSGDSALSVDGKIIKIVSDRNPSNLPWGEL	3	NaN	-0.144067	0.166715	NaN	NaN	-0.0969772	-0.289316	NaN	0.338111	NaN	NaN	-0.0179428	-0.270191	NaN
AT1G12900.4;AT1G12900.3;AT1G12900.1;AT1G12900.2;AT3G26650.1	266;266;315;233;312	___1	AT1G12900.4;AT1G12900.2;AT3G26650.1	>AT1G12900.4 | Symbols: GAPA-2 | glyceraldehyde 3-phosphate dehydrogenase A subunit 2 | chr1:4392634-4393850 REVERSE LENGTH=350;>AT1G12900.3 | Symbols: GAPA-2 | glyceraldehyde 3-phosphate dehydrogenase A subunit 2 | chr1:4392634-4393850 REVERSE LENGTH=350;	0.000521132	106.14	71.179	105.95	1	1	0.029461	36.944	1	0.000521132	106.14	1	0.0113998	0	45.28	NaN	NaN	1	0.00161886	62.088	1	0.00188933	105.95	2		-0.44587	1	K(1)TFAEEVNAAFR	K(105.95)TFAEEVNAAFR	TPNVSVVDLVVQVSKKTFAEEVNAAFRDAAE;TPNVSVVDLVVQVSKKTFAEEVNAAFRDSAE	1	-0.118627	0.156854	-0.0865438	-0.0325805	-0.112116	0.0233263	0.206143	0.0567222	0.0593554	-0.0884541	-0.148801	0.0603242	0.253384	-0.100453
AT1G12900.4;AT1G12900.3;AT1G12900.1;AT1G12900.2;AT3G26650.1	182;182;231;149;228	___1	AT1G12900.4;AT1G12900.2;AT3G26650.1	>AT1G12900.4 | Symbols: GAPA-2 | glyceraldehyde 3-phosphate dehydrogenase A subunit 2 | chr1:4392634-4393850 REVERSE LENGTH=350;>AT1G12900.3 | Symbols: GAPA-2 | glyceraldehyde 3-phosphate dehydrogenase A subunit 2 | chr1:4392634-4393850 REVERSE LENGTH=350;	3.35522e-09	122.7	67.955	122.7	1	0	NaN	NaN	NaN	NaN	NaN	1	3.35522e-09	1	116.55	0.00329436	122.7	1	0.00357597	66.056	0	NaN	NaN	2		0.7173	1	VLDQK(1)FGIIK	VLDQK(122.7)FGIIK(-122.7)	CTTNCLAPFVKVLDQKFGIIKGTMTTTHSYT	5	0.0779266	0.124524	0.176051	0.179001	NaN	0.0829751	0.0436244	0.247928	0.382612	0.0779266	NaN	0.161178	0.0878702	0.13947
AT1G13190.1	122	___1	AT1G13190.1	>AT1G13190.1 | Symbols: | RNA-binding (RRM/RBD/RNP motifs) family protein | chr1:4499633-4501354 FORWARD LENGTH=573	7.18371e-35	118.46	94.182	67.785	1	NaN	NaN	NaN	1	7.18371e-35	118.46	1	7.4576e-06	1	50.271	3.04135e-08	67.785	1	0.00153204	36.935	NaN	NaN	NaN	3		-0.12221	1	SDVYPQASSFGAK(1)GLNIDIQSNK	SDVYPQASSFGAK(67.78)GLNIDIQSNK(-67.78)	DTRSDVYPQASSFGAKGLNIDIQSNKIAQQG	13	1.68486	1.34764	0.984115	NaN	1.66871	1.40452	1.27739	1.2509	NaN	NaN	1.68486	1.40539	1.28989	0.984115
AT1G13440.1;AT1G13440.2;AT3G04120.1	263;235;263	___1	AT1G13440.1;AT3G04120.1	>AT1G13440.1 | Symbols: GAPC-2, GAPC2 | glyceraldehyde-3-phosphate dehydrogenase C2 | chr1:4608465-4610494 REVERSE LENGTH=338;>AT1G13440.2 | Symbols: GAPC-2, GAPC2 | glyceraldehyde-3-phosphate dehydrogenase C2 | chr1:4608465-4610494 REVERSE LENGTH=310;>AT3	0.0100018	117.02	69.046	112.13	1	NaN	NaN	NaN	1	0.0100018	117.02	1	0.0199236	1	57.785	0.00585333	112.13	0	NaN	NaN	0	NaN	NaN	2		0.22722	1	AATYDEIK(1)K	AATYDEIK(112.13)K(-112.13)	DLTVRLEKAATYDEIKKAIKEESEGKLKGIL;DLTVRLEKAATYDEIKKAIKEESEGKMKGIL	8	0.109294	-0.0755833	-0.0253239	NaN	0.139993	-0.253756	-0.0123299	NaN	0.209017	NaN	0.109294	-0.2001	0.0489336	NaN
AT1G13440.1;AT1G13440.2;AT3G04120.1	310;282;310	___1	AT1G13440.1;AT3G04120.1	>AT1G13440.1 | Symbols: GAPC-2, GAPC2 | glyceraldehyde-3-phosphate dehydrogenase C2 | chr1:4608465-4610494 REVERSE LENGTH=338;>AT1G13440.2 | Symbols: GAPC-2, GAPC2 | glyceraldehyde-3-phosphate dehydrogenase C2 | chr1:4608465-4610494 REVERSE LENGTH=310;>AT3	2.46095e-17	131.17	86.533	76.24	1	1	0.00642447	67.385	NaN	NaN	NaN	1	0.000917605	1	77.062	2.46095e-17	131.17	1	0.00707219	60.255	0	NaN	NaN	2		-0.60759	1	AGIALSDK(1)FVK	AGIALSDK(76.24)FVK(-76.24)	RSSIFDAKAGIALSDKFVKLVSWYDNEWGYS	8	0.289126	-0.120147	-0.0148527	0.39605	NaN	-0.0120098	-0.333262	0.0993626	0.165815	0.289126	NaN	0.0672257	-0.307519	-0.0220534
AT1G13440.1;AT1G13440.2;AT3G04120.1	267;239;267	___1	AT1G13440.1;AT3G04120.1	>AT1G13440.1 | Symbols: GAPC-2, GAPC2 | glyceraldehyde-3-phosphate dehydrogenase C2 | chr1:4608465-4610494 REVERSE LENGTH=338;>AT1G13440.2 | Symbols: GAPC-2, GAPC2 | glyceraldehyde-3-phosphate dehydrogenase C2 | chr1:4608465-4610494 REVERSE LENGTH=310;>AT3	0.00609607	125.74	83.075	118.23	1	NaN	NaN	NaN	1	0.00418624	125.74	NaN	NaN	1	NaN	0.00609607	118.23	NaN	NaN	NaN	0	NaN	NaN	2		-0.94599	1	AIK(1)EESEGK	AIK(118.23)EESEGK(-118.23)	RLEKAATYDEIKKAIKEESEGKLKGILGYTE;RLEKAATYDEIKKAIKEESEGKMKGILGYTE	3	0.0779266	0.232661	-0.00644878	NaN	0.173128	NaN	0.299714	NaN	0.130799	NaN	0.0779266	NaN	0.232661	NaN
AT1G13440.1;AT1G13440.2;AT3G04120.1	255;227;255	___1	AT1G13440.1;AT3G04120.1	>AT1G13440.1 | Symbols: GAPC-2, GAPC2 | glyceraldehyde-3-phosphate dehydrogenase C2 | chr1:4608465-4610494 REVERSE LENGTH=338;>AT1G13440.2 | Symbols: GAPC-2, GAPC2 | glyceraldehyde-3-phosphate dehydrogenase C2 | chr1:4608465-4610494 REVERSE LENGTH=310;>AT3	0.00755504	52.576	34.44	52.576	1	1	0.00755504	52.576	NaN	NaN	NaN	0	NaN	NaN	NaN	NaN	NaN	0	NaN	NaN	NaN	NaN	NaN	2	+	-2.6228	1	LEK(1)AATYDEIK	LEK(52.58)AATYDEIK(-52.58)	PTVDVSVVDLTVRLEKAATYDEIKKAIKEES	3	0.2529	-0.262036	0.336626	0.314523	NaN	-0.277044	NaN	0.51339	NaN	0.2529	NaN	-0.262036	NaN	0.336626
AT1G13440.1;AT1G13440.2;AT1G16300.1;AT1G79530.1;AT3G04120.1	198;170;276;278;198	___1	AT1G13440.1;AT3G04120.1	>AT1G13440.1 | Symbols: GAPC-2, GAPC2 | glyceraldehyde-3-phosphate dehydrogenase C2 | chr1:4608465-4610494 REVERSE LENGTH=338;>AT1G13440.2 | Symbols: GAPC-2, GAPC2 | glyceraldehyde-3-phosphate dehydrogenase C2 | chr1:4608465-4610494 REVERSE LENGTH=310;>AT1	9.27977e-11	136.38	125.83	71.176	1	1	9.27977e-11	136.38	1	0.000266523	84.188	0	NaN	NaN	NaN	NaN	NaN	1	4.32591e-10	104.59	1	0.00543168	71.176	2		0.22556	1	TVDGPSMK(1)DWR	TVDGPSMK(71.18)DWR	HSITATQKTVDGPSMKDWRGGRAASFNIIPS	8	0.0694875	0.0713507	-0.075139	0.0367495	0.184344	-0.0458782	NaN	0.0441843	0.10916	-0.0063764	0.145351	0.0713507	NaN	-0.125541
AT1G13440.1;AT3G04120.1	130;130	___1	AT1G13440.1;AT3G04120.1	>AT1G13440.1 | Symbols: GAPC-2, GAPC2 | glyceraldehyde-3-phosphate dehydrogenase C2 | chr1:4608465-4610494 REVERSE LENGTH=338;>AT3G04120.1 | Symbols: GAPC, GAPC-1, GAPC1 | glyceraldehyde-3-phosphate dehydrogenase C subunit 1 | chr3:1081077-1083131 FORWARD	0.00185633	38.267	37.198	38.267	1	0	NaN	NaN	NaN	NaN	NaN	1	0.00185633	NaN	38.267	NaN	NaN	0	NaN	NaN	NaN	NaN	NaN	3		1.143	1	VVISAPSK(1)DAPMFVVGVNEHEYK	VVISAPSK(38.27)DAPMFVVGVNEHEYK(-38.27)	HLKGGAKKVVISAPSKDAPMFVVGVNEHEYK	8	0.274769	0.142871	0.128294	0.362217	NaN	0.13606	NaN	0.351176	NaN	0.274769	NaN	0.142871	NaN	0.128293
AT1G14320.1;AT1G26910.1;AT1G66580.1	121;121;121	___1	AT1G14320.1;AT1G26910.1;AT1G66580.1	>AT1G14320.1 | Symbols: SAC52, RPL10, RPL10A | Ribosomal protein L16p/L10e family protein | chr1:4888270-4889408 FORWARD LENGTH=220;>AT1G26910.1 | Symbols: RPL10B | Ribosomal protein L16p/L10e family protein | chr1:9321709-9322813 FORWARD LENGTH=221;>AT1G6	7.15875e-15	113.24	95.236	107.17	1	1	7.15875e-15	113.24	NaN	NaN	NaN	NaN	NaN	NaN	NaN	NaN	NaN	1	1.37075e-13	107.17	NaN	NaN	NaN	2	+	1.0143	1	GAFGK(1)ALGTCAR	GAFGK(107.17)ALGTCAR	AGADRLQTGMRGAFGKALGTCARVAIGQVLL	5	0.0576928	NaN	-0.0207648	0.119688	NaN	NaN	NaN	0.175045	NaN	0.0576928	NaN	NaN	NaN	-0.0207648
AT1G14345.1	135	___1	AT1G14345.1	>AT1G14345.1 | Symbols: | NAD(P)-linked oxidoreductase superfamily protein | chr1:4899176-4899766 FORWARD LENGTH=196	3.11684e-05	128.81	65.595	128.81	1	1	0.0265943	45.598	0	NaN	NaN	1	0.000147786	1	125.75	0.00303272	128.81	1	3.11684e-05	115.78	0	NaN	NaN	2		0.62264	1	SDFSYK(1)VIK	SDFSYK(128.81)VIK(-128.81)	VISGLTGDDRSDFSYKVIKDVQVVPRFIGEW	6	-0.0727761	-0.111329	0.157607	0.152378	-0.125353	0.0962619	-0.464007	0.364797	0.214374	0.0788831	-0.224435	0.175684	-0.398342	0.245374
AT1G14670.1	145	___1	AT1G14670.1	>AT1G14670.1 | Symbols: | Endomembrane protein 70 protein family | chr1:5037669-5040199 FORWARD LENGTH=592	0.00295302	76.332	25.818	59.198	1	1	0.00295302	76.332	NaN	NaN	NaN	1	0.0115219	NaN	52.247	NaN	NaN	1	0.00688507	59.198	NaN	NaN	NaN	2	+	-0.64545	1	DIK(1)SDPSEFK	DIK(59.2)SDPSEFK(-59.2)	DLPIWGFIGKVDKDIKSDPSEFKYFLYKHIQ	3	-0.371366	-0.0877794	-0.343348	-0.347839	NaN	-0.147873	NaN	-0.145797	NaN	-0.371366	NaN	-0.0877794	NaN	-0.343348
AT3G16080.1;AT1G15250.1;AT1G52300.1	10;10;10	___1	AT3G16080.1	>AT3G16080.1 | Symbols: | Zinc-binding ribosomal protein family protein | chr3:5454892-5455677 FORWARD LENGTH=95;>AT1G15250.1 | Symbols: | Zinc-binding ribosomal protein family protein | chr1:5248825-5249381 REVERSE LENGTH=95;>AT1G52300.1 | Symbols: | Z	0.00110436	134.77	70.112	103.55	1	NaN	NaN	NaN	1	0.00110436	134.77	1	0.0441051	1	89.355	0.0179187	103.55	0	NaN	NaN	0	NaN	NaN	2		0.43125	1	GTGSFGK(1)R	GTGSFGK(103.55)R	______MGKGTGSFGKRRNKSHTLCVRCGRR	7	-0.180479	-0.300912	-0.230507	NaN	-0.0308109	-0.239345	-0.287765	0.00144204	0.0743684	NaN	-0.180479	-0.234669	-0.367155	-0.235229
AT3G16080.1;AT1G15250.1;AT1G52300.1	52;52;52	___1	AT3G16080.1	>AT3G16080.1 | Symbols: | Zinc-binding ribosomal protein family protein | chr3:5454892-5455677 FORWARD LENGTH=95;>AT1G15250.1 | Symbols: | Zinc-binding ribosomal protein family protein | chr1:5248825-5249381 REVERSE LENGTH=95;>AT1G52300.1 | Symbols: | Z	8.4554e-09	120.06	86.186	53.237	1	1	8.4554e-09	120.06	NaN	NaN	NaN	NaN	NaN	NaN	NaN	NaN	NaN	0	NaN	NaN	NaN	NaN	NaN	2	+	0.69538	1	TYNWSVK(1)AIR	TYNWSVK(53.24)AIR	CAYPAARKRTYNWSVKAIRRKTTGTGRMRYL	7	-0.106995	NaN	-0.213738	-0.0245018	NaN	NaN	NaN	-0.0473533	NaN	-0.106995	NaN	NaN	NaN	-0.213738
AT1G15340.1	94	___1	AT1G15340.1	>AT1G15340.1 | Symbols: MBD10 | methyl-CPG-binding domain 10 | chr1:5275895-5277474 REVERSE LENGTH=384	1.46076e-07	84.365	57.612	84.365	1	1	5.1251e-05	77.185	1	0.000914632	81.565	1	3.95327e-05	1	78.324	0.000663988	84.365	1	1.46076e-07	84.365	0	NaN	NaN	3		0.58021	1	ATTPTPDK(1)EPLLK	ATTPTPDK(84.36)EPLLK(-84.36)	SRISQKVKATTPTPDKEPLLKKRRSSLTKKD	8	0.534783	0.631818	0.856983	0.683831	0.615322	0.606158	0.743127	1.012	1.22737	0.557288	0.512277	0.597698	0.665938	0.749234
AT1G15340.1	99	___1	AT1G15340.1	>AT1G15340.1 | Symbols: MBD10 | methyl-CPG-binding domain 10 | chr1:5275895-5277474 REVERSE LENGTH=384	0.000577273	70.889	63.523	61.409	0.991101	NaN	NaN	NaN	NaN	NaN	NaN	0.991101	0.0015398	NaN	61.409	NaN	NaN	0.810161	0.067742	35.657	0	NaN	NaN	3	+	-0.55107	1	ATTPTPDK(0.009)EPLLK(0.991)K	ATTPTPDK(-20.47)EPLLK(20.47)K(-61.41)	KVKATTPTPDKEPLLKKRRSSLTKKDNKEAA	13	NaN	4.08202	2.51926	NaN	NaN	4.09997	NaN	2.79146	NaN	NaN	NaN	4.08202	NaN	2.51927
AT1G15340.1;AT1G15340.2	168;116	___1	AT1G15340.1	>AT1G15340.1 | Symbols: MBD10 | methyl-CPG-binding domain 10 | chr1:5275895-5277474 REVERSE LENGTH=384;>AT1G15340.2 | Symbols: MBD10 | methyl-CPG-binding domain 10 | chr1:5275895-5277474 REVERSE LENGTH=332	0.00554906	108.57	49.417	108.57	1	NaN	NaN	NaN	1	0.00554906	108.57	NaN	NaN	0	NaN	NaN	NaN	NaN	NaN	NaN	NaN	NaN	NaN	2		-0.96968	1	TEAEK(1)VNK	TEAEK(108.57)VNK(-108.57)	EAEKENNEGEKTEAEKVNKEGEKTEAGKEGQ	5	-0.225919	-0.124755	NaN	NaN	-0.173596	NaN	-0.0185857	NaN	NaN	NaN	-0.225919	NaN	-0.124755	NaN
AT1G15690.1;AT1G15690.2	265;265	___1	AT1G15690.1	>AT1G15690.1 | Symbols: AVP1, ATAVP3, AVP-3, AtVHP1;1 | Inorganic H pyrophosphatase family protein | chr1:5399115-5402185 FORWARD LENGTH=770;>AT1G15690.2 | Symbols: AVP1, ATAVP3, AVP-3, AtVHP1;1 | Inorganic H pyrophosphatase family protein | chr1:5399115-5	0.00100795	83.204	32.85	83.204	1	NaN	NaN	NaN	0	NaN	NaN	NaN	NaN	NaN	NaN	NaN	NaN	NaN	NaN	NaN	1	0.00100795	83.204	3		-0.45421	1	AADVGADLVGK(1)IER	AADVGADLVGK(83.2)IER	GIYTKAADVGADLVGKIERNIPEDDPRNPAV	11	-0.432688	NaN	0.0581087	NaN	-0.389243	NaN	NaN	NaN	0.191942	NaN	-0.432688	NaN	NaN	NaN
AT1G15820.1	220	___1	AT1G15820.1	>AT1G15820.1 | Symbols: LHCB6, CP24 | light harvesting complex photosystem II subunit 6 | chr1:5446685-5447676 REVERSE LENGTH=258	5.11641e-59	195.94	167.97	55.546	1	1	8.43396e-26	151.99	1	1.41714e-21	162.31	1	1.032e-44	1	178.84	5.11641e-59	195.94	1	5.6662e-36	162.93	1	4.12169e-37	179.59	3		1.7986	1	NRDGVYEPDFEK(1)LER	NRDGVYEPDFEK(55.55)LER	LAGKNRDGVYEPDFEKLERLKLAEIKHSRLA	12	-0.397022	-0.1168	-0.119284	0.148348	-0.772703	-0.171531	-0.2041	-0.0111081	0.0305479	0.0432045	-0.837249	-0.0946337	-0.138966	-0.100206
AT1G15820.1;AT2G40100.1	230;244	___1	AT1G15820.1;AT2G40100.1	>AT1G15820.1 | Symbols: LHCB6, CP24 | light harvesting complex photosystem II subunit 6 | chr1:5446685-5447676 REVERSE LENGTH=258;>AT2G40100.1 | Symbols: LHCB4.3 | light harvesting complex photosystem II | chr2:16745884-16747190 FORWARD LENGTH=276	0.000143896	123.16	96.025	48.423	1	NaN	NaN	NaN	NaN	NaN	NaN	1	0.00823686	NaN	66.299	NaN	NaN	1	0.0126212	48.423	NaN	NaN	NaN	3	+	1.795	1	LAEIK(1)HSR	LAEIK(48.42)HSR	AADPEKLDTLKLAEIKHSRLAMVAFLIFALQ;EPDFEKLERLKLAEIKHSRLAMVAMLIFYFE	5	NaN	-0.134699	-0.0386582	NaN	NaN	-0.135887	NaN	0.234011	NaN	NaN	NaN	-0.134699	NaN	-0.0386582
AT1G15940.1	688	___1	AT1G15940.1	>AT1G15940.1 | Symbols: | Tudor/PWWP/MBT superfamily protein | chr1:5473672-5478050 FORWARD LENGTH=990	0.00518155	56.205	51.864	56.205	1	NaN	NaN	NaN	NaN	NaN	NaN	1	0.00864129	NaN	51.463	NaN	NaN	1	0.00518155	56.205	NaN	NaN	NaN	2		1.3378	1	DSVTDSIK(1)QTK	DSVTDSIK(56.2)QTK(-56.2)	SMQTMKKKDSVTDSIKQTKRTKGALKAVSNE	8	NaN	2.23014	2.28889	NaN	NaN	2.17887	NaN	2.41587	NaN	NaN	NaN	2.23014	NaN	2.28889
AT1G16030.1;AT1G56410.1;AT3G09440.2;AT3G09440.1;AT3G12580.1;AT5G02490.1;AT5G02500.1;AT5G02500.2;AT5G28540.1;AT5G42020.1;AT5G42020.2	190;191;191;191;191;191;191;191;219;219;219	___1	AT1G16030.1;AT1G56410.1;AT3G09440.2;AT3G12580.1;AT5G02490.1;AT5G02500.1;AT5G28540.1;AT5G42020.1	>AT1G16030.1 | Symbols: Hsp70b | heat shock protein 70B | chr1:5502386-5504326 REVERSE LENGTH=646;>AT1G56410.1 | Symbols: ERD2, HSP70T-1 | heat shock protein 70 (Hsp 70) family protein | chr1:21117147-21119241 FORWARD LENGTH=617;>AT3G09440.2 | Symbols: |	1.02146e-23	104.2	73.08	82.59	1	1	3.04044e-08	62.203	NaN	NaN	NaN	1	1.02146e-23	1	101.05	1.16699e-07	104.2	1	1.02146e-23	101.05	1	0.000270696	82.59	3		-0.89992	1	IINEPTAAAIAYGLDK(1)K	IINEPTAAAIAYGLDK(82.59)K(-82.59)	IINEPTAAAIAYGLDKKASSVGEKNVLIFDL;IINEPTAAAIAYGLDKKATSVGEKNVLIFDL;IINEPTAAAIAYGLDKKATSVGIKNVLIFDL;IINEPTAAAIAYGLDKKGGEKNILVFDLGGG;IINEPTAAAIAYGLDKKGTKAGEKNVLIFDL	16	0.482745	0.346533	0.0990236	0.592923	NaN	0.323197	0.274769	0.442864	0.0612924	0.482745	NaN	0.400756	0.292311	0.312317
AT1G16080.1	275	___1	AT1G16080.1	>AT1G16080.1 | Symbols: | unknown protein;LOCATED IN: apoplast, chloroplast stroma, chloroplast, chloroplast envelope;EXPRESSED IN: 23 plant structures;EXPRESSED DURING: 14 growth stages;Has 81 Blast hits to 81 proteins in 28 species: Archae - 0;Bact	9.27678e-16	150.51	105.75	92.295	1	1	0.000635814	66.004	1	9.27678e-16	150.51	1	0.000748681	1	64.104	0.000616913	86.803	1	0.000708178	65.043	1	0.000510864	92.295	3		0.57091	1	AVSHFPTAVK(1)EFK	AVSHFPTAVK(92.3)EFK(-92.3)	LCAYSRAVSHFPTAVKEFKWRNGWFYSLSEK	10	0.616496	0.0585756	0.155882	0.478092	1.00014	0.166587	-0.0660195	0.206393	0.542605	0.328951	0.904041	0.167743	-0.0505921	-0.0539279
AT1G17130.1;AT1G17130.2	285;292	___1	AT1G17130.1	>AT1G17130.1 | Symbols: | Family of unknown function (DUF572) | chr1:5854264-5856472 FORWARD LENGTH=331;>AT1G17130.2 | Symbols: | Family of unknown function (DUF572) | chr1:5854264-5856472 FORWARD LENGTH=338	0.00486878	91.069	59.114	91.069	1	1	0.00886355	61.962	1	0.00664	88.819	NaN	NaN	1	NaN	0.00486878	91.069	1	0.00941012	60.436	0	NaN	NaN	3	+	1.406	1	SVHIK(1)VIK	SVHIK(91.07)VIK(-91.07)	KKQAISKQPFKSVHIKVIKKQPQPTSSSTPA	5	2.01882	1.43622	1.52523	2.07475	2.07789	NaN	1.45775	1.8506	1.52196	2.00357	2.03407	NaN	1.43622	1.64621
AT1G17790.1	439	___1	AT1G17790.1	>AT1G17790.1 | Symbols: | DNA-binding bromodomain-containing protein | chr1:6125532-6127276 REVERSE LENGTH=487	0.00755529	90.149	23.457	71.221	1	NaN	NaN	NaN	1	0.00755529	90.149	NaN	NaN	NaN	NaN	NaN	NaN	NaN	NaN	NaN	1	0.0235678	71.221	2		-0.4044	1	VTESGK(1)AIR	VTESGK(71.22)AIR	TLVSGTTTSRVTESGKAIRTSSPARQENNAS	6	-0.262175	NaN	-0.0314004	NaN	-0.106032	NaN	NaN	NaN	0.0766959	NaN	-0.262175	NaN	NaN	NaN
AT1G18540.1;AT1G74050.1;AT1G74060.1	22;22;22	___1	AT1G18540.1;AT1G74050.1	>AT1G18540.1 | Symbols: | Ribosomal protein L6 family protein | chr1:6377448-6378548 REVERSE LENGTH=233;>AT1G74050.1 | Symbols: | Ribosomal protein L6 family protein | chr1:27847256-27848680 REVERSE LENGTH=233;>AT1G74060.1 | Symbols: | Ribosomal protein	0.0161621	101.33	54.957	93.374	1	NaN	NaN	NaN	0	NaN	NaN	NaN	NaN	1	NaN	0.0456988	93.374	NaN	NaN	NaN	0	NaN	NaN	2		0.7551	1	GVGK(1)YSR	GVGK(93.37)YSR	TPKVNRNPDLIRGVGKYSRSQMYHKRGLWAI	4	-0.190092	-0.477864	-0.171758	NaN	-0.159009	NaN	-0.539771	NaN	0.041243	NaN	-0.190092	NaN	-0.477864	NaN
AT1G20020.1;AT1G20020.2;AT1G20020.3	299;280;299	___1	AT1G20020.1	>AT1G20020.1 | Symbols: ATLFNR2, FNR2 | ferredoxin-NADP(+)-oxidoreductase 2 | chr1:6942851-6944868 FORWARD LENGTH=369;>AT1G20020.2 | Symbols: ATLFNR2 | ferredoxin-NADP(+)-oxidoreductase 2 | chr1:6942851-6944868 FORWARD LENGTH=350;>AT1G20020.3 | Symbols: AT	4.83913e-18	164.65	117.83	121.68	1	1	1.42131e-17	164.64	1	8.50038e-06	144.17	1	4.83913e-18	1	164.65	8.589e-07	145.91	1	2.09264e-05	136.5	0	NaN	NaN	2		1.0825	1	GEK(1)MYIQTR	GEK(121.68)MYIQTR	VDYAISREQANDKGEKMYIQTRMAQYAAELW	3	0.215485	-0.0157493	0.0315407	0.328377	0.269632	0.0426443	-0.153366	0.129745	0.195977	0.262072	0.168899	0.0912597	-0.122758	-0.0799202
AT1G20020.1;AT1G20020.2;AT1G20020.3	243;224;243	___1	AT1G20020.1	>AT1G20020.1 | Symbols: ATLFNR2, FNR2 | ferredoxin-NADP(+)-oxidoreductase 2 | chr1:6942851-6944868 FORWARD LENGTH=369;>AT1G20020.2 | Symbols: ATLFNR2 | ferredoxin-NADP(+)-oxidoreductase 2 | chr1:6942851-6944868 FORWARD LENGTH=350;>AT1G20020.3 | Symbols: AT	0.00623031	50.034	28.253	47.706	1	1	0.00654249	40.727	1	0.0385173	47.706	1	0.00623031	1	48.284	0.0671454	50.034	NaN	NaN	NaN	0	NaN	NaN	3		1.3205	1	MFFEK(1)HDDYK	MFFEK(47.71)HDDYK(-47.71)	GIAPFRSFLWKMFFEKHDDYKFNGLAWLFLG	5	0.51271	0.0211931	0.261832	0.265437	0.782744	0.0458623	-0.169242	NaN	0.221444	0.235482	0.789938	0.0913952	-0.0490091	NaN
AT1G20440.1	136	___1	AT1G20440.1	>AT1G20440.1 | Symbols: COR47, RD17, AtCOR47 | cold-regulated 47 | chr1:7084722-7085664 REVERSE LENGTH=265	0.0136683	90.149	45.127	90.149	1	NaN	NaN	NaN	0	NaN	NaN	NaN	NaN	1	NaN	0.0136683	90.149	NaN	NaN	NaN	0	NaN	NaN	2		-1.4056	1	IVEGEEDK(1)K	IVEGEEDK(90.15)K(-90.15)	EKKEKKKKIVEGEEDKKGLVEKIKEKLPGHH	8	0.514804	0.225645	0.348006	NaN	0.485736	NaN	0.173895	NaN	0.429428	NaN	0.514804	NaN	0.225645	NaN
AT1G20620.1;AT1G20620.5;AT1G20620.2;AT1G20620.4	396;396;396;281	___1	AT1G20620.1	>AT1G20620.1 | Symbols: CAT3, SEN2, ATCAT3 | catalase 3 | chr1:7143142-7146193 FORWARD LENGTH=492;>AT1G20620.5 | Symbols: CAT3, SEN2, ATCAT3 | catalase 3 | chr1:7143142-7146193 FORWARD LENGTH=485;>AT1G20620.2 | Symbols: CAT3, SEN2, ATCAT3 | catalase 3 | ch	9.28708e-06	95.236	83.593	95.236	1	NaN	NaN	NaN	1	0.00011018	95.236	1	9.28708e-06	0	50.305	NaN	NaN	1	9.95311e-05	62.861	NaN	NaN	NaN	3		-0.52606	1	DEEINYYPSK(1)FDPVR	DEEINYYPSK(95.24)FDPVR	MNFMHRDEEINYYPSKFDPVRCAEKVPTPTN	10	-0.55563	-0.231356	-0.171238	NaN	-0.493581	-0.228469	-0.232396	0.00504059	NaN	NaN	-0.55563	-0.212735	-0.249977	-0.171238
AT1G20620.1;AT1G20620.5;AT1G20620.2;AT1G20620.4;AT1G20630.1;AT4G35090.1;AT4G35090.2	125;125;125;10;125;125;125	___1	AT1G20620.1;AT1G20630.1;AT4G35090.1	>AT1G20620.1 | Symbols: CAT3, SEN2, ATCAT3 | catalase 3 | chr1:7143142-7146193 FORWARD LENGTH=492;>AT1G20620.5 | Symbols: CAT3, SEN2, ATCAT3 | catalase 3 | chr1:7143142-7146193 FORWARD LENGTH=485;>AT1G20620.2 | Symbols: CAT3, SEN2, ATCAT3 | catalase 3 | ch	0.00655133	119.53	68.093	119.53	1	0	NaN	NaN	NaN	NaN	NaN	NaN	NaN	1	NaN	0.00655133	119.53	1	0.0744294	36.424	NaN	NaN	NaN	2		1.9932	1	GFAVK(1)FYTR	GFAVK(119.53)FYTR	RASPETMRDIRGFAVKFYTREGNFDLVGNNT;RGSPETLRDPRGFAVKFYTREGNFDLVGNNF	5	0.147307	-0.010672	-0.0944334	0.1995	NaN	NaN	-0.141351	0.0126402	NaN	0.147307	NaN	NaN	-0.010672	-0.0944334
AT1G20620.1;AT1G20620.5;AT1G20620.2	50;50;50	___1	AT1G20620.1	>AT1G20620.1 | Symbols: CAT3, SEN2, ATCAT3 | catalase 3 | chr1:7143142-7146193 FORWARD LENGTH=492;>AT1G20620.5 | Symbols: CAT3, SEN2, ATCAT3 | catalase 3 | chr1:7143142-7146193 FORWARD LENGTH=485;>AT1G20620.2 | Symbols: CAT3, SEN2, ATCAT3 | catalase 3 | ch	5.0036e-55	183.65	171.27	147.17	1	1	5.0036e-55	135.49	1	4.49282e-08	96.805	NaN	NaN	1	NaN	1.1824e-37	147.17	NaN	NaN	NaN	0	NaN	NaN	3		-0.3121	1	GPVLLEDYHLIEK(1)VANFTR	GPVLLEDYHLIEK(147.17)VANFTR	GERGPVLLEDYHLIEKVANFTRERIPERVVH	13	-0.205314	0.0821575	0.153157	NaN	-0.147937	NaN	0.065848	NaN	0.195852	NaN	-0.205314	NaN	0.0821575	NaN
AT1G20620.1;AT1G20620.4;AT4G35090.1	481;366;481	___1	AT1G20620.1;AT4G35090.1	>AT1G20620.1 | Symbols: CAT3, SEN2, ATCAT3 | catalase 3 | chr1:7143142-7146193 FORWARD LENGTH=492;>AT1G20620.4 | Symbols: CAT3, SEN2, ATCAT3 | catalase 3 | chr1:7144692-7146193 FORWARD LENGTH=377;>AT4G35090.1 | Symbols: CAT2 | catalase 2 | chr4:16700937-16	0.00440481	99.752	52.845	93.839	1	1	0.00799232	61.344	1	0.00440481	99.752	0	NaN	1	NaN	0.00491376	93.839	1	0.00589353	79.659	0	NaN	NaN	2		-0.31797	1	SLGQK(1)LASR	SLGQK(93.84)LASR	IWISYWSQADKSLGQKLASRLNVRPSI____;IWISYWSQADRSLGQKLASRLNVRPSI____	5	-0.202175	-0.146433	-0.0257141	-0.114582	-0.186968	-0.197716	-0.248074	0.151859	0.156785	-0.160621	-0.243728	-0.135	-0.157866	-0.0403782
AT1G21350.2;AT1G21350.3;AT1G21350.1	161;188;87	___1	AT1G21350.2	>AT1G21350.2 | Symbols: | Thioredoxin superfamily protein | chr1:7477376-7479012 REVERSE LENGTH=225;>AT1G21350.3 | Symbols: | Thioredoxin superfamily protein | chr1:7477376-7479012 REVERSE LENGTH=252;>AT1G21350.1 | Symbols: | Thioredoxin superfamily pro	2.30579e-28	176.4	159.26	139.48	1	1	2.30579e-28	117	1	0.00401064	69.92	NaN	NaN	1	NaN	1.72828e-21	149.57	1	6.53815e-14	101.3	1	1.59034e-17	139.48	3		-0.68954	1	EFGAVCTPEFFLYK(1)K	EFGAVCTPEFFLYK(139.48)K(-139.48)	AREFGAVCTPEFFLYKKDGRRPFELVYHGQF	14	0.603875	0.248292	0.0528332	1.19194	0.301471	NaN	0.198243	NaN	0.22404	1.09538	0.112366	NaN	0.248292	NaN
AT1G21720.1;AT1G77440.2;AT1G77440.1	98;98;98	___1	AT1G21720.1;AT1G77440.2	>AT1G21720.1 | Symbols: PBC1 | proteasome beta subunit C1 | chr1:7626394-7628070 FORWARD LENGTH=204;>AT1G77440.2 | Symbols: PBC2 | 20S proteasome beta subunit C2 | chr1:29096020-29098105 FORWARD LENGTH=204;>AT1G77440.1 | Symbols: PBC2 | 20S proteasome beta	4.96775e-10	89.011	78.663	81.016	1	NaN	NaN	NaN	0	NaN	NaN	0.999999	9.27852e-09	0.999877	59.372	0.0134068	42.068	NaN	NaN	NaN	0	NaN	NaN	3		-0.72921	1	DMKPETFASLVSAILYEK(1)R	DMK(-80.7)PETFASLVSAILYEK(80.7)R	KPETFASLVSAILYEKRFGPFLCQPVIAGLG;KPETFASLVSAILYEKRFGPYLCQPVIAGLG	18	0.276556	0.207768	-0.102605	NaN	0.328262	NaN	0.108357	NaN	0.0813396	NaN	0.276556	NaN	0.207768	NaN
AT1G22410.1;AT4G33510.1;AT4G33510.2;AT4G39980.1	185;162;162;185	___1	AT1G22410.1;AT4G33510.1;AT4G39980.1	>AT1G22410.1 | Symbols: | Class-II DAHP synthetase family protein | chr1:7912120-7914742 FORWARD LENGTH=527;>AT4G33510.1 | Symbols: DHS2 | 3-deoxy-d-arabino-heptulosonate 7-phosphate synthase | chr4:16116496-16118549 FORWARD LENGTH=507;>AT4G33510.2 | Symb	0.00302084	107.57	69.271	107.57	1	NaN	NaN	NaN	1	0.00302084	107.57	NaN	NaN	1	NaN	0.0135314	64.654	NaN	NaN	NaN	0	NaN	NaN	2		-1.622	1	MAGQFAK(1)PR	MAGQFAK(107.57)PR	QLPVIKVGRMAGQFAKPRSDPFEEKDGVKLP;QVPVIKVGRMAGQFAKPRSDAFEEKDGVKLP;QVPVVKVGRMAGQFAKPRSDSFEEKDGVKLP	7	0.0164963	0.236095	-0.171693	NaN	0.0124972	NaN	0.220701	NaN	-0.0391177	NaN	0.0164963	NaN	0.236095	NaN
AT4G09800.1;AT1G34030.1;AT1G22780.1	23;23;23	___1	AT4G09800.1	>AT4G09800.1 | Symbols: RPS18C | S18 ribosomal protein | chr4:6173818-6174963 FORWARD LENGTH=152;>AT1G34030.1 | Symbols: | Ribosomal protein S13/S18 family | chr1:12370285-12371465 REVERSE LENGTH=152;>AT1G22780.1 | Symbols: PFL, RPS18A, PFL1 | Ribosomal p	0.00335448	79.492	50.421	79.492	1	NaN	NaN	NaN	0	NaN	NaN	NaN	NaN	1	NaN	0.00335448	79.492	NaN	NaN	NaN	0	NaN	NaN	2		-0.23257	1	VLNTNVDGK(1)QK	VLNTNVDGK(79.49)QK(-79.49)	EFQHILRVLNTNVDGKQKIMFALTSIKGIGR	9	-0.514017	0.307662	0.143916	NaN	-0.475816	NaN	0.254715	NaN	0.249263	NaN	-0.514017	NaN	0.307662	NaN
AT1G23190.1;AT1G70730.1;AT1G70730.3;AT1G70730.2	158;159;236;179	___1	AT1G23190.1;AT1G70730.1	>AT1G23190.1 | Symbols: PGM3 | Phosphoglucomutase/phosphomannomutase family protein | chr1:8219946-8224186 FORWARD LENGTH=583;>AT1G70730.1 | Symbols: PGM2 | Phosphoglucomutase/phosphomannomutase family protein | chr1:26669020-26672726 REVERSE LENGTH=585;>A	0.0059916	91.658	26.592	63.426	1	NaN	NaN	NaN	1	0.0269005	69.275	NaN	NaN	1	NaN	0.0059916	91.658	1	0.0370633	43.308	1	0.0468111	63.426	2		0.34124	1	IYENTK(1)TIK	IYENTK(63.43)TIK(-63.43)	GPAPESITDKIYENTKTIKEYPIAEDLPRVD;GPAPESITDKIYENTKTIKEYPIAQDLPNVD	6	-0.143931	0.0447438	-0.0494288	NaN	-0.0943102	NaN	0.00705191	0.284869	-0.105411	NaN	-0.143931	NaN	0.0447438	0.120883
AT1G70600.1;AT1G23290.1	47;47	___1	AT1G70600.1	>AT1G70600.1 | Symbols: | Ribosomal protein L18e/L15 superfamily protein | chr1:26621168-26621608 REVERSE LENGTH=146;>AT1G23290.1 | Symbols: RPL27A, RPL27AB | Ribosomal protein L18e/L15 superfamily protein | chr1:8263007-8263447 FORWARD LENGTH=146	0.000113044	106.26	80.809	106.26	1	1	0.000410469	59.227	1	0.000296369	99.5	NaN	NaN	1	NaN	0.000113044	106.26	1	0.000678463	63.091	NaN	NaN	NaN	3		-0.34173	1	ILFDK(1)YHPGYFGK	ILFDK(106.26)YHPGYFGK(-106.26)	RGNAGGMHHHRILFDKYHPGYFGKVGMRYFH	5	0.00234351	-0.211665	0.107688	-0.0775738	0.148739	NaN	-0.209829	0.284159	NaN	-0.129008	0.133695	NaN	-0.211665	0.107688
AT1G70600.1;AT1G23290.1	55;55	___1	AT1G70600.1	>AT1G70600.1 | Symbols: | Ribosomal protein L18e/L15 superfamily protein | chr1:26621168-26621608 REVERSE LENGTH=146;>AT1G23290.1 | Symbols: RPL27A, RPL27AB | Ribosomal protein L18e/L15 superfamily protein | chr1:8263007-8263447 FORWARD LENGTH=146	0.00407275	73.499	50.718	73.499	1	NaN	NaN	NaN	0	NaN	NaN	NaN	NaN	1	NaN	0.00407275	73.499	NaN	NaN	NaN	0	NaN	NaN	3		-0.95678	1	YHPGYFGK(1)VGMR	YHPGYFGK(73.5)VGMR	HHRILFDKYHPGYFGKVGMRYFHKLRNKFFC	8	-0.185327	-0.0734085	0.0211954	NaN	-0.149553	NaN	-0.186525	NaN	0.0839282	NaN	-0.185327	NaN	-0.0734085	NaN
AT1G23310.1;AT1G23310.2;AT1G70580.4;AT1G70580.3;AT1G70580.2;AT1G70580.1	35;35;35;35;35;35	___1	AT1G23310.1;AT1G70580.4	>AT1G23310.1 | Symbols: GGT1, AOAT1, GGAT1 | glutamate:glyoxylate aminotransferase | chr1:8268720-8271329 REVERSE LENGTH=481;>AT1G23310.2 | Symbols: GGT1, AOAT1, GGAT1 | glutamate:glyoxylate aminotransferase | chr1:8268808-8271329 REVERSE LENGTH=441;>AT1G7	6.85463e-05	140.78	95.799	88.596	1	NaN	NaN	NaN	1	6.85463e-05	140.78	0	NaN	1	NaN	0.00585339	121.36	1	0.0195597	49.3	0	NaN	NaN	2		-0.20421	1	ASELQK(1)EGK	ASELQK(88.6)EGK(-88.6)	YAVRGELYLRASELQKEGKKIIFTNVGNPHA	6	-0.163607	0.0855541	0.160358	NaN	-0.0951576	0.230695	-0.0551416	0.344715	0.383055	NaN	-0.163607	0.25532	-0.0842114	0.0953169
AT1G23740.1	123	___1	AT1G23740.1	>AT1G23740.1 | Symbols: | Oxidoreductase, zinc-binding dehydrogenase family protein | chr1:8398245-8399656 REVERSE LENGTH=386	1.39255e-10	120.87	107.06	64.121	1	1	0.000271662	46.88	NaN	NaN	NaN	NaN	NaN	NaN	NaN	NaN	NaN	1	0.00106058	64.121	NaN	NaN	NaN	3	+	0.20571	1	VVAAALNPVDAK(1)R	VVAAALNPVDAK(64.12)R	VLIKVVAAALNPVDAKRRQGKFKATDSPLPT	12	-0.17171	NaN	0.166073	-0.154538	NaN	NaN	NaN	0.336512	NaN	-0.17171	NaN	NaN	NaN	0.166073
AT1G29395.1	200	___1	AT1G29395.1	>AT1G29395.1 | Symbols: COR414-TM1, COR413IM1, COR413-TM1 | COLD REGULATED 314 INNER MEMBRANE 1 | chr1:10288345-10289539 REVERSE LENGTH=225	1.18555e-20	167.2	112.23	167.2	1	0	NaN	NaN	1	0.00256352	125.54	0	NaN	1	NaN	1.18555e-20	167.2	1	0.0151024	46.844	NaN	NaN	NaN	2		-0.37161	1	AGSLEK(1)AYEK	AGSLEK(167.2)AYEK(-167.2)	GFLAFQHFSRAGSLEKAYEKGSVLATVAIIG	6	-0.0768689	-0.00190874	-0.0582326	0.0238941	-0.0681657	-0.0157388	-0.139697	0.140648	NaN	-0.027425	-0.126313	0.0462816	-0.050099	-0.0582326
AT1G29470.2;AT1G29470.1	63;63	___1	AT1G29470.2	>AT1G29470.2 | Symbols: | S-adenosyl-L-methionine-dependent methyltransferases superfamily protein | chr1:10310424-10313369 REVERSE LENGTH=770;>AT1G29470.1 | Symbols: | S-adenosyl-L-methionine-dependent methyltransferases superfamily protein | chr1:10310	3.30724e-29	177.57	131.46	55.084	1	1	0.0032004	66.056	1	8.76433e-15	163.46	1	3.28617e-22	1	167.12	3.30724e-29	177.57	1	1.97702e-08	129.89	0	NaN	NaN	3	+	-0.90998	1;2	DVDTTK(1)SDFK	DVDTTK(55.08)SDFK(-55.08)	IDFSANERTKDVDTTKSDFKSEEVDRGSKSF	6	0.530544	0.187924	-0.0381332	1.28268	-0.172815	0.181421	0.109561	0.295135	0.00934718	1.22996	-0.168869	0.225028	0.15082	0.0840642
AT1G29470.2;AT1G29470.1	67;67	___1	AT1G29470.2	>AT1G29470.2 | Symbols: | S-adenosyl-L-methionine-dependent methyltransferases superfamily protein | chr1:10310424-10313369 REVERSE LENGTH=770;>AT1G29470.1 | Symbols: | S-adenosyl-L-methionine-dependent methyltransferases superfamily protein | chr1:10310	3.44297e-231	270.56	225.92	92.247	1	1	3.44297e-231	270.56	1	1.45838e-13	156.01	1	3.27222e-179	1	257.13	8.76433e-15	163.46	1	3.29022e-155	244	1	0.00226885	112.64	2		0.40433	1;2	SDFK(1)SEEVDR	SDFK(92.25)SEEVDR	ANERTKDVDTTKSDFKSEEVDRGSKSFPDEK	4	-0.266761	-0.150583	-0.343732	-0.0786703	-0.205696	-0.182933	-0.116442	-0.0896357	-0.0575568	-0.198278	-0.335244	-0.168366	-0.132799	-0.333462
AT1G29470.2;AT1G29470.1	123;123	___1	AT1G29470.2	>AT1G29470.2 | Symbols: | S-adenosyl-L-methionine-dependent methyltransferases superfamily protein | chr1:10310424-10313369 REVERSE LENGTH=770;>AT1G29470.1 | Symbols: | S-adenosyl-L-methionine-dependent methyltransferases superfamily protein | chr1:10310	0.000123467	114.87	98.249	114.87	1	1	0.0114683	48.568	1	0.00327923	94.547	NaN	NaN	1	NaN	0.000123467	114.87	1	0.0261361	53.448	0	NaN	NaN	2		-0.46145	1	EFDDK(1)NGDGDR	EFDDK(114.87)NGDGDR	GEKTESAEERKEFDDKNGDGDRKNGDGEKDT	5	-0.1574	-0.0381841	-0.356531	-0.15335	0.00158601	NaN	0.0462816	0.00173014	-0.339418	-0.296155	-0.0186441	NaN	-0.0381841	-0.246447
AT1G29470.2;AT1G29470.1	76;76	___1	AT1G29470.2	>AT1G29470.2 | Symbols: | S-adenosyl-L-methionine-dependent methyltransferases superfamily protein | chr1:10310424-10313369 REVERSE LENGTH=770;>AT1G29470.1 | Symbols: | S-adenosyl-L-methionine-dependent methyltransferases superfamily protein | chr1:10310	1.80922e-19	166.69	94.462	109.16	1	1	0.0127736	72.434	1	0.000357782	136.49	1	0.000123316	1	106.62	1.80922e-19	166.69	1	0.000193326	102.53	0	NaN	NaN	2		-0.019799	1	GSK(1)SFPDEK	GSK(109.16)SFPDEK(-109.16)	TTKSDFKSEEVDRGSKSFPDEKNEETEVVTE	3	-0.109484	-0.261849	-0.235521	0.109026	-0.218263	-0.0328314	-0.460906	-0.0160597	-0.0773759	0.0251707	-0.244138	-0.0294261	-0.494272	-0.264547
AT1G29470.2;AT1G29470.1	82;82	___1	AT1G29470.2	>AT1G29470.2 | Symbols: | S-adenosyl-L-methionine-dependent methyltransferases superfamily protein | chr1:10310424-10313369 REVERSE LENGTH=770;>AT1G29470.1 | Symbols: | S-adenosyl-L-methionine-dependent methyltransferases superfamily protein | chr1:10310	1.81412e-54	130.36	119.16	54.74	1	1	3.11149e-15	76.492	1	0.000123302	63.998	1	6.42844e-30	1	103.4	2.59634e-13	110.37	1	1.81412e-54	130.36	1	0.000722649	54.74	3		1.4408	1	SFPDEK(1)NEETEVVTETNEEK	SFPDEK(54.74)NEETEVVTETNEEK(-54.74)	KSEEVDRGSKSFPDEKNEETEVVTETNEEKT	6	-0.277958	-0.351333	-0.0272373	-0.272611	0.0122111	-0.118602	-0.479955	0.212632	0.316262	-0.393406	-0.162509	-0.131708	-0.570957	-0.0328314
AT1G29470.2;AT1G29470.1	96;96	___1	AT1G29470.2	>AT1G29470.2 | Symbols: | S-adenosyl-L-methionine-dependent methyltransferases superfamily protein | chr1:10310424-10313369 REVERSE LENGTH=770;>AT1G29470.1 | Symbols: | S-adenosyl-L-methionine-dependent methyltransferases superfamily protein | chr1:10310	2.00351e-101	191.07	189.21	38.878	1	1	6.00779e-56	142.88	1	2.49095e-19	123.42	1	2.00351e-101	1	191.07	2.60948e-05	79.467	1	6.00779e-56	142.88	0	NaN	NaN	4		-0.21907	1	NEETEVVTETNEEK(1)TDPEK	NEETEVVTETNEEK(38.88)TDPEK(-38.88)	EKNEETEVVTETNEEKTDPEKSGEENSGEKT	14	-1.04896	-0.585116	0.299566	-0.75166	-0.998299	-0.44134	-0.352603	0.370611	0.564622	-0.917979	-1.17994	-0.441419	-0.728813	0.100574
AT1G29470.2;AT1G29470.1	198;198	___1	AT1G29470.2	>AT1G29470.2 | Symbols: | S-adenosyl-L-methionine-dependent methyltransferases superfamily protein | chr1:10310424-10313369 REVERSE LENGTH=770;>AT1G29470.1 | Symbols: | S-adenosyl-L-methionine-dependent methyltransferases superfamily protein | chr1:10310	1.02649e-05	48.899	39.416	48.899	1	1	2.68129e-05	46.249	NaN	NaN	NaN	1	0.00103698	NaN	36.029	NaN	NaN	1	1.02649e-05	48.899	NaN	NaN	NaN	3		0.60544	1	SK(1)DVFPAGDQAEITK	SK(48.9)DVFPAGDQAEITK(-48.9)	SEENAGETEESTEKSKDVFPAGDQAEITKES	2	-0.0190388	0.154454	0.0912598	0.0247452	NaN	0.114367	NaN	0.262553	NaN	-0.0190388	NaN	0.154454	NaN	0.0912597
AT1G29470.2;AT1G29470.1	57;57	___1	AT1G29470.2	>AT1G29470.2 | Symbols: | S-adenosyl-L-methionine-dependent methyltransferases superfamily protein | chr1:10310424-10313369 REVERSE LENGTH=770;>AT1G29470.1 | Symbols: | S-adenosyl-L-methionine-dependent methyltransferases superfamily protein | chr1:10310	0.000494821	96.143	47.582	96.143	1	NaN	NaN	NaN	1	0.0150774	96.143	NaN	NaN	0	NaN	NaN	NaN	NaN	NaN	NaN	0	NaN	NaN	2		-0.66353	1;2	TK(1)DVDTTK	TK(96.14)DVDTTK(-96.14)	SAPTESIDFSANERTKDVDTTKSDFKSEEVD	2	0.250355	-0.0458782	-0.122648	NaN	0.343578	NaN	-0.0991699	NaN	-0.0565212	NaN	0.250355	NaN	-0.0458782	NaN
AT1G29880.1	482	___1	AT1G29880.1	>AT1G29880.1 | Symbols: | glycyl-tRNA synthetase / glycine--tRNA ligase | chr1:10459662-10462781 REVERSE LENGTH=729	8.92928e-08	111.83	73.531	52.008	1	NaN	NaN	NaN	1	0.0119224	93.478	NaN	NaN	1	NaN	8.92928e-08	111.83	1	0.000500468	38.995	1	0.0174687	52.008	3		0.26501	1	SGTPLVAEEK(1)FAEPK	SGTPLVAEEK(52.01)FAEPK(-52.01)	RAHSDKSGTPLVAEEKFAEPKEVEKLVITPV	10	NaN	-0.0017323	0.199342	NaN	NaN	NaN	-0.0287048	0.341872	0.326537	NaN	NaN	NaN	-0.0017323	0.143002
AT1G31230.1	614	___1	AT1G31230.1	>AT1G31230.1 | Symbols: AK-HSDH I, AK-HSDH | aspartate kinase-homoserine dehydrogenase i | chr1:11158744-11163055 REVERSE LENGTH=911	0.00850939	70.412	28.221	70.412	1	NaN	NaN	NaN	NaN	NaN	NaN	NaN	NaN	0	NaN	NaN	NaN	NaN	NaN	NaN	1	0.00850939	70.412	2		-0.78958	1	ELMK(1)EEGEK	ELMK(70.41)EEGEK(-70.41)	MSESGIDLSRWRELMKEEGEKADMEKFTQYV	4	NaN	-0.0209844	0.170694	NaN	NaN	NaN	-0.0515486	NaN	0.276556	NaN	NaN	NaN	-0.0209844	NaN
AT1G31330.1	79	___1	AT1G31330.1	>AT1G31330.1 | Symbols: PSAF | photosystem I subunit F | chr1:11215011-11215939 REVERSE LENGTH=221	2.55762e-05	134.81	77.633	134.81	1	NaN	NaN	NaN	1	0.00488473	116.37	NaN	NaN	1	NaN	2.55762e-05	134.81	NaN	NaN	NaN	0	NaN	NaN	2		0.17999	1	DSK(1)QFAK	DSK(134.81)QFAK(-134.81)	PAVADISGLTPCKDSKQFAKREKQQIKKLES	3	-0.258028	-0.651473	-0.33368	NaN	-0.0493674	NaN	-0.556521	NaN	0.0395595	NaN	-0.258028	NaN	-0.651473	NaN
AT1G31330.1	115	___1	AT1G31330.1	>AT1G31330.1 | Symbols: PSAF | photosystem I subunit F | chr1:11215011-11215939 REVERSE LENGTH=221	4.80209e-73	187.75	169.59	187.75	1	1	0.000322453	45.347	1	1.81136e-61	175.19	1	4.79198e-56	1	139.9	1.32675e-53	172.6	1	1.02345e-54	132.79	1	4.80209e-73	187.75	3		0.052908	1	LYAPESAPALALNAQIEK(1)TK	LYAPESAPALALNAQIEK(187.75)TK(-187.75)	APESAPALALNAQIEKTKRRFDNYGKYGLLC	18	-0.0112183	0.032786	0.237651	0.154194	-0.132863	0.109026	-0.155229	0.447103	0.407951	0.159629	-0.182066	0.176067	-0.110495	0.258941
AT2G35635.1;AT1G31340.1;AT3G52590.1;AT2G36170.1;AT4G05050.4;AT4G05050.3;AT4G05050.2;AT4G05050.1;AT4G02890.2;AT4G02890.1;AT4G05320.5;AT4G02890.4;AT4G02890.3;AT5G03240.3;AT5G03240.2;AT5G03240.1;AT1G65350.1;AT4G05320.6;AT4G05320.3;AT4G05320.1;AT5G20620.1;AT4G05320.4;AT4G05320.2;AT1G55060.1;AT5G37640.1;AT2G47110.2;AT2G47110.1;AT3G62250.1;AT1G23410.1;AT3G09790.1	48;48;48;48;48;48;48;48;48;48;48;48;48;48;48;48;48;48;48;48;48;48;48;48;202;48;48;48;48;126	___1	AT2G35635.1;AT2G47110.2;AT3G09790.1	>AT2G35635.1 | Symbols: UBQ7, RUB2 | ubiquitin 7 | chr2:14981044-14981943 FORWARD LENGTH=154;>AT1G31340.1 | Symbols: RUB1, NEDD8, ATRUB1 | related to ubiquitin 1 | chr1:11218076-11219417 REVERSE LENGTH=156;>AT3G52590.1 | Symbols: UBQ1, EMB2167, ERD16, HAP4	0.000632199	76.073	54.523	46.069	1	1	0.000632199	76.073	NaN	NaN	NaN	0	NaN	NaN	NaN	NaN	NaN	1	0.00549303	46.069	NaN	NaN	NaN	2	+	0.92469	1	LIFAGK(1)QLEDGR	LIFAGK(46.07)QLEDGR	KEGILPRQQRLIFAGKQLEDGRTLADYNIQK;KEGIPPDQQRLIFAGKQLEDGRTLADYNIQK	6	-0.295553	-0.150241	-0.172652	-0.180168	NaN	-0.225093	NaN	-0.0379026	NaN	-0.295553	NaN	-0.150241	NaN	-0.172652
AT2G35635.1;AT1G31340.1;AT3G52590.1;AT2G36170.1;AT4G05050.4;AT4G05050.3;AT4G05050.2;AT4G05050.1;AT4G02890.2;AT4G02890.1;AT4G05320.5;AT4G02890.4;AT4G02890.3;AT5G03240.3;AT5G03240.2;AT5G03240.1;AT1G65350.1;AT4G05320.6;AT4G05320.3;AT4G05320.1;AT5G20620.1;AT4G05320.4;AT4G05320.2;AT1G55060.1;AT5G37640.1;AT2G47110.2;AT2G47110.1;AT3G62250.1;AT1G23410.1	6;6;6;6;6;6;6;6;6;6;6;6;6;6;6;6;6;6;6;6;6;6;6;82;84;6;6;6;6	___1	AT2G35635.1;AT2G47110.2	>AT2G35635.1 | Symbols: UBQ7, RUB2 | ubiquitin 7 | chr2:14981044-14981943 FORWARD LENGTH=154;>AT1G31340.1 | Symbols: RUB1, NEDD8, ATRUB1 | related to ubiquitin 1 | chr1:11218076-11219417 REVERSE LENGTH=156;>AT3G52590.1 | Symbols: UBQ1, EMB2167, ERD16, HAP4	0.00849462	52.495	22.491	47.712	1	0	NaN	NaN	NaN	NaN	NaN	1	0.00849462	NaN	39.73	NaN	NaN	1	0.00849462	47.712	1	0.0484083	52.495	2		-1.1575	1	MQIFVK(1)TLTGK	MQIFVK(47.71)TLTGK(-47.71)	__________MQIFVKTLTGKTITLEVESSD	6	0.207143	-0.0558612	0.224105	0.257373	NaN	-0.114379	NaN	0.479024	0.15043	0.207143	NaN	-0.0558612	NaN	0.347099
AT1G31812.1	37	___1	AT1G31812.1	>AT1G31812.1 | Symbols: ACBP6, ACBP | acyl-CoA-binding protein 6 | chr1:11411132-11412099 REVERSE LENGTH=92	0.00231813	65.179	41.503	65.179	1	1	0.010609	49.448	NaN	NaN	NaN	1	0.00824908	NaN	65.179	NaN	NaN	1	0.00824908	65.179	NaN	NaN	NaN	2	+	0.12667	1	QAK(1)FGPVDTSR	QAK(65.18)FGPVDTSR	SNEDLLILYGLYKQAKFGPVDTSRPGMFSMK	3	-0.034574	0.119423	-0.0935404	0.0346383	NaN	0.121281	NaN	0.156397	NaN	-0.034574	NaN	0.119423	NaN	-0.0935404
AT1G32060.1	135	___1	AT1G32060.1	>AT1G32060.1 | Symbols: PRK | phosphoribulokinase | chr1:11532668-11534406 FORWARD LENGTH=395	1.07769e-26	156.49	143.7	107.11	1	NaN	NaN	NaN	1	2.088e-08	118.51	0	NaN	1	NaN	1.07769e-26	156.24	1	2.60741e-07	81.632	1	6.21307e-06	107.11	3		-1.2547	1	ANDFDLMYEQVK(1)ALK	ANDFDLMYEQVK(107.11)ALK(-107.11)	LDPRANDFDLMYEQVKALKNGIAVEKPIYNH	12	0.447526	0.221374	-0.0145687	NaN	0.437334	0.038998	0.311503	0.205267	0.0749164	NaN	0.447526	0.0812032	0.361544	0.0501883
AT1G32900.1	342	___1	AT1G32900.1	>AT1G32900.1 | Symbols: | UDP-Glycosyltransferase superfamily protein | chr1:11920582-11923506 REVERSE LENGTH=610	2.57967e-05	134.05	91.351	121.09	1	NaN	NaN	NaN	1	0.00059665	129.42	1	2.57967e-05	1	130.66	0.000255325	134.05	0	NaN	NaN	1	0.0012601	121.09	3	+	2.3258	1	GVELHK(1)YLR	GVELHK(121.09)YLR	AQELISGVDRGVELHKYLRMKTVSGIINGMD	6	-0.181199	-0.290097	-0.214147	NaN	-0.158655	-0.178029	-0.324708	-0.0151118	0.0257376	NaN	-0.181199	-0.184589	-0.395606	-0.2712
AT1G33140.1;AT1G33120.1;AT4G10450.1	39;39;39	___1	AT1G33140.1;AT4G10450.1	>AT1G33140.1 | Symbols: PGY2 | Ribosomal protein L6 family | chr1:12023360-12024502 FORWARD LENGTH=194;>AT1G33120.1 | Symbols: | Ribosomal protein L6 family | chr1:12010986-12012223 FORWARD LENGTH=194;>AT4G10450.1 | Symbols: | Ribosomal protein L6 family	4.95775e-05	108.72	77.977	97.631	1	NaN	NaN	NaN	1	4.95775e-05	108.72	NaN	NaN	1	NaN	0.000352872	97.631	NaN	NaN	NaN	0	NaN	NaN	3		0.26227	1	DFK(1)HLNLDFQLIK	DFK(97.63)HLNLDFQLIK(-97.63)	VIEVEGPRGKLTRDFKHLNLDFQLIKDQVTG;VIEVEGPRGKLVRDFKHLNLDFQLIKDPETG	3	0.00848693	-0.0398887	-0.395018	NaN	0.0604624	NaN	0.00129789	NaN	-0.264824	NaN	0.00848693	NaN	-0.0398887	NaN
AT1G33960.1	298	___1	AT1G33960.1	>AT1G33960.1 | Symbols: AIG1 | P-loop containing nucleoside triphosphate hydrolases superfamily protein | chr1:12346555-12348184 FORWARD LENGTH=353	0.0157915	56.404	12.087	56.404	1	NaN	NaN	NaN	0	NaN	NaN	NaN	NaN	1	NaN	0.0157915	56.404	NaN	NaN	NaN	0	NaN	NaN	3		-0.62054	1	NMK(1)IAMEAQEK	NMK(56.4)IAMEAQEK(-56.4)	ERNLKAMAEMMEKNMKIAMEAQEKLFEQREK	3	-0.1908	-0.497568	0.177727	NaN	-0.181477	NaN	-0.475234	NaN	0.310573	NaN	-0.1908	NaN	-0.497568	NaN
AT1G34430.1	66	___1	AT1G34430.1	>AT1G34430.1 | Symbols: EMB3003 | 2-oxoacid dehydrogenases acyltransferase family protein | chr1:12588027-12590084 REVERSE LENGTH=465	0.00189068	128.86	68.38	118.71	1	NaN	NaN	NaN	1	0.00189068	128.86	1	0.040904	1	62.546	0.00392917	118.71	NaN	NaN	NaN	0	NaN	NaN	2		0.023838	1	SEGDK(1)LNK	SEGDK(118.71)LNK(-118.71)	MTEGKIVSWVKSEGDKLNKGESVVVVESDKA	5	0.0426443	-0.754495	-0.275716	NaN	0.206393	-0.454664	-0.563412	NaN	-0.114769	NaN	0.0426443	-0.45801	-1.05098	NaN
AT1G34430.1	285	___1	AT1G34430.1	>AT1G34430.1 | Symbols: EMB3003 | 2-oxoacid dehydrogenases acyltransferase family protein | chr1:12588027-12590084 REVERSE LENGTH=465	7.49559e-42	126.71	116.91	118.51	1	1	4.61576e-41	126.71	NaN	NaN	NaN	1	4.42106e-41	NaN	125.22	NaN	NaN	1	7.49559e-42	118.51	NaN	NaN	NaN	3		-0.5785	1	VGYTISTDALDALYK(1)K	VGYTISTDALDALYK(118.51)K(-118.51)	RVGYTISTDALDALYKKIKSKGVTMTALLAK	15	-0.0111227	-0.929858	NaN	0.0970713	NaN	-1.00671	NaN	NaN	NaN	-0.0111227	NaN	-0.929858	NaN	NaN
AT1G35160.1;AT1G35160.2;AT1G78300.1;AT3G02520.1;AT4G09000.1;AT4G09000.2	78;78;72;72;77;77	___1	AT1G35160.1;AT1G78300.1;AT3G02520.1;AT4G09000.1	>AT1G35160.1 | Symbols: GRF4, 14-3-3PHI, GF14 PHI | GF14 protein phi chain | chr1:12867264-12868514 FORWARD LENGTH=267;>AT1G35160.2 | Symbols: GF14 PHI | GF14 protein phi chain | chr1:12867264-12868514 FORWARD LENGTH=295;>AT1G78300.1 | Symbols: GRF2, 14-3-	1.26086e-13	147.58	98.129	104.7	1	1	2.66444e-06	86.288	1	2.43845e-06	127.52	1	1.26086e-13	1	100.93	7.38487e-12	147.58	1	4.87439e-10	98.105	0	NaN	NaN	2		0.026845	1	IISSIEQK(1)EESR	IISSIEQK(104.7)EESR	GARRASWRIISSIEQKEESRGNDDHVSIIKD;GARRASWRIISSIEQKEESRGNDDHVSLIRD;GARRASWRIISSIEQKEESRGNDDHVTAIRE;GARRASWRIISSIEQKEESRGNDDHVTTIRD	8	-0.749587	0.0481543	-0.171526	0.253021	-1.71028	-0.174507	0.100843	-0.137616	0.170438	0.232415	-1.73159	-0.119432	0.215741	-0.329631
AT1G36280.1;AT1G36280.2;AT4G18440.1	165;165;174	___1	AT1G36280.1;AT4G18440.1	>AT1G36280.1 | Symbols: | L-Aspartase-like family protein | chr1:13640600-13642908 FORWARD LENGTH=527;>AT1G36280.2 | Symbols: | L-Aspartase-like family protein | chr1:13640600-13642908 FORWARD LENGTH=519;>AT4G18440.1 | Symbols: | L-Aspartase-like family	0.0118897	71.451	54.22	71.451	1	0	NaN	NaN	NaN	NaN	NaN	1	0.0247504	NaN	46.001	NaN	NaN	1	0.0118897	71.451	0	NaN	NaN	2		-0.37121	1	AVEYFLK(1)QK	AVEYFLK(71.45)QK(-71.45)	ERVTNHDVKAVEYFLKQKCESHPEIAKVLEF;ERVTNHDVKAVEYFLKQKCESQPEIAKVLEF	7	NaN	-0.0291905	0.0750534	NaN	NaN	-0.142576	NaN	0.183455	NaN	NaN	NaN	-0.0291905	NaN	0.0750534
AT1G36280.1;AT1G36280.2;AT4G18440.1	158;158;167	___1	AT1G36280.1;AT4G18440.1	>AT1G36280.1 | Symbols: | L-Aspartase-like family protein | chr1:13640600-13642908 FORWARD LENGTH=527;>AT1G36280.2 | Symbols: | L-Aspartase-like family protein | chr1:13640600-13642908 FORWARD LENGTH=519;>AT4G18440.1 | Symbols: | L-Aspartase-like family	9.48995e-23	153.32	99.452	85.163	1	1	4.69592e-06	78.69	1	9.48884e-22	153.32	1	9.48995e-23	1	128.06	3.17782e-21	149.32	0	NaN	NaN	1	0.000855947	85.163	3		-0.97805	1	VTNHDVK(1)AVEYFLK	VTNHDVK(85.16)AVEYFLK(-85.16)	ALEIKKIERVTNHDVKAVEYFLKQKCESQPE;ALQVKKIERVTNHDVKAVEYFLKQKCESHPE	7	-0.176267	-0.209809	0.164536	0.00187425	0.0097772	-0.0666993	-0.0405711	0.638954	0.349365	-0.169307	-0.183228	-0.076691	-0.342927	0.357158
AT1G42970.1	307	___1	AT1G42970.1	>AT1G42970.1 | Symbols: GAPB | glyceraldehyde-3-phosphate dehydrogenase B subunit | chr1:16127552-16129584 FORWARD LENGTH=447	8.93242e-11	119.39	102.61	94.122	1	1	8.42026e-05	78.342	1	0.000368478	94.122	1	0.0165509	1	43.68	0.000865962	79.659	1	8.93242e-11	84.507	1	0.002993	94.122	2		-0.89523	1	AVSLVLPQLK(1)GK	AVSLVLPQLK(94.12)GK(-94.12)	STGAAKAVSLVLPQLKGKLNGIALRVPTPNV	10	0.339122	0.107554	-2.59239	0.509645	0.267116	NaN	0.0610158	-5.14693	0.220949	0.455439	0.222805	NaN	0.107554	-5.32227
AT1G42970.1	309	___1	AT1G42970.1	>AT1G42970.1 | Symbols: GAPB | glyceraldehyde-3-phosphate dehydrogenase B subunit | chr1:16127552-16129584 FORWARD LENGTH=447	0.000216552	118.71	13.191	118.71	1	0	NaN	NaN	NaN	NaN	NaN	0	NaN	1	NaN	0.00632028	118.71	1	0.000216552	97.431	0	NaN	NaN	2		-0.011694	1	GK(1)LNGIALR	GK(118.71)LNGIALR	GAAKAVSLVLPQLKGKLNGIALRVPTPNVSV	2	-0.0931248	-0.363801	0.0662615	-0.027175	NaN	-0.0399925	-0.695092	0.24123	NaN	-0.0931248	NaN	-0.0243111	-0.70329	0.0662615
AT1G42970.1	152	___1	AT1G42970.1	>AT1G42970.1 | Symbols: GAPB | glyceraldehyde-3-phosphate dehydrogenase B subunit | chr1:16127552-16129584 FORWARD LENGTH=447	1.62552e-15	134.4	83.39	130.61	1	NaN	NaN	NaN	1	8.59667e-13	134.4	1	0.000540935	1	38.376	1.62552e-15	130.61	1	0.000200269	43.592	0	NaN	NaN	3		0.56825	1	IVDNETISVDGK(1)LIK	IVDNETISVDGK(130.61)LIK(-130.61)	AEVKIVDNETISVDGKLIKVVSNRDPLKLPW	12	NaN	0.0693933	0.0695567	NaN	NaN	0.00848693	0.114367	0.252537	0.164143	NaN	NaN	0.0430645	0.095722	0.0900404
AT1G42970.1	155	___1	AT1G42970.1	>AT1G42970.1 | Symbols: GAPB | glyceraldehyde-3-phosphate dehydrogenase B subunit | chr1:16127552-16129584 FORWARD LENGTH=447	0.0034183	121.73	51.921	113.18	1	1	0.010717	121.05	1	0.0034183	121.73	1	0.0308128	1	85.676	0.00393282	113.18	NaN	NaN	NaN	0	NaN	NaN	2		-1.1119	1	LIK(1)VVSNR	LIK(113.18)VVSNR	KIVDNETISVDGKLIKVVSNRDPLKLPWAEL	3	-0.0107432	-0.075075	0.192825	0.0783365	-0.0257203	-0.0726344	-0.152356	NaN	0.342441	0.0606008	-0.0820871	-0.0305456	-0.119604	NaN
AT1G42970.1	127	___1	AT1G42970.1	>AT1G42970.1 | Symbols: GAPB | glyceraldehyde-3-phosphate dehydrogenase B subunit | chr1:16127552-16129584 FORWARD LENGTH=447	2.74526e-34	158.29	127.86	158.29	1	NaN	NaN	NaN	1	2.74526e-34	158.29	1	0.00682538	0	44.391	NaN	NaN	1	0.000484405	38.777	NaN	NaN	NaN	3		0.32998	1	NASHLLK(1)YDSMLGTFK	NASHLLK(158.29)YDSMLGTFK(-158.29)	VLNDSGGVKNASHLLKYDSMLGTFKAEVKIV	7	0.340277	0.363115	0.0712136	NaN	0.363115	NaN	0.244644	0.327917	NaN	NaN	0.340277	NaN	0.363115	0.0712136
AT1G43170.9;AT1G43170.8;AT1G43170.7;AT1G43170.6;AT1G43170.5;AT1G43170.3;AT1G43170.2;AT1G43170.1;AT1G43170.4	152;152;152;152;152;152;152;152;69	___1	AT1G43170.9	>AT1G43170.9 | Symbols: RP1 | ribosomal protein 1 | chr1:16266992-16268631 FORWARD LENGTH=389;>AT1G43170.8 | Symbols: RP1 | ribosomal protein 1 | chr1:16266992-16268631 FORWARD LENGTH=389;>AT1G43170.7 | Symbols: RP1 | ribosomal protein 1 | chr1:16266992-16	0.00160049	78.342	59.717	62.466	1	1	0.00222785	78.342	NaN	NaN	NaN	1	0.0115632	NaN	39.625	NaN	NaN	1	0.00160049	62.466	NaN	NaN	NaN	2		1.2361	1	GIQAQLEK(1)MK	GIQAQLEK(62.47)MK(-62.47)	YDSEDGKKGIQAQLEKMKKYATVIRVLAHTQ	8	-0.00794223	-0.0810643	0.0247452	-0.0182058	NaN	-0.13914	NaN	0.222186	NaN	-0.00794222	NaN	-0.0810643	NaN	0.0247452
AT1G43170.9;AT1G43170.8;AT1G43170.7;AT1G43170.6;AT1G43170.5;AT1G43170.3;AT1G43170.2;AT1G43170.1;AT1G43170.4	361;361;361;361;361;361;361;361;278	___1	AT1G43170.9	>AT1G43170.9 | Symbols: RP1 | ribosomal protein 1 | chr1:16266992-16268631 FORWARD LENGTH=389;>AT1G43170.8 | Symbols: RP1 | ribosomal protein 1 | chr1:16266992-16268631 FORWARD LENGTH=389;>AT1G43170.7 | Symbols: RP1 | ribosomal protein 1 | chr1:16266992-16	5.42167e-15	128.35	88.279	128.35	1	1	9.19561e-05	62.287	1	1.20783e-05	104.81	NaN	NaN	1	NaN	5.42167e-15	128.35	NaN	NaN	NaN	0	NaN	NaN	3		-1.0915	1	LK(1)FIDTASIFGHGR	LK(128.35)FIDTASIFGHGR	LLTQTSRLALEEIKLKFIDTASIFGHGRFQT	2	-0.0717406	-0.0554414	-0.111087	0.0159258	-0.137489	NaN	-0.115051	NaN	-0.0605026	0.0363276	-0.179809	NaN	-0.0554414	NaN
AT1G44575.1	191	___1	AT1G44575.1	>AT1G44575.1 | Symbols: NPQ4, PSBS | Chlorophyll A-B binding family protein | chr1:16871768-16873194 FORWARD LENGTH=265	8.8191e-129	179.81	160.37	111.73	1	1	1.80163e-68	179.81	1	2.14834e-10	107.73	1	8.8191e-129	1	170.89	5.78228e-19	122.5	1	4.76983e-68	179.09	0	NaN	NaN	3		-0.33552	1	EQGPLFGFTK(1)ANELFVGR	EQGPLFGFTK(111.73)ANELFVGR	SALGLKEQGPLFGFTKANELFVGRLAQLGIA	10	0.199182	-0.0245849	-0.0787503	0.179001	0.439995	-0.0318724	-0.126864	-0.212066	0.267955	0.0787465	0.319618	0.0461418	-0.0953116	-0.324473
AT1G44575.1;AT1G44575.2	165;165	___1	AT1G44575.1	>AT1G44575.1 | Symbols: NPQ4, PSBS | Chlorophyll A-B binding family protein | chr1:16871768-16873194 FORWARD LENGTH=265;>AT1G44575.2 | Symbols: NPQ4, PSBS | Chlorophyll A-B binding family protein | chr1:16871768-16872548 FORWARD LENGTH=205	2.69243e-11	78.95	70.043	51.127	1	1	8.30249e-10	66.809	1	0.00141397	62.813	1	2.69243e-11	1	78.95	0.0039557	51.127	1	4.84237e-09	61.962	0	NaN	NaN	3		0.13198	1	FVDDPPTGLEK(1)AVIPPGK	FVDDPPTGLEK(51.13)AVIPPGK(-51.13)	GDRGKFVDDPPTGLEKAVIPPGKNVRSALGL	11	-0.27697	-0.234362	-0.0236412	-0.264253	-0.163882	-0.266559	-0.137267	0.168899	0.203139	-0.348592	-0.205347	-0.255804	-0.212919	-0.0869823
AT1G44575.1;AT1G44575.2	154;154	___1	AT1G44575.1	>AT1G44575.1 | Symbols: NPQ4, PSBS | Chlorophyll A-B binding family protein | chr1:16871768-16873194 FORWARD LENGTH=265;>AT1G44575.2 | Symbols: NPQ4, PSBS | Chlorophyll A-B binding family protein | chr1:16871768-16872548 FORWARD LENGTH=205	1.1451e-09	98.943	87.36	67.997	1	1	0.00182789	58.885	NaN	NaN	NaN	1	0.00130442	NaN	57.288	NaN	NaN	1	0.000311285	75.764	NaN	NaN	NaN	3	+	0.21281	1	GK(1)FVDDPPTGLEK	GK(68)FVDDPPTGLEK(-68)	LFTLLGAIGALGDRGKFVDDPPTGLEKAVIP	2	-0.416828	-0.606342	-0.391834	-0.349658	NaN	-0.640974	NaN	-0.185245	NaN	-0.416828	NaN	-0.606342	NaN	-0.391834
AT1G44575.1	181	___1	AT1G44575.1	>AT1G44575.1 | Symbols: NPQ4, PSBS | Chlorophyll A-B binding family protein | chr1:16871768-16873194 FORWARD LENGTH=265	4.25449e-89	199.84	168.24	81.448	1	1	7.9289e-57	165.9	1	9.21202e-25	142.57	1	1.03455e-41	1	136.26	4.25449e-89	199.84	1	7.7408e-32	110.12	1	0.000520852	81.448	3		-0.78249	1	SALGLK(1)EQGPLFGFTK	SALGLK(81.45)EQGPLFGFTK(-81.45)	AVIPPGKNVRSALGLKEQGPLFGFTKANELF	6	0.0636538	0.141342	0.294793	0.0751904	0.145091	0.0969364	0.0640551	0.533364	0.381837	0.0399806	0.087327	0.176067	0.106616	0.368265
AT1G44575.1;AT1G44575.2	71;71	___1	AT1G44575.1	>AT1G44575.1 | Symbols: NPQ4, PSBS | Chlorophyll A-B binding family protein | chr1:16871768-16873194 FORWARD LENGTH=265;>AT1G44575.2 | Symbols: NPQ4, PSBS | Chlorophyll A-B binding family protein | chr1:16871768-16872548 FORWARD LENGTH=205	8.7628e-08	96.805	67.727	96.805	1	NaN	NaN	NaN	1	8.7628e-08	96.805	1	7.94223e-06	0	51.566	NaN	NaN	1	5.35865e-06	52.814	0	NaN	NaN	3		0.25738	1	SK(1)VEDGIFGTSGGIGFTK	SK(96.8)VEDGIFGTSGGIGFTK(-96.8)	PKTKAAPKKVEKPKSKVEDGIFGTSGGIGFT	2	-0.213722	-0.135523	0.0978454	NaN	-0.130429	-0.108239	-0.337758	0.380508	0.16337	NaN	-0.213721	-0.0402595	-0.230787	0.19497
AT1G48350.1	142	___1	AT1G48350.1	>AT1G48350.1 | Symbols: | Ribosomal L18p/L5e family protein | chr1:17867269-17868215 FORWARD LENGTH=170	0.00818871	67.334	37.59	49.3	1	1	0.0499139	40.496	NaN	NaN	NaN	1	0.00818871	NaN	67.334	NaN	NaN	1	0.0195597	49.3	NaN	NaN	NaN	2	+	-0.73867	1	GITK(1)VAFDR	GITK(49.3)VAFDR	VGEVIAKSCLEKGITKVAFDRGGYPYHGRIE	4	-0.0394735	-0.507357	-0.232413	0.00504059	NaN	-0.647016	NaN	-0.130018	NaN	-0.0394735	NaN	-0.507357	NaN	-0.232413
AT1G48600.1;AT1G48600.2;AT1G73600.1;AT1G73600.2;AT3G18000.1	348;364;363;377;364	___1	AT1G48600.1;AT1G73600.1;AT3G18000.1	>AT1G48600.1 | Symbols: PMEAMT, AtPMEAMT | S-adenosyl-L-methionine-dependent methyltransferases superfamily protein | chr1:17966448-17969077 FORWARD LENGTH=475;>AT1G48600.2 | Symbols: PMEAMT, AtPMEAMT | S-adenosyl-L-methionine-dependent methyltransferases	2.37152e-07	111.31	83.854	99.669	1	NaN	NaN	NaN	1	2.37152e-07	111.31	1	0.00181694	1	35.037	8.04476e-05	99.669	0	NaN	NaN	0	NaN	NaN	3		-0.47156	1	DTILHIQDK(1)PALFR	DTILHIQDK(99.67)PALFR	FDVIYSRDTILHIQDKPALFRRFYKWLKPGG;FDVIYSRDTILHIQDKPALFRTFFKWLKPGG	9	0.264476	0.275226	0.137885	NaN	0.226262	0.0196308	0.473943	0.284514	0.333424	NaN	0.264476	0.067088	0.483364	0.0776532
AT1G48850.1	354	___1	AT1G48850.1	>AT1G48850.1 | Symbols: EMB1144 | chorismate synthase, putative / 5-enolpyruvylshikimate-3-phosphate phospholyase, putative | chr1:18065154-18067956 REVERSE LENGTH=436	0.00384884	62.466	41.689	53.237	1	1	0.0278894	37.968	NaN	NaN	NaN	NaN	NaN	NaN	NaN	NaN	NaN	1	0.0069091	53.237	NaN	NaN	NaN	2	+	0.51733	1	VAFK(1)PTSTIGR	VAFK(53.24)PTSTIGR	GGISNGEIINMRVAFKPTSTIGRKQNTVTRD	4	0.222928	NaN	-0.0822246	0.283092	NaN	NaN	NaN	0.0869197	NaN	0.222928	NaN	NaN	NaN	-0.0822246
AT1G49480.1	63	___1	AT1G49480.1	>AT1G49480.1 | Symbols: RTV1 | related to vernalization1 1 | chr1:18314596-18315460 REVERSE LENGTH=226	0.00487331	94.309	52.433	94.309	1	NaN	NaN	NaN	1	0.014046	83.883	NaN	NaN	1	NaN	0.00487331	94.309	NaN	NaN	NaN	0	NaN	NaN	2		-0.41454	1	AEETPK(1)VLK	AEETPK(94.31)VLK(-94.31)	AIQSFFKESKAEETPKVLKKRGRKKKNPNPE	6	1.43867	0.727093	1.15082	NaN	1.42395	NaN	0.690641	NaN	1.31452	NaN	1.43867	NaN	0.727093	NaN
AT1G49950.3;AT1G49950.2;AT1G49950.1	203;203;203	___1	AT1G49950.3	>AT1G49950.3 | Symbols: TRB1, ATTRB1 | telomere repeat binding factor 1 | chr1:18494439-18496713 REVERSE LENGTH=300;>AT1G49950.2 | Symbols: TRB1, ATTRB1 | telomere repeat binding factor 1 | chr1:18494439-18496713 REVERSE LENGTH=300;>AT1G49950.1 | Symbols:	4.13241e-79	215.38	149.31	68.536	1	1	4.11066e-09	115.71	1	3.3302e-05	140.11	1	3.33449e-39	1	180.44	2.92874e-05	140.83	1	4.13241e-79	215.38	0	NaN	NaN	2	+	-0.87929	1;2	K(1)GLGVFGGK(1)QR	K(68.54)GLGVFGGK(68.54)QR	PLSSHRRKGLGVFGGKQRTSSLPSPKTDIDE	9	0.30423	0.280693	0.0338415	0.545771	0.154713	0.137766	0.274888	0.191563	0.203514	0.507617	0.100843	0.193456	0.36793	0.0258793
AT1G50250.1	458	___1	AT1G50250.1	>AT1G50250.1 | Symbols: FTSH1 | FTSH protease 1 | chr1:18614398-18616930 REVERSE LENGTH=716	0.00818871	77.662	46.664	77.662	1	1	0.00818871	67.334	NaN	NaN	NaN	1	0.00937821	NaN	68.657	NaN	NaN	1	0.00825264	77.662	NaN	NaN	NaN	2	+	0.92964	1	DVDFDK(1)VAR	DVDFDK(77.66)VAR	VHSRGKALGKDVDFDKVARRTPGFTGADLQN	6	-0.176185	-0.0394439	0.0278618	-0.128551	NaN	-0.104356	NaN	0.148479	NaN	-0.176185	NaN	-0.0394439	NaN	0.0278618
AT1G50250.1;AT5G42270.1	492;480	___1	AT1G50250.1;AT5G42270.1	>AT1G50250.1 | Symbols: FTSH1 | FTSH protease 1 | chr1:18614398-18616930 REVERSE LENGTH=716;>AT5G42270.1 | Symbols: VAR1, FTSH5 | FtsH extracellular protease family | chr5:16902659-16905102 FORWARD LENGTH=704	0.00073868	79.639	21.466	79.639	1	NaN	NaN	NaN	1	0.00113116	79.639	1	0.00267872	NaN	64.52	NaN	NaN	1	0.00073868	59.709	NaN	NaN	NaN	3		0.79693	1	EISK(1)DEISDALER	EISK(79.64)DEISDALER	EAAILAARRELKEISKDEISDALERIIAGPE	4	-0.283193	-0.0956508	-0.0796457	NaN	-0.317355	-0.163979	NaN	0.100036	NaN	NaN	-0.283193	-0.0956507	NaN	-0.0796457
AT1G50250.1;AT5G42270.1	282;270	___1	AT1G50250.1;AT5G42270.1	>AT1G50250.1 | Symbols: FTSH1 | FTSH protease 1 | chr1:18614398-18616930 REVERSE LENGTH=716;>AT5G42270.1 | Symbols: VAR1, FTSH5 | FtsH extracellular protease family | chr5:16902659-16905102 FORWARD LENGTH=704	1.00816e-11	125.36	79.038	125.36	1	NaN	NaN	NaN	1	1.00816e-11	125.36	NaN	NaN	NaN	NaN	NaN	NaN	NaN	NaN	NaN	0	NaN	NaN	3		1.9211	1	LELQEVVDFLK(1)NPDK	LELQEVVDFLK(125.36)NPDK(-125.36)	ADQAKLELQEVVDFLKNPDKYTALGAKIPKG	11	-0.326751	NaN	-0.199305	NaN	-0.279687	NaN	NaN	NaN	-0.0652797	NaN	-0.326751	NaN	NaN	NaN
AT1G50250.1;AT5G42270.1	286;274	___1	AT1G50250.1;AT5G42270.1	>AT1G50250.1 | Symbols: FTSH1 | FTSH protease 1 | chr1:18614398-18616930 REVERSE LENGTH=716;>AT5G42270.1 | Symbols: VAR1, FTSH5 | FtsH extracellular protease family | chr5:16902659-16905102 FORWARD LENGTH=704	0.00563429	57.175	42.495	35.523	1	1	0.0348765	36.32	NaN	NaN	NaN	1	0.00563429	NaN	57.175	NaN	NaN	1	0.0389328	35.523	0	NaN	NaN	2	+	1.3092	1	NPDK(1)YTALGAK	NPDK(35.52)YTALGAK(-35.52)	KLELQEVVDFLKNPDKYTALGAKIPKGCLLV	4	0.188274	0.41511	0.365133	0.200881	NaN	0.3639	NaN	0.540325	NaN	0.188274	NaN	0.41511	NaN	0.365133
AT1G51060.1	6	___1	AT1G51060.1	>AT1G51060.1 | Symbols: HTA10 | histone H2A 10 | chr1:18926948-18927443 FORWARD LENGTH=132	6.08158e-26	150.49	109.99	70.117	1	NaN	NaN	NaN	1	8.70244e-11	149.82	1	7.58606e-10	1	105.65	0.000574476	129.74	1	0.00617643	60.255	0	NaN	NaN	3	+	-0.11777	1;2;3	GK(1)TLGSGSAK(1)K(1)ATTR	GK(70.12)TLGSGSAK(70.12)K(70.12)ATTR	__________MAGRGKTLGSGSAKKATTRSS	2	0.830904	-0.00940803	0.419416	NaN	0.984845	0.513592	0.383718	0.694925	0.638491	NaN	0.830904	0.27858	-0.297396	0.377513
AT1G52220.1;AT1G52220.3;AT1G52220.2	144;115;143	___1	AT1G52220.1	>AT1G52220.1 | Symbols: | FUNCTIONS IN: molecular_function unknown;INVOLVED IN: biological_process unknown;LOCATED IN: chloroplast thylakoid membrane, chloroplast;EXPRESSED IN: 23 plant structures;EXPRESSED DURING: 13 growth stages;BEST Arabidopsis t	3.92351e-08	150.27	84.452	126.31	1	NaN	NaN	NaN	1	0.000964	133.13	1	0.0504358	1	56.916	3.92351e-08	150.27	NaN	NaN	NaN	0	NaN	NaN	2		-0.96567	1	QELSK(1)IVK	QELSK(126.31)IVK(-126.31)	TYRYLLFKPDRQELSKIVKKSVADILGQ___	5	-0.128677	0.0370352	0.36793	NaN	-0.0593897	-0.0655212	0.0395595	NaN	0.470407	NaN	-0.128677	0.00877379	0.0652966	NaN
AT3G16140.1;AT1G52230.1	99;99	___1	AT3G16140.1	>AT3G16140.1 | Symbols: PSAH-1 | photosystem I subunit H-1 | chr3:5468670-5469415 REVERSE LENGTH=145;>AT1G52230.1 | Symbols: PSAH2, PSAH-2, PSI-H | photosystem I subunit H2 | chr1:19454902-19455508 FORWARD LENGTH=145	4.59408e-15	124.12	112.68	85.924	1	1	0.00758457	67.997	NaN	NaN	NaN	1	4.59408e-15	1	119.39	0.000598461	85.924	1	1.16795e-14	114.72	0	NaN	NaN	3		-0.047322	1	FFETFAAPFTK(1)R	FFETFAAPFTK(85.92)R	PLQSKFFETFAAPFTKRGLLLKFLILGGGSL	11	0.428678	0.338461	0.537615	0.427177	NaN	0.326997	0.235605	0.693944	0.656908	0.428678	NaN	0.403704	0.273217	0.563256
AT3G16140.1;AT1G52230.1	138;138	___1	AT3G16140.1	>AT3G16140.1 | Symbols: PSAH-1 | photosystem I subunit H-1 | chr3:5468670-5469415 REVERSE LENGTH=145;>AT1G52230.1 | Symbols: PSAH2, PSAH-2, PSI-H | photosystem I subunit H2 | chr1:19454902-19455508 FORWARD LENGTH=145	0.00564191	67.113	18.053	67.113	1	NaN	NaN	NaN	0	NaN	NaN	NaN	NaN	1	NaN	0.00564191	67.113	NaN	NaN	NaN	0	NaN	NaN	3	+	1.4408	1	GPQEPPK(1)LGPR	GPQEPPK(67.11)LGPR	TGEVLPIKRGPQEPPKLGPRGKL________	7	-0.266889	0.310573	0.0820213	NaN	-0.177294	NaN	0.317304	NaN	0.248171	NaN	-0.266889	NaN	0.310573	NaN
AT1G52380.1	18	___1	AT1G52380.1	>AT1G52380.1 | Symbols: | NUP50 (Nucleoporin 50 kDa) protein | chr1:19509979-19511301 FORWARD LENGTH=440	2.43147e-17	183.65	12.082	101.65	1	0	NaN	NaN	1	0.00393385	111.61	1	0.0338346	1	83.948	0.0014036	131.11	NaN	NaN	NaN	0	NaN	NaN	3	+	0.49578	1	RGALK(1)QLSR	RGALK(101.65)QLSR	DSENVQQPSKKRGALKQLSRDNPGLDDDDDS	5	3.64548	3.47346	3.10025	3.62012	3.76713	3.24031	3.59204	NaN	3.33685	3.55348	3.73747	3.29328	3.65363	NaN
AT1G52570.1;AT3G15730.1	433;434	___1	AT1G52570.1;AT3G15730.1	>AT1G52570.1 | Symbols: PLDALPHA2 | phospholipase D alpha 2 | chr1:19583940-19586551 REVERSE LENGTH=810;>AT3G15730.1 | Symbols: PLDALPHA1, PLD | phospholipase D alpha 1 | chr3:5330835-5333474 FORWARD LENGTH=810	0.00313627	128.51	31.849	128.51	1	NaN	NaN	NaN	1	0.0172687	75.416	NaN	NaN	1	NaN	0.00313627	128.51	NaN	NaN	NaN	0	NaN	NaN	2		-0.61078	1	QGGK(1)DILVK	QGGK(128.51)DILVK(-128.51)	DVLYNFEQRWSRQGGKDILVKMRELGDIIIP;DVMYNFEQRWSKQGGKDILVKLRDLSDIIIT	4	-0.164318	-0.254203	-0.200979	NaN	-0.202472	NaN	-0.233464	NaN	-0.0372807	NaN	-0.164318	NaN	-0.254203	NaN
AT1G52740.1	7	___1	AT1G52740.1	>AT1G52740.1 | Symbols: HTA9 | histone H2A protein 9 | chr1:19645409-19646221 FORWARD LENGTH=134	2.60843e-21	141.58	103.88	58.835	1	1	2.4259e-15	106.58	1	0.000301835	126.07	1	4.85475e-15	1	106.58	0.000330638	136.57	1	2.51193e-14	121.24	1	0.00152013	86.911	2		3.9266	1;2;3	SGK(1)GAK(1)GLIMGK(1)PSGSDK	SGK(58.84)GAK(58.84)GLIMGK(58.84)PSGSDK(-58.84)	_________MSGKGAKGLIMGKPSGSDKDKD	6	0.191705	0.175136	0.200382	0.219091	0.232661	0.119954	0.122871	0.426855	0.31545	0.217851	0.165558	0.185486	0.164786	0.242816
AT1G54270.1;AT1G54270.2;AT1G72730.1;AT3G13920.1;AT3G13920.3;AT3G13920.2	125;120;127;125;115;125	___1	AT1G54270.1;AT1G54270.2;AT1G72730.1;AT3G13920.1	>AT1G54270.1 | Symbols: EIF4A-2 | eif4a-2 | chr1:20260495-20262018 FORWARD LENGTH=412;>AT1G54270.2 | Symbols: EIF4A-2 | eif4a-2 | chr1:20260495-20262018 FORWARD LENGTH=407;>AT1G72730.1 | Symbols: | DEA(D/H)-box RNA helicase family protein | chr1:27378040-	2.38419e-10	125.54	93.212	76.073	1	1	2.38419e-10	122.39	NaN	NaN	NaN	NaN	NaN	NaN	NaN	NaN	NaN	1	0.00109101	76.073	NaN	NaN	NaN	2		-1.0006	1	ELAQQIEK(1)VMR	ELAQQIEK(76.07)VMR	ALVLAPTRELAQQIEKVMRALGDYLGVKAQA;ALVLAPTRELAQQIEKVMRALGDYLGVKVHA;ALVLAPTRELAQQIEKVMRALGDYQGVKVHA	8	0.0652966	NaN	-0.0122425	0.124196	NaN	NaN	NaN	0.162081	NaN	0.0652966	NaN	NaN	NaN	-0.0122425
AT1G54270.1;AT1G72730.1;AT3G13920.1;AT3G13920.3;AT3G13920.2	61;63;61;51;61	___1	AT1G54270.1;AT1G72730.1;AT3G13920.1	>AT1G54270.1 | Symbols: EIF4A-2 | eif4a-2 | chr1:20260495-20262018 FORWARD LENGTH=412;>AT1G72730.1 | Symbols: | DEA(D/H)-box RNA helicase family protein | chr1:27378040-27379593 REVERSE LENGTH=414;>AT3G13920.1 | Symbols: EIF4A1, RH4, TIF4A1 | eukaryotic t	0.00043014	82.515	40.92	82.515	1	NaN	NaN	NaN	1	0.00043014	82.515	1	0.0434326	0	36.597	NaN	NaN	1	0.00173508	37.177	0	NaN	NaN	3		-0.08873	1	GIYAYGFEK(1)PSAIQQR	GIYAYGFEK(82.52)PSAIQQR	LQENLLRGIYAYGFEKPSAIQQRGIVPFCKG;LQPDLLRGIYAYGFEKPSAIQQRGIIPFCKG	9	0.0669503	-0.112771	0.121973	NaN	0.118626	NaN	-0.166697	0.219463	0.328377	NaN	0.0669503	NaN	-0.112771	0.013498
AT1G55325.2;AT1G55325.1	1661;1676	___1	AT1G55325.2	>AT1G55325.2 | Symbols: GCT | RNA polymerase II transcription mediators | chr1:20637594-20647714 FORWARD LENGTH=2001;>AT1G55325.1 | Symbols: GCT | RNA polymerase II transcription mediators | chr1:20637594-20646875 FORWARD LENGTH=1921	2.72505e-06	84.753	51.606	63.185	1	1	0.000115402	78.814	1	0.000700052	84.753	1	2.72505e-06	1	79.614	0.0055421	62.162	1	7.14569e-05	66.246	0	NaN	NaN	3	+	0.81025	1	K(1)QIMGGQTISGTPR	K(63.19)QIMGGQTISGTPR	QSTFVKGSMGQSAGRKQIMGGQTISGTPRGL	1	3.13606	2.61168	2.93668	NaN	3.17688	2.53543	2.62609	3.63215	2.64591	NaN	3.13606	2.54404	2.67931	3.41224
AT1G55490.2;AT1G55490.1;AT3G13470.1;AT5G56500.2;AT5G56500.1	508;508;504;504;504	___1	AT1G55490.2;AT3G13470.1;AT5G56500.2	>AT1G55490.2 | Symbols: CPN60B, LEN1 | chaperonin 60 beta | chr1:20715717-20718673 REVERSE LENGTH=600;>AT1G55490.1 | Symbols: CPN60B, LEN1 | chaperonin 60 beta | chr1:20715717-20718673 REVERSE LENGTH=600;>AT3G13470.1 | Symbols: | TCP-1/cpn60 chaperonin fa	0.0117031	92.611	80.114	38.783	1	1	0.0278894	37.968	NaN	NaN	NaN	1	0.0265131	NaN	38.783	NaN	NaN	NaN	NaN	NaN	NaN	NaN	NaN	2	+	-0.34847	1	ALSYPLK(1)LIAK	ALSYPLK(38.78)LIAK(-38.78)	KVGADIVKKALSYPLKLIAKNAGVNGSVVSE;KVGADIVKRALSYPLKLIAKNAGVNGSVVSE;KVGAEIVKRALSYPLKLIAKNAGVNGSVVSE	7	0.630033	0.28889	NaN	0.66512	NaN	0.23217	NaN	NaN	NaN	0.630033	NaN	0.28889	NaN	NaN
AT1G55490.2;AT1G55490.1	493;493	___1	AT1G55490.2	>AT1G55490.2 | Symbols: CPN60B, LEN1 | chaperonin 60 beta | chr1:20715717-20718673 REVERSE LENGTH=600;>AT1G55490.1 | Symbols: CPN60B, LEN1 | chaperonin 60 beta | chr1:20715717-20718673 REVERSE LENGTH=600	2.8538e-08	58.98	49.698	35.473	1	1	0.000181472	40.493	NaN	NaN	NaN	1	2.8538e-08	NaN	58.98	NaN	NaN	1	0.000804767	35.473	NaN	NaN	NaN	3	+	1.6266	1	ATLDNDEEK(1)VGADIVK	ATLDNDEEK(35.47)VGADIVK(-35.47)	SKVDAIKATLDNDEEKVGADIVKRALSYPLK	9	0.510962	0.0672257	0.544584	0.53963	NaN	0.0082	NaN	0.736302	NaN	0.510962	NaN	0.0672257	NaN	0.544584
AT1G55490.2;AT1G55490.1;AT3G13470.1;AT5G56500.2;AT5G56500.1	98;98;94;94;94	___1	AT1G55490.2;AT3G13470.1;AT5G56500.2	>AT1G55490.2 | Symbols: CPN60B, LEN1 | chaperonin 60 beta | chr1:20715717-20718673 REVERSE LENGTH=600;>AT1G55490.1 | Symbols: CPN60B, LEN1 | chaperonin 60 beta | chr1:20715717-20718673 REVERSE LENGTH=600;>AT3G13470.1 | Symbols: | TCP-1/cpn60 chaperonin fa	2.66591e-07	88.075	84.497	54.898	1	1	0.00231585	54.898	NaN	NaN	NaN	0	NaN	NaN	NaN	NaN	NaN	0	NaN	NaN	NaN	NaN	NaN	2	+	-0.81339	1	NVVLESK(1)YGSPR	NVVLESK(54.9)YGSPR	GVTLGPKGRNVVLESKYGSPRIVNDGVTVAR	7	0.524465	0.207518	-0.193833	0.586212	NaN	0.182438	NaN	-0.0198577	NaN	0.524465	NaN	0.207518	NaN	-0.193833
AT1G55670.1	113	___1	AT1G55670.1	>AT1G55670.1 | Symbols: PSAG | photosystem I subunit G | chr1:20802874-20803356 REVERSE LENGTH=160	0.00240219	101.39	41.291	101.39	1	1	0.00703974	66.056	NaN	NaN	NaN	1	0.00818871	1	67.334	0.00426352	101.39	1	0.0184336	50.353	0	NaN	NaN	2		-0.1051	1	AK(1)EYVSLLK	AK(101.39)EYVSLLK(-101.39)	EQNGKTHFEAGDDRAKEYVSLLKSNDPIGFN	2	-0.0349287	-0.223128	0.228871	-0.0456697	NaN	-0.344703	-0.296509	0.339365	0.294077	-0.0349287	NaN	-0.275018	-0.171238	0.207143
AT1G55840.2;AT1G55840.1	199;226	___1	AT1G55840.2	>AT1G55840.2 | Symbols: | Sec14p-like phosphatidylinositol transfer family protein | chr1:20873943-20876018 FORWARD LENGTH=298;>AT1G55840.1 | Symbols: | Sec14p-like phosphatidylinositol transfer family protein | chr1:20873891-20876018 FORWARD LENGTH=325	0.00484973	115.57	71.256	115.57	1	NaN	NaN	NaN	1	0.00356552	112.83	NaN	NaN	1	NaN	0.00484973	115.57	NaN	NaN	NaN	0	NaN	NaN	2		-0.063881	1	GCGK(1)DELLK	GCGK(115.57)DELLK(-115.57)	QERTKKKIQVLKGCGKDELLKIMDYESLPHF	4	0.0561673	0.315218	0.178874	NaN	0.0184917	NaN	0.318461	NaN	0.324004	NaN	0.0561673	NaN	0.315218	NaN
AT1G56070.1	427	___1	AT1G56070.1	>AT1G56070.1 | Symbols: LOS1 | Ribosomal protein S5/Elongation factor G/III/V family protein | chr1:20968245-20971077 REVERSE LENGTH=843	7.97129e-26	179.51	125.54	117.02	1	1	7.97129e-26	179.51	1	6.62004e-13	158.47	1	0.000221482	1	98.048	0.00552858	117.02	1	2.94269e-12	161.27	0	NaN	NaN	2		-0.2881	1	DLYTK(1)SVQR	DLYTK(117.02)SVQR	MGPNYIPGEKKDLYTKSVQRTVIWMGKRQET	5	-0.340869	0.129349	-0.294058	-0.399331	-0.189466	0.0478175	0.142609	-0.183065	-0.127163	-0.442222	-0.239515	0.109829	0.148869	-0.352105
AT1G56070.1	16	___1	AT1G56070.1	>AT1G56070.1 | Symbols: LOS1 | Ribosomal protein S5/Elongation factor G/III/V family protein | chr1:20968245-20971077 REVERSE LENGTH=843	0.00960887	47.187	34.571	47.187	1	0	NaN	NaN	NaN	NaN	NaN	1	0.00960887	NaN	47.187	NaN	NaN	0	NaN	NaN	NaN	NaN	NaN	3	+	-0.95779	1	IMDYK(1)HNIR	IMDYK(47.19)HNIR	MVKFTADELRRIMDYKHNIRNMSVIAHVDHG	5	-0.0648722	0.378734	-0.0385545	-0.0379323	NaN	0.335941	NaN	0.0878702	NaN	-0.0648722	NaN	0.378734	NaN	-0.0385545
AT1G56190.2;AT1G56190.1	128;201	___1	AT1G56190.2	>AT1G56190.2 | Symbols: | Phosphoglycerate kinase family protein | chr1:21028622-21030454 FORWARD LENGTH=405;>AT1G56190.1 | Symbols: | Phosphoglycerate kinase family protein | chr1:21028403-21030454 FORWARD LENGTH=478	3.00968e-16	161.48	31.62	94.82	1	1	0.00823735	35.523	1	0.000450759	101.35	0.934587	0.00283013	1	44.252	3.00968e-16	161.48	0	NaN	NaN	0	NaN	NaN	3		-0.2134	1	EEEK(1)NEPDFAK	EEEK(94.82)NEPDFAK(-94.82)	GVLLLENVRFYKEEEKNEPDFAKKLASLADL	4	-0.196866	0.103912	0.0702515	0.161952	-0.288981	0.436908	-0.115801	0.31823	0.157303	-0.0827439	-0.310987	0.393855	-0.186032	0.126576
AT1G56190.2;AT1G56190.1	124;197	___1	AT1G56190.2	>AT1G56190.2 | Symbols: | Phosphoglycerate kinase family protein | chr1:21028622-21030454 FORWARD LENGTH=405;>AT1G56190.1 | Symbols: | Phosphoglycerate kinase family protein | chr1:21028403-21030454 FORWARD LENGTH=478	6.33631e-05	130.56	73.514	119.21	1	0	NaN	NaN	1	6.33631e-05	130.56	1	0.00010746	1	111.74	0.000981456	119.21	0	NaN	NaN	NaN	NaN	NaN	2		0.38714	1	FYK(1)EEEK	FYK(119.21)EEEK(-119.21)	LPEGGVLLLENVRFYKEEEKNEPDFAKKLAS	3	-0.0224783	-0.0152855	0.525467	NaN	0.0501883	-0.124534	-0.014281	0.719753	NaN	NaN	-0.0224783	-0.0831259	0.052555	0.525468
AT1G56190.2;AT1G56190.1;AT3G12780.1	73;146;149	___1	AT1G56190.2;AT3G12780.1	>AT1G56190.2 | Symbols: | Phosphoglycerate kinase family protein | chr1:21028622-21030454 FORWARD LENGTH=405;>AT1G56190.1 | Symbols: | Phosphoglycerate kinase family protein | chr1:21028403-21030454 FORWARD LENGTH=478;>AT3G12780.1 | Symbols: PGK1 | phosp	2.16884e-31	173.44	160.89	62.162	1	1	9.76221e-27	151.56	1	0.0761309	39.006	1	1.59374e-23	1	132.08	0.00102557	95.57	1	2.16884e-31	160.87	0	NaN	NaN	3		0.90502	1	GVTPK(1)FSLAPLVPR	GVTPK(62.16)FSLAPLVPR	VILSTHLGRPKGVTPKFSLAPLVPRLSELLG	5	0.027649	-0.0130678	-0.0599267	0.130931	0.195977	-0.227743	0.0949116	0.14991	0.0163537	0.0264459	0.028852	-0.152051	0.125916	0.0364681
AT1G56410.1;AT5G02490.1;AT5G02500.1;AT5G02500.2	59;59;59;59	___1	AT1G56410.1;AT5G02490.1;AT5G02500.1	>AT1G56410.1 | Symbols: ERD2, HSP70T-1 | heat shock protein 70 (Hsp 70) family protein | chr1:21117147-21119241 FORWARD LENGTH=617;>AT5G02490.1 | Symbols: | Heat shock protein 70 (Hsp 70) family protein | chr5:550296-552565 REVERSE LENGTH=653;>AT5G02500.1	1.24987e-11	93.804	63.943	39.68	1	NaN	NaN	NaN	1	1.24987e-11	93.804	1	0.00272664	NaN	38.724	NaN	NaN	NaN	NaN	NaN	1	0.0132463	39.68	3		1.6877	1	LIGDAAK(1)NQVAMNPVNTVFDAK	LIGDAAK(39.68)NQVAMNPVNTVFDAK(-39.68)	YVAFTDSERLIGDAAKNQVAMNPVNTVFDAK	7	1.14346	0.309293	-0.158526	NaN	1.1155	0.244522	NaN	NaN	-0.0544822	NaN	1.14346	0.309293	NaN	NaN
AT1G57860.1;AT1G57660.1;AT1G09690.1;AT1G09590.1	78;78;78;78	___1	AT1G57860.1	>AT1G57860.1 | Symbols: | Translation protein SH3-like family protein | chr1:21430034-21430827 REVERSE LENGTH=164;>AT1G57660.1 | Symbols: | Translation protein SH3-like family protein | chr1:21355567-21356364 FORWARD LENGTH=164;>AT1G09690.1 | Symbols: |	1.51957e-05	80.69	68.771	65.234	1	1	1.51957e-05	80.69	1	0.00476018	65.234	0	NaN	NaN	NaN	NaN	NaN	1	0.0215236	47.712	NaN	NaN	NaN	3		1.2653	1	AVGVEVNK(1)QIGNR	AVGVEVNK(65.23)QIGNR	RIWNVTKRAVGVEVNKQIGNRIIRKRIHVRV	8	0.00713888	-0.0500543	-0.137695	0.0299829	0.0765591	-0.0968074	NaN	0.0529723	NaN	-0.0141499	0.0284277	-0.0500543	NaN	-0.137695
AT1G61040.1	149	___1	AT1G61040.1	>AT1G61040.1 | Symbols: VIP5 | plus-3 domain-containing protein | chr1:22483817-22485748 FORWARD LENGTH=643	0.0172141	75.566	25.532	75.566	1	NaN	NaN	NaN	1	0.021739	72.289	NaN	NaN	1	NaN	0.0172141	75.566	NaN	NaN	NaN	0	NaN	NaN	2		-0.55212	1	ESEK(1)TPVSK	ESEK(75.57)TPVSK(-75.57)	DKNFTEKLRSKRESEKTPVSKKETQPLPASR	4	0.457016	-0.0542575	0.820812	NaN	0.620305	NaN	-0.171401	NaN	0.881821	NaN	0.457016	NaN	-0.0542575	NaN
AT1G61520.2;AT1G61520.3;AT1G61520.1	158;213;213	___1	AT1G61520.2	>AT1G61520.2 | Symbols: LHCA3 | photosystem I light harvesting complex gene 3 | chr1:22700493-22701149 FORWARD LENGTH=218;>AT1G61520.3 | Symbols: LHCA3 | photosystem I light harvesting complex gene 3 | chr1:22700152-22701149 FORWARD LENGTH=273;>AT1G61520.1	1.50863e-123	144.44	131.31	41.446	1	1	1.50863e-123	144.44	0	NaN	NaN	1	5.18303e-42	1	101.66	0.00155146	41.446	NaN	NaN	NaN	0	NaN	NaN	4		0.32908	1	GLAGSGNPAYPGGPFFNPLGFGK(1)DEK	GLAGSGNPAYPGGPFFNPLGFGK(41.45)DEK(-41.45)	PAYPGGPFFNPLGFGKDEKSLKELKLKEVKN	23	-0.0500244	-1.89339	0.140648	NaN	-0.00765207	-3.75213	0.0596321	NaN	0.28404	NaN	-0.0500244	-3.76951	-0.017271	NaN
AT1G64770.1;AT1G64770.2;AT1G64770.3	76;76;76	___1	AT1G64770.1	>AT1G64770.1 | Symbols: NDF2, NDH45 | NDH-dependent cyclic electron flow 1 | chr1:24057549-24059415 FORWARD LENGTH=348;>AT1G64770.2 | Symbols: NDF2, NDH45 | NDH-dependent cyclic electron flow 1 | chr1:24057549-24058565 FORWARD LENGTH=313;>AT1G64770.3 | Sym	2.66857e-05	84.297	63.558	57.434	1	1	2.66857e-05	55.724	1	0.000918796	84.297	1	2.78275e-05	1	52.5	0.0549468	57.434	1	3.27179e-05	49.298	0	NaN	NaN	3		-0.29013	1	LSLSDAHVLSYK(1)PK	LSLSDAHVLSYK(57.43)PK(-57.43)	SSLKLSLSDAHVLSYKPKVYWKDEGFEEVLY	12	0.460742	0.0643311	0.0579374	0.197236	0.858379	0.0542234	NaN	0.426533	0.0457225	0.0829751	0.838508	0.0643311	NaN	0.205142
AT1G65930.1	374	___1	AT1G65930.1	>AT1G65930.1 | Symbols: cICDH | cytosolic NADP+-dependent isocitrate dehydrogenase | chr1:24539088-24541861 FORWARD LENGTH=410	4.75709e-09	121.18	86.433	101.43	1	1	0.000174756	49.988	1	4.75709e-09	121.18	1	0.000967256	1	68.277	5.09998e-05	108.66	1	0.000470591	56.569	1	0.00134979	84.173	3		0.51698	1	MTK(1)DLALIIHGSK	MTK(101.43)DLALIIHGSK(-101.43)	LEAACVGTVESGKMTKDLALIIHGSKLSRDT	3	0.283239	0.1172	-0.0827949	0.255924	0.420186	0.140386	0.0395595	0.236462	-0.0850681	0.200002	0.366476	0.14952	0.0848807	0.00733906
AT5G37780.1;AT1G66410.1;AT5G21274.1;AT3G56800.1;AT3G43810.1;AT2G41110.1;AT2G27030.1;AT2G27030.3	22;22;22;22;22;22;22;22	___1	AT5G37780.1;AT5G21274.1	>AT5G37780.1 | Symbols: CAM1, TCH1, ACAM-1 | calmodulin 1 | chr5:15004769-15006117 REVERSE LENGTH=149;>AT1G66410.1 | Symbols: CAM4, ACAM-4 | calmodulin 4 | chr1:24774431-24775785 REVERSE LENGTH=149;>AT5G21274.1 | Symbols: CAM6, ACAM-6 | calmodulin 6 | chr5	1.44968e-05	93.427	69.317	93.427	1	NaN	NaN	NaN	1	1.44968e-05	93.427	NaN	NaN	NaN	NaN	NaN	NaN	NaN	NaN	NaN	0	NaN	NaN	3		-0.24164	1	EAFSLFDK(1)DGDGCITTK	EAFSLFDK(93.43)DGDGCITTK(-93.43)	DDQISEFKEAFSLFDKDGDGCITTKELGTVM;DEQISEFKEAFSLFDKDGDGCITTKELGTVM	8	0.337083	NaN	-0.205164	NaN	0.368377	NaN	NaN	NaN	-0.101614	NaN	0.337083	NaN	NaN	NaN
AT1G66530.1;AT4G26300.1	142;194	___1	AT1G66530.1;AT4G26300.1	>AT1G66530.1 | Symbols: | Arginyl-tRNA synthetase, class Ic | chr1:24819064-24822277 REVERSE LENGTH=590;>AT4G26300.1 | Symbols: emb1027 | Arginyl-tRNA synthetase, class Ic | chr4:13308400-13313109 REVERSE LENGTH=642	3.5338e-16	93.753	82.023	81.51	1	NaN	NaN	NaN	NaN	NaN	NaN	1	3.5338e-16	NaN	81.51	NaN	NaN	1	0.00161697	38.996	NaN	NaN	NaN	4		-0.58275	1	AVVDFSSPNIAK(1)EMHVGHLR	AVVDFSSPNIAK(81.51)EMHVGHLR	SVKRAVVDFSSPNIAKEMHVGHLRSTIIGDT	12	NaN	-0.331046	0.13014	NaN	NaN	-0.325196	NaN	0.410015	NaN	NaN	NaN	-0.331046	NaN	0.13014
AT1G67090.1	146	___1	AT1G67090.1	>AT1G67090.1 | Symbols: RBCS1A | ribulose bisphosphate carboxylase small chain 1A | chr1:25048465-25049249 REVERSE LENGTH=180	5.93064e-06	113.5	67.649	108.46	1	0	NaN	NaN	1	5.93064e-06	113.5	NaN	NaN	1	NaN	0.0270708	108.46	NaN	NaN	NaN	0	NaN	NaN	2		0.93511	1	EVEECK(1)K	EVEECK(108.46)K(-108.46)	GCTDSAQVLKEVEECKKEYPNAFIRIIGFDN	6	0.287591	0.319271	-0.149969	NaN	0.459327	NaN	0.423202	NaN	0.252295	NaN	0.287591	NaN	0.319271	NaN
AT1G67090.1	147	___1	AT1G67090.1	>AT1G67090.1 | Symbols: RBCS1A | ribulose bisphosphate carboxylase small chain 1A | chr1:25048465-25049249 REVERSE LENGTH=180	1.93888e-15	119.45	103.26	53.756	1	0	NaN	NaN	0	NaN	NaN	1	0.0267639	0	53.756	NaN	NaN	0	NaN	NaN	0	NaN	NaN	2	+	-0.6659	1	K(1)EYPNAFIR	K(53.76)EYPNAFIR	CTDSAQVLKEVEECKKEYPNAFIRIIGFDNT	1	NaN	0.0691523	0.219339	NaN	NaN	0.0124972	NaN	0.334111	NaN	NaN	NaN	0.0691523	NaN	0.219339
AT1G67090.1;AT1G67090.2	66;66	___1	AT1G67090.1	>AT1G67090.1 | Symbols: RBCS1A | ribulose bisphosphate carboxylase small chain 1A | chr1:25048465-25049249 REVERSE LENGTH=180;>AT1G67090.2 | Symbols: RBCS1A | ribulose bisphosphate carboxylase small chain 1A | chr1:25048590-25049249 REVERSE LENGTH=136	7.66073e-74	140.28	122.26	67.685	1	1	7.66073e-74	140.28	NaN	NaN	NaN	0	NaN	1	NaN	0.000857496	67.685	0.5	2.81912e-12	70.094	0	NaN	NaN	3		-0.64204	1	K(1)FETLSYLPDLTDSELAK	K(67.68)FETLSYLPDLTDSELAK(-67.68)	GRVNCMQVWPPIGKKKFETLSYLPDLTDSEL	1	0.293135	-0.147545	-0.0366652	0.447103	NaN	-0.0814153	-0.234924	0.147567	0.211884	0.293135	NaN	-0.0813696	-0.213721	-0.116395
AT1G67090.1;AT5G38420.1;AT5G38410.1;AT5G38410.3;AT5G38410.2;AT5G38430.1	140;140;140;145;133;140	___1	AT1G67090.1;AT5G38420.1;AT5G38430.1	>AT1G67090.1 | Symbols: RBCS1A | ribulose bisphosphate carboxylase small chain 1A | chr1:25048465-25049249 REVERSE LENGTH=180;>AT5G38420.1 | Symbols: | Ribulose bisphosphate carboxylase (small chain) family protein | chr5:15381203-15381978 REVERSE LENGTH=	0	283.83	276.73	57.936	1	1	0	283.83	1	1.33078e-61	176.94	1	8.15613e-290	1	277.01	2.53771e-52	167.97	1	2.2396e-261	265.64	0	NaN	NaN	4		-0.42345	1	LPLFGCTDSAQVLK(1)EVEECK	LPLFGCTDSAQVLK(57.94)EVEECK(-57.94)	WKLPLFGCTDSAQVLKEVEECKKEYPGAFIR;WKLPLFGCTDSAQVLKEVEECKKEYPNAFIR	14	0.478861	0.430931	0.242725	0.76086	0.509341	0.29007	0.474358	0.339251	0.430071	0.564524	0.393197	0.326307	0.535555	0.0522768
AT1G67700.1;AT1G67700.2;AT1G67700.3	140;140;140	___1	AT1G67700.1	>AT1G67700.1 | Symbols: | unknown protein;FUNCTIONS IN: molecular_function unknown;INVOLVED IN: biological_process unknown;LOCATED IN: chloroplast, chloroplast envelope;EXPRESSED IN: 22 plant structures;EXPRESSED DURING: 13 growth stages;Has 49 Blas	3.9593e-05	133.23	30.721	133.23	1	NaN	NaN	NaN	1	3.9593e-05	133.23	NaN	NaN	0	NaN	NaN	NaN	NaN	NaN	NaN	0	NaN	NaN	2	+	-1.9486	1	DEK(1)EIQK	DEK(133.23)EIQK(-133.23)	DTIARNIAAVIYRDEKEIQKTAIKQHRVLRT	3	0.236585	1.39435	0.416407	NaN	0.359409	NaN	1.47373	NaN	0.718263	NaN	0.236584	NaN	1.39435	NaN
AT1G67700.1;AT1G67700.2;AT1G67700.3	144;144;144	___1	AT1G67700.1	>AT1G67700.1 | Symbols: | unknown protein;FUNCTIONS IN: molecular_function unknown;INVOLVED IN: biological_process unknown;LOCATED IN: chloroplast, chloroplast envelope;EXPRESSED IN: 22 plant structures;EXPRESSED DURING: 13 growth stages;Has 49 Blas	1.40759e-05	144.65	57.817	123.75	1	1	0.0389159	66.27	1	1.40759e-05	144.65	NaN	NaN	1	NaN	0.00298651	123.75	1	0.0515491	56.258	0	NaN	NaN	2		0.18478	1	EIQK(1)TAIK	EIQK(123.75)TAIK(-123.75)	RNIAAVIYRDEKEIQKTAIKQHRVLRTATEF	4	0.0566217	-0.0393697	0.264957	0.310922	-0.122366	NaN	-0.120749	0.459222	NaN	0.275365	-0.162121	NaN	-0.0393697	0.264957
AT1G67700.1;AT1G67700.2;AT1G67700.3	120;120;120	___1	AT1G67700.1	>AT1G67700.1 | Symbols: | unknown protein;FUNCTIONS IN: molecular_function unknown;INVOLVED IN: biological_process unknown;LOCATED IN: chloroplast, chloroplast envelope;EXPRESSED IN: 22 plant structures;EXPRESSED DURING: 13 growth stages;Has 49 Blas	4.20701e-06	91.549	82.227	91.549	1	NaN	NaN	NaN	NaN	NaN	NaN	1	0.00400074	NaN	72.2	NaN	NaN	1	4.20701e-06	91.549	NaN	NaN	NaN	2	+	-0.53676	1	DNLLGK(1)YIYK	DNLLGK(91.55)YIYK(-91.55)	TTAKIMVAAKDNLLGKYIYKDTIARNIAAVI	6	NaN	0.12075	0.134615	NaN	NaN	0.0617071	NaN	0.262674	NaN	NaN	NaN	0.12075	NaN	0.134615
AT1G68010.1;AT1G68010.2	22;22	___1	AT1G68010.1	>AT1G68010.1 | Symbols: HPR, ATHPR1 | hydroxypyruvate reductase | chr1:25493418-25495720 FORWARD LENGTH=386;>AT1G68010.2 | Symbols: HPR | hydroxypyruvate reductase | chr1:25493418-25495720 FORWARD LENGTH=387	4.0421e-05	113.22	79.349	113.22	1	1	0.0101344	49.934	1	0.00156763	77.597	0	NaN	1	NaN	4.0421e-05	113.22	0	NaN	NaN	0	NaN	NaN	2		-0.65186	1	VVSTK(1)PMPGTR	VVSTK(113.22)PMPGTR	IEVYNPNGKYRVVSTKPMPGTRWINLLVDQG	5	-0.120323	-0.138282	0.0758757	0.0434844	-0.0165704	-0.200498	-0.214843	0.349818	0.0859685	-0.0501588	-0.190487	-0.168512	-0.108052	0.206518
AT1G70410.3;AT1G70410.1;AT1G70410.2	200;200;222	___1	AT1G70410.3;AT1G70410.2	>AT1G70410.3 | Symbols: ATBCA4, BCA4 | beta carbonic anhydrase 4 | chr1:26534167-26536505 REVERSE LENGTH=258;>AT1G70410.1 | Symbols: ATBCA4, BCA4, CA4 | beta carbonic anhydrase 4 | chr1:26534167-26536505 REVERSE LENGTH=258;>AT1G70410.2 | Symbols: ATBCA4, B	5.97066e-05	108.32	80.994	108.32	1	NaN	NaN	NaN	0	NaN	NaN	1	0.00141006	1	37.613	0.00111931	79.744	NaN	NaN	NaN	1	5.97066e-05	108.32	3		-1.1917	1	DLSYDDQCNK(1)CEK	DLSYDDQCNK(108.32)CEK(-108.32)	IKEEHKDLSYDDQCNKCEKEAVNVSLGNLLS	10	0.0961269	0.0240133	0.664756	NaN	0.0999011	0.319502	-0.324112	NaN	0.755315	NaN	0.0961269	0.334911	-0.286885	NaN
AT1G70820.1	407	___1	AT1G70820.1	>AT1G70820.1 | Symbols: | phosphoglucomutase, putative / glucose phosphomutase, putative | chr1:26705594-26708034 FORWARD LENGTH=615	0.000491911	79.492	62.28	56.205	1	0	NaN	NaN	NaN	NaN	NaN	1	0.00506361	NaN	69.03	NaN	NaN	1	0.000491911	79.492	NaN	NaN	NaN	2	+	1.3892	1	NVIDK(1)GVELNK	NVIDK(56.2)GVELNK(-56.2)	GRHCLYRVGYRNVIDKGVELNKDGIETHLMM	5	-0.353358	-0.111072	-0.0598258	-0.351461	NaN	-0.17288	NaN	0.120883	NaN	-0.353358	NaN	-0.111072	NaN	-0.0598258
AT1G74470.1	137	___1	AT1G74470.1	>AT1G74470.1 | Symbols: | Pyridine nucleotide-disulphide oxidoreductase family protein | chr1:27991248-27992845 FORWARD LENGTH=467	0.000867906	49.448	41.038	36.447	1	1	0.000867906	49.448	NaN	NaN	NaN	1	0.00791273	NaN	36.447	NaN	NaN	NaN	NaN	NaN	NaN	NaN	NaN	3	+	-0.2528	1	TLK(1)EHEYIGMVR	TLK(36.45)EHEYIGMVR	MISPSNIAVDIGRTLKEHEYIGMVRREVLDA	3	0.0560286	0.0082	NaN	0.0922074	NaN	0.0140695	NaN	NaN	NaN	0.0560286	NaN	0.0082	NaN	NaN
AT1G74730.1	101	___1	AT1G74730.1	>AT1G74730.1 | Symbols: | Protein of unknown function (DUF1118) | chr1:28078995-28079831 FORWARD LENGTH=198	1.09393e-22	104.38	87.242	66.261	1	NaN	NaN	NaN	NaN	NaN	NaN	NaN	NaN	1	NaN	0.000366663	66.261	NaN	NaN	NaN	0	NaN	NaN	3		1.149	1	SGLLSK(1)AEGLGLTLSSLEK	SGLLSK(66.26)AEGLGLTLSSLEK(-66.26)	KRKVLSNVEKSGLLSKAEGLGLTLSSLEKLK	6	NaN	-0.0127956	0.128425	NaN	NaN	NaN	-0.0387175	NaN	0.281194	NaN	NaN	NaN	-0.0127956	NaN
AT1G74850.1	801	___1	AT1G74850.1	>AT1G74850.1 | Symbols: PTAC2 | plastid transcriptionally active 2 | chr1:28119237-28122314 REVERSE LENGTH=862	0.00161469	103.14	67.458	103.14	1	1	0.00757334	58.172	1	0.00161469	103.14	0	NaN	0	NaN	NaN	NaN	1	0.00358368	64.121	0	NaN	NaN	2		0.503	1	SQLK(1)QLLSTK	SQLK(103.14)QLLSTK(-103.14)	TGWNGGRIMCQRSQLKQLLSTKEPTSEESEN	4	-0.333232	-0.316321	-0.0955098	-0.263993	-0.320306	0.158466	-0.913352	0.281431	-0.221304	-0.261051	-0.405413	0.225768	-0.85841	0.0886844
AT1G76110.1	269	___1	AT1G76110.1	>AT1G76110.1 | Symbols: | HMG (high mobility group) box protein with ARID/BRIGHT DNA-binding domain | chr1:28555287-28557465 REVERSE LENGTH=338	1.81851e-22	150.22	125.8	107.74	1	1	1.81851e-22	111.64	1	9.88255e-16	150.22	1	0.000165066	1	51.726	7.48975e-05	107.74	1	0.000191204	47.037	0	NaN	NaN	3		-0.073154	1	SGYNFFFAEK(1)HCK	SGYNFFFAEK(107.74)HCK(-107.74)	YPKPNRSGYNFFFAEKHCKLKSLYPNKEREF	10	0.528356	0.245348	0.580298	0.706818	0.682573	0.481092	0.348572	0.791439	0.805953	0.535058	0.521654	0.477056	0.0136409	0.51167
AT1G77490.1	94	___1	AT1G77490.1	>AT1G77490.1 | Symbols: TAPX | thylakoidal ascorbate peroxidase | chr1:29117688-29120046 FORWARD LENGTH=426	0.00393385	111.61	60.162	111.61	1	NaN	NaN	NaN	NaN	NaN	NaN	NaN	NaN	1	NaN	0.00393385	111.61	NaN	NaN	NaN	0	NaN	NaN	2		-0.10009	1	EDIK(1)VLLR	EDIK(111.61)VLLR	AASDAAQLISAKEDIKVLLRTKFCHPILVRL	4	NaN	-0.254324	0.268794	NaN	NaN	NaN	-0.296013	NaN	0.292428	NaN	NaN	NaN	-0.254324	NaN
AT1G77490.1	100	___1	AT1G77490.1	>AT1G77490.1 | Symbols: TAPX | thylakoidal ascorbate peroxidase | chr1:29117688-29120046 FORWARD LENGTH=426	0.00169322	58.592	45.949	58.592	1	1	0.00169322	57.532	1	0.0131392	58.592	NaN	NaN	NaN	NaN	NaN	NaN	1	0.0061572	41.399	NaN	NaN	NaN	3		1.762	1	TK(1)FCHPILVR	TK(58.59)FCHPILVR	QLISAKEDIKVLLRTKFCHPILVRLGWHDAG	2	0.479889	NaN	0.267835	0.275126	0.71352	NaN	NaN	0.456491	NaN	0.25084	0.708938	NaN	NaN	0.267835
AT1G77800.2;AT1G77800.1	1282;1282	___1	AT1G77800.2	>AT1G77800.2 | Symbols: | PHD finger family protein | chr1:29253800-29260190 FORWARD LENGTH=1374;>AT1G77800.1 | Symbols: | PHD finger family protein | chr1:29253800-29260190 FORWARD LENGTH=1375	0.00258259	95.618	36.988	95.618	1	1	0.0151781	46.73	1	0.00277322	94.465	0	NaN	1	NaN	0.00258259	95.618	0	NaN	NaN	0	NaN	NaN	2		-0.96911	1	QILSGK(1)TVPR	QILSGK(95.62)TVPR	SRFSRKLTERQILSGKTVPRKHCIVSPSVSE	6	-0.000278844	-0.0506908	-0.168974	0.0316775	-0.00807279	-0.0896664	-0.0841349	-0.0231232	-0.0685439	0.0305479	-0.0311056	-0.0293083	-0.0720732	-0.209428
AT1G77940.1;AT3G18740.1;AT1G36240.1	26;26;26	___1	AT1G77940.1;AT3G18740.1	>AT1G77940.1 | Symbols: | Ribosomal protein L7Ae/L30e/S12e/Gadd45 family protein | chr1:29304116-29305288 REVERSE LENGTH=112;>AT3G18740.1 | Symbols: | Ribosomal protein L7Ae/L30e/S12e/Gadd45 family protein | chr3:6453437-6453870 FORWARD LENGTH=112;>AT1G3	0.00432435	100.69	56.262	91.313	1	NaN	NaN	NaN	1	0.00432435	100.69	NaN	NaN	1	NaN	0.00634901	91.313	NaN	NaN	NaN	0	NaN	NaN	2		-0.46579	1	SGK(1)YTLGYK	SGK(91.31)YTLGYK(-91.31)	HEGINSRLALVMKSGKYTLGYKSVLKSLRGS;HEGINSRLALVMKSGKYTLGYKSVLKSLRSS	3	-0.219068	-0.111633	0.00245056	NaN	-0.172913	NaN	-0.195153	NaN	0.0881415	NaN	-0.219068	NaN	-0.111633	NaN
AT1G78620.1;AT1G78620.2	161;170	___1	AT1G78620.1	>AT1G78620.1 | Symbols: | Protein of unknown function DUF92, transmembrane | chr1:29573862-29575758 REVERSE LENGTH=333;>AT1G78620.2 | Symbols: | Protein of unknown function DUF92, transmembrane | chr1:29573862-29575758 REVERSE LENGTH=342	0.00873682	94.82	44.347	91.123	1	NaN	NaN	NaN	1	0.00873682	94.82	NaN	NaN	1	NaN	0.0118425	91.123	NaN	NaN	NaN	0	NaN	NaN	2		-0.62389	1	EAQGVAEK(1)R	EAQGVAEK(91.12)R	TKVKMTQKEAQGVAEKRKGRRGPRSVIGSSA	8	-0.309485	-0.321531	-0.183539	NaN	-0.151891	NaN	0.117695	NaN	-0.022874	NaN	-0.309485	NaN	-0.321531	NaN
AT1G78900.2;AT1G78900.1	575;575	___1	AT1G78900.2	>AT1G78900.2 | Symbols: VHA-A | vacuolar ATP synthase subunit A | chr1:29660463-29664575 FORWARD LENGTH=623;>AT1G78900.1 | Symbols: VHA-A | vacuolar ATP synthase subunit A | chr1:29660463-29664575 FORWARD LENGTH=623	0.000615376	82.287	71.122	68.846	1	1	0.00210634	76.221	1	0.00384311	74.376	1	0.000615376	1	82.287	0.00584716	68.846	1	0.00257318	56.432	0	NaN	NaN	3	+	1.2839	1	ITYTLIK(1)HR	ITYTLIK(68.85)HR	RAAGMDGQKITYTLIKHRLGDLFYRLVSQKF	7	-0.384766	0.170398	-0.122876	0.00762616	-0.635047	-0.111945	0.513794	0.159888	-0.133005	-0.108783	-0.660749	-0.0981349	0.438932	-0.0345888
AT1G78900.2;AT1G78900.1	589;589	___1	AT1G78900.2	>AT1G78900.2 | Symbols: VHA-A | vacuolar ATP synthase subunit A | chr1:29660463-29664575 FORWARD LENGTH=623;>AT1G78900.1 | Symbols: VHA-A | vacuolar ATP synthase subunit A | chr1:29660463-29664575 FORWARD LENGTH=623	1.5003e-08	59.339	54.339	58.093	1	1	1.5003e-08	59.339	NaN	NaN	NaN	1	0.00166911	NaN	36.454	NaN	NaN	1	1.87606e-08	58.093	NaN	NaN	NaN	3		-0.89583	1	LVSQK(1)FEDPAEGEDTLVEK	LVSQK(58.09)FEDPAEGEDTLVEK(-58.09)	IKHRLGDLFYRLVSQKFEDPAEGEDTLVEKF	5	-0.347472	-0.148369	-0.237337	-0.290198	NaN	-0.211815	NaN	-0.0377842	NaN	-0.347472	NaN	-0.148369	NaN	-0.237337
AT1G79000.1;AT1G79000.2	819;819	___1	AT1G79000.1	>AT1G79000.1 | Symbols: HAC1, PCAT2, ATHPCAT2, ATHAC1 | histone acetyltransferase of the CBP family 1 | chr1:29716933-29723984 REVERSE LENGTH=1697;>AT1G79000.2 | Symbols: HAC1 | histone acetyltransferase of the CBP family 1 | chr1:29716639-29723984 REVERSE	0.00248267	104.82	66.257	68.786	1	0	NaN	NaN	1	0.00476064	95.618	1	0.0130155	1	73.632	0.00440481	99.752	1	0.0538986	39.625	1	0.0277396	68.786	2		0.75679	1	APSK(1)YFEVK	APSK(68.79)YFEVK(-68.79)	AERKDHKHSDVRAPSKYFEVKAEVSDFSVQT	4	2.02196	1.78095	1.8565	1.85846	2.28321	1.6378	1.87806	1.92205	2.14212	1.82558	2.21835	1.64316	1.91873	1.75463
AT1G79040.1	73	___1	AT1G79040.1	>AT1G79040.1 | Symbols: PSBR | photosystem II subunit R | chr1:29736085-29736781 FORWARD LENGTH=140	0.00393363	111.95	77.561	87.476	1	NaN	NaN	NaN	1	0.00393363	111.95	NaN	NaN	1	NaN	0.0363798	87.476	NaN	NaN	NaN	NaN	NaN	NaN	2		-0.44204	1	GK(1)GYGVYK	GK(87.48)GYGVYK(-87.48)	SMDLRDGVDASGRKGKGYGVYKYVDKYGANV	2	-0.064842	0.265797	NaN	NaN	0.0250289	NaN	0.174279	NaN	NaN	NaN	-0.0648421	NaN	0.265797	NaN
AT1G79040.1	79	___1	AT1G79040.1	>AT1G79040.1 | Symbols: PSBR | photosystem II subunit R | chr1:29736085-29736781 FORWARD LENGTH=140	3.47524e-09	129.89	117.62	93.345	1	NaN	NaN	NaN	NaN	NaN	NaN	1	0.00268938	1	77.062	0.00379031	120.77	1	3.47524e-09	118.28	1	0.00295845	93.345	2		-0.40593	1	GYGVYK(1)YVDK	GYGVYK(93.35)YVDK(-93.35)	GVDASGRKGKGYGVYKYVDKYGANVDGYSPI	6	NaN	0.116433	0.370363	NaN	NaN	0.0585243	0.0425042	0.604925	0.405775	NaN	NaN	0.135929	0.0969364	0.504264
AT1G79280.1;AT1G79280.3;AT1G79280.2	253;253;253	___1	AT1G79280.1	>AT1G79280.1 | Symbols: NUA, AtTPR | nuclear pore anchor | chr1:29819176-29832809 REVERSE LENGTH=2093;>AT1G79280.3 | Symbols: NUA | nuclear pore anchor | chr1:29819176-29832809 REVERSE LENGTH=2094;>AT1G79280.2 | Symbols: NUA | nuclear pore anchor | chr1:29	8.34763e-29	147.07	118.52	101.08	1	1	1.93697e-17	93.768	1	8.34763e-29	147.07	1	1.69381e-08	NaN	56.817	NaN	NaN	1	0.000915106	35.625	1	8.96087e-07	101.08	3		-0.12048	1	ELETK(1)IGSLQEDLSSCK	ELETK(101.08)IGSLQEDLSSCK(-101.08)	SSLNWHKERLRELETKIGSLQEDLSSCKDAA	5	-0.144703	0.0897694	-0.137974	-0.0793865	-0.0774976	0.033793	NaN	0.0949116	-0.0422785	-0.140221	-0.149185	0.0897694	NaN	-0.0658534
AT1G79280.1;AT1G79280.3;AT1G79280.2	704;704;704	___1	AT1G79280.1	>AT1G79280.1 | Symbols: NUA, AtTPR | nuclear pore anchor | chr1:29819176-29832809 REVERSE LENGTH=2093;>AT1G79280.3 | Symbols: NUA | nuclear pore anchor | chr1:29819176-29832809 REVERSE LENGTH=2094;>AT1G79280.2 | Symbols: NUA | nuclear pore anchor | chr1:29	4.0499e-09	133.81	99.932	88.056	1	NaN	NaN	NaN	NaN	NaN	NaN	1	6.96647e-09	1	119.53	0.00399833	88.056	1	4.0499e-09	115.78	0	NaN	NaN	2		-0.17557	1	ILEEDFAK(1)AR	ILEEDFAK(88.06)AR	EKAFERIRILEEDFAKARSEVIAIRSERDKL	8	NaN	0.0909039	-0.174788	NaN	NaN	-0.030354	0.0962619	0.012068	-0.074836	NaN	NaN	0.0483758	0.133432	-0.101211
AT1G79550.2;AT1G79550.1	129;129	___1	AT1G79550.2	>AT1G79550.2 | Symbols: PGK | phosphoglycerate kinase | chr1:29924347-29926295 REVERSE LENGTH=401;>AT1G79550.1 | Symbols: PGK | phosphoglycerate kinase | chr1:29924347-29926295 REVERSE LENGTH=401	3.83371e-05	70.889	65.424	70.889	1	NaN	NaN	NaN	NaN	NaN	NaN	1	0.0016088	NaN	35.657	NaN	NaN	1	3.83371e-05	70.889	NaN	NaN	NaN	3	+	-0.0068305	1	FYAEEEK(1)NDPEFAK	FYAEEEK(70.89)NDPEFAK(-70.89)	GVLLLENVRFYAEEEKNDPEFAKKLAALADV	7	NaN	0.0652966	0.271784	NaN	NaN	0.0326651	NaN	0.447526	NaN	NaN	NaN	0.0652966	NaN	0.271784
AT1G79550.2;AT1G79550.1	136;136	___1	AT1G79550.2	>AT1G79550.2 | Symbols: PGK | phosphoglycerate kinase | chr1:29924347-29926295 REVERSE LENGTH=401;>AT1G79550.1 | Symbols: PGK | phosphoglycerate kinase | chr1:29924347-29926295 REVERSE LENGTH=401	0.00673697	120.31	58.615	109.29	1	NaN	NaN	NaN	1	0.00673697	120.31	NaN	NaN	1	NaN	0.00890893	109.29	NaN	NaN	NaN	NaN	NaN	NaN	2		0.97461	1	NDPEFAK(1)K	NDPEFAK(109.29)K(-109.29)	VRFYAEEEKNDPEFAKKLAALADVYVNDAFG	7	0.0458623	-0.0346184	NaN	NaN	0.0758749	NaN	-0.0963139	NaN	NaN	NaN	0.0458623	NaN	-0.0346184	NaN
AT1G79550.2;AT1G79550.1	74;74	___1	AT1G79550.2	>AT1G79550.2 | Symbols: PGK | phosphoglycerate kinase | chr1:29924347-29926295 REVERSE LENGTH=401;>AT1G79550.1 | Symbols: PGK | phosphoglycerate kinase | chr1:29924347-29926295 REVERSE LENGTH=401	2.4191e-08	95.264	95.264	75.509	1	0.745887	0.0157731	41.621	NaN	NaN	NaN	1	2.4191e-08	1	88.075	0.0164973	77.533	1	0.000605668	76.228	0	NaN	NaN	2		-0.91534	1	GVTPK(1)YSLK	GVTPK(75.51)YSLK(-75.51)	VVLCSHLGRPKGVTPKYSLKPLVPRLSELLG	5	NaN	-0.0255116	-0.170864	NaN	NaN	-0.1811	-0.0465932	0.167743	-0.220765	NaN	NaN	-0.100933	0.0499095	-0.0192581
AT2G02560.2;AT2G02560.1	425;427	___1	AT2G02560.2	>AT2G02560.2 | Symbols: CAND1, ATCAND1, ETA2, TIP120, HVE | cullin-associated and neddylation dissociated | chr2:690345-697342 FORWARD LENGTH=1217;>AT2G02560.1 | Symbols: CAND1, ATCAND1, ETA2, TIP120, HVE | cullin-associated and neddylation dissociated | c	0.00393115	115.7	25.813	94.309	1	1	0.0308128	85.676	1	0.00933765	104.2	1	0.0381183	1	74.92	0.00393115	115.7	1	0.0308128	85.676	0	NaN	NaN	2		-0.02468	1	QEVSK(1)IVK	QEVSK(94.31)IVK(-94.31)	TDESSPKWLLKQEVSKIVKSINRQLREKSVK	5	-0.176407	0.0623387	0.14356	-0.214357	-0.0235337	0.0535284	-0.0200771	0.445939	0.187261	-0.253722	-0.0990927	0.101919	0.0227584	0.268913
AT2G04350.2;AT2G04350.1	121;121	___1	AT2G04350.2	>AT2G04350.2 | Symbols: LACS8 | AMP-dependent synthetase and ligase family protein | chr2:1516086-1519178 FORWARD LENGTH=720;>AT2G04350.1 | Symbols: LACS8 | AMP-dependent synthetase and ligase family protein | chr2:1516086-1519178 FORWARD LENGTH=720	2.4452e-07	97.734	57.237	55.314	1	1	0.00229892	53.237	0	NaN	NaN	1	0.00569228	1	42.21	0.0189672	55.314	1	2.4452e-07	97.734	NaN	NaN	NaN	3		0.0019574	1	FEK(1)LHLGEYK	FEK(55.31)LHLGEYK(-55.31)	IDKEFITASDGRKFEKLHLGEYKWQSYGEVF	3	-0.000493944	-0.549501	0.527571	-0.00673869	0.198117	0.0360461	-1.13546	0.724476	NaN	-0.0347809	0.033793	0.0680517	-1.16705	0.527571
AT2G04842.1	247	___1	AT2G04842.1	>AT2G04842.1 | Symbols: EMB2761 | threonyl-tRNA synthetase, putative / threonine--tRNA ligase, putative | chr2:1698466-1701271 REVERSE LENGTH=650	0.000895415	86.898	54.906	67.334	1	NaN	NaN	NaN	1	0.000895415	86.898	NaN	NaN	1	NaN	0.00483391	67.334	NaN	NaN	NaN	0	NaN	NaN	3		0.75274	1	AYLHFK(1)EEAK	AYLHFK(67.33)EEAK(-67.33)	TAWESEEQLKAYLHFKEEAKRRDHRRIGQDL	6	-0.24893	0.153286	0.133958	NaN	-0.243557	NaN	0.175812	NaN	0.281312	NaN	-0.248931	NaN	0.153287	NaN
AT2G04880.2;AT2G04880.1	397;421	___1	AT2G04880.2	>AT2G04880.2 | Symbols: ZAP1, ATWRKY1, WRKY1 | zinc-dependent activator protein-1 | chr2:1718557-1720219 FORWARD LENGTH=463;>AT2G04880.1 | Symbols: ZAP1, ATWRKY1, WRKY1 | zinc-dependent activator protein-1 | chr2:1718557-1720219 FORWARD LENGTH=487	1.91193e-08	104.21	70.024	104.21	1	1	0.000334018	39.585	NaN	NaN	NaN	1	1.91193e-08	0	66.022	NaN	NaN	1	5.23794e-06	51.089	1	8.23676e-08	104.21	3		-0.31241	1	TNGFEK(1)SLDQGPVLDEK	TNGFEK(104.21)SLDQGPVLDEK(-104.21)	VEDHLRKKTKTNGFEKSLDQGPVLDEKLKEE	6	0.723602	0.789436	0.531611	0.740539	NaN	0.793688	0.867422	0.755144	0.684101	0.723602	NaN	0.791106	0.787767	0.518737
AT2G05120.2;AT2G05120.1	1050;1115	___1	AT2G05120.2	>AT2G05120.2 | Symbols: | Nucleoporin, Nup133/Nup155-like | chr2:1842069-1846858 REVERSE LENGTH=1220;>AT2G05120.1 | Symbols: | Nucleoporin, Nup133/Nup155-like | chr2:1842069-1846858 REVERSE LENGTH=1285	2.16296e-31	136.34	112.89	71.031	1	1	2.59616e-20	102.65	1	5.40921e-05	98.676	1	5.53823e-14	1	93.424	0.00252309	71.031	1	2.16296e-31	136.34	0	NaN	NaN	3		0.3579	1	LQEEITK(1)ALPNGEAR	LQEEITK(71.03)ALPNGEAR	IEADLNLLKLQEEITKALPNGEARNRLFRPE	7	-0.0514103	0.0568278	-0.109875	0.0447438	0.0817487	0.106616	0.0977456	0.15082	0.190804	-0.0427243	-0.0600964	0.0980152	0.0156403	-0.112537
AT2G05220.2;AT2G05220.1;AT5G04800.4;AT5G04800.3;AT5G04800.2;AT5G04800.1;AT3G10610.1;AT2G04390.1	19;19;19;19;19;19;19;19	___1	AT2G05220.2;AT5G04800.4	>AT2G05220.2 | Symbols: | Ribosomal S17 family protein | chr2:1894757-1895179 REVERSE LENGTH=140;>AT2G05220.1 | Symbols: | Ribosomal S17 family protein | chr2:1894757-1895179 REVERSE LENGTH=140;>AT5G04800.4 | Symbols: | Ribosomal S17 family protein | ch	0.00605664	84.507	60.253	84.507	1	1	0.00605664	63.624	1	0.0133991	84.507	1	0.0184336	0	50.353	NaN	NaN	1	0.0113846	57.347	0	NaN	NaN	2		-1.4374	1	QVIEK(1)YYSR	QVIEK(84.51)YYSR	VRTKTVKKSSRQVIEKYYSRMTLDFHTNKKI	5	-0.0181937	-0.199353	-0.0939528	-0.0551715	0.140909	-0.188003	-0.354003	0.0596321	0.024036	-0.0990617	0.0626743	-0.12367	-0.275035	-0.117318
AT2G05990.2;AT2G05990.1	143;143	___1	AT2G05990.2	>AT2G05990.2 | Symbols: MOD1, ENR1 | NAD(P)-binding Rossmann-fold superfamily protein | chr2:2322876-2324867 FORWARD LENGTH=390;>AT2G05990.1 | Symbols: MOD1, ENR1 | NAD(P)-binding Rossmann-fold superfamily protein | chr2:2322876-2324867 FORWARD LENGTH=390	8.50994e-08	147.19	73.937	117.81	1	NaN	NaN	NaN	0	NaN	NaN	0	NaN	1	NaN	0.00290533	117.81	1	8.50994e-08	147.19	0	NaN	NaN	2		0.81537	1	GK(1)FDQSR	GK(117.81)FDQSR	WVPALNIFETSLRRGKFDQSRVLPDGSLMEI	2	0.224287	0.0523102	-0.244786	NaN	0.390007	0.172872	0.0220482	0.0149266	0.0060466	NaN	0.224287	0.167743	-0.0631228	-0.249222
AT2G07050.1	286	___1	AT2G07050.1	>AT2G07050.1 | Symbols: CAS1 | cycloartenol synthase 1 | chr2:2924629-2930295 FORWARD LENGTH=759	1.26672e-51	161.51	154.38	139.49	1	1	1.26672e-51	161.51	1	1.03371e-24	139.49	0	NaN	0	NaN	NaN	NaN	NaN	NaN	NaN	NaN	NaN	NaN	3		-0.47313	1	K(1)ELFTVPYHEVNWNEAR	K(139.49)ELFTVPYHEVNWNEAR	KRFVGPITSTVLSLRKELFTVPYHEVNWNEA	1	-0.183962	-0.19453	NaN	-0.000865848	-0.0376213	-0.234296	-0.207478	NaN	NaN	-0.177865	-0.190059	-0.234907	-0.154153	NaN
AT2G07698.1;ATMG01190.1	654;384	___1	AT2G07698.1	>AT2G07698.1 | Symbols: | ATPase, F1 complex, alpha subunit protein | chr2:3361474-3364028 FORWARD LENGTH=777;>ATMG01190.1 | Symbols: ATP1 | ATP synthase subunit 1 | chrM:302166-303689 REVERSE LENGTH=507	1.97859e-07	138.24	96.025	90.05	1	1	0.0153584	44.612	1	5.40106e-07	138.24	1	0.00286302	1	63.091	2.63703e-05	125.36	NaN	NaN	NaN	1	0.00114386	90.05	3	+	1.1978	1	VGSAAQLK(1)AMK	VGSAAQLK(90.05)AMK(-90.05)	NVGLSVSRVGSAAQLKAMKQVCGSSKLELAQ	8	0.988867	0.344474	0.245374	1.25108	0.837943	0.43189	0.271306	NaN	0.454071	1.19055	0.787182	0.423632	0.265317	NaN
AT2G13360.2;AT2G13360.1	340;340	___1	AT2G13360.2	>AT2G13360.2 | Symbols: AGT, AGT1, SGAT | alanine:glyoxylate aminotransferase | chr2:5539417-5540902 REVERSE LENGTH=401;>AT2G13360.1 | Symbols: AGT, AGT1, SGAT | alanine:glyoxylate aminotransferase | chr2:5539417-5540902 REVERSE LENGTH=401	1.48587e-05	83.243	58.074	78.814	1	NaN	NaN	NaN	1	0.000660618	83.243	1	1.48587e-05	1	68.044	0.00169185	78.814	NaN	NaN	NaN	NaN	NaN	NaN	3		-0.14108	1	YNLSLGLGLNK(1)VAGK	YNLSLGLGLNK(78.81)VAGK(-78.81)	RAWQRYNLSLGLGLNKVAGKVFRIGHLGNVN	11	-0.17236	0.0677764	NaN	NaN	-0.144218	0.0496307	NaN	NaN	NaN	NaN	-0.17236	0.0677764	NaN	NaN
AT2G15620.1	72	___1	AT2G15620.1	>AT2G15620.1 | Symbols: NIR1, NIR, ATHNIR | nitrite reductase 1 | chr2:6810552-6812666 FORWARD LENGTH=586	0.0123365	85.533	54.039	85.533	1	NaN	NaN	NaN	1	0.0123365	85.533	1	0.0654365	0	37.344	NaN	NaN	0	NaN	NaN	0	NaN	NaN	2		-0.028043	1	GINPQEK(1)VK	GINPQEK(85.53)VK(-85.53)	FILKEKFRKGINPQEKVKIEREPMKLFMENG	7	0.416948	0.285781	0.173895	NaN	0.570657	0.248778	0.156138	0.385265	0.252295	NaN	0.416948	0.295958	0.275603	0.173255
AT2G15620.1	103	___1	AT2G15620.1	>AT2G15620.1 | Symbols: NIR1, NIR, ATHNIR | nitrite reductase 1 | chr2:6810552-6812666 FORWARD LENGTH=586	0.00362189	72.681	53.715	72.681	1	NaN	NaN	NaN	1	0.0405705	48.513	NaN	NaN	1	NaN	0.018999	62.338	NaN	NaN	NaN	1	0.00362189	72.681	2		0.19181	1	SMEELDSEK(1)SSK	SMEELDSEK(72.68)SSK(-72.68)	IEELAKKSMEELDSEKSSKDDIDVRLKWLGL	9	0.454071	0.426104	0.0668125	NaN	0.455229	NaN	0.316262	NaN	0.189919	NaN	0.454071	NaN	0.426104	NaN
AT2G15620.1	106	___1	AT2G15620.1	>AT2G15620.1 | Symbols: NIR1, NIR, ATHNIR | nitrite reductase 1 | chr2:6810552-6812666 FORWARD LENGTH=586	0.012047	85.813	54.391	85.813	1	NaN	NaN	NaN	0	NaN	NaN	NaN	NaN	1	NaN	0.012047	85.813	NaN	NaN	NaN	0	NaN	NaN	2		-0.91706	1	SSK(1)DDIDVR	SSK(85.81)DDIDVR	LAKKSMEELDSEKSSKDDIDVRLKWLGLFHR	3	-0.156917	-0.146483	-0.0761282	NaN	0.0201999	NaN	-0.180593	NaN	0.0875986	NaN	-0.156917	NaN	-0.146483	NaN
AT2G16485.1	791	___1	AT2G16485.1	>AT2G16485.1 | Symbols: | nucleic acid binding;zinc ion binding;DNA binding | chr2:7137269-7145222 REVERSE LENGTH=1773	1.36145e-09	129.01	95.13	109.48	1	NaN	NaN	NaN	1	3.70097e-09	129.01	1	0.000358674	1	74.789	2.01548e-05	112.17	0	NaN	NaN	1	0.000141454	109.48	2		0.53273	1	SGSAEK(1)ILSSGDK	SGSAEK(109.48)ILSSGDK(-109.48)	KKRKTRSRSKSGSAEKILSSGDKNLSDETME	6	0.4336	0.245094	0.404668	NaN	0.435522	0.378179	0.207893	0.658737	0.48419	NaN	0.4336	0.388134	0.102053	0.397584
AT2G16600.1	49	___1	AT2G16600.1	>AT2G16600.1 | Symbols: ROC3 | rotamase CYP 3 | chr2:7200862-7201383 FORWARD LENGTH=173	0.0179474	105.39	10.983	105.39	1	NaN	NaN	NaN	1	0.0179474	105.39	NaN	NaN	0	NaN	NaN	NaN	NaN	NaN	NaN	0	NaN	NaN	2	+	0.33165	1	GIGK(1)QGK	GIGK(105.39)QGK(-105.39)	AENFRALCTGERGIGKQGKPLHYKGSSFHRV	4	0.380729	-0.212517	0.554147	NaN	0.459012	NaN	-0.0234897	NaN	0.493135	NaN	0.380729	NaN	-0.212517	NaN
AT2G17410.2;AT2G17410.1	462;462	___1	AT2G17410.2	>AT2G17410.2 | Symbols: | ARID/BRIGHT DNA-binding domain-containing protein | chr2:7559869-7563474 FORWARD LENGTH=780;>AT2G17410.1 | Symbols: | ARID/BRIGHT DNA-binding domain-containing protein | chr2:7559869-7563474 FORWARD LENGTH=786	4.64008e-15	109.07	93.153	81.789	1	NaN	NaN	NaN	NaN	NaN	NaN	1	7.80218e-09	NaN	88.092	NaN	NaN	1	5.08657e-07	81.789	NaN	NaN	NaN	3	+	-0.75595	1	GSGDLNNGVHK(1)IVR	GSGDLNNGVHK(81.79)IVR	KSEARGSGDLNNGVHKIVRTPPVFDGTMRAK	11	NaN	2.10474	2.32533	NaN	NaN	2.12327	NaN	2.63113	NaN	NaN	NaN	2.10474	NaN	2.32533
AT2G17410.2;AT2G17410.1	664;664	___1	AT2G17410.2	>AT2G17410.2 | Symbols: | ARID/BRIGHT DNA-binding domain-containing protein | chr2:7559869-7563474 FORWARD LENGTH=780;>AT2G17410.1 | Symbols: | ARID/BRIGHT DNA-binding domain-containing protein | chr2:7559869-7563474 FORWARD LENGTH=786	1.23482e-33	142.76	80.597	142.76	1	1	4.38582e-13	108.7	1	4.59896e-05	132.56	1	7.47202e-05	1	87.184	1.23482e-33	142.76	1	6.27252e-21	121.61	0	NaN	NaN	2		-0.92438	1	QIGTTPGLLK(1)R	QIGTTPGLLK(142.76)R	HQKREKQIGTTPGLLKRKRAAEHVVVFPRLD	10	4.67844	4.19353	4.20196	4.72192	4.72977	4.18571	NaN	4.14012	4.60193	4.68768	4.6692	4.19354	NaN	3.9737
AT2G17630.1;AT4G35630.1	375;383	___1	AT2G17630.1;AT4G35630.1	>AT2G17630.1 | Symbols: | Pyridoxal phosphate (PLP)-dependent transferases superfamily protein | chr2:7666637-7667905 FORWARD LENGTH=422;>AT4G35630.1 | Symbols: PSAT | phosphoserine aminotransferase | chr4:16904205-16905497 FORWARD LENGTH=430	0.000566759	55.724	43.093	55.724	1	1	0.000864454	48.527	NaN	NaN	NaN	1	0.00202208	NaN	36.292	NaN	NaN	1	0.000566759	55.724	NaN	NaN	NaN	2		0.046296	1	SELEAEFIK(1)EAAK	SELEAEFIK(55.72)EAAK(-55.72)	VPFTLEKSELEAEFIKEAAKEKMVQLKGHRS	9	-0.0881167	-0.141319	0.893362	-0.033038	NaN	-0.267514	NaN	0.999639	NaN	-0.0881167	NaN	-0.141319	NaN	0.893362
AT2G18960.1;AT4G30190.1;AT4G30190.2	405;405;405	___1	AT2G18960.1;AT4G30190.1	>AT2G18960.1 | Symbols: AHA1, PMA, OST2, HA1 | H(+)-ATPase 1 | chr2:8221858-8227268 FORWARD LENGTH=949;>AT4G30190.1 | Symbols: AHA2, PMA2, HA2 | H(+)-ATPase 2 | chr4:14770820-14775920 REVERSE LENGTH=948;>AT4G30190.2 | Symbols: HA2 | H(+)-ATPase 2 | chr4:14	0.000939068	84.365	52.735	84.365	1	NaN	NaN	NaN	1	0.0036069	71.558	NaN	NaN	1	NaN	0.000939068	84.365	NaN	NaN	NaN	0	NaN	NaN	3		1.4376	1	EVHFLPFNPVDK(1)R	EVHFLPFNPVDK(84.36)R	AGIREVHFLPFNPVDKRTALTYIDGSGNWHR;AGIREVHFLPFNPVDKRTALTYIDSDGNWHR	12	-0.0302361	0.0680517	0.100978	NaN	0.0832474	NaN	-0.0541526	NaN	0.161178	NaN	-0.0302361	NaN	0.0680517	NaN
AT2G19390.1;AT4G29790.1	71;72	___1	AT2G19390.1;AT4G29790.1	>AT2G19390.1 | Symbols: | unknown protein;BEST Arabidopsis thaliana protein match is: unknown protein (TAIR:AT4G29790.1);Has 203 Blast hits to 188 proteins in 60 species: Archae - 0;Bacteria - 11;Metazoa - 24;Fungi - 34;Plants - 93;Viruses - 0;Oth	0.000333372	86.911	43.935	62.732	1	NaN	NaN	NaN	1	0.000333372	86.911	NaN	NaN	1	NaN	0.00410384	69.864	1	0.00823735	35.523	1	0.0102369	62.732	3	+	-0.31199	1	FDPK(1)VVAADHK	FDPK(62.73)VVAADHK(-62.73)	QTDVTNFFQCLRFDPKVVAADHKSIRQGDFK	4	NaN	0.0219061	0.221381	NaN	NaN	NaN	0.0447438	0.493032	0.226508	NaN	NaN	NaN	0.0219061	0.27965
AT2G19390.1	108	___1	AT2G19390.1	>AT2G19390.1 | Symbols: | unknown protein;BEST Arabidopsis thaliana protein match is: unknown protein (TAIR:AT4G29790.1);Has 203 Blast hits to 188 proteins in 60 species: Archae - 0;Bacteria - 11;Metazoa - 24;Fungi - 34;Plants - 93;Viruses - 0;Oth	2.72392e-12	135.02	89.745	95.183	1	1	0.00105803	64.104	1	1.31083e-06	115.12	0.999999	0.00115379	1	64.104	2.72392e-12	135.02	1	0.000330481	50.088	0.999987	0.0547823	64.313	3		0.38548	1	GK(1)FIPSPIPEEIKR	GK(80.67)FIPSPIPEEIK(-80.67)R	LGILGDESPSGSLKGKFIPSPIPEEIKRFKA	2	1.01062	-0.655374	0.785651	1.17779	0.927896	0.759326	-2.09062	0.814919	1.00906	1.07608	0.945158	0.763072	-2.07382	0.597507
AT2G19390.1	367	___1	AT2G19390.1	>AT2G19390.1 | Symbols: | unknown protein;BEST Arabidopsis thaliana protein match is: unknown protein (TAIR:AT4G29790.1);Has 203 Blast hits to 188 proteins in 60 species: Archae - 0;Bacteria - 11;Metazoa - 24;Fungi - 34;Plants - 93;Viruses - 0;Oth	0.00392995	117.53	59.092	73.499	1	1	0.0387541	63.816	1	0.00392995	117.53	1	0.0308128	1	85.676	0.0517651	82.831	1	0.0512555	56.432	1	0.0678289	73.499	2		0.017437	1	SIVSDK(1)ER	SIVSDK(73.5)ER	NSLYSEKRERSIVSDKERVNLRGVNKSNIHD	6	1.00354	0.318509	0.221009	1.60909	0.461738	0.315102	0.208018	0.479127	0.410992	1.57488	0.432211	0.367147	0.269871	0.271067
AT2G20260.1	114	___1	AT2G20260.1	>AT2G20260.1 | Symbols: PSAE-2 | photosystem I subunit E-2 | chr2:8736780-8737644 FORWARD LENGTH=145	4.85984e-15	133.86	125.31	42.947	1	1	3.24942e-05	55.755	NaN	NaN	NaN	1	8.62602e-06	NaN	74.428	NaN	NaN	1	7.96869e-06	75.018	NaN	NaN	NaN	3		-1.0552	1	NVGSVVAVDQDPK(1)TR	NVGSVVAVDQDPK(42.95)TR	WYKNVGSVVAVDQDPKTRYPVVVRFAKVNYA	13	2.87466	0.103128	-0.0979032	2.89526	NaN	0.0865121	NaN	0.162726	NaN	2.87466	NaN	0.103128	NaN	-0.0979032
AT2G20890.1	149	___1	AT2G20890.1	>AT2G20890.1 | Symbols: PSB29, THF1 | photosystem II reaction center PSB29 protein | chr2:8987783-8989185 FORWARD LENGTH=300	1.31292e-07	104.81	67.991	104.81	1	1	1.31292e-07	82.069	1	1.56403e-05	103.11	1	3.02763e-05	1	50.897	0.00290445	104.81	1	1.31292e-07	82.069	0	NaN	NaN	3		0.91078	1	AYIEALNEDPK(1)QYR	AYIEALNEDPK(104.81)QYR	DAIFKAYIEALNEDPKQYRIDAQKMEEWARS	11	-0.339232	-0.290286	0.0888038	-0.181149	-0.512308	-0.335244	NaN	0.23952	0.182184	-0.157383	-0.52108	-0.290286	NaN	0.0511633
AT2G20890.1	258	___1	AT2G20890.1	>AT2G20890.1 | Symbols: PSB29, THF1 | photosystem II reaction center PSB29 protein | chr2:8987783-8989185 FORWARD LENGTH=300	0.000115833	107.06	39.722	83.862	1	1	0.000115833	107.06	NaN	NaN	NaN	1	0.000206968	NaN	96.229	NaN	NaN	1	0.0024165	83.862	0	NaN	NaN	2	+	0.56452	1	ELLK(1)EYVER	ELLK(83.86)EYVER	YRNLLSKLVQAKELLKEYVEREKKKQGERAQ	4	-0.391172	-0.0967766	0.0880058	-0.406579	NaN	-0.170215	NaN	0.224658	NaN	-0.391172	NaN	-0.0967766	NaN	0.0880058
AT2G20890.1	254	___1	AT2G20890.1	>AT2G20890.1 | Symbols: PSB29, THF1 | photosystem II reaction center PSB29 protein | chr2:8987783-8989185 FORWARD LENGTH=300	0.000191644	112.83	58.574	112.83	1	1	0.000191644	94.309	NaN	NaN	NaN	1	0.029952	1	44.863	0.00356552	112.83	1	0.00880891	77.192	0	NaN	NaN	2		0.51383	1	LVQAK(1)ELLK	LVQAK(112.83)ELLK(-112.83)	DLDVYRNLLSKLVQAKELLKEYVEREKKKQG	5	-0.423913	0.106569	0.110845	-0.305521	NaN	-0.0358454	0.0578315	0.129085	0.340163	-0.423913	NaN	0.0418037	0.171335	0.000865329
AT2G20890.1	249	___1	AT2G20890.1	>AT2G20890.1 | Symbols: PSB29, THF1 | photosystem II reaction center PSB29 protein | chr2:8987783-8989185 FORWARD LENGTH=300	3.09082e-14	162.26	99.187	116.84	1	1	0.00175255	79.659	1	3.09082e-14	162.26	1	0.00400074	1	72.2	1.07815e-13	158.08	1	0.00370556	67.93	1	0.0677555	116.84	2		-1.5126	1	NLLSK(1)LVQAK	NLLSK(116.84)LVQAK(-116.84)	KSVDRDLDVYRNLLSKLVQAKELLKEYVERE	5	-0.352344	-0.151608	2.94571	-0.574025	-0.0290874	-0.254238	-0.101954	0.388796	5.90627	-0.626825	-0.0778631	-0.239566	-0.0636504	0.22367
AT2G21170.1;AT2G21170.2	198;189	___1	AT2G21170.1	>AT2G21170.1 | Symbols: TIM, PDTPI | triosephosphate isomerase | chr2:9071047-9073106 REVERSE LENGTH=315;>AT2G21170.2 | Symbols: TIM, PDTPI | triosephosphate isomerase | chr2:9071047-9073106 REVERSE LENGTH=306	1.72725e-05	102.33	62.517	87.831	1	NaN	NaN	NaN	1	1.72725e-05	102.33	NaN	NaN	1	NaN	0.051452	87.831	NaN	NaN	NaN	0	NaN	NaN	3		0.71576	1	EAGK(1)TFDVCFAQLK	EAGK(87.83)TFDVCFAQLK(-87.83)	VIACIGEKLEEREAGKTFDVCFAQLKAFADA	4	-0.225447	NaN	0.481712	NaN	-0.224418	NaN	NaN	NaN	0.628167	NaN	-0.225447	NaN	NaN	NaN
AT2G21330.1;AT2G21330.3;AT4G38970.1	378;368;377	___1	AT2G21330.1;AT4G38970.1	>AT2G21330.1 | Symbols: FBA1 | fructose-bisphosphate aldolase 1 | chr2:9128416-9130152 REVERSE LENGTH=399;>AT2G21330.3 | Symbols: FBA1 | fructose-bisphosphate aldolase 1 | chr2:9128416-9130152 REVERSE LENGTH=389;>AT4G38970.1 | Symbols: FBA2 | fructose-bisp	2.57777e-54	128.01	124.02	102.47	1	1	3.05904e-05	51.31	1	3.19255e-11	102.47	1	2.57777e-54	0	128.01	NaN	NaN	1	4.28109e-15	76.492	0	NaN	NaN	3		-0.51338	1	ANSLAQLGK(1)YTGEGESEEAK	ANSLAQLGK(102.47)YTGEGESEEAK(-102.47)	ILLARAKANSLAQLGKYTGEGESEEAKEGMF;TLLARAKANSLAQLGKYTGEGESEEAKEGMF	9	0.0806981	-0.339972	0.130827	0.237074	0.220825	-0.100762	-0.0178698	0.305445	0.385928	0.0973411	0.0640551	-0.0988145	-0.58113	0.0367495
AT2G21330.1;AT2G21330.3;AT2G21330.2;AT4G38970.1;AT4G38970.2	132;132;132;131;131	___1	AT2G21330.1;AT4G38970.1	>AT2G21330.1 | Symbols: FBA1 | fructose-bisphosphate aldolase 1 | chr2:9128416-9130152 REVERSE LENGTH=399;>AT2G21330.3 | Symbols: FBA1 | fructose-bisphosphate aldolase 1 | chr2:9128416-9130152 REVERSE LENGTH=389;>AT2G21330.2 | Symbols: FBA1 | fructose-bisp	0.00010043	48.899	27.645	48.899	1	NaN	NaN	NaN	1	0.0112944	48.899	1	0.00010043	NaN	42.314	NaN	NaN	NaN	NaN	NaN	0	NaN	NaN	3		-1.0032	1	K(1)MVDVLVEQNIVPGIK	K(48.9)MVDVLVEQNIVPGIK(-48.9)	ILFEETLYQSTTDGKKMVDVLVEQNIVPGIK;ILFEETLYQSTTEGKKMVDVLVEQNIVPGIK	1	0.0961269	0.173767	-0.561856	NaN	0.133827	0.106348	NaN	NaN	-0.446187	NaN	0.0961269	0.173767	NaN	NaN
AT2G21660.1;AT2G21660.2;AT4G39260.1;AT4G39260.3;AT4G39260.2;AT4G39260.4	57;57;55;55;55;55	___1	AT2G21660.1;AT4G39260.1	>AT2G21660.1 | Symbols: ATGRP7, CCR2, GR-RBP7, GRP7 | cold, circadian rhythm, and rna binding 2 | chr2:9265477-9266316 REVERSE LENGTH=176;>AT2G21660.2 | Symbols: ATGRP7, CCR2 | cold, circadian rhythm, and rna binding 2 | chr2:9265477-9266316 REVERSE LENGTH	0.00657894	59.198	57.611	59.198	1	1	0.00657894	59.198	NaN	NaN	NaN	1	0.00657894	NaN	59.198	NaN	NaN	1	0.00657894	59.198	NaN	NaN	NaN	2		-0.20784	1	GFGFVTFK(1)DEK	GFGFVTFK(59.2)DEK(-59.2)	DRESGRSRGFGFVTFKDEKAMRDAIEEMNGK;DRETGRSRGFGFVTFKDEKAMKDAIEGMNGQ	8	0.208892	0.128294	0.13711	0.266037	NaN	0.0127833	NaN	0.236952	NaN	0.208892	NaN	0.128293	NaN	0.13711
AT2G21960.1	259	___1	AT2G21960.1	>AT2G21960.1 | Symbols: | unknown protein;LOCATED IN: chloroplast;EXPRESSED IN: 22 plant structures;EXPRESSED DURING: 13 growth stages;BEST Arabidopsis thaliana protein match is: unknown protein (TAIR:AT1G56180.1);Has 224 Blast hits to 222 proteins i	2.60255e-08	79.393	51.813	79.393	1	NaN	NaN	NaN	1	0.000695389	79.393	NaN	NaN	0	NaN	NaN	NaN	1	2.60255e-08	58.246	0	NaN	NaN	3		-0.10577	1	YDK(1)VIGQSADLFSLQR	YDK(79.39)VIGQSADLFSLQR	AVAMAGLAAEGLKYDKVIGQSADLFSLQRFI	3	0.227248	0.190299	0.17948	NaN	0.272979	NaN	0.156138	0.235727	0.415867	NaN	0.227248	NaN	0.190299	0.0648829
AT2G22400.1	269	___1	AT2G22400.1	>AT2G22400.1 | Symbols: | S-adenosyl-L-methionine-dependent methyltransferases superfamily protein | chr2:9504823-9508788 REVERSE LENGTH=808	2.25432e-48	152.13	133.42	114.55	1	1	4.02813e-22	95.5	1	2.11072e-14	114.55	1	4.96133e-29	1	102.98	4.7534e-10	104.84	1	1.91525e-47	118.37	1	0.000398254	70.986	3		-0.11898	1	ASEK(1)GISENMPINQLAFDR	ASEK(114.55)GISENMPINQLAFDR	QQFPGCRLNKSRASEKGISENMPINQLAFDR	4	-0.0904158	-0.145582	-0.0917551	0.016211	0.0817487	-0.0644498	-0.139379	0.130404	0.0865121	-0.100515	-0.0803167	-0.0773759	-0.213788	-0.132784
AT2G22795.1	291	___1	AT2G22795.1	>AT2G22795.1 | Symbols: | unknown protein;BEST Arabidopsis thaliana protein match is: unknown protein (TAIR:AT4G37820.1);Has 799854 Blast hits to 188815 proteins in 4452 species: Archae - 4529;Bacteria - 144236;Metazoa - 287749;Fungi - 87083;Plants	0.0162849	36.944	32.93	36.944	1	1	0.0162849	36.944	NaN	NaN	NaN	NaN	NaN	NaN	NaN	NaN	NaN	0	NaN	NaN	NaN	NaN	NaN	2	+	2.725	1	DIDEK(1)ANIEEAR	DIDEK(36.94)ANIEEAR	GIDESEESKEKDIDEKANIEEARENNYKGDD	5	0.412077	NaN	-0.668318	0.409472	NaN	NaN	NaN	-0.463629	NaN	0.412077	NaN	NaN	NaN	-0.668318
AT2G23350.1	139	___1	AT2G23350.1	>AT2G23350.1 | Symbols: PAB4, PABP4 | poly(A) binding protein 4 | chr2:9943209-9946041 FORWARD LENGTH=662	7.4647e-05	80.632	69.127	79.875	1	0	NaN	NaN	1	0.00110461	79.875	NaN	NaN	NaN	NaN	NaN	NaN	1	7.4647e-05	80.632	0	NaN	NaN	3		0.15457	1	SGVGNLFVK(1)NLDK	SGVGNLFVK(79.87)NLDK(-79.87)	RDSSARRSGVGNLFVKNLDKSVDNKTLHEAF	9	0.043899	NaN	-0.0291039	0.137241	0.0100636	NaN	NaN	0.297485	-0.0868137	0.072586	0.015212	NaN	NaN	0.123269
AT2G24050.1;AT5G57870.1;AT5G57870.2	184;225;221	___1	AT2G24050.1;AT5G57870.1	>AT2G24050.1 | Symbols: eIFiso4G2 | MIF4G domain-containing protein / MA3 domain-containing protein | chr2:10225500-10228456 REVERSE LENGTH=747;>AT5G57870.1 | Symbols: eIFiso4G1 | MIF4G domain-containing protein / MA3 domain-containing protein | chr5:23439	0.00948927	55.314	22.985	55.314	1	0	NaN	NaN	NaN	NaN	NaN	0	NaN	NaN	NaN	NaN	NaN	1	0.00948927	55.314	NaN	NaN	NaN	2		0.60905	1	GILNK(1)LTPEK	GILNK(55.31)LTPEK(-55.31)	SDKDRVVKSVKGILNKLTPEKYELLKGQLID;SENDRVLKTVKGILNKLTPEKYDLLKGQLIE	5	-0.561814	0.0500489	0.304628	-0.542437	NaN	0.03492	NaN	0.453649	NaN	-0.561814	NaN	0.0500489	NaN	0.304628
AT2G24060.1;AT4G30690.1;AT4G30690.2	199;195;167	___1	AT2G24060.1;AT4G30690.1	>AT2G24060.1 | Symbols: | Translation initiation factor 3 protein | chr2:10229453-10231390 FORWARD LENGTH=312;>AT4G30690.1 | Symbols: | Translation initiation factor 3 protein | chr4:14960742-14962328 FORWARD LENGTH=281;>AT4G30690.2 | Symbols: | Transla	0.00351074	105.17	62.827	105.17	1	NaN	NaN	NaN	0	NaN	NaN	NaN	NaN	0	NaN	NaN	NaN	NaN	NaN	NaN	1	0.00351074	105.17	2		-0.17102	1	FLQDGDK(1)VK	FLQDGDK(105.17)VK(-105.17)	SVRLRAAQKFLQDGDKVKVIVSMKGRENEFR;SVRMRAARKFLQDGDKVKVIVNMKGRENEFR	7	0.350497	0.154842	0.147176	NaN	0.40414	NaN	0.0635029	NaN	0.280719	NaN	0.350497	NaN	0.154842	NaN
AT2G24060.1	237	___1	AT2G24060.1	>AT2G24060.1 | Symbols: | Translation initiation factor 3 protein | chr2:10229453-10231390 FORWARD LENGTH=312	9.47615e-09	69.979	60.716	69.979	1	NaN	NaN	NaN	NaN	NaN	NaN	1	1.63488e-08	NaN	56.121	NaN	NaN	1	9.47615e-09	69.979	NaN	NaN	NaN	3		2.0081	1	FQTEIGELATEESK(1)NFR	FQTEIGELATEESK(69.98)NFR	RRFQTEIGELATEESKNFRDRNMFIILVPNK	14	NaN	0.160533	0.0469799	NaN	NaN	0.129876	NaN	0.223423	NaN	NaN	NaN	0.160533	NaN	0.0469799
AT2G24820.1	308	___1	AT2G24820.1	>AT2G24820.1 | Symbols: TIC55-II | translocon at the inner envelope membrane of chloroplasts 55-II | chr2:10575038-10576829 FORWARD LENGTH=539	0.0157229	79.659	11.435	79.659	1	NaN	NaN	NaN	1	0.0157229	79.659	NaN	NaN	NaN	NaN	NaN	NaN	NaN	NaN	NaN	0	NaN	NaN	2		0.7311	1	EFEGK(1)DGVK	EFEGK(79.66)DGVK(-79.66)	FDAPCVLQNNREFEGKDGVKNYFSGLFLCRP	5	-0.0623543	NaN	0.0909888	NaN	-0.0245165	NaN	NaN	NaN	0.230695	NaN	-0.0623543	NaN	NaN	NaN
AT2G25080.1	85	___1	AT2G25080.1	>AT2G25080.1 | Symbols: ATGPX1, GPX1 | glutathione peroxidase 1 | chr2:10668134-10669828 FORWARD LENGTH=236	2.13554e-10	135.02	95.438	135.02	1	NaN	NaN	NaN	1	2.13554e-10	135.02	1	8.47546e-05	NaN	73.927	NaN	NaN	0	NaN	NaN	NaN	NaN	NaN	3		-0.47024	1	TVHDFTVK(1)DIDGK	TVHDFTVK(135.02)DIDGK(-135.02)	QARAAAEKTVHDFTVKDIDGKDVALNKFKGK	8	-0.274582	-0.322433	0.179384	NaN	0.0657101	-0.264565	NaN	0.485118	NaN	NaN	-0.274582	-0.322433	NaN	0.179384
AT2G25080.1	90	___1	AT2G25080.1	>AT2G25080.1 | Symbols: ATGPX1, GPX1 | glutathione peroxidase 1 | chr2:10668134-10669828 FORWARD LENGTH=236	0.00609987	66.267	53.259	58.172	1	NaN	NaN	NaN	NaN	NaN	NaN	1	0.00734954	NaN	66.267	NaN	NaN	1	0.00609987	58.172	NaN	NaN	NaN	2	+	0.44291	1	DIDGK(1)DVALNK	DIDGK(58.17)DVALNK(-58.17)	AEKTVHDFTVKDIDGKDVALNKFKGKVMLIV	5	NaN	0.403595	-0.229805	NaN	NaN	0.381726	NaN	-0.0516084	NaN	NaN	NaN	0.403595	NaN	-0.229805
AT2G25080.1;AT2G31570.1;AT4G31870.1	163;93;160	___1	AT2G25080.1;AT2G31570.1;AT4G31870.1	>AT2G25080.1 | Symbols: ATGPX1, GPX1 | glutathione peroxidase 1 | chr2:10668134-10669828 FORWARD LENGTH=236;>AT2G31570.1 | Symbols: ATGPX2, GPX2 | glutathione peroxidase 2 | chr2:13438211-13439775 REVERSE LENGTH=169;>AT4G31870.1 | Symbols: ATGPX7, GPX7 | g	0.000755791	83.182	54.978	83.182	1	0	NaN	NaN	NaN	NaN	NaN	NaN	NaN	NaN	NaN	NaN	NaN	1	0.000755791	83.182	NaN	NaN	NaN	2	+	0.30749	1	FK(1)AEFPIFDK	FK(83.18)AEFPIFDK(-83.18)	PGNNEEIQQTVCTRFKAEFPIFDKVDVNGKN;PGSNPEIKQFACTRFKAEFPIFDKVDVNGPS;PGSNSEIKQFACTRFKAEFPIFDKVDVNGPS	2	0.234256	NaN	0.799087	0.337882	NaN	NaN	NaN	0.933044	NaN	0.234256	NaN	NaN	NaN	0.799087
AT2G25080.1;AT4G31870.1	228;225	___1	AT2G25080.1;AT4G31870.1	>AT2G25080.1 | Symbols: ATGPX1, GPX1 | glutathione peroxidase 1 | chr2:10668134-10669828 FORWARD LENGTH=236;>AT4G31870.1 | Symbols: ATGPX7, GPX7 | glutathione peroxidase 7 | chr4:15410205-15411617 FORWARD LENGTH=233	9.52213e-25	142.45	97.02	142.45	1	NaN	NaN	NaN	1	9.52213e-25	142.45	NaN	NaN	NaN	NaN	NaN	NaN	NaN	NaN	NaN	0	NaN	NaN	3		0.71077	1	YPPTTSPFQIEK(1)DIQK	YPPTTSPFQIEK(142.45)DIQK(-142.45)	VVERYPPTTSPFQIEKDIQKLLAA_______	12	-0.148401	NaN	0.341417	NaN	-0.0920941	NaN	NaN	NaN	0.437867	NaN	-0.148401	NaN	NaN	NaN
AT2G25970.1	88	___1	AT2G25970.1	>AT2G25970.1 | Symbols: | KH domain-containing protein | chr2:11071844-11075604 REVERSE LENGTH=632	1.3488e-05	117.7	60.417	99.568	1	NaN	NaN	NaN	1	0.0388789	72.434	NaN	NaN	0	NaN	NaN	NaN	NaN	NaN	NaN	0	NaN	NaN	3	+	-0.10053	1	LLNSADAK(1)RPR	LLNSADAK(99.57)RPR	KAQEIAARLLNSADAKRPRVDNGASYDYGDN	8	2.06184	0.696973	2.0843	NaN	2.04796	NaN	0.640714	NaN	2.25281	NaN	2.06185	NaN	0.696973	NaN
AT2G26470.1	250	___1	AT2G26470.1	>AT2G26470.1 | Symbols: | unknown protein;CONTAINS InterPro DOMAIN/s: Protein of unknown function DUF159 (InterPro:IPR003738);Has 3646 Blast hits to 3636 proteins in 1001 species: Archae - 41;Bacteria - 1922;Metazoa - 142;Fungi - 125;Plants - 44;Vi	0.00296264	123.86	82.433	89.08	1	1	0.0592996	48.794	1	0.00296264	123.86	0	NaN	1	NaN	0.0304131	89.08	1	0.0530346	55.37	0	NaN	NaN	2		-0.74866	1	FFSTK(1)QPK	FFSTK(89.08)QPK(-89.08)	LKTSQNSLISKFFSTKQPKTDEGDKETKSTD	5	1.74718	1.73405	1.3192	1.70217	1.85156	2.14503	1.14587	1.79822	1.13619	1.68235	1.81201	2.20789	1.26021	1.61301
AT2G27290.1	104	___1	AT2G27290.1	>AT2G27290.1 | Symbols: | Protein of unknown function (DUF1279) | chr2:11678586-11679765 REVERSE LENGTH=201	0.00175255	79.659	60	79.659	1	1	0.00222785	78.342	NaN	NaN	NaN	1	0.00875883	NaN	56.404	NaN	NaN	1	0.00175255	79.659	NaN	NaN	NaN	2	+	-0.32838	1	TDEAK(1)ELLAK	TDEAK(79.66)ELLAK(-79.66)	SDGDNKKKKSKTDEAKELLAKYGGAYLATSI	5	0.0640551	0.0881415	-0.0613754	0.119954	NaN	0.0500489	NaN	0.1145	NaN	0.0640551	NaN	0.0881415	NaN	-0.0613755
AT2G27680.1	126	___1	AT2G27680.1	>AT2G27680.1 | Symbols: | NAD(P)-linked oxidoreductase superfamily protein | chr2:11803981-11805965 REVERSE LENGTH=384	0.0039108	81.92	31.501	81.92	1	NaN	NaN	NaN	1	0.0039108	81.92	1	0.0113752	NaN	56.087	NaN	NaN	1	0.0163082	66.267	NaN	NaN	NaN	3		0.68514	1	ERPPEYLEK(1)IK	ERPPEYLEK(81.92)IK(-81.92)	FINRVRRERPPEYLEKIKGLTKWVPPPIKMT	9	0.340391	0.0608775	-0.278234	NaN	0.512581	0.0603242	NaN	0.0233263	NaN	NaN	0.340391	0.0608775	NaN	-0.278234
AT2G27980.1	311	___1	AT2G27980.1	>AT2G27980.1 | Symbols: | Acyl-CoA N-acyltransferase with RING/FYVE/PHD-type zinc finger domain | chr2:11913950-11919741 REVERSE LENGTH=1072	0.000281981	80.69	61.558	79.492	1	1	0.000281981	80.69	NaN	NaN	NaN	1	0.0043741	NaN	69.864	NaN	NaN	1	0.000491911	79.492	NaN	NaN	NaN	2	+	0.44009	1	AVNDTVDK(1)PLR	AVNDTVDK(79.49)PLR	HSQGVDKKAVNDTVDKPLRRFTRSLVKQESD	8	-0.368681	-0.260774	-0.466915	-0.342781	NaN	-0.327294	NaN	-0.278146	NaN	-0.368681	NaN	-0.260774	NaN	-0.466915
AT2G28000.1	177	___1	AT2G28000.1	>AT2G28000.1 | Symbols: CPN60A, CH-CPN60A, SLP | chaperonin-60alpha | chr2:11926603-11929184 FORWARD LENGTH=586	1.55137e-05	112.5	63.966	112.5	1	NaN	NaN	NaN	1	1.55137e-05	112.5	0	NaN	NaN	NaN	NaN	NaN	1	0.000747438	54.343	0	NaN	NaN	3		0.020352	1	TVQGLIEELQK(1)K	TVQGLIEELQK(112.5)K(-112.5)	RGIDKTVQGLIEELQKKARPVKGRDDIRAVA	11	0.861479	0.988921	0.158358	NaN	0.857503	0.972031	NaN	0.495183	0.0697021	NaN	0.861479	0.988921	NaN	0.34301
AT2G28190.1	185	___1	AT2G28190.1	>AT2G28190.1 | Symbols: CSD2, CZSOD2 | copper/zinc superoxide dismutase 2 | chr2:12014548-12016303 FORWARD LENGTH=216	4.5616e-37	179.35	133.36	164.81	1	1	1.20157e-07	85.554	1	4.5616e-37	179.35	1	0.000155466	1	53.448	6.52969e-28	164.81	1	8.47546e-05	73.927	0	NaN	NaN	3		-0.35953	1	AFVVHELK(1)DDLGK	AFVVHELK(164.81)DDLGK(-164.81)	GPNSVVGRAFVVHELKDDLGKGGHELSLTTG	8	-0.166166	-0.517774	-0.158197	-0.208811	-0.111742	-0.326842	-0.68615	-0.075596	0.118094	-0.235416	-0.0969155	-0.32018	-0.715367	-0.276328
AT2G28290.2;AT2G28290.3;AT2G28290.1	377;377;377	___1	AT2G28290.2	>AT2G28290.2 | Symbols: SYD, CHR3 | P-loop containing nucleoside triphosphate hydrolases superfamily protein | chr2:12056771-12072950 FORWARD LENGTH=3529;>AT2G28290.3 | Symbols: SYD, CHR3 | P-loop containing nucleoside triphosphate hydrolases superfamily p	1.26801e-14	125.67	88.058	125.67	1	1	4.22902e-08	65.231	1	2.30742e-10	110.6	1	2.59253e-06	1	46.892	1.26801e-14	125.67	1	6.28186e-10	80.361	0	NaN	NaN	3		-0.36899	1	LGEK(1)SFANTVFSDGQK	LGEK(125.67)SFANTVFSDGQK(-125.67)	MDFSSKETERSRLGEKSFANTVFSDGQKLLA	4	1.90841	1.81356	1.6885	1.90893	1.99982	1.91846	1.59622	1.85336	1.9271	1.84177	1.97504	1.9699	1.65723	1.64625
AT2G28720.1	17	___1	AT2G28720.1	>AT2G28720.1 | Symbols: | Histone superfamily protein | chr2:12327043-12327498 FORWARD LENGTH=151	0.00787177	69.03	57.447	66.989	0.828216	NaN	NaN	NaN	NaN	NaN	NaN	0.828216	0.0106993	NaN	66.989	NaN	NaN	0.5	0.00787177	69.03	NaN	NaN	NaN	3	+	-0.53925	1	K(0.172)PAEK(0.828)APAEEEK	K(-6.83)PAEK(6.83)APAEEEK(-66.99)	APKAGKKPAEKKPAEKAPAEEEKVAEKAPAE	5	NaN	-0.967956	-0.372001	NaN	NaN	-0.771323	NaN	-0.0572565	NaN	NaN	NaN	-0.967956	NaN	-0.372001
AT2G28720.1	28	___1	AT2G28720.1	>AT2G28720.1 | Symbols: | Histone superfamily protein | chr2:12327043-12327498 FORWARD LENGTH=151	3.53811e-07	95.483	53.087	86.772	1	1	0.00358135	61.344	1	0.00205851	95.483	1	5.47277e-06	1	84.753	0.0141212	90.793	1	0.000604449	69.345	0	NaN	NaN	3		-0.31943	1;2;3	VAEK(1)APAEK(1)K(1)PK	VAEK(86.77)APAEK(86.77)K(86.77)PK(-86.77)	KPAEKAPAEEEKVAEKAPAEKKPKAGKKLPK	4	-1.82752	-1.17292	-0.526302	-0.570057	-2.85789	-0.795934	-1.56418	-0.410486	-0.230008	-0.780537	-2.87451	-0.806872	-1.53897	-0.613123
AT2G28900.1	43	___1	AT2G28900.1	>AT2G28900.1 | Symbols: OEP16, ATOEP16-L, ATOEP16-1, OEP16-1 | outer plastid envelope protein 16-1 | chr2:12414423-12415459 REVERSE LENGTH=148	2.00968e-08	67.415	28.251	54.393	1	NaN	NaN	NaN	1	0.00310384	67.415	NaN	NaN	1	NaN	0.0100725	54.393	1	2.00968e-08	56.514	0	NaN	NaN	3		1.8524	1	IGAVGVTK(1)SLAEDTYK	IGAVGVTK(54.39)SLAEDTYK(-54.39)	LTVDAFLKIGAVGVTKSLAEDTYKAIDKGSL	8	0.39846	0.339707	0.236044	NaN	0.455334	NaN	0.274172	0.359859	0.404467	NaN	0.39846	NaN	0.339707	0.192321
AT2G28900.1	51	___1	AT2G28900.1	>AT2G28900.1 | Symbols: OEP16, ATOEP16-L, ATOEP16-1, OEP16-1 | outer plastid envelope protein 16-1 | chr2:12414423-12415459 REVERSE LENGTH=148	9.514e-06	113.76	66.045	39.561	1	1	0.000853698	73.927	NaN	NaN	NaN	1	0.00299206	NaN	69.92	NaN	NaN	1	0.00358367	68.972	0	NaN	NaN	3	+	-0.27185	1	SLAEDTYK(1)AIDK	SLAEDTYK(39.56)AIDK(-39.56)	IGAVGVTKSLAEDTYKAIDKGSLSKSTLEHA	8	0.095587	-0.118351	-0.0550816	0.158466	NaN	-0.133812	NaN	0.121546	NaN	0.095587	NaN	-0.118351	NaN	-0.0550816
AT2G28900.1	68	___1	AT2G28900.1	>AT2G28900.1 | Symbols: OEP16, ATOEP16-L, ATOEP16-1, OEP16-1 | outer plastid envelope protein 16-1 | chr2:12414423-12415459 REVERSE LENGTH=148	0.00970932	44.318	34.83	44.318	1	NaN	NaN	NaN	NaN	NaN	NaN	1	0.00970932	NaN	44.318	NaN	NaN	0	NaN	NaN	NaN	NaN	NaN	3	+	1.2229	1	STLEHALK(1)K	STLEHALK(44.32)K(-44.32)	IDKGSLSKSTLEHALKKLCKEGVYWGAAGGV	8	NaN	0.27453	0.44297	NaN	NaN	0.277985	NaN	0.73907	NaN	NaN	NaN	0.27453	NaN	0.44297
AT2G30710.1	35	___1	AT2G30710.1	>AT2G30710.1 | Symbols: | Ypt/Rab-GAP domain of gyp1p superfamily protein | chr2:13086147-13088991 REVERSE LENGTH=440	9.28257e-05	84.479	55.521	52.247	1	0	NaN	NaN	NaN	NaN	NaN	1	0.0115219	NaN	52.247	NaN	NaN	0	NaN	NaN	NaN	NaN	NaN	2	+	1.162	1	SIPGK(1)VLLTR	SIPGK(52.25)VLLTR	LKNVQGFLKGRSIPGKVLLTRRSDPPPYPIS	5	0.803227	0.675816	0.713432	0.792272	NaN	0.619084	NaN	0.845269	NaN	0.803227	NaN	0.675816	NaN	0.713432
AT2G30860.1;AT2G30860.2	152;152	___1	AT2G30860.1	>AT2G30860.1 | Symbols: ATGSTF9, GLUTTR, ATGSTF7, GSTF9 | glutathione S-transferase PHI 9 | chr2:13139132-13140057 FORWARD LENGTH=215;>AT2G30860.2 | Symbols: ATGSTF9, GLUTTR, ATGSTF7, GSTF9 | glutathione S-transferase PHI 9 | chr2:13139132-13140079 FORWARD	0.000673403	79.652	56.667	59.634	1	NaN	NaN	NaN	1	0.000673403	79.652	NaN	NaN	0	NaN	NaN	NaN	NaN	NaN	NaN	0	NaN	NaN	3		-1.7582	1	LAGVLDVYEAHLSK(1)SK	LAGVLDVYEAHLSK(59.63)SK(-59.63)	EKLAGVLDVYEAHLSKSKYLAGDFVSLADLA	14	0.0517201	0.242206	0.0226164	NaN	0.177089	NaN	0.110497	NaN	0.178492	NaN	0.0517201	NaN	0.242206	NaN
AT2G30860.1;AT2G30860.2	4;4	___1	AT2G30860.1	>AT2G30860.1 | Symbols: ATGSTF9, GLUTTR, ATGSTF7, GSTF9 | glutathione S-transferase PHI 9 | chr2:13139132-13140057 FORWARD LENGTH=215;>AT2G30860.2 | Symbols: ATGSTF9, GLUTTR, ATGSTF7, GSTF9 | glutathione S-transferase PHI 9 | chr2:13139132-13140079 FORWARD	4.03137e-12	96.756	75.748	76.073	1	1	4.03137e-12	95.264	1	0.000379312	96.756	1	4.51717e-05	1	77.776	0.00153191	76.073	1	0.000193667	71.879	0	NaN	NaN	3		0.97758	1	VLK(1)VYGPHFASPK	VLK(76.07)VYGPHFASPK(-76.07)	____________MVLKVYGPHFASPKRALVT	3	0.36686	0.0336049	0.084289	0.620211	0.259544	0.264236	-0.0338354	0.177471	0.277509	0.483364	0.250355	0.27274	-0.20553	-0.0493972
AT2G30950.1	407	___1	AT2G30950.1	>AT2G30950.1 | Symbols: VAR2, FTSH2 | FtsH extracellular protease family | chr2:13174692-13177064 FORWARD LENGTH=695	0.00560961	38.783	33.684	38.783	1	NaN	NaN	NaN	NaN	NaN	NaN	1	0.00560961	NaN	38.783	NaN	NaN	0	NaN	NaN	NaN	NaN	NaN	3	+	-0.21479	1	TDILK(1)VHAGNK	TDILK(38.78)VHAGNK(-38.78)	VSVDVPDVKGRTDILKVHAGNKKFDNDVSLE	5	NaN	-0.217021	0.0619835	NaN	NaN	-0.166227	NaN	0.300417	NaN	NaN	NaN	-0.217021	NaN	0.0619835
AT2G31170.1	136	___1	AT2G31170.1	>AT2G31170.1 | Symbols: SYCO ARATH | Cysteinyl-tRNA synthetase, class Ia family protein | chr2:13282559-13285616 REVERSE LENGTH=563	0.00708895	44.511	38.235	37.613	1	1	0.0162849	36.944	NaN	NaN	NaN	1	0.00708895	NaN	44.511	NaN	NaN	1	0.0141528	37.613	NaN	NaN	NaN	2	+	-0.082274	1	NFTDVDDK(1)IIAR	NFTDVDDK(37.61)IIAR	GYEVSYVRNFTDVDDKIIARAKELEEDPISL	8	-0.571879	0.18409	0.0802483	-0.54555	NaN	0.127237	NaN	0.210139	NaN	-0.571879	NaN	0.18409	NaN	0.0802483
AT2G31610.1;AT3G53870.1;AT5G35530.1	62;62;62	___1	AT2G31610.1;AT3G53870.1;AT5G35530.1	>AT2G31610.1 | Symbols: | Ribosomal protein S3 family protein | chr2:13450384-13451669 FORWARD LENGTH=250;>AT3G53870.1 | Symbols: | Ribosomal protein S3 family protein | chr3:19951547-19952782 FORWARD LENGTH=249;>AT5G35530.1 | Symbols: | Ribosomal prote	0.000239879	105.03	59.203	72.34	1	NaN	NaN	NaN	1	0.0016229	105.03	1	0.000239879	1	88.596	0.0136282	72.34	1	0.0035739	74.611	NaN	NaN	NaN	2		-0.64796	1	TQNVLGEK(1)GR	TQNVLGEK(72.34)GR	EIIIRATRTQNVLGEKGRRIRELTSLVQKRF	8	-0.259686	-0.268164	-0.258477	NaN	-0.208511	-0.16647	-0.420627	0.00690831	NaN	NaN	-0.259685	-0.169453	-0.366876	-0.258477
AT2G34480.1	20	___1	AT2G34480.1	>AT2G34480.1 | Symbols: | Ribosomal protein L18ae/LX family protein | chr2:14532916-14534161 REVERSE LENGTH=178	0.00646294	59.198	44.055	43.68	1	1	0.0182366	43.68	NaN	NaN	NaN	0	NaN	NaN	NaN	NaN	NaN	NaN	NaN	NaN	NaN	NaN	NaN	2		1.665	1	ALPTEK(1)DVQPK	ALPTEK(43.68)DVQPK(-43.68)	RFHQYQVVGRALPTEKDVQPKIYRMKLWATN	6	-0.144473	-0.119103	NaN	-0.124833	NaN	-0.170345	NaN	NaN	NaN	-0.144473	NaN	-0.119103	NaN	NaN
AT2G34620.1	113	___1	AT2G34620.1	>AT2G34620.1 | Symbols: | Mitochondrial transcription termination factor family protein | chr2:14577196-14578203 FORWARD LENGTH=303	7.30355e-05	81.278	33.9	81.278	1	1	0.00168276	49.298	NaN	NaN	NaN	1	7.30355e-05	1	56.569	0.00224652	81.278	1	0.000827803	43.03	0	NaN	NaN	3		0.16797	1	ILGMCPK(1)ILTSDVR	ILGMCPK(81.28)ILTSDVR	GIYPNDLPRILGMCPKILTSDVRTELYPVFM	7	0.116897	0.249492	0.00806202	0.179256	NaN	0.274769	0.0180643	0.0615688	0.158983	0.116897	NaN	0.395721	0.103263	-0.0480691
AT2G35490.1	333	___1	AT2G35490.1	>AT2G35490.1 | Symbols: | Plastid-lipid associated protein PAP / fibrillin family protein | chr2:14912309-14913797 REVERSE LENGTH=376	0.00185139	71.98	51.856	63.29	1	NaN	NaN	NaN	1	0.00259729	69.261	NaN	NaN	1	NaN	0.00185139	71.98	NaN	NaN	NaN	1	0.00485002	63.29	3		0.32708	1	ALSGQPPLK(1)LPFPGNR	ALSGQPPLK(63.29)LPFPGNR	VAANISRALSGQPPLKLPFPGNRGSSWLLTT	9	0.123931	0.536252	0.19333	NaN	0.119157	NaN	0.418784	NaN	0.264356	NaN	0.123931	NaN	0.536252	NaN
AT2G35660.1;AT2G35660.3;AT2G35660.2	416;302;302	___1	AT2G35660.1	>AT2G35660.1 | Symbols: CTF2A | FAD/NAD(P)-binding oxidoreductase family protein | chr2:14988499-14990320 FORWARD LENGTH=439;>AT2G35660.3 | Symbols: CTF2A | FAD/NAD(P)-binding oxidoreductase family protein | chr2:14989011-14990320 FORWARD LENGTH=325;>AT2G3	0.00777627	77.662	63.653	77.662	1	NaN	NaN	NaN	NaN	NaN	NaN	NaN	NaN	1	NaN	0.00777627	77.662	NaN	NaN	NaN	0	NaN	NaN	2		0.31357	1	NNIVIPK(1)LLR	NNIVIPK(77.66)LLR	ENPLVCSIRNNIVIPKLLRLGPMLEHTNFEC	7	NaN	0.218223	0.0942361	NaN	NaN	NaN	0.10742	NaN	0.209516	NaN	NaN	NaN	0.218223	NaN
AT2G36530.1	238	___1	AT2G36530.1	>AT2G36530.1 | Symbols: LOS2, ENO2 | Enolase | chr2:15321081-15323786 REVERSE LENGTH=444	0.00010722	122.34	84.648	115.92	1	NaN	NaN	NaN	1	0.00010722	122.34	NaN	NaN	1	NaN	0.000126622	115.92	NaN	NaN	NaN	0	NaN	NaN	2		0.38522	1	TAIEK(1)AGYTGK	TAIEK(115.92)AGYTGK(-115.92)	QENKEGLELLKTAIEKAGYTGKVVIGMDVAA	5	0.459327	-0.212233	0.105008	NaN	0.539531	NaN	-0.142099	NaN	0.262313	NaN	0.459327	NaN	-0.212233	NaN
AT2G36620.1;AT3G53020.1	14;14	___1	AT2G36620.1;AT3G53020.1	>AT2G36620.1 | Symbols: RPL24A | ribosomal protein L24 | chr2:15350548-15351819 REVERSE LENGTH=164;>AT3G53020.1 | Symbols: STV1, RPL24B, RPL24 | Ribosomal protein L24e family protein | chr3:19660749-19661912 REVERSE LENGTH=163	0.00471447	84.507	48.493	84.507	1	NaN	NaN	NaN	1	0.00471447	84.507	1	0.00984078	0	54.784	NaN	NaN	1	0.00800279	57.532	0	NaN	NaN	2		-0.84566	1	FSGQK(1)IYPGR	FSGQK(84.51)IYPGR	__MVLKTELCRFSGQKIYPGRGIRFIRSDSQ	5	-0.332644	-0.0764378	-0.133187	NaN	-0.266542	-0.159492	-0.166179	-0.0809116	0.102053	NaN	-0.332644	-0.0982584	-0.0546171	-0.274861
AT2G36720.1	253	___1	AT2G36720.1	>AT2G36720.1 | Symbols: | Acyl-CoA N-acyltransferase with RING/FYVE/PHD-type zinc finger domain | chr2:15393447-15399189 FORWARD LENGTH=1007	5.20866e-35	106.39	92.962	79.467	1	1	5.91002e-05	47.499	NaN	NaN	NaN	1	5.20866e-35	NaN	106.39	NaN	NaN	1	1.47744e-15	79.467	NaN	NaN	NaN	3		1.3705	1	EGLDEQSHSVSLADK(1)SILIR	EGLDEQSHSVSLADK(79.47)SILIR	REGLDEQSHSVSLADKSILIRSRPETVRDLF	15	-0.440224	0.24306	0.0880058	-0.297928	NaN	0.236584	NaN	0.350271	NaN	-0.440224	NaN	0.24306	NaN	0.0880058
AT2G36720.1	547	___1	AT2G36720.1	>AT2G36720.1 | Symbols: | Acyl-CoA N-acyltransferase with RING/FYVE/PHD-type zinc finger domain | chr2:15393447-15399189 FORWARD LENGTH=1007	0.00259198	110.76	65.388	64.841	1	NaN	NaN	NaN	1	0.00259198	110.76	NaN	NaN	1	NaN	0.0385956	64.841	NaN	NaN	NaN	0	NaN	NaN	2		-1.2373	1	GQK(1)LLGGYK	GQK(64.84)LLGGYK(-64.84)	GLPEGTELGYYARGQKLLGGYKMGAGIYCYC	3	0.1137	-0.266941	0.0946415	NaN	0.0760118	NaN	-0.260774	NaN	0.12075	NaN	0.113701	NaN	-0.266941	NaN
AT2G36720.1	198	___1	AT2G36720.1	>AT2G36720.1 | Symbols: | Acyl-CoA N-acyltransferase with RING/FYVE/PHD-type zinc finger domain | chr2:15393447-15399189 FORWARD LENGTH=1007	0.00647245	120.99	64.557	120.99	1	NaN	NaN	NaN	1	0.00647245	120.99	NaN	NaN	0	NaN	NaN	NaN	NaN	NaN	NaN	0	NaN	NaN	2		0.21478	1	SYSVSEK(1)K	SYSVSEK(120.99)K(-120.99)	GTKVRTMGKSYSVSEKKKHGSFKRTAQIYKS	7	1.93576	1.65503	2.16694	NaN	1.96162	NaN	1.73348	NaN	2.27932	NaN	1.93576	NaN	1.65503	NaN
AT2G36720.1	212	___1	AT2G36720.1	>AT2G36720.1 | Symbols: | Acyl-CoA N-acyltransferase with RING/FYVE/PHD-type zinc finger domain | chr2:15393447-15399189 FORWARD LENGTH=1007	5.22447e-09	118.9	70.303	93.623	1	NaN	NaN	NaN	1	0.00474588	84.352	1	0.0295283	NaN	41.242	NaN	NaN	1	5.22447e-09	118.9	1	0.00291252	93.623	2		0.16287	1	TAQIYK(1)SIVR	TAQIYK(93.62)SIVR	EKKKHGSFKRTAQIYKSIVRMKKVNNLVPEN	6	0.294194	0.356256	0.288908	NaN	0.343919	0.319155	NaN	0.331132	0.553655	NaN	0.294194	0.356257	NaN	0.166715
AT2G37270.2;AT2G37270.1;AT3G11940.2;AT3G11940.1	194;194;194;194	___1	AT2G37270.2;AT3G11940.2	>AT2G37270.2 | Symbols: ATRPS5B, RPS5B | ribosomal protein 5B | chr2:15647883-15649042 REVERSE LENGTH=207;>AT2G37270.1 | Symbols: ATRPS5B, RPS5B | ribosomal protein 5B | chr2:15647883-15649042 REVERSE LENGTH=207;>AT3G11940.2 | Symbols: ATRPS5A, AML1, RPS5A	0.00228441	114.71	82.492	110.08	1	1	0.0328762	45.433	1	0.00515603	114.71	1	0.00228441	1	81.017	0.00297548	110.08	1	0.0062366	74.962	0	NaN	NaN	2		-1.6527	1	GSSNSYAIK(1)K	GSSNSYAIK(110.08)K(-110.08)	ELINAAKGSSNSYAIKKKDEIERVAKANR__	9	-0.396543	-0.285012	0.151336	-0.0164974	-0.654081	0.0513026	-0.618783	0.383497	0.0831112	-0.130855	-0.662232	0.0576928	-0.627717	0.154583
AT2G37470.1	23	___1	AT2G37470.1	>AT2G37470.1 | Symbols: | Histone superfamily protein | chr2:15736832-15737248 FORWARD LENGTH=138	8.52395e-05	85.862	37.313	85.862	1	0.999994	8.52395e-05	59.227	0	NaN	NaN	NaN	NaN	1	NaN	0.0423865	85.862	NaN	NaN	NaN	0	NaN	NaN	2	+	0.32429	1;2	APAEK(1)LPK	APAEK(85.86)LPK(-85.86)	KKPAEKKPAGKAPAEKLPKAEKKISKDAGGS	5	-0.0318281	-0.0229179	-0.285231	NaN	0.262193	NaN	0.0862402	NaN	-0.129197	NaN	-0.0318281	NaN	-0.022918	NaN
AT2G37520.1	345	___1	AT2G37520.1	>AT2G37520.1 | Symbols: | Acyl-CoA N-acyltransferase with RING/FYVE/PHD-type zinc finger domain | chr2:15745033-15749615 REVERSE LENGTH=829	0.00110436	134.77	96.954	134.77	1	0	NaN	NaN	1	0.00485575	125.16	0	NaN	1	NaN	0.00110436	134.77	1	0.0500481	87.476	0	NaN	NaN	2		0.33525	1	DTLDEPK(1)R	DTLDEPK(134.77)R	YFSEKTYAKDTLDEPKRIAKKLTSHVSGTGC	7	0.591199	0.324925	0.305044	0.584482	0.660837	0.261591	0.252416	0.510354	0.487383	0.574441	0.607958	0.323658	0.326192	0.317188
AT2G37520.1	123	___1	AT2G37520.1	>AT2G37520.1 | Symbols: | Acyl-CoA N-acyltransferase with RING/FYVE/PHD-type zinc finger domain | chr2:15745033-15749615 REVERSE LENGTH=829	0.00134277	73.834	52.585	73.834	1	NaN	NaN	NaN	1	0.00134277	73.834	NaN	NaN	0	NaN	NaN	NaN	NaN	NaN	NaN	0	NaN	NaN	3		-0.15405	1	FVLEIPK(1)HLSSTGITK	FVLEIPK(73.83)HLSSTGITK(-73.83)	QSSDVLPSRFVLEIPKHLSSTGITKITFKLS	7	0.594357	1.00043	1.08086	NaN	0.716332	NaN	0.879863	NaN	1.12082	NaN	0.594357	NaN	1.00043	NaN
AT2G37660.1	252	___1	AT2G37660.1	>AT2G37660.1 | Symbols: | NAD(P)-binding Rossmann-fold superfamily protein | chr2:15795481-15796977 REVERSE LENGTH=325	5.73616e-15	116.24	67.954	98.592	1	1	5.73616e-15	116.24	1	4.23995e-05	115.24	1	8.516e-15	1	110.38	0.00240466	98.592	1	7.15875e-15	113.24	0	NaN	NaN	2		0.17438	1	AGGLQDK(1)DGGIR	AGGLQDK(98.59)DGGIR	SGIPYTIIRAGGLQDKDGGIRELLVGKDDEL	7	-0.0780188	-0.348257	-0.104969	0.016211	-0.0021079	-0.377669	-0.23489	0.126048	0.120485	-0.0853589	-0.0706786	-0.386242	-0.310271	-0.137394
AT2G37660.1	303	___1	AT2G37660.1	>AT2G37660.1 | Symbols: | NAD(P)-binding Rossmann-fold superfamily protein | chr2:15795481-15796977 REVERSE LENGTH=325	4.74949e-09	72.898	62.545	57.288	1	NaN	NaN	NaN	NaN	NaN	NaN	1	4.74949e-09	NaN	72.898	NaN	NaN	1	2.27474e-08	57.288	NaN	NaN	NaN	3	+	0.14358	1	ALDLASK(1)PEGTGTPTK	ALDLASK(57.29)PEGTGTPTK(-57.29)	LQLEEAKFKALDLASKPEGTGTPTKDFKALF	7	NaN	-0.146164	0.263035	NaN	NaN	-0.164933	NaN	0.482642	NaN	NaN	NaN	-0.146164	NaN	0.263034
AT2G38040.2;AT2G38040.1	339;339	___1	AT2G38040.2	>AT2G38040.2 | Symbols: CAC3 | acetyl Co-enzyme a carboxylase carboxyltransferase alpha subunit | chr2:15917612-15920749 FORWARD LENGTH=769;>AT2G38040.1 | Symbols: CAC3 | acetyl Co-enzyme a carboxylase carboxyltransferase alpha subunit | chr2:15917612-1592	0.00469359	79.23	53.671	79.23	1	1	0.00469359	62.466	1	0.0157723	71.176	1	0.036192	1	38.783	0.00702192	79.23	1	0.0170997	45.829	0	NaN	NaN	2		0.39604	1	AAPEAAEK(1)LR	AAPEAAEK(79.23)LR	AILWKTSKAAPEAAEKLRITSKELVKLNVAD	8	0.234566	0.0130313	-0.00849036	0.186374	0.418676	-0.039177	-0.0918788	0.229465	0.128953	0.142479	0.326652	0.0234683	0.00259443	0.0382958
AT2G38810.3;AT2G38810.2;AT2G38810.1	7;7;7	___1	AT2G38810.3	>AT2G38810.3 | Symbols: HTA8 | histone H2A 8 | chr2:16219444-16220679 REVERSE LENGTH=136;>AT2G38810.2 | Symbols: HTA8 | histone H2A 8 | chr2:16219444-16220679 REVERSE LENGTH=136;>AT2G38810.1 | Symbols: HTA8 | histone H2A 8 | chr2:16219444-16220679 REVERSE	5.97108e-106	198.98	168.91	127.05	1	1	1.6387e-21	150.06	1	1.37758e-32	149.23	1	4.91374e-23	1	127.17	1.31754e-34	149.23	1	1.31184e-12	98.105	0	NaN	NaN	3		-0.066581	1;2;3	GGK(1)GLLAAK(1)TTAAAANK	GGK(127.05)GLLAAK(127.05)TTAAAANK(-127.05)	_________MAGKGGKGLLAAKTTAAAANKD	3	0.269632	0.304251	0.0891718	NaN	0.354452	0.224164	0.286053	0.192447	0.359296	NaN	0.269632	0.273934	0.334568	0.00317045
AT2G39460.2;AT2G39460.1;AT3G55280.3;AT3G55280.2;AT3G55280.1	68;68;62;68;68	___1	AT2G39460.2	>AT2G39460.2 | Symbols: ATRPL23A, RPL23A, RPL23AA | ribosomal protein L23AA | chr2:16475049-16475904 FORWARD LENGTH=154;>AT2G39460.1 | Symbols: ATRPL23A, RPL23A, RPL23AA | ribosomal protein L23AA | chr2:16475049-16475904 FORWARD LENGTH=154;>AT3G55280.3 | S	0.00185318	56.404	34.855	49.189	1	1	0.00828005	37.696	1	0.0343865	49.189	1	0.00185318	0	56.404	NaN	NaN	1	0.0028509	49.3	0	NaN	NaN	3		0.55492	1	NK(1)LDHYQILK	NK(49.19)LDHYQILK(-49.19)	PRTGKYPKISATPRNKLDHYQILKYPLTTES	2	0.683267	0.0329242	0.13085	0.61946	0.886979	-0.0152575	0.213876	0.175301	0.43157	0.484087	0.882447	-0.0101634	0.0760118	-0.0638011
AT2G39730.1;AT2G39730.3;AT2G39730.2	218;218;218	___1	AT2G39730.1;AT2G39730.2	>AT2G39730.1 | Symbols: RCA | rubisco activase | chr2:16570951-16573345 REVERSE LENGTH=474;>AT2G39730.3 | Symbols: RCA | rubisco activase | chr2:16571174-16573345 REVERSE LENGTH=441;>AT2G39730.2 | Symbols: RCA | rubisco activase | chr2:16571046-16573345 RE	0.00029669	135.71	65.717	48.284	1	0	NaN	NaN	1	0.000733594	135.71	1	0.0397861	1	47.603	0.00450427	126.07	1	0.0397861	47.603	0	NaN	NaN	3	+	0.59113	1	YREAADLIK(1)K	YREAADLIK(48.28)K(-48.28)	AKLIRQRYREAADLIKKGKMCCLFINDLDAG	9	-0.39365	0.0162106	0.128234	-0.764077	0.102591	-0.0613303	-0.0488001	0.464668	0.0514416	-0.817282	0.0299829	0.0172092	0.015212	0.314986
AT2G39730.1;AT2G39730.3;AT2G39730.2	368;368;368	___1	AT2G39730.1;AT2G39730.2	>AT2G39730.1 | Symbols: RCA | rubisco activase | chr2:16570951-16573345 REVERSE LENGTH=474;>AT2G39730.3 | Symbols: RCA | rubisco activase | chr2:16571174-16573345 REVERSE LENGTH=441;>AT2G39730.2 | Symbols: RCA | rubisco activase | chr2:16571046-16573345 RE	1.4513e-07	141.13	100.65	51.463	1	1	0.00182691	70.089	NaN	NaN	NaN	1	0.00344153	NaN	51.463	NaN	NaN	0.999874	0.00375917	45.28	NaN	NaN	NaN	2		-0.94492	1	FVESLGVEK(1)IGK	FVESLGVEK(51.46)IGK(-51.46)	YDDEVRKFVESLGVEKIGKRLVNSREGPPVF	9	0.00647761	0.0745054	-0.890252	0.1145	NaN	0.0243196	NaN	-0.670888	NaN	0.00647761	NaN	0.0745054	NaN	-0.890252
AT2G39730.1;AT2G39730.3;AT2G39730.2	317;317;317	___1	AT2G39730.1;AT2G39730.2	>AT2G39730.1 | Symbols: RCA | rubisco activase | chr2:16570951-16573345 REVERSE LENGTH=474;>AT2G39730.3 | Symbols: RCA | rubisco activase | chr2:16571174-16573345 REVERSE LENGTH=441;>AT2G39730.2 | Symbols: RCA | rubisco activase | chr2:16571046-16573345 RE	0.00123639	87.639	59.431	86.67	1	1	0.0304566	44.753	NaN	NaN	NaN	1	0.00123639	1	87.639	0.0111587	86.67	1	0.0123091	56.258	0	NaN	NaN	2		-0.2061	1	IGVCK(1)GIFR	IGVCK(86.67)GIFR	KFYWAPTREDRIGVCKGIFRTDKIKDEDIVT	5	-0.0133633	-0.00391949	0.13742	0.0829751	NaN	-0.0262198	-0.0838597	0.289952	0.275722	-0.0133634	NaN	0.0532504	-0.0610894	0.169027
AT2G39730.1;AT2G39730.3;AT2G39730.2	302;302;302	___1	AT2G39730.1;AT2G39730.2	>AT2G39730.1 | Symbols: RCA | rubisco activase | chr2:16570951-16573345 REVERSE LENGTH=474;>AT2G39730.3 | Symbols: RCA | rubisco activase | chr2:16571174-16573345 REVERSE LENGTH=441;>AT2G39730.2 | Symbols: RCA | rubisco activase | chr2:16571046-16573345 RE	8.08782e-09	110.08	88.527	35.677	1	1	8.08782e-09	110.08	NaN	NaN	NaN	1	0.0139599	NaN	48.568	NaN	NaN	1	0.0178625	35.677	NaN	NaN	NaN	2	+	2.8621	1	MEK(1)FYWAPTR	MEK(35.68)FYWAPTR	FSTLYAPLIRDGRMEKFYWAPTREDRIGVCK	3	0.190804	0.144308	-0.174475	0.286645	NaN	0.0843364	NaN	-0.0543174	NaN	0.190804	NaN	0.144308	NaN	-0.174475
AT2G39730.2	438	___1	AT2G39730.2	>AT2G39730.2 | Symbols: RCA | rubisco activase | chr2:16571046-16573345 REVERSE LENGTH=446	6.86662e-29	173.04	133.1	155.47	1	NaN	NaN	NaN	1	6.86662e-29	173.04	1	0.03391	1	39.625	1.55767e-13	155.47	0	NaN	NaN	NaN	NaN	NaN	2		-0.08559	1	GTFYGK(1)TEEK	GTFYGK(155.47)TEEK(-155.47)	GDANADAIGRGTFYGKTEEKEPSK_______	6	0.135535	0.0880975	-0.0333924	NaN	0.166587	-0.0548268	0.115433	0.172744	NaN	NaN	0.135535	0	0.176195	-0.0333924
AT2G39730.2	442	___1	AT2G39730.2	>AT2G39730.2 | Symbols: RCA | rubisco activase | chr2:16571046-16573345 REVERSE LENGTH=446	0.00949962	104.01	31.134	104.01	1	NaN	NaN	NaN	0	NaN	NaN	NaN	NaN	1	NaN	0.00949962	104.01	0	NaN	NaN	0	NaN	NaN	2		-0.024938	1	TEEK(1)EPSK	TEEK(104.01)EPSK(-104.01)	ADAIGRGTFYGKTEEKEPSK___________	4	0.151079	-0.149089	-0.494922	NaN	0.193583	NaN	-0.131851	NaN	-0.359897	NaN	0.151079	NaN	-0.149089	NaN
AT2G42220.1	129	___1	AT2G42220.1	>AT2G42220.1 | Symbols: | Rhodanese/Cell cycle control phosphatase superfamily protein | chr2:17592105-17593305 FORWARD LENGTH=234	8.4554e-09	120.06	92.58	67.08	1	1	0.0121585	51.286	NaN	NaN	NaN	1	0.00033786	1	87.568	0.0233151	67.08	1	8.4554e-09	120.06	0	NaN	NaN	2		0.36909	1	VNPEFLK(1)SVR	VNPEFLK(67.08)SVR	LFFGLPFTKVNPEFLKSVRNEFSQDSKLLLV	7	-0.138283	0.0579996	-0.0464298	-0.0328904	NaN	-0.0880247	0.108625	0.0697021	0.128425	-0.138283	NaN	-0.00872582	0.124725	-0.0451932
AT2G42600.2;AT2G42600.1	184;184	___1	AT2G42600.2	>AT2G42600.2 | Symbols: ATPPC2, PPC2 | phosphoenolpyruvate carboxylase 2 | chr2:17734541-17738679 REVERSE LENGTH=963;>AT2G42600.1 | Symbols: ATPPC2, PPC2 | phosphoenolpyruvate carboxylase 2 | chr2:17734541-17738679 REVERSE LENGTH=963	0.00393114	115.71	63.835	115.71	1	0	NaN	NaN	NaN	NaN	NaN	1	0.0555631	1	52.716	0.00393114	115.71	1	0.0407347	69.825	0	NaN	NaN	2		0.78602	1	SLLQK(1)FGR	SLLQK(115.71)FGR	LTAHPTQSVRRSLLQKFGRIRDCLTQLYAKD	5	-0.160814	0.314645	0.0167553	-0.17643	NaN	0.1503	0.356595	0.144438	0.0936954	-0.160814	NaN	0.206518	0.422771	0.00805652
AT3G59540.1;AT2G43460.1	9;9	___1	AT3G59540.1	>AT3G59540.1 | Symbols: | Ribosomal L38e protein family | chr3:21995897-21996742 REVERSE LENGTH=69;>AT2G43460.1 | Symbols: | Ribosomal L38e protein family | chr2:18046285-18047292 REVERSE LENGTH=69	7.32678e-10	129.54	97.378	85.45	1	1	5.5625e-05	76.759	1	3.16738e-09	124.07	1	0.0127206	1	66.246	7.32678e-10	129.54	1	0.00126726	76.759	1	0.0582895	85.45	3		-0.080748	1	QIHEIK(1)DFLLTAR	QIHEIK(85.45)DFLLTAR	_______MPKQIHEIKDFLLTARRKDARSVK	6	0.00985433	0.0468402	NaN	0.0213375	0.102322	NaN	0.114234	NaN	NaN	-0.0393697	0.0590784	NaN	0.0468402	NaN
AT2G45290.1;AT3G60750.2;AT3G60750.1	98;98;98	___1	AT2G45290.1;AT3G60750.2	>AT2G45290.1 | Symbols: | Transketolase | chr2:18672737-18675589 FORWARD LENGTH=741;>AT3G60750.2 | Symbols: | Transketolase | chr3:22454004-22456824 FORWARD LENGTH=740;>AT3G60750.1 | Symbols: | Transketolase | chr3:22454004-22456824 FORWARD LENGTH=741	3.09742e-07	104.24	71.99	104.24	1	1	0.00134716	74.611	NaN	NaN	NaN	NaN	NaN	1	NaN	0.00149261	104.24	NaN	NaN	NaN	0	NaN	NaN	2		-0.17724	1	FLAIDAVEK(1)AK	FLAIDAVEK(104.24)AK(-104.24)	KSVNSIRFLAIDAVEKAKSGHPGLPMGCAPM;KSVNTIRFLAIDAVEKAKSGHPGLPMGCAPM	9	0.0703893	0.114367	0.115832	0.166201	NaN	NaN	0.0499095	NaN	0.234624	0.0703893	NaN	NaN	0.114367	NaN
AT2G46820.2;AT2G46820.1	162;162	___1	AT2G46820.2	>AT2G46820.2 | Symbols: PTAC8, TMP14, PSAP, PSI-P | photosystem I P subunit | chr2:19243729-19244870 FORWARD LENGTH=174;>AT2G46820.1 | Symbols: PTAC8, TMP14, PSAP, PSI-P | photosystem I P subunit | chr2:19243729-19244870 FORWARD LENGTH=174	0.000657369	128.86	57.004	128.86	1	1	0.0389305	66.299	NaN	NaN	NaN	1	0.0414362	1	74.92	0.00189068	128.86	1	0.0414362	74.92	0	NaN	NaN	2		0.67784	1	EALFEK(1)VK	EALFEK(128.86)VK(-128.86)	YKNLVFKPDREALFEKVKSTYKDILGSS___	6	0.212632	0.118818	0.184349	0.311271	NaN	0.0460021	0.0564447	0.257735	0.379954	0.212632	NaN	0.123269	0.114367	0.157561
AT2G46820.2;AT2G46820.1	153;153	___1	AT2G46820.2	>AT2G46820.2 | Symbols: PTAC8, TMP14, PSAP, PSI-P | photosystem I P subunit | chr2:19243729-19244870 FORWARD LENGTH=174;>AT2G46820.1 | Symbols: PTAC8, TMP14, PSAP, PSI-P | photosystem I P subunit | chr2:19243729-19244870 FORWARD LENGTH=174	0.0101236	90.15	32.292	90.15	1	1	0.0308128	85.676	NaN	NaN	NaN	1	0.0408533	1	70.056	0.0264283	90.15	1	0.0387541	63.816	0	NaN	NaN	2		-0.45103	1	NLVFK(1)PDR	NLVFK(90.15)PDR	GIGYTGWFTYKNLVFKPDREALFEKVKSTYK	5	-0.0438987	-0.0384511	0.121463	0.0734089	NaN	-0.167361	-0.00855159	0.303927	0.226878	-0.0438987	NaN	-0.0882547	0.0113525	0.185232
AT2G46820.2;AT2G46820.1	168;168	___1	AT2G46820.2	>AT2G46820.2 | Symbols: PTAC8, TMP14, PSAP, PSI-P | photosystem I P subunit | chr2:19243729-19244870 FORWARD LENGTH=174;>AT2G46820.1 | Symbols: PTAC8, TMP14, PSAP, PSI-P | photosystem I P subunit | chr2:19243729-19244870 FORWARD LENGTH=174	2.92297e-09	117.02	111.71	76.228	1	NaN	NaN	NaN	NaN	NaN	NaN	1	2.92297e-09	1	117.02	0.00846662	76.228	1	0.0334763	39.785	0	NaN	NaN	2		-0.018935	1	STYK(1)DILGSS	STYK(76.23)DILGSS	KPDREALFEKVKSTYKDILGSS_________	4	NaN	0.154794	0.0188021	NaN	NaN	0.0360461	0.0494913	0.136716	0.132116	NaN	NaN	0.109962	0.199625	0.000432815
AT2G47110.2;AT2G47110.1;AT1G23410.1	107;107;107	___1	AT2G47110.2	>AT2G47110.2 | Symbols: UBQ6 | ubiquitin 6 | chr2:19344701-19345174 FORWARD LENGTH=157;>AT2G47110.1 | Symbols: UBQ6 | ubiquitin 6 | chr2:19344701-19345174 FORWARD LENGTH=157;>AT1G23410.1 | Symbols: | Ribosomal protein S27a / Ubiquitin family protein | chr	0.000380113	67.136	51.974	64.104	1	NaN	NaN	NaN	NaN	NaN	NaN	1	0.000253387	1	46.318	0.0223387	64.104	1	0.000380113	67.136	NaN	NaN	NaN	3		-0.95546	1	LAVLQFYK(1)VDGSGK	LAVLQFYK(64.1)VDGSGK(-64.1)	KHKHKKVKLAVLQFYKVDGSGKVQRLRKECP	8	NaN	0.0329472	0.134615	NaN	NaN	0.0102069	NaN	0.309991	NaN	NaN	NaN	0.0329472	NaN	0.134615
AT2G47210.1	7	___1	AT2G47210.1	>AT2G47210.1 | Symbols: | myb-like transcription factor family protein | chr2:19379039-19382204 FORWARD LENGTH=441	8.69058e-22	109.83	105.97	109.83	1	NaN	NaN	NaN	NaN	NaN	NaN	1	0.0019493	NaN	68.972	NaN	NaN	1	8.69058e-22	109.83	NaN	NaN	NaN	2	+	0.24958	1	GGTDAK(1)DILGLPK	GGTDAK(109.83)DILGLPK(-109.83)	_________MGGTDAKDILGLPKTPLSLTQE	6	NaN	1.40931	1.49093	NaN	NaN	1.34993	NaN	1.69095	NaN	NaN	NaN	1.40931	NaN	1.49093
AT2G47400.1	56	___1	AT2G47400.1	>AT2G47400.1 | Symbols: CP12-1, CP12 | CP12 domain-containing protein 1 | chr2:19446889-19447263 FORWARD LENGTH=124	8.43972e-10	128.36	65.834	82.774	1	NaN	NaN	NaN	1	8.43972e-10	128.36	NaN	NaN	1	NaN	0.000778741	82.774	NaN	NaN	NaN	0	NaN	NaN	3		0.37029	1	ATSEGEISEK(1)VEK	ATSEGEISEK(82.77)VEK(-82.77)	RMVVVKATSEGEISEKVEKSIQEAKETCADD	10	-1.07725	-0.378213	-0.346481	NaN	-1.03522	NaN	-0.35205	NaN	-0.355608	NaN	-1.07725	NaN	-0.378213	NaN
AT2G47450.1	239	___1	AT2G47450.1	>AT2G47450.1 | Symbols: CAO, CPSRP43 | chloroplast signal recognition particle component (CAO) | chr2:19472781-19473902 FORWARD LENGTH=373	0.00357771	120.99	47.755	120.99	1	NaN	NaN	NaN	1	0.00357771	120.99	NaN	NaN	0	NaN	NaN	NaN	NaN	NaN	NaN	0	NaN	NaN	2		-0.4361	1	EILK(1)TTPK	EILK(120.99)TTPK(-120.99)	DERGLTALELAREILKTTPKGNPMQFGRRIG	4	0.315218	0.327572	0.171719	NaN	0.350045	NaN	0.253021	NaN	0.302758	NaN	0.315218	NaN	0.327572	NaN
AT2G47610.1;AT3G62870.1	220;219	___1	AT2G47610.1;AT3G62870.1	>AT2G47610.1 | Symbols: | Ribosomal protein L7Ae/L30e/S12e/Gadd45 family protein | chr2:19529854-19531401 FORWARD LENGTH=257;>AT3G62870.1 | Symbols: | Ribosomal protein L7Ae/L30e/S12e/Gadd45 family protein | chr3:23242862-23244273 REVERSE LENGTH=256	0.00109101	76.073	68.54	52.576	1	0	NaN	NaN	NaN	NaN	NaN	1	0.00109101	NaN	76.073	NaN	NaN	1	0.00755504	52.576	NaN	NaN	NaN	2	+	-0.23274	1	ANFNDK(1)YEEYR	ANFNDK(52.58)YEEYR	EFSKILEAIKANFNDKYEEYRKKWGGGIMGS	6	-0.172441	-0.117333	-0.237354	-0.0684682	NaN	-0.109172	NaN	-0.0361412	NaN	-0.172441	NaN	-0.117333	NaN	-0.237354
AT2G47610.1;AT3G62870.1	203;202	___1	AT2G47610.1;AT3G62870.1	>AT2G47610.1 | Symbols: | Ribosomal protein L7Ae/L30e/S12e/Gadd45 family protein | chr2:19529854-19531401 FORWARD LENGTH=257;>AT3G62870.1 | Symbols: | Ribosomal protein L7Ae/L30e/S12e/Gadd45 family protein | chr3:23242862-23244273 REVERSE LENGTH=256	0.0177621	74.611	43.722	74.611	1	NaN	NaN	NaN	0	NaN	NaN	NaN	NaN	0	NaN	NaN	NaN	NaN	NaN	NaN	1	0.0177621	74.611	2		0.75158	1	NEDK(1)LEFSK	NEDK(74.61)LEFSK(-74.61)	KTAAALCLTTVKNEDKLEFSKILEAIKANFN;KTASCLCLTTVKNEDKLEFSKILEAIKANFN	4	0.0238941	-0.631444	0.0953169	NaN	0.067088	NaN	-0.72769	NaN	0.279412	NaN	0.0238941	NaN	-0.631444	NaN
AT2G47610.1;AT3G62870.1	77;76	___1	AT2G47610.1;AT3G62870.1	>AT2G47610.1 | Symbols: | Ribosomal protein L7Ae/L30e/S12e/Gadd45 family protein | chr2:19529854-19531401 FORWARD LENGTH=257;>AT3G62870.1 | Symbols: | Ribosomal protein L7Ae/L30e/S12e/Gadd45 family protein | chr3:23242862-23244273 REVERSE LENGTH=256	2.54263e-05	101.32	62.682	71.933	1	1	0.000110016	64.104	1	2.54263e-05	101.32	0	NaN	NaN	NaN	NaN	NaN	NaN	NaN	NaN	NaN	NaN	NaN	3		0.61688	1	VPPALNQFTK(1)TLDK	VPPALNQFTK(71.93)TLDK(-71.93)	LKQRLKVPPALNQFTKTLDKNLATSLFKILL;LKQRLKVPPALNQFTKTLDKNLATSLFKVLL	10	0.099421	0.126841	NaN	0.0676387	0.0900404	0.136848	NaN	NaN	NaN	0.0943712	0.104471	0.126841	NaN	NaN
AT3G01500.1;AT3G01500.2;AT3G01500.3	61;138;138	___1	AT3G01500.1;AT3G01500.3	>AT3G01500.1 | Symbols: CA1, ATBCA1, SABP3, ATSABP3 | carbonic anhydrase 1 | chr3:194853-196716 REVERSE LENGTH=270;>AT3G01500.2 | Symbols: CA1 | carbonic anhydrase 1 | chr3:194853-197873 REVERSE LENGTH=347;>AT3G01500.3 | Symbols: CA1 | carbonic anhydrase 1	0.000322694	125.25	63.762	125.25	1	NaN	NaN	NaN	NaN	NaN	NaN	NaN	NaN	1	NaN	0.000322694	125.25	NaN	NaN	NaN	0	NaN	NaN	2		-0.17609	1	QGFIK(1)FK	QGFIK(125.25)FK(-125.25)	KKAFDPVETIKQGFIKFKKEKYETNPALYGE	5	NaN	0.253021	0.191184	NaN	NaN	NaN	0.226385	NaN	0.365581	NaN	NaN	NaN	0.253021	NaN
AT3G01500.1;AT3G01500.2;AT3G01500.3	233;310;310	___1	AT3G01500.1;AT3G01500.3	>AT3G01500.1 | Symbols: CA1, ATBCA1, SABP3, ATSABP3 | carbonic anhydrase 1 | chr3:194853-196716 REVERSE LENGTH=270;>AT3G01500.2 | Symbols: CA1 | carbonic anhydrase 1 | chr3:194853-197873 REVERSE LENGTH=347;>AT3G01500.3 | Symbols: CA1 | carbonic anhydrase 1	5.19361e-15	128.73	95.581	128.73	1	1	0.0076038	35.657	NaN	NaN	NaN	1	0.000370068	1	67.326	5.19361e-15	128.73	1	3.61705e-05	55.66	0	NaN	NaN	3		-0.56439	1	GTLALK(1)GGYYDFVK	GTLALK(128.73)GGYYDFVK(-128.73)	YPFVREGLVKGTLALKGGYYDFVKGAFELWG	6	0.277509	0.406166	0.215849	0.271306	NaN	0.696884	0.00230651	0.336169	0.325502	0.277509	NaN	0.76103	0.0513026	0.230818
AT3G01500.1;AT3G01500.2;AT3G01500.3;AT5G14740.2;AT5G14740.1;AT5G14740.4;AT5G14740.3;AT5G14740.5	66;143;143;66;138;138;138;138	___1	AT3G01500.1;AT3G01500.3;AT5G14740.2	>AT3G01500.1 | Symbols: CA1, ATBCA1, SABP3, ATSABP3 | carbonic anhydrase 1 | chr3:194853-196716 REVERSE LENGTH=270;>AT3G01500.2 | Symbols: CA1 | carbonic anhydrase 1 | chr3:194853-197873 REVERSE LENGTH=347;>AT3G01500.3 | Symbols: CA1 | carbonic anhydrase 1	2.83242e-80	203.06	162.19	178.02	1	1	7.84544e-15	99.055	1	2.83242e-80	203.06	1	1.17845e-27	1	110.12	7.69009e-43	178.02	1	1.85933e-30	119.46	0	NaN	NaN	2		1.2125	1	EK(1)YETNPALYGELAK	EK(178.02)YETNPALYGELAK(-178.02)	PVERIKEGFVTFKKEKYETNPALYGELAKGQ;PVETIKQGFIKFKKEKYETNPALYGELAKGQ	2	0.259661	0.113564	0.3825	0.32262	0.292664	0.0149266	0.179638	0.592158	0.594835	0.256528	0.262794	0.0427844	0.184344	0.380729
AT3G01500.1;AT3G01500.2;AT3G01500.3;AT5G14740.2;AT5G14740.1;AT5G14740.4;AT5G14740.3;AT5G14740.5	79;156;156;79;151;151;151;151	___1	AT3G01500.1;AT3G01500.3;AT5G14740.2	>AT3G01500.1 | Symbols: CA1, ATBCA1, SABP3, ATSABP3 | carbonic anhydrase 1 | chr3:194853-196716 REVERSE LENGTH=270;>AT3G01500.2 | Symbols: CA1 | carbonic anhydrase 1 | chr3:194853-197873 REVERSE LENGTH=347;>AT3G01500.3 | Symbols: CA1 | carbonic anhydrase 1	7.13241e-38	152.59	117.65	91.518	1	NaN	NaN	NaN	1	4.56282e-14	114.03	1	6.20957e-08	1	56.719	7.13241e-38	152.59	1	3.26318e-14	76.492	1	9.73604e-07	91.518	3		-0.41153	1	YETNPALYGELAK(1)GQSPK	YETNPALYGELAK(91.52)GQSPK(-91.52)	KEKYETNPALYGELAKGQSPKYMVFACSDSR	13	0.108223	0.0997321	0.200943	NaN	0.282262	0.0847447	0.273814	0.512379	0.51662	NaN	0.108223	0.0227584	0.176706	0.127237
AT3G01500.1;AT3G01500.2;AT3G01500.3	47;124;124	___1	AT3G01500.1;AT3G01500.3	>AT3G01500.1 | Symbols: CA1, ATBCA1, SABP3, ATSABP3 | carbonic anhydrase 1 | chr3:194853-196716 REVERSE LENGTH=270;>AT3G01500.2 | Symbols: CA1 | carbonic anhydrase 1 | chr3:194853-197873 REVERSE LENGTH=347;>AT3G01500.3 | Symbols: CA1 | carbonic anhydrase 1	0.0124558	59.198	42.527	59.198	1	1	0.0369008	44.612	NaN	NaN	NaN	1	0.0124558	NaN	59.198	NaN	NaN	0	NaN	NaN	NaN	NaN	NaN	2	+	0.96252	1	K(1)AFDPVETIK	K(59.2)AFDPVETIK(-59.2)	EQITAALQTGTSSDKKAFDPVETIKQGFIKF	1	0.0186342	-0.0725131	-0.658356	0.00259443	NaN	-0.140698	NaN	-0.525143	NaN	0.0186342	NaN	-0.0725131	NaN	-0.658356
AT3G01500.1;AT3G01500.2;AT3G01500.3	20;97;97	___1	AT3G01500.1;AT3G01500.3	>AT3G01500.1 | Symbols: CA1, ATBCA1, SABP3, ATSABP3 | carbonic anhydrase 1 | chr3:194853-196716 REVERSE LENGTH=270;>AT3G01500.2 | Symbols: CA1 | carbonic anhydrase 1 | chr3:194853-197873 REVERSE LENGTH=347;>AT3G01500.3 | Symbols: CA1 | carbonic anhydrase 1	0.00879522	60.398	11.417	60.398	1	0	NaN	NaN	NaN	NaN	NaN	1	0.00879522	NaN	60.398	NaN	NaN	0	NaN	NaN	NaN	NaN	NaN	2	+	-0.25411	1	LLIEK(1)EELK	LLIEK(60.4)EELK(-60.4)	AYDEAIEALKKLLIEKEELKTVAAAKVEQIT	5	-0.20558	0.225769	0.379621	-0.18843	NaN	0.163112	NaN	0.512783	NaN	-0.20558	NaN	0.225768	NaN	0.379621
AT3G01500.1;AT3G01500.2;AT3G01500.3;AT5G14740.2;AT5G14740.1;AT5G14740.4;AT5G14740.3;AT5G14740.5	123;200;200;123;195;195;195;195	___1	AT3G01500.1;AT3G01500.3;AT5G14740.2	>AT3G01500.1 | Symbols: CA1, ATBCA1, SABP3, ATSABP3 | carbonic anhydrase 1 | chr3:194853-196716 REVERSE LENGTH=270;>AT3G01500.2 | Symbols: CA1 | carbonic anhydrase 1 | chr3:194853-197873 REVERSE LENGTH=347;>AT3G01500.3 | Symbols: CA1 | carbonic anhydrase 1	2.34829e-05	80.96	60.375	78.814	1	1	0.00107505	43.03	1	0.00578436	78.814	1	0.00325894	NaN	36.292	NaN	NaN	1	0.000280751	56.569	NaN	NaN	NaN	2		0.60305	1	NIANMVPPFDK(1)VK	NIANMVPPFDK(78.81)VK(-78.81)	AFVVRNIANMVPPFDKVKYAGVGAAIEYAVL;AFVVRNIANMVPPFDKVKYGGVGAAIEYAVL	11	0.284364	0.292428	0.256165	0.245861	0.419647	0.277628	NaN	0.4654	NaN	0.200128	0.368601	0.292428	NaN	0.256165
AT3G01500.1;AT3G01500.2;AT3G01500.3	186;263;263	___1	AT3G01500.1;AT3G01500.3	>AT3G01500.1 | Symbols: CA1, ATBCA1, SABP3, ATSABP3 | carbonic anhydrase 1 | chr3:194853-196716 REVERSE LENGTH=270;>AT3G01500.2 | Symbols: CA1 | carbonic anhydrase 1 | chr3:194853-197873 REVERSE LENGTH=347;>AT3G01500.3 | Symbols: CA1 | carbonic anhydrase 1	0.0011774	40.432	37.719	35.133	1	1	0.00451376	40.432	NaN	NaN	NaN	1	0.0011774	NaN	35.133	NaN	NaN	NaN	NaN	NaN	NaN	NaN	NaN	3		-0.4792	1	SK(1)VISELGDSAFEDQCGR	SK(35.13)VISELGDSAFEDQCGR	DFIEDWVKICLPAKSKVISELGDSAFEDQCG	2	2.92994	-0.0583828	NaN	2.94849	NaN	-0.0853589	NaN	NaN	NaN	2.92994	NaN	-0.0583828	NaN	NaN
AT3G02760.1	292	___1	AT3G02760.1	>AT3G02760.1 | Symbols: | Class II aaRS and biotin synthetases superfamily protein | chr3:597588-600650 REVERSE LENGTH=883	2.77862e-05	68.972	63.917	40.278	1	1	5.98297e-05	68.972	NaN	NaN	NaN	1	2.77862e-05	NaN	52.527	NaN	NaN	1	0.000685836	40.278	NaN	NaN	NaN	3		0.46342	1	CLSEK(1)ICVENENLK	CLSEK(40.28)ICVENENLK(-40.28)	FEKIVDENLKKCLSEKICVENENLKNSYKLA	5	-0.173287	0.0542234	-0.123151	-0.188447	NaN	0.00345838	NaN	0.067914	NaN	-0.173287	NaN	0.0542234	NaN	-0.123151
AT3G03780.3;AT3G03780.2;AT3G03780.1;AT5G17920.2;AT5G17920.1	142;142;142;142;142	___1	AT3G03780.3;AT5G17920.2	>AT3G03780.3 | Symbols: ATMS2, MS2 | methionine synthase 2 | chr3:957602-960740 FORWARD LENGTH=765;>AT3G03780.2 | Symbols: ATMS2, MS2 | methionine synthase 2 | chr3:957602-960740 FORWARD LENGTH=765;>AT3G03780.1 | Symbols: ATMS2, MS2 | methionine synthase 2	0.00432435	100.69	54.477	100.69	1	NaN	NaN	NaN	1	0.0101258	87.667	NaN	NaN	1	NaN	0.00432435	100.69	NaN	NaN	NaN	0	NaN	NaN	2		0.84731	1	AVNEYK(1)EAK	AVNEYK(100.69)EAK(-100.69)	EVKFSYASHKAVNEYKEAKALGVETVPVLVG;EVNFSYASHKAVNEYKEAKALGVDTVPVLVG	6	-0.0093646	-0.266281	-0.25858	NaN	0.0236102	NaN	-0.24006	NaN	-0.107259	NaN	-0.0093646	NaN	-0.266281	NaN
AT3G03780.3;AT3G03780.2;AT3G03780.1;AT5G17920.2;AT5G17920.1	744;744;744;744;744	___1	AT3G03780.3;AT5G17920.2	>AT3G03780.3 | Symbols: ATMS2, MS2 | methionine synthase 2 | chr3:957602-960740 FORWARD LENGTH=765;>AT3G03780.2 | Symbols: ATMS2, MS2 | methionine synthase 2 | chr3:957602-960740 FORWARD LENGTH=765;>AT3G03780.1 | Symbols: ATMS2, MS2 | methionine synthase 2	0.0123365	85.533	57.359	85.533	1	NaN	NaN	NaN	1	0.0169532	76.282	NaN	NaN	1	NaN	0.0123365	85.533	NaN	NaN	NaN	0	NaN	NaN	2		0.037951	1	YTEVK(1)PALK	YTEVK(85.53)PALK(-85.53)	VNPDCGLKTRKYTEVKPALKAMVDAAKLIRS;VNPDCGLKTRKYTEVKPALKNMVDAAKLIRS	5	0.196607	0.289953	0.161694	NaN	0.257493	NaN	0.320542	NaN	0.420078	NaN	0.196607	NaN	0.289952	NaN
AT3G03780.3;AT3G03780.2;AT3G03780.1;AT5G17920.2;AT5G17920.1	678;678;678;678;678	___1	AT3G03780.3;AT5G17920.2	>AT3G03780.3 | Symbols: ATMS2, MS2 | methionine synthase 2 | chr3:957602-960740 FORWARD LENGTH=765;>AT3G03780.2 | Symbols: ATMS2, MS2 | methionine synthase 2 | chr3:957602-960740 FORWARD LENGTH=765;>AT3G03780.1 | Symbols: ATMS2, MS2 | methionine synthase 2	8.405e-21	168.85	104.74	168.85	1	1	2.61931e-06	94.767	NaN	NaN	NaN	1	4.00377e-06	1	91.961	8.405e-21	168.85	1	3.32094e-06	93.345	0	NaN	NaN	2		0.18326	1	SDEK(1)LLSVFR	SDEK(168.85)LLSVFR	MDADVITIENSRSDEKLLSVFREGVKYGAGI	4	0.163112	0.112629	0.0806853	0.195474	NaN	0.0501883	-0.0316512	0.282736	0.109294	0.163112	NaN	0.116232	0.109026	0.145873
AT3G04590.2;AT3G04590.1	124;124	___1	AT3G04590.2	>AT3G04590.2 | Symbols: | AT hook motif DNA-binding family protein | chr3:1239245-1241603 REVERSE LENGTH=411;>AT3G04590.1 | Symbols: | AT hook motif DNA-binding family protein | chr3:1239213-1241603 REVERSE LENGTH=309	9.45761e-12	148.28	94.713	62.781	1	1	0.0018205	63.473	1	9.45761e-12	148.28	1	1.10802e-09	1	71.176	9.45761e-12	148.28	1	0.000270654	73.435	1	0.000361693	105.2	3		-1.407	1;2	YVTPEQALAAK(1)K(1)LASSASSSSAK	YVTPEQALAAK(62.78)K(62.78)LASSASSSSAK(-62.78)	GRPRKYVTPEQALAAKKLASSASSSSAKQRR	11	2.05784	1.71036	1.73003	2.18384	2.02846	1.82355	1.56472	1.92189	1.84647	2.1358	1.97988	1.83552	1.5852	1.75758
AT3G04790.1	242	___1	AT3G04790.1	>AT3G04790.1 | Symbols: | Ribose 5-phosphate isomerase, type A protein | chr3:1313365-1314195 FORWARD LENGTH=276	1.86879e-06	81.92	58.6	62.088	1	1	1.86879e-06	81.92	NaN	NaN	NaN	1	0.00155318	NaN	73.435	NaN	NaN	1	0.00792776	62.088	NaN	NaN	NaN	2	+	1.4318	1	DGFAAAK(1)EIGK	DGFAAAK(62.09)EIGK(-62.09)	DLYFKTPLKDGFAAAKEIGKFQGVVEHGLFL	7	NaN	0.210389	-0.12133	NaN	NaN	0.179511	NaN	0.0542234	NaN	NaN	NaN	0.210389	NaN	-0.12133
AT3G04840.1;AT4G34670.1	45;45	___1	AT3G04840.1;AT4G34670.1	>AT3G04840.1 | Symbols: | Ribosomal protein S3Ae | chr3:1329751-1331418 FORWARD LENGTH=262;>AT4G34670.1 | Symbols: | Ribosomal protein S3Ae | chr4:16548724-16550222 FORWARD LENGTH=262	0.00605664	89.561	42.333	89.561	1	1	0.0115865	74.841	1	0.0162028	78.342	1	0.0121849	1	56.404	0.0081644	89.561	1	0.00605664	63.624	NaN	NaN	NaN	2		-0.29385	1	NVGK(1)TLVSR	NVGK(89.56)TLVSR	YDVKAPGSFTNRNVGKTLVSRTQGTKIASEG;YDVKAPSIFTHRNVGKTLVSRTQGTKIASEG	4	-0.0693981	-0.223273	-0.127321	0.0323829	-0.0901732	-0.416423	-0.216032	0.0535284	NaN	0.00129789	-0.140094	-0.351111	-0.095435	-0.127321
AT3G04920.1;AT5G28060.1	38;38	___1	AT3G04920.1;AT5G28060.1	>AT3G04920.1 | Symbols: | Ribosomal protein S24e family protein | chr3:1360989-1362065 FORWARD LENGTH=133;>AT5G28060.1 | Symbols: | Ribosomal protein S24e family protein | chr5:10069791-10070792 REVERSE LENGTH=133	0.00286348	108.35	49.281	108.35	1	NaN	NaN	NaN	1	0.00286348	108.35	NaN	NaN	0	NaN	NaN	NaN	NaN	NaN	NaN	0	NaN	NaN	2		-1.1288	1	ANVSK(1)AELK	ANVSK(108.35)AELK(-108.35)	QFVIDVLHPGRANVSKAELKEKLARMYEVKD	5	-0.0769954	-0.426567	-0.262867	NaN	-0.0535536	NaN	-0.349272	NaN	-0.172116	NaN	-0.0769954	NaN	-0.426567	NaN
AT3G04920.1;AT5G28060.1	22;22	___1	AT3G04920.1;AT5G28060.1	>AT3G04920.1 | Symbols: | Ribosomal protein S24e family protein | chr3:1360989-1362065 FORWARD LENGTH=133;>AT5G28060.1 | Symbols: | Ribosomal protein S24e family protein | chr5:10069791-10070792 REVERSE LENGTH=133	1.15188e-06	109	95.229	63.662	1	NaN	NaN	NaN	1	0.00249766	82.069	0	NaN	1	NaN	0.0396495	70.54	1	0.00147938	46.88	NaN	NaN	NaN	3		-0.23769	1	K(1)QFVIDVLHPGR	K(63.66)QFVIDVLHPGR	TIRTRKFMTNRLLSRKQFVIDVLHPGRANVS;TIRTRNFMTNRLLARKQFVIDVLHPGRANVS	1	NaN	-0.303401	-0.168123	NaN	NaN	-0.331609	NaN	0.0467006	NaN	NaN	NaN	-0.303401	NaN	-0.168123
AT3G06650.1	19	___1	AT3G06650.1	>AT3G06650.1 | Symbols: ACLB-1 | ATP-citrate lyase B-1 | chr3:2079247-2082633 REVERSE LENGTH=608	2.82415e-41	144.29	115.19	106.35	1	1	7.28842e-32	110.57	1	4.73296e-25	144.29	1	2.82415e-41	1	121.95	1.26801e-14	125.67	1	9.59902e-32	115.8	1	7.3148e-15	126.77	2		0.88777	1	NTQALFYNYK(1)QLPIQR	NTQALFYNYK(106.35)QLPIQR	GQLFSRNTQALFYNYKQLPIQRMLDFDFLCG	10	0.0439366	0.0113594	0.211601	0.134747	0.0411028	-0.143182	0.0538064	0.424277	0.350158	0.0773797	0.0104934	-0.092048	0.114767	0.221568
AT3G06910.1	240	___1	AT3G06910.1	>AT3G06910.1 | Symbols: ULP1A, ELS1, AtULP1a | UB-like protease 1A | chr3:2178905-2181188 REVERSE LENGTH=502	0.0091637	88.596	53.418	88.596	1	0	NaN	NaN	NaN	NaN	NaN	1	0.0324475	1	44.318	0.0091637	88.596	1	0.0184336	50.353	0	NaN	NaN	2		-0.68054	1	GFVDFFK(1)ER	GFVDFFK(88.6)ER	NRTSKLKDRGFVDFFKERGRALLRSLSSFWR	7	-0.108192	-0.168609	-0.323013	-0.0591041	NaN	-0.204183	-0.396764	-0.335244	-0.0885768	-0.108192	NaN	-0.0633338	-0.273884	-0.440812
AT3G07740.1;AT3G07740.4;AT3G07740.2;AT3G07740.3	238;245;167;217	___1	AT3G07740.1	>AT3G07740.1 | Symbols: ADA2A, ATADA2A, HAC10, HXA02, HXA2 | homolog of yeast ADA2 2A | chr3:2470014-2473062 REVERSE LENGTH=548;>AT3G07740.4 | Symbols: ADA2A | homolog of yeast ADA2 2A | chr3:2470014-2473062 REVERSE LENGTH=555;>AT3G07740.2 | Symbols: ADA2A	0.016961	37.613	23.604	37.613	1	0	NaN	NaN	NaN	NaN	NaN	1	0.0348765	NaN	36.32	NaN	NaN	1	0.016961	37.613	NaN	NaN	NaN	3	+	0.3436	1;2	K(1)GNVPQAK(1)DIIK	K(37.61)GNVPQAK(37.61)DIIK(-37.61)	SALAGVKKKGNVPQAKDIIKLEAAKQQSDRS	8	0.361095	0.0454429	0.067914	0.388686	NaN	0.00331442	NaN	0.279055	NaN	0.361095	NaN	0.0454429	NaN	0.067914
AT3G07740.1;AT3G07740.4;AT3G07740.2;AT3G07740.3	229;236;158;208	___1	AT3G07740.1	>AT3G07740.1 | Symbols: ADA2A, ATADA2A, HAC10, HXA02, HXA2 | homolog of yeast ADA2 2A | chr3:2470014-2473062 REVERSE LENGTH=548;>AT3G07740.4 | Symbols: ADA2A | homolog of yeast ADA2 2A | chr3:2470014-2473062 REVERSE LENGTH=555;>AT3G07740.2 | Symbols: ADA2A	4.94236e-24	135.57	100.19	135.57	1	NaN	NaN	NaN	1	4.94236e-24	135.57	1	4.02309e-08	1	60.133	9.3619e-06	99.991	NaN	NaN	NaN	0	NaN	NaN	3		-0.24381	1;2	VNEIDPPLSALAGVK(1)K(1)K	VNEIDPPLSALAGVK(135.57)K(135.57)K(-135.57)	KVNEIDPPLSALAGVKKKGNVPQAKDIIKLE	15	0.671565	0.211635	0.245009	NaN	0.633292	NaN	0.172103	NaN	0.409255	NaN	0.671565	NaN	0.211635	NaN
AT3G07740.1;AT3G07740.4;AT3G07740.2;AT3G07740.3	435;442;364;414	___1	AT3G07740.1	>AT3G07740.1 | Symbols: ADA2A, ATADA2A, HAC10, HXA02, HXA2 | homolog of yeast ADA2 2A | chr3:2470014-2473062 REVERSE LENGTH=548;>AT3G07740.4 | Symbols: ADA2A | homolog of yeast ADA2 2A | chr3:2470014-2473062 REVERSE LENGTH=555;>AT3G07740.2 | Symbols: ADA2A	4.47961e-07	89.669	71.773	72.21	1	NaN	NaN	NaN	NaN	NaN	NaN	1	2.14237e-05	NaN	65.374	NaN	NaN	1	1.06455e-05	48.351	NaN	NaN	NaN	3	+	-0.041355	1;2	LNHGAPGSIAGK(1)TLK(1)SPR	LNHGAPGSIAGK(72.21)TLK(72.21)SPR	MLLRLNHGAPGSIAGKTLKSPRGLPRNLHPF	12	NaN	-0.220026	0.386149	NaN	NaN	-0.111602	NaN	0.716947	NaN	NaN	NaN	-0.220026	NaN	0.386149
AT3G07740.1;AT3G07740.4;AT3G07740.2;AT3G07740.3	265;272;194;244	___1	AT3G07740.1	>AT3G07740.1 | Symbols: ADA2A, ATADA2A, HAC10, HXA02, HXA2 | homolog of yeast ADA2 2A | chr3:2470014-2473062 REVERSE LENGTH=548;>AT3G07740.4 | Symbols: ADA2A | homolog of yeast ADA2 2A | chr3:2470014-2473062 REVERSE LENGTH=555;>AT3G07740.2 | Symbols: ADA2A	3.10286e-52	162.79	136.24	54.834	1	1	3.10286e-52	155.92	1	0.00650843	47.223	NaN	NaN	1	NaN	3.81521e-44	162.79	1	3.78328e-52	154.49	0	NaN	NaN	3	+	0.26281	1	LRLPGEK(1)VPLVTELYGYNLK	LRLPGEK(54.83)VPLVTELYGYNLK(-54.83)	SDRSVGEKKLRLPGEKVPLVTELYGYNLKRE	7	0.0349101	0.262193	0.0600172	0.264116	0.0980152	NaN	0.223175	0.220082	0.178364	0.169284	-0.0994635	NaN	0.262193	0.113701
AT3G08020.1	413	___1	AT3G08020.1	>AT3G08020.1 | Symbols: | PHD finger family protein | chr3:2557753-2561534 REVERSE LENGTH=779	0.00392917	118.71	60.733	115.71	1	NaN	NaN	NaN	1	0.00392917	118.71	NaN	NaN	1	NaN	0.00393114	115.71	NaN	NaN	NaN	0	NaN	NaN	2		-0.64296	1	GLVEK(1)SPK	GLVEK(115.71)SPK(-115.71)	VSGRSLKFSIKGLVEKSPKKSKEYGKHSSSK	5	2.26661	1.97933	2.2781	NaN	2.30457	NaN	1.90346	NaN	2.46913	NaN	2.26661	NaN	1.97933	NaN
AT3G08580.2;AT3G08580.1;AT5G13490.2;AT5G13490.1	374;374;378;378	___1	AT3G08580.2;AT5G13490.2	>AT3G08580.2 | Symbols: AAC1 | ADP/ATP carrier 1 | chr3:2605706-2607030 REVERSE LENGTH=381;>AT3G08580.1 | Symbols: AAC1 | ADP/ATP carrier 1 | chr3:2605706-2607030 REVERSE LENGTH=381;>AT5G13490.2 | Symbols: AAC2 | ADP/ATP carrier 2 | chr5:4336034-4337379 FO	0.0136653	90.15	58.729	90.15	1	NaN	NaN	NaN	NaN	NaN	NaN	NaN	NaN	1	NaN	0.0136653	90.15	NaN	NaN	NaN	0	NaN	NaN	2		0.2052	1	LQLIVFGK(1)K	LQLIVFGK(90.15)K(-90.15)	GVLAGYDKLQLIVFGKKYGSGGA________;GVLSGYDKLQLIVFGKKYGSGGA________	8	NaN	-0.636212	0.294077	NaN	NaN	NaN	-0.750154	NaN	0.410124	NaN	NaN	NaN	-0.636212	NaN
AT3G08580.2;AT3G08580.1;AT4G28390.1	341;341;339	___1	AT3G08580.2	>AT3G08580.2 | Symbols: AAC1 | ADP/ATP carrier 1 | chr3:2605706-2607030 REVERSE LENGTH=381;>AT3G08580.1 | Symbols: AAC1 | ADP/ATP carrier 1 | chr3:2605706-2607030 REVERSE LENGTH=381;>AT4G28390.1 | Symbols: AAC3, ATAAC3 | ADP/ATP carrier 3 | chr4:14041486-1	0.00477226	95.483	42.546	95.483	1	0	NaN	NaN	1	0.00477226	95.483	NaN	NaN	NaN	NaN	NaN	NaN	0	NaN	NaN	0	NaN	NaN	2		0.6942	1	NEGAK(1)SLFK	NEGAK(95.48)SLFK(-95.48)	SSLDAFKQILKNEGAKSLFKGAGANILRAVA	5	-0.189434	NaN	0.0703893	NaN	-0.129118	NaN	NaN	NaN	0.133564	NaN	-0.189433	NaN	NaN	NaN
AT3G08580.2;AT3G08580.1	336;336	___1	AT3G08580.2	>AT3G08580.2 | Symbols: AAC1 | ADP/ATP carrier 1 | chr3:2605706-2607030 REVERSE LENGTH=381;>AT3G08580.1 | Symbols: AAC1 | ADP/ATP carrier 1 | chr3:2605706-2607030 REVERSE LENGTH=381	0.00440172	99.788	36.065	71.221	1	0	NaN	NaN	1	0.00440172	99.788	1	0.0319562	1	44.425	0.0235678	71.221	0	NaN	NaN	0	NaN	NaN	2		0.28547	1	QILK(1)NEGAK	QILK(71.22)NEGAK(-71.22)	AVKYKSSLDAFKQILKNEGAKSLFKGAGANI	4	-0.209297	-0.271355	-0.0567972	-0.239089	-0.0465932	-0.179809	-0.291433	0.0305479	0.227987	-0.272367	-0.146228	-0.181738	-0.360972	-0.212283
AT3G08580.2;AT3G08580.1	332;332	___1	AT3G08580.2	>AT3G08580.2 | Symbols: AAC1 | ADP/ATP carrier 1 | chr3:2605706-2607030 REVERSE LENGTH=381;>AT3G08580.1 | Symbols: AAC1 | ADP/ATP carrier 1 | chr3:2605706-2607030 REVERSE LENGTH=381	1.07312e-41	182.35	139.5	107.17	1	1	4.75188e-10	103.91	1	1.07312e-41	182.35	1	6.10928e-38	1	135.99	9.40415e-23	164.81	1	8.33553e-32	176.42	1	0.000253747	107.17	2		-0.54653	1	SSLDAFK(1)QILK	SSLDAFK(107.17)QILK(-107.17)	TSGEAVKYKSSLDAFKQILKNEGAKSLFKGA	7	-0.0208087	0.000767987	0.114205	-0.114098	0.143916	-0.121502	0.0866479	0.407625	0.0978804	-0.144074	0.102457	-0.111898	0.113434	0.243303
AT3G08580.2;AT3G08580.1;AT4G28390.1;AT5G13490.2;AT5G13490.1	165;165;164;169;169	___1	AT3G08580.2;AT5G13490.2	>AT3G08580.2 | Symbols: AAC1 | ADP/ATP carrier 1 | chr3:2605706-2607030 REVERSE LENGTH=381;>AT3G08580.1 | Symbols: AAC1 | ADP/ATP carrier 1 | chr3:2605706-2607030 REVERSE LENGTH=381;>AT4G28390.1 | Symbols: AAC3, ATAAC3 | ADP/ATP carrier 3 | chr4:14041486-1	1.17391e-98	159.14	142.52	139.21	1	1	1.17391e-98	159.14	NaN	NaN	NaN	NaN	NaN	1	NaN	2.18279e-28	146.2	1	1.64221e-20	80.738	0	NaN	NaN	3		-0.19912	1	YFPTQALNFAFK(1)DYFK	YFPTQALNFAFK(139.21)DYFK(-139.21)	NVIRYFPTQALNFAFKDYFKRLFNFKKDKDG;NVIRYFPTQALNFAFKDYFKRLFNFKKDRDG	12	NaN	0.0367495	0.174534	NaN	NaN	NaN	-0.0395772	NaN	0.334797	NaN	NaN	NaN	0.0367495	NaN
AT3G08940.2	218	___1	AT3G08940.2	>AT3G08940.2 | Symbols: LHCB4.2 | light harvesting complex photosystem II | chr3:2717717-2718665 FORWARD LENGTH=287	5.07028e-13	110.34	88.534	110.34	1	NaN	NaN	NaN	NaN	NaN	NaN	NaN	NaN	1	NaN	3.87703e-12	110.34	1	5.07028e-13	82.609	0	NaN	NaN	3		0.40204	1	LYPGGK(1)FFDPLGLASDPVK	LYPGGK(110.34)FFDPLGLASDPVK(-110.34)	RNAELDSEKRLYPGGKFFDPLGLASDPVKKA	6	NaN	-0.0147765	0.00619029	NaN	NaN	NaN	-0.0309877	NaN	0.178619	NaN	NaN	NaN	-0.0147765	NaN
AT3G08940.2;AT5G01530.1	211;214	___1	AT3G08940.2;AT5G01530.1	>AT3G08940.2 | Symbols: LHCB4.2 | light harvesting complex photosystem II | chr3:2717717-2718665 FORWARD LENGTH=287;>AT5G01530.1 | Symbols: LHCB4.1 | light harvesting complex photosystem II | chr5:209084-210243 FORWARD LENGTH=290	0.00454456	121.36	77.125	121.36	1	NaN	NaN	NaN	1	0.00454456	110.08	NaN	NaN	1	NaN	0.0105894	121.36	NaN	NaN	NaN	0	NaN	NaN	2		1.2004	1	NAELDSEK(1)R	NAELDSEK(121.36)R	IGYIEFQRNAELDSEKRLYPGGKFFDPLGLA	8	-0.253997	-0.642392	-0.417675	NaN	-0.197484	NaN	-0.55241	NaN	-0.0808049	NaN	-0.253997	NaN	-0.642392	NaN
AT3G09630.1;AT3G09630.2;AT5G02870.1;AT5G02870.2	275;275;276;276	___1	AT3G09630.1;AT5G02870.1	>AT3G09630.1 | Symbols: | Ribosomal protein L4/L1 family | chr3:2953813-2955444 FORWARD LENGTH=406;>AT3G09630.2 | Symbols: | Ribosomal protein L4/L1 family | chr3:2953813-2955444 FORWARD LENGTH=405;>AT5G02870.1 | Symbols: | Ribosomal protein L4/L1 famil	2.66857e-05	55.724	45.924	43.03	1	1	2.66857e-05	55.724	NaN	NaN	NaN	1	0.000397727	NaN	43.03	NaN	NaN	NaN	NaN	NaN	NaN	NaN	NaN	3	+	0.4855	1	LESIYGSFEK(1)PSEK	LESIYGSFEK(43.03)PSEK(-43.03)	KSAFEKLESIYGSFEKPSEKKKGYVLPRAKM	10	0.128821	0.260026	NaN	0.134352	NaN	0.204892	NaN	NaN	NaN	0.128821	NaN	0.260026	NaN	NaN
AT3G09630.1;AT3G09630.2;AT5G02870.1;AT5G02870.2	245;245;246;246	___1	AT3G09630.1;AT5G02870.1	>AT3G09630.1 | Symbols: | Ribosomal protein L4/L1 family | chr3:2953813-2955444 FORWARD LENGTH=406;>AT3G09630.2 | Symbols: | Ribosomal protein L4/L1 family | chr3:2953813-2955444 FORWARD LENGTH=405;>AT5G02870.1 | Symbols: | Ribosomal protein L4/L1 famil	9.69764e-06	89.44	72.418	89.44	1	1	9.69764e-06	74.987	1	0.00151667	77.74	1	0.000964694	1	37.613	0.000545242	89.44	NaN	NaN	NaN	0	NaN	NaN	3		0.64316	1	LNLLK(1)LAPGGHLGR	LNLLK(89.44)LAPGGHLGR	LPGVELCHVERLNLLKLAPGGHLGRFVIWTK	5	-0.237152	-0.0453988	-0.0420854	-0.0899888	-0.374973	-0.0317544	-0.243165	NaN	0.00791302	-0.113832	-0.360471	0.0210533	-0.111851	NaN
AT3G09840.1;AT5G03340.1;AT3G53230.1	64;64;65	___1	AT3G09840.1	>AT3G09840.1 | Symbols: CDC48, ATCDC48, CDC48A | cell division cycle 48 | chr3:3019494-3022832 FORWARD LENGTH=809;>AT5G03340.1 | Symbols: | ATPase, AAA-type, CDC48 protein | chr5:810091-813133 REVERSE LENGTH=810;>AT3G53230.1 | Symbols: | ATPase, AAA-type	0.0161487	52.49	39.398	52.49	1	NaN	NaN	NaN	NaN	NaN	NaN	0	NaN	NaN	NaN	NaN	NaN	1	0.0161487	52.49	NaN	NaN	NaN	2		0.39883	1	GDTILIK(1)GK	GDTILIK(52.49)GK(-52.49)	TMEKLQLFRGDTILIKGKKRKDTVCIALADE	7	NaN	0.250355	0.158983	NaN	NaN	0.233643	NaN	0.305795	NaN	NaN	NaN	0.250355	NaN	0.158983
AT3G10350.1;AT3G10350.2	291;313	___1	AT3G10350.1	>AT3G10350.1 | Symbols: | P-loop containing nucleoside triphosphate hydrolases superfamily protein | chr3:3208310-3210678 FORWARD LENGTH=411;>AT3G10350.2 | Symbols: | P-loop containing nucleoside triphosphate hydrolases superfamily protein | chr3:3208310	0.00163818	108.56	66.373	108.56	1	NaN	NaN	NaN	1	0.00400557	88.021	NaN	NaN	1	NaN	0.00163818	108.56	NaN	NaN	NaN	0	NaN	NaN	2		0.018656	1	GPDAADK(1)LEK	GPDAADK(108.56)LEK(-108.56)	KSVFGKEEKGPDAADKLEKLRERMVKVRELF	7	0.192447	0.179766	0.102322	NaN	0.204391	NaN	0.181929	NaN	0.206018	NaN	0.192447	NaN	0.179766	NaN
AT3G10650.1	456	___1	AT3G10650.1	>AT3G10650.1 | Symbols: | BEST Arabidopsis thaliana protein match is: nucleoporin-related (TAIR:AT5G20200.1);Has 61042 Blast hits to 31782 proteins in 2093 species: Archae - 202;Bacteria - 16480;Metazoa - 16017;Fungi - 12552;Plants - 1653;Viruses -	7.55101e-49	167.69	155.98	81.278	1	NaN	NaN	NaN	1	0.0715334	81.278	1	0.00858755	NaN	35.037	NaN	NaN	1	2.46402e-28	116.19	NaN	NaN	NaN	3		-0.51105	1	GPALK(1)SLQNVEAPK	GPALK(81.28)SLQNVEAPK(-81.28)	SPSKLSPSMLRGPALKSLQNVEAPKFLGNLP	5	NaN	1.18536	1.4703	NaN	NaN	1.17479	NaN	1.70208	NaN	NaN	NaN	1.18536	NaN	1.4703
AT3G11560.4;AT3G11560.3;AT3G11560.2;AT3G11560.1;AT5G06220.1;AT5G06220.2	585;585;585;585;549;627	___1	AT3G11560.4;AT5G06220.1	>AT3G11560.4 | Symbols: | LETM1-like protein | chr3:3639553-3645506 FORWARD LENGTH=872;>AT3G11560.3 | Symbols: | LETM1-like protein | chr3:3639553-3645506 FORWARD LENGTH=872;>AT3G11560.2 | Symbols: | LETM1-like protein | chr3:3639553-3645506 FORWARD LEN	0.0170997	45.829	30.457	45.829	1	1	0.0170997	45.829	NaN	NaN	NaN	0	NaN	NaN	NaN	NaN	NaN	NaN	NaN	NaN	NaN	NaN	NaN	2	+	1.347	1	AACSDLEK(1)IR	AACSDLEK(45.83)IR	SSGKEQIKAACSDLEKIRKLKKEAEFLEASF;SSGKEQIKAACSDLEKIRKLKKEAEFLEATF	8	-0.145829	-0.183703	NaN	-0.171775	NaN	-0.228926	NaN	NaN	NaN	-0.145829	NaN	-0.183703	NaN	NaN
AT3G12780.1	204	___1	AT3G12780.1	>AT3G12780.1 | Symbols: PGK1 | phosphoglycerate kinase 1 | chr3:4061127-4063140 REVERSE LENGTH=481	2.76282e-17	163.71	49.593	110.93	1	1	4.94565e-06	83.182	1	2.76282e-17	163.71	0	NaN	1	NaN	6.84924e-16	158.34	1	1.25715e-07	86.497	0.962728	0.0174533	76.156	3		0.65601	1	EEEK(1)NDPEFAK	EEEK(110.93)NDPEFAK(-110.93)	GVLLLENVRFYKEEEKNDPEFAKKLASLADL	4	-0.236903	-0.908063	-0.174206	-0.0778022	-0.0364075	NaN	-0.10118	0.455123	0.136716	-0.236215	-0.237592	NaN	-0.908063	0.0221902
AT3G12780.1	211	___1	AT3G12780.1	>AT3G12780.1 | Symbols: PGK1 | phosphoglycerate kinase 1 | chr3:4061127-4063140 REVERSE LENGTH=481	0.0056528	120.31	58.615	109.29	1	0	NaN	NaN	1	0.00673697	120.31	0	NaN	1	NaN	0.00890893	109.29	0.999566	0.0056528	56.205	0	NaN	NaN	2		0.97461	1	NDPEFAK(1)K	NDPEFAK(109.29)K(-109.29)	VRFYKEEEKNDPEFAKKLASLADLYVNDAFG	7	0.0458623	-0.0346184	0.107822	NaN	0.0758749	NaN	-0.0963139	0.389236	NaN	NaN	0.0458623	NaN	-0.0346184	0.107822
AT3G12780.1	200	___1	AT3G12780.1	>AT3G12780.1 | Symbols: PGK1 | phosphoglycerate kinase 1 | chr3:4061127-4063140 REVERSE LENGTH=481	2.05517e-22	130.56	73.514	119.21	1	0	NaN	NaN	1	6.33631e-05	130.56	1	2.05517e-22	1	118.19	0.000981456	119.21	0.998813	0.000362261	56.514	0.999774	0.0127623	80.96	2		0.38714	1	FYK(1)EEEK	FYK(119.21)EEEK(-119.21)	LPEGGVLLLENVRFYKEEEKNDPEFAKKLAS	3	-0.228487	-0.11827	0.153369	-0.207778	0.141694	-0.230296	0.0437644	0.6107	0.594644	-0.373084	-0.0838903	-0.23099	-0.00555066	0.253626
AT3G12780.1	91	___1	AT3G12780.1	>AT3G12780.1 | Symbols: PGK1 | phosphoglycerate kinase 1 | chr3:4061127-4063140 REVERSE LENGTH=481	6.98253e-17	102.52	83.276	102.52	1	1	0.0040663	41.621	NaN	NaN	NaN	NaN	NaN	NaN	NaN	NaN	NaN	1	6.98253e-17	102.52	NaN	NaN	NaN	2	+	-0.47152	1	SVGDLTSADLK(1)GK	SVGDLTSADLK(102.52)GK(-102.52)	SMAKKSVGDLTSADLKGKKVFVRADLNVPLD	11	0.0284276	NaN	0.037593	0.095722	NaN	NaN	NaN	0.2444	NaN	0.0284277	NaN	NaN	NaN	0.037593
AT3G12980.1	794	___1	AT3G12980.1	>AT3G12980.1 | Symbols: HAC5, ATHPCAT4 | histone acetyltransferase of the CBP family 5 | chr3:4146919-4154495 FORWARD LENGTH=1670	0.00487446	55.261	49.366	55.04	1	NaN	NaN	NaN	NaN	NaN	NaN	1	0.00487446	NaN	55.261	NaN	NaN	1	0.00503516	55.04	NaN	NaN	NaN	3	+	0.82124	1	DRLPSDVCK(1)PVR	DRLPSDVCK(55.04)PVR	SMGLQEKDRLPSDVCKPVRSNVPMNADSSDS	9	NaN	0.206143	0.482745	NaN	NaN	0.223052	NaN	0.788352	NaN	NaN	NaN	0.206143	NaN	0.482745
AT3G12980.1	822	___1	AT3G12980.1	>AT3G12980.1 | Symbols: HAC5, ATHPCAT4 | histone acetyltransferase of the CBP family 5 | chr3:4146919-4154495 FORWARD LENGTH=1670	0.00393247	113.71	63.636	101.9	1	NaN	NaN	NaN	1	0.00393247	113.71	NaN	NaN	1	NaN	0.0113356	101.9	NaN	NaN	NaN	0	NaN	NaN	2		-1.6917	1	ELEK(1)PVCK	ELEK(101.9)PVCK(-101.9)	SDSSRRLVPVSRELEKPVCKDTHMGRHGVKS	4	-0.714633	-0.702656	-0.770191	NaN	-0.676595	NaN	-0.801883	NaN	-0.586168	NaN	-0.714633	NaN	-0.702656	NaN
AT3G14210.1	195	___1	AT3G14210.1	>AT3G14210.1 | Symbols: ESM1 | epithiospecifier modifier 1 | chr3:4729886-4731562 FORWARD LENGTH=392	3.55839e-08	119.45	69.963	45.614	1	0.5	0.00982847	42.314	0.842214	3.55839e-08	119.45	1	0.000191204	NaN	54.09	NaN	NaN	1	4.65554e-07	86.548	NaN	NaN	NaN	3	+	-2.2887	1	NDIK(1)LLYSLGASK	NDIK(45.61)LLYSLGASK(-45.61)	QAFVTNVINRLKNDIKLLYSLGASKFVVQLL	4	NaN	-0.241816	0.467071	NaN	NaN	-0.345876	NaN	0.605968	NaN	NaN	NaN	-0.241816	NaN	0.467071
AT3G14415.3;AT3G14415.1;AT3G14415.2;AT3G14150.2;AT3G14150.1;AT3G14130.1	150;150;150;151;151;151	___1	AT3G14415.3	>AT3G14415.3 | Symbols: | Aldolase-type TIM barrel family protein | chr3:4818667-4820748 FORWARD LENGTH=367;>AT3G14415.1 | Symbols: | Aldolase-type TIM barrel family protein | chr3:4818667-4820748 FORWARD LENGTH=367;>AT3G14415.2 | Symbols: | Aldolase-ty	1.99375e-14	112.17	104.1	47.037	1	0	NaN	NaN	NaN	NaN	NaN	1	2.41657e-05	0	61.409	NaN	NaN	1	3.61705e-05	47.037	NaN	NaN	NaN	3	+	-1.1265	1	AGFK(1)AIALTVDTPR	AGFK(47.04)AIALTVDTPR	KVVEQLVRRAEKAGFKAIALTVDTPRLGRRE	4	-0.324509	0.218595	-0.263577	-0.283123	NaN	0.118891	NaN	-0.159299	NaN	-0.324509	NaN	0.218595	NaN	-0.263577
AT3G14420.2;AT3G14420.1;AT3G14420.4;AT3G14420.5;AT3G14420.6;AT3G14420.3;AT4G18360.1;AT4G18360.2	150;150;131;143;149;150;150;150	___1	AT3G14420.2	>AT3G14420.2 | Symbols: | Aldolase-type TIM barrel family protein | chr3:4821804-4823899 FORWARD LENGTH=367;>AT3G14420.1 | Symbols: | Aldolase-type TIM barrel family protein | chr3:4821804-4823899 FORWARD LENGTH=367;>AT3G14420.4 | Symbols: | Aldolase-ty	1.99375e-14	112.17	104.1	47.037	1	0	NaN	NaN	NaN	NaN	NaN	1	2.41657e-05	NaN	61.409	NaN	NaN	1	3.61705e-05	47.037	NaN	NaN	NaN	3	+	-1.1265	1	AGFK(1)AIALTVDTPR	AGFK(47.04)AIALTVDTPR	NVVEQLVRRAERAGFKAIALTVDTPRLGRRE	4	-0.324509	0.218595	-0.263577	-0.283123	NaN	0.118891	NaN	-0.159299	NaN	-0.324509	NaN	0.218595	NaN	-0.263577
AT3G15360.1	141	___1	AT3G15360.1	>AT3G15360.1 | Symbols: ATHM4, TRX-M4, ATM4 | thioredoxin M-type 4 | chr3:5188448-5189457 FORWARD LENGTH=193	1.4704e-07	85.006	76.392	38.376	1	0	NaN	NaN	NaN	NaN	NaN	NaN	NaN	NaN	NaN	NaN	NaN	1	0.000540935	38.376	NaN	NaN	NaN	3		1.8688	1	FYK(1)INTDESPNTANR	FYK(38.38)INTDESPNTANR	VDQLAKDFAGKFKFYKINTDESPNTANRYGI	3	0.288654	NaN	-0.0523863	0.381837	NaN	NaN	NaN	0.16337	NaN	0.288654	NaN	NaN	NaN	-0.0523862
AT3G15810.1	31	___1	AT3G15810.1	>AT3G15810.1 | Symbols: | Protein of unknown function (DUF567) | chr3:5348054-5349178 REVERSE LENGTH=220	0.00117651	36.944	32.596	36.944	1	1	0.00117651	36.944	NaN	NaN	NaN	NaN	NaN	NaN	NaN	NaN	NaN	0	NaN	NaN	NaN	NaN	NaN	3		1.9312	1	AYLYQEDK(1)PLTVCK	AYLYQEDK(36.94)PLTVCK(-36.94)	GERIVVDKAYLYQEDKPLTVCKTSLFYTGDG	8	1.21636	NaN	0.0542234	1.2458	NaN	NaN	NaN	0.237319	NaN	1.21636	NaN	NaN	NaN	0.0542234
AT3G15970.1	18	___1	AT3G15970.1	>AT3G15970.1 | Symbols: | NUP50 (Nucleoporin 50 kDa) protein | chr3:5408982-5410379 REVERSE LENGTH=465	5.84243e-05	147.4	71.183	133.23	1	1	0.0126333	121.73	1	0.00046678	135.43	1	0.00417304	1	118.71	0.000943871	133.23	1	5.84243e-05	147.4	0	NaN	NaN	2		0.63992	1	TALK(1)ELSR	TALK(133.23)ELSR	DSDNAIPFSRKRTALKELSRDNPGLDDDDED	4	1.00025	1.05964	0.719335	1.06039	1.0404	0.960734	1.07909	0.877587	0.913876	1.02524	0.975263	1.00411	1.11517	0.711142
AT3G16000.1	361	___1	AT3G16000.1	>AT3G16000.1 | Symbols: MFP1 | MAR binding filament-like protein 1 | chr3:5431041-5433613 REVERSE LENGTH=726	0.0162849	36.944	27.662	36.944	1	1	0.0162849	36.944	NaN	NaN	NaN	0	NaN	NaN	NaN	NaN	NaN	0	NaN	NaN	NaN	NaN	NaN	2		-0.97349	1	ESYIQK(1)LDSISK	ESYIQK(36.94)LDSISK(-36.94)	TRITTLVAEKESYIQKLDSISKDYSALKLTS	6	0.396817	0.182184	0.0177795	0.461424	NaN	0.143002	NaN	0.180784	NaN	0.396817	NaN	0.182184	NaN	0.0177795
AT3G16640.1	119	___1	AT3G16640.1	>AT3G16640.1 | Symbols: TCTP | translationally controlled tumor protein | chr3:5669709-5670729 REVERSE LENGTH=168	5.59652e-09	152.47	119.38	95.417	1	0	NaN	NaN	NaN	NaN	NaN	0	NaN	NaN	NaN	NaN	NaN	1	5.59652e-09	95.417	NaN	NaN	NaN	2	+	-0.83644	1	GIEGATK(1)FLLPR	GIEGATK(95.42)FLLPR	EEDQAVFKKGIEGATKFLLPRLSDFQFFVGE	7	0.718263	0.351741	-0.277499	0.703898	NaN	0.295488	NaN	-0.14401	NaN	0.718263	NaN	0.351741	NaN	-0.277499
AT3G16640.1	84	___1	AT3G16640.1	>AT3G16640.1 | Symbols: TCTP | translationally controlled tumor protein | chr3:5669709-5670729 REVERSE LENGTH=168	0.000118382	125.72	66.449	37.327	1	1	0.0125967	37.18	1	0.00238087	125.72	NaN	NaN	1	NaN	0.00754012	87.216	NaN	NaN	NaN	1	0.00719737	88.155	3		-0.56796	1	LQEQPTYDK(1)K	LQEQPTYDK(37.33)K(-37.33)	DIVDTFRLQEQPTYDKKGFIAYIKKYIKLLT	9	0.85828	-0.108379	-0.00079366	0.960512	1.06323	NaN	0.295723	NaN	0.161823	0.810978	0.905582	NaN	-0.108379	NaN
AT3G16950.1;AT3G16950.2;AT4G16155.1	232;232;292	___1	AT3G16950.1;AT4G16155.1	>AT3G16950.1 | Symbols: LPD1, ptlpd1 | lipoamide dehydrogenase 1 | chr3:5786761-5790383 REVERSE LENGTH=570;>AT3G16950.2 | Symbols: LPD1, ptlpd1 | lipoamide dehydrogenase 1 | chr3:5786508-5790383 REVERSE LENGTH=623;>AT4G16155.1 | Symbols: | dihydrolipoyl d	1.10572e-40	143.57	134.3	72.793	1	NaN	NaN	NaN	1	1.27851e-06	72.793	NaN	NaN	NaN	NaN	NaN	NaN	NaN	NaN	NaN	0	NaN	NaN	3		0.26362	1	DIIIATGSVPFVPK(1)GIEVDGK	DIIIATGSVPFVPK(72.79)GIEVDGK(-72.79)	AKDIIIATGSVPFVPKGIEVDGKTVITSDHA;GKDIIIATGSVPFVPKGIEVDGKTVITSDHA	14	-0.18372	NaN	-0.385601	NaN	-0.135047	NaN	NaN	NaN	-0.354225	NaN	-0.18372	NaN	NaN	NaN
AT3G16950.1;AT3G16950.2;AT4G16155.1	310;310;370	___1	AT3G16950.1;AT4G16155.1	>AT3G16950.1 | Symbols: LPD1, ptlpd1 | lipoamide dehydrogenase 1 | chr3:5786761-5790383 REVERSE LENGTH=570;>AT3G16950.2 | Symbols: LPD1, ptlpd1 | lipoamide dehydrogenase 1 | chr3:5786508-5790383 REVERSE LENGTH=623;>AT4G16155.1 | Symbols: | dihydrolipoyl d	1.30971e-06	83.204	69.12	83.204	1	NaN	NaN	NaN	NaN	NaN	NaN	1	0.00181587	NaN	45.507	NaN	NaN	1	1.30971e-06	83.204	NaN	NaN	NaN	3	+	-0.58914	1	K(1)IDYHTGVFASK	K(83.2)IDYHTGVFASK(-83.2)	PEISKLAQRVLINPRKIDYHTGVFASKITPA;PEISKLAQRVLINTRKIDYHTGVFASKITPA	1	NaN	-0.0844103	-0.234194	NaN	NaN	-0.0933864	NaN	0.0082	NaN	NaN	NaN	-0.0844103	NaN	-0.234194
AT3G16950.1;AT3G16950.2	472;472	___1	AT3G16950.1	>AT3G16950.1 | Symbols: LPD1, ptlpd1 | lipoamide dehydrogenase 1 | chr3:5786761-5790383 REVERSE LENGTH=570;>AT3G16950.2 | Symbols: LPD1, ptlpd1 | lipoamide dehydrogenase 1 | chr3:5786508-5790383 REVERSE LENGTH=623	0.011228	57.532	35.539	57.532	1	0	NaN	NaN	NaN	NaN	NaN	0	NaN	NaN	NaN	NaN	NaN	1	0.011228	57.532	NaN	NaN	NaN	2	+	0.88814	1	VSVVK(1)TSFK	VSVVK(57.53)TSFK(-57.53)	AKEKGEKEGFKVSVVKTSFKANTKALAENEG	5	0.111833	-0.167555	-0.260359	0.175429	NaN	-0.206212	NaN	-0.0833857	NaN	0.111833	NaN	-0.167556	NaN	-0.260359
AT3G17930.1	165	___1	AT3G17930.1	>AT3G17930.1 | Symbols: | unknown protein;FUNCTIONS IN: molecular_function unknown;INVOLVED IN: biological_process unknown;LOCATED IN: chloroplast thylakoid membrane;EXPRESSED IN: 22 plant structures;EXPRESSED DURING: 13 growth stages;CONTAINS Inter	4.03734e-49	180.07	153.95	65.719	1	1	0.00708616	63.624	0	NaN	NaN	1	0.00548714	1	62.466	0.00438298	65.719	1	0.00606722	64.82	0	NaN	NaN	3		0.18828	1	DYESQVMQK(1)R	DYESQVMQK(65.72)R	TYAQQLRDYESQVMQKRLESLSEAELEALMA	9	0.0926187	0.155337	0.309316	0.342782	-0.151458	0.255682	0.0213375	0.438399	0.500394	0.321235	-0.135998	0.298893	0.0117819	0.24123
AT3G17970.1	478	___1	AT3G17970.1	>AT3G17970.1 | Symbols: atToc64-III, TOC64-III | translocon at the outer membrane of chloroplasts 64-III | chr3:6148030-6151794 FORWARD LENGTH=589	2.22808e-05	142.1	50.395	142.1	1	NaN	NaN	NaN	1	0.00371735	117.79	NaN	NaN	1	NaN	2.22808e-05	142.1	NaN	NaN	NaN	0	NaN	NaN	2		-0.25514	1	EESAEIAK(1)EK	EESAEIAK(142.1)EK(-142.1)	SSKKAITKEESAEIAKEKGNQAFKEKLWQKA	8	0.237931	0.0473989	0.00417777	NaN	0.260989	NaN	-0.0478752	NaN	0.0455827	NaN	0.237931	NaN	0.0473989	NaN
AT3G18190.1	317	___1	AT3G18190.1	>AT3G18190.1 | Symbols: | TCP-1/cpn60 chaperonin family protein | chr3:6232226-6233836 FORWARD LENGTH=536	1.98829e-05	101.32	73.038	94.688	1	1	1.98829e-05	62.287	1	0.00172067	73.881	NaN	NaN	1	NaN	0.00277266	101.32	NaN	NaN	NaN	0	NaN	NaN	3		1.5187	1	DAVTDLSLHYLAK(1)AK	DAVTDLSLHYLAK(94.69)AK(-94.69)	ILRDAVTDLSLHYLAKAKIMVIKDVERDEIE	13	0.257796	NaN	-0.0426648	0.400429	0.0892269	NaN	NaN	NaN	0.132248	0.388355	0.127237	NaN	NaN	NaN
AT3G18890.1	103	___1	AT3G18890.1	>AT3G18890.1 | Symbols: | NAD(P)-binding Rossmann-fold superfamily protein | chr3:6511169-6514729 FORWARD LENGTH=641	0.00392971	117.89	38.416	117.89	1	NaN	NaN	NaN	1	0.0525677	82.287	NaN	NaN	1	NaN	0.00392971	117.89	1	0.0800183	42.599	0	NaN	NaN	2		-0.37734	1	ELLK(1)LGFR	ELLK(117.89)LGFR	GATGKVGSRTVRELLKLGFRVRAGVRSAQRA	4	-0.0131304	-0.0735451	0.188277	NaN	-0.103891	NaN	-0.113177	0.0756011	0.239887	NaN	-0.0131304	NaN	-0.0735451	0.201508
AT3G20050.1	403	___1	AT3G20050.1	>AT3G20050.1 | Symbols: ATTCP-1, TCP-1 | T-complex protein 1 alpha subunit | chr3:6998544-7002266 REVERSE LENGTH=545	2.31443e-11	132.32	89.022	126.39	1	1	3.32111e-11	119.53	1	2.98068e-05	123.11	1	2.73312e-11	1	113.93	8.00202e-06	132.32	1	2.31443e-11	114.89	1	2.00885e-05	126.39	3		0.46164	1	ALHDALCIVK(1)R	ALHDALCIVK(126.39)R	LDEMERALHDALCIVKRTLESNTVVAGGGAV	10	-0.0598881	-0.381925	-0.163226	0.250962	-0.0873961	-0.325069	-0.277062	-0.0207795	0.123799	0.111298	-0.231075	-0.328707	-0.435144	-0.291627
AT3G20050.1	469	___1	AT3G20050.1	>AT3G20050.1 | Symbols: ATTCP-1, TCP-1 | T-complex protein 1 alpha subunit | chr3:6998544-7002266 REVERSE LENGTH=545	0.000122515	141.08	75.457	141.08	1	1	0.00126273	81.017	NaN	NaN	NaN	1	0.000122515	1	93.096	0.0208693	141.08	1	0.00273817	76.927	NaN	NaN	NaN	2		0.61445	1	DATELVAK(1)LR	DATELVAK(141.08)LR	VLAVNAAKDATELVAKLRAYHHTAQTKADKK	8	-0.102063	NaN	-0.093956	-0.0704665	NaN	NaN	NaN	0.0182068	NaN	-0.102063	NaN	NaN	NaN	-0.093956
AT3G20670.1	6	___1	AT3G20670.1	>AT3G20670.1 | Symbols: HTA13 | histone H2A 13 | chr3:7229472-7229963 FORWARD LENGTH=132	1.00555e-22	170.04	95.576	86.699	1	1	1.00555e-22	170.04	1	4.83862e-05	137.4	1	0.0359426	1	38.875	0.0022764	126.66	1	2.97649e-08	103.91	0	NaN	NaN	2		-0.22898	1;2	GK(1)TLGSGVAK(1)K	GK(86.7)TLGSGVAK(86.7)K(-86.7)	__________MAGRGKTLGSGVAKKSTSRSS	2	1.0643	0.667005	0.983033	0.631058	1.7615	0.592636	0.78073	0.927138	1.56696	0.482022	1.64658	0.581689	0.75232	0.65526
AT3G22230.1	27	___1	AT3G22230.1	>AT3G22230.1 | Symbols: | Ribosomal L27e protein family | chr3:7844136-7844543 REVERSE LENGTH=135	0.000160203	77.776	50.678	45.614	1	NaN	NaN	NaN	NaN	NaN	NaN	1	0.000160203	NaN	48.527	NaN	NaN	1	0.000601566	45.614	NaN	NaN	NaN	2		-0.20788	1	AVIIK(1)SFDDGTSDR	AVIIK(45.61)SFDDGTSDR	ILLQGRYAGKKAVIIKSFDDGTSDRRYGHCL	5	NaN	-0.209412	-0.0678481	NaN	NaN	-0.273256	NaN	0.118626	NaN	NaN	NaN	-0.209411	NaN	-0.0678481
AT3G23810.1;AT4G13940.1;AT4G13940.3;AT4G13940.2;AT4G13940.4	237;237;192;116;237	___1	AT3G23810.1;AT4G13940.1	>AT3G23810.1 | Symbols: SAHH2, ATSAHH2 | S-adenosyl-l-homocysteine (SAH) hydrolase 2 | chr3:8588013-8589671 REVERSE LENGTH=485;>AT4G13940.1 | Symbols: HOG1, EMB1395, SAHH1, MEE58, ATSAHH1 | S-adenosyl-L-homocysteine hydrolase | chr4:8054931-8056676 FORWARD	0.0121585	51.286	47.57	51.286	1	1	0.0127765	50.354	NaN	NaN	NaN	1	0.0359426	NaN	38.875	NaN	NaN	1	0.0121585	51.286	NaN	NaN	NaN	2	+	0.02517	1	SK(1)FDNLYGCR	SK(51.29)FDNLYGCR	LLFPAINVNDSVTKSKFDNLYGCRHSLPDGL	2	0.0409626	0.0840642	0.16723	0.0564447	NaN	0.0182068	NaN	0.356482	NaN	0.0409626	NaN	0.0840642	NaN	0.167229
AT3G23810.1;AT4G13940.1;AT4G13940.3;AT4G13940.2	441;441;396;320	___1	AT3G23810.1;AT4G13940.1	>AT3G23810.1 | Symbols: SAHH2, ATSAHH2 | S-adenosyl-l-homocysteine (SAH) hydrolase 2 | chr3:8588013-8589671 REVERSE LENGTH=485;>AT4G13940.1 | Symbols: HOG1, EMB1395, SAHH1, MEE58, ATSAHH1 | S-adenosyl-L-homocysteine hydrolase | chr4:8054931-8056676 FORWARD	2.61394e-05	114.89	82.564	114.89	1	1	0.00166643	52.247	1	0.000745654	93.096	NaN	NaN	1	NaN	2.61394e-05	114.89	NaN	NaN	NaN	0	NaN	NaN	3		1.9511	1	VYVLPK(1)HLDEK	VYVLPK(114.89)HLDEK(-114.89)	EKASGKYEKKVYVLPKHLDEKVALLHLGKLG;EKSSGKYEKKVYVLPKHLDEKVAALHLGKLG	6	0.261971	-0.117224	0.254352	0.287354	0.304394	NaN	-0.0803929	NaN	0.32262	0.240375	0.283566	NaN	-0.117224	NaN
AT3G24870.2;AT3G24870.1;AT3G24880.1	281;286;286	___1	AT3G24870.2;AT3G24880.1	>AT3G24870.2 | Symbols: | Helicase/SANT-associated, DNA binding protein | chr3:9075237-9084278 REVERSE LENGTH=1899;>AT3G24870.1 | Symbols: | Helicase/SANT-associated, DNA binding protein | chr3:9075237-9084278 REVERSE LENGTH=1907;>AT3G24880.1 | Symbols:	9.7792e-08	139.19	86.004	135.94	1	1	0.00307689	52.576	1	9.7792e-08	139.19	NaN	NaN	1	NaN	1.5075e-06	135.94	NaN	NaN	NaN	0	NaN	NaN	2		-0.52484	1	ESTAGSK(1)TSLLK	ESTAGSK(135.94)TSLLK(-135.94)	KVDGEPVVRESTAGSKTSLLKDEADISYSKS	7	1.22054	1.01514	1.07108	1.37535	1.32987	NaN	1.00259	NaN	1.23762	1.25211	1.18897	NaN	1.01514	NaN
AT3G25520.1	14	___1	AT3G25520.1	>AT3G25520.1 | Symbols: ATL5, PGY3, OLI5, RPL5A | ribosomal protein L5 | chr3:9269573-9271327 REVERSE LENGTH=301	2.81138e-11	144.38	105.58	110.12	1	1	0.0398783	139.97	1	0.0352072	103.83	1	2.81138e-11	1	125.49	0.0241538	110.12	1	0.0177176	117.4	0	NaN	NaN	2		0.59104	1	SNAYFK(1)R	SNAYFK(110.12)R	__MVFVKSTKSNAYFKRYQVKFRRRRDGKTD	6	-0.0467634	-0.206749	-0.0517488	-0.0166288	0.00590291	-0.23343	-0.288699	0.177854	0.174151	-0.0716638	-0.0218629	-0.187461	-0.226037	-0.0327281
AT3G25860.1	82	___1	AT3G25860.1	>AT3G25860.1 | Symbols: LTA2, PLE2 | 2-oxoacid dehydrogenases acyltransferase family protein | chr3:9460632-9462585 FORWARD LENGTH=480	0.00189068	128.86	36.24	128.86	1	1	0.00542807	115.71	1	0.00393441	110.76	1	0.0397485	1	67.897	0.00189068	128.86	1	0.0308128	85.676	0	NaN	NaN	2		1.0721	1	TEGEK(1)LAK	TEGEK(128.86)LAK(-128.86)	MTEGKIVSWIKTEGEKLAKGESVVVVESDKA	5	-0.119732	-0.0655991	-0.386036	0.299948	-0.306841	-0.141335	0.0229004	-0.178453	-0.0253972	0.219339	-0.458802	-0.151683	0.0204844	-0.447761
AT3G25860.1	301	___1	AT3G25860.1	>AT3G25860.1 | Symbols: LTA2, PLE2 | 2-oxoacid dehydrogenases acyltransferase family protein | chr3:9460632-9462585 FORWARD LENGTH=480	9.18266e-116	205.68	196.4	205.68	0.982484	0.982484	9.18266e-116	205.68	0.5	0.00799492	51.127	NaN	NaN	0	NaN	NaN	NaN	NaN	NaN	NaN	0	NaN	NaN	3		0.30109	1	VGYPVNTDALDALYEK(0.982)VK(0.018)PK	VGYPVNTDALDALYEK(17.49)VK(-17.49)PK(-205.68)	VGYPVNTDALDALYEKVKPKGVTMTALLAKA	16	0.185869	-0.150273	0.234011	0.861003	-0.191145	NaN	-0.0855579	NaN	0.371615	0.662023	-0.290286	NaN	-0.150273	NaN
AT3G25920.1	260	___1	AT3G25920.1	>AT3G25920.1 | Symbols: RPL15 | ribosomal protein L15 | chr3:9491268-9492558 REVERSE LENGTH=277	0.00711184	115.71	76.41	115.71	1	NaN	NaN	NaN	1	0.00711184	115.71	NaN	NaN	1	NaN	0.00711184	115.71	NaN	NaN	NaN	0	NaN	NaN	2		-0.33012	1	ADEYFAK(1)K	ADEYFAK(115.71)K(-115.71)	PSVAKNQARADEYFAKKRAAAAEAATSEPAA	7	-0.202439	0.161178	-0.0510554	NaN	-0.160202	NaN	0.15069	NaN	0.0732718	NaN	-0.202439	NaN	0.161178	NaN
AT3G26060.1;AT3G26060.2	149;150	___1	AT3G26060.1	>AT3G26060.1 | Symbols: ATPRX Q | Thioredoxin superfamily protein | chr3:9524807-9526123 FORWARD LENGTH=216;>AT3G26060.2 | Symbols: ATPRX Q | Thioredoxin superfamily protein | chr3:9524807-9526123 FORWARD LENGTH=217	0.00488473	116.37	57.407	116.37	1	NaN	NaN	NaN	0	NaN	NaN	NaN	NaN	1	NaN	0.00488473	116.37	NaN	NaN	NaN	0	NaN	NaN	2		0.63817	1	AFASK(1)YK	AFASK(116.37)YK(-116.37)	GISGDDSASHKAFASKYKLPYTLLSDEGNKV	5	-0.114285	-0.111555	-1.44466e-05	NaN	-0.0666087	NaN	-0.129829	NaN	0.0762854	NaN	-0.114285	NaN	-0.111555	NaN
AT3G26060.1;AT3G26060.2	124;125	___1	AT3G26060.1	>AT3G26060.1 | Symbols: ATPRX Q | Thioredoxin superfamily protein | chr3:9524807-9526123 FORWARD LENGTH=216;>AT3G26060.2 | Symbols: ATPRX Q | Thioredoxin superfamily protein | chr3:9524807-9526123 FORWARD LENGTH=217	1.19983e-09	153.04	56.845	153.04	1	NaN	NaN	NaN	1	0.000147643	127.46	NaN	NaN	1	NaN	1.19983e-09	153.04	NaN	NaN	NaN	0	NaN	NaN	2		-0.37589	1	DSYEK(1)FK	DSYEK(153.04)FK(-153.04)	PGCTKQACAFRDSYEKFKKAGAEVIGISGDD	5	-0.299507	-0.0977025	0.0363276	NaN	-0.248605	NaN	-0.189466	NaN	0.158596	NaN	-0.299507	NaN	-0.0977025	NaN
AT3G26070.1	225	___1	AT3G26070.1	>AT3G26070.1 | Symbols: | Plastid-lipid associated protein PAP / fibrillin family protein | chr3:9526904-9528199 FORWARD LENGTH=242	2.41748e-29	153.95	60.851	148.28	1	1	1.89791e-06	96.229	1	2.41748e-29	153.95	1	1.85361e-08	1	123.67	1.35083e-27	148.28	1	2.04841e-09	141.71	NaN	NaN	NaN	2		-0.18179	1	GDK(1)GNLFILK	GDK(148.28)GNLFILK(-148.28)	EITYVDEELRLSRGDKGNLFILKMFDPTYRI	3	0.0489142	-0.0725266	0.0926134	0.0473989	0.184852	-0.219841	0.00259443	0.230695	NaN	-0.0523413	0.15017	-0.173905	0.028852	0.0926134
AT3G26070.1;AT3G26080.1	113;104	___1	AT3G26070.1	>AT3G26070.1 | Symbols: | Plastid-lipid associated protein PAP / fibrillin family protein | chr3:9526904-9528199 FORWARD LENGTH=242;>AT3G26080.1 | Symbols: | plastid-lipid associated protein PAP / fibrillin family protein | chr3:9528998-9530404 FORWARD L	0.0179412	36.944	30.669	36.944	0.999143	NaN	NaN	NaN	NaN	NaN	NaN	0.999143	0.0179412	NaN	36.944	NaN	NaN	0	NaN	NaN	NaN	NaN	NaN	3	+	1.4999	1	K(0.001)VEAVNPTK(0.999)EPLK	K(-30.67)VEAVNPTK(30.67)EPLK(-36.94)	RIDQLARKVEAVNPTKEPLKSDLVNGKWELI	9	NaN	0.209516	0.519944	NaN	NaN	0.186501	NaN	0.807602	NaN	NaN	NaN	0.209516	NaN	0.519944
AT3G26560.1	496	___1	AT3G26560.1	>AT3G26560.1 | Symbols: | ATP-dependent RNA helicase, putative | chr3:9750122-9753719 REVERSE LENGTH=1168	0.00347734	58.116	47.886	58.116	1	1	0.0671108	57.434	NaN	NaN	NaN	0	NaN	NaN	NaN	NaN	NaN	1	0.00347734	58.116	NaN	NaN	NaN	2	+	-1.4422	1	DAFGK(1)TPTFGQR	DAFGK(58.12)TPTFGQR	LSAYDMPEWKKDAFGKTPTFGQRSKLSIQEQ	5	3.04846	0.531069	0.824727	3.05981	NaN	0.471656	NaN	1.02475	NaN	3.04846	NaN	0.53107	NaN	0.824727
AT3G26650.1	328	___1	AT3G26650.1	>AT3G26650.1 | Symbols: GAPA, GAPA-1 | glyceraldehyde 3-phosphate dehydrogenase A subunit | chr3:9795226-9796848 FORWARD LENGTH=396	8.40091e-13	157.34	37.039	112.3	1	0	NaN	NaN	1	8.40091e-13	157.34	1	0.0533263	1	55.064	6.28489e-08	147.4	1	0.036739	82.287	NaN	NaN	NaN	2		0.014539	1	DSAEK(1)ELK	DSAEK(112.3)ELK(-112.3)	TFAEEVNAAFRDSAEKELKGILDVCDEPLVS	5	0.2403	0.106002	-0.0856192	0.226878	0.306029	-0.0812169	0.215989	0.123534	NaN	0.176323	0.304277	-0.0326395	0.244644	-0.0856192
AT3G27850.1;AT3G27830.1	151;155	___1	AT3G27850.1	>AT3G27850.1 | Symbols: RPL12-C | ribosomal protein L12-C | chr3:10324905-10325468 FORWARD LENGTH=187;>AT3G27830.1 | Symbols: RPL12-A, RPL12 | ribosomal protein L12-A | chr3:10318576-10319151 FORWARD LENGTH=191	1.2464e-10	147.26	111.53	137.84	1	1	0.00214422	60.157	1	4.74523e-07	139.19	1	1.2464e-10	1	135.02	0.000127426	116.19	1	0.00591824	67.997	1	5.67531e-07	137.84	2		-0.29925	1	EAK(1)ELIEGLPK	EAK(137.84)ELIEGLPK(-137.84)	IKAVRALTSLALKEAKELIEGLPKKFKEGIT	3	1.66483	0.700452	-0.35242	1.57952	1.84	0.67726	0.70779	-0.181166	-0.274739	1.54478	1.78488	0.685626	0.715278	-0.34694
AT3G27850.1;AT3G27830.1	167;171	___1	AT3G27850.1	>AT3G27850.1 | Symbols: RPL12-C | ribosomal protein L12-C | chr3:10324905-10325468 FORWARD LENGTH=187;>AT3G27830.1 | Symbols: RPL12-A, RPL12 | ribosomal protein L12-A | chr3:10318576-10319151 FORWARD LENGTH=191	0.0041512	49.298	41.933	49.298	1	1	0.0162849	36.944	NaN	NaN	NaN	NaN	NaN	NaN	NaN	NaN	NaN	1	0.0041512	49.298	NaN	NaN	NaN	2	+	0.68877	1	EGITK(1)DEAEEAK	EGITK(49.3)DEAEEAK(-49.3)	ELIEGLPKKFKEGITKDEAEEAKKTLEEAGA	5	0.821547	NaN	0.0387171	0.844064	NaN	NaN	NaN	0.271187	NaN	0.821547	NaN	NaN	NaN	0.0387171
AT3G28030.1	108	___1	AT3G28030.1	>AT3G28030.1 | Symbols: UVH3, UVR1 | 5'-3' exonuclease family protein | chr3:10424321-10431178 FORWARD LENGTH=1479	0.00818871	67.334	42.496	67.334	1	0	NaN	NaN	NaN	NaN	NaN	1	0.00818871	NaN	67.334	NaN	NaN	NaN	NaN	NaN	NaN	NaN	NaN	2	+	-0.72066	1	TAEK(1)LLLNR	TAEK(67.33)LLLNR	RQRENAQTKIRKTAEKLLLNRLKDIRLKEQA	4	2.1271	1.64768	NaN	2.17268	NaN	1.53486	NaN	NaN	NaN	2.1271	NaN	1.64768	NaN	NaN
AT3G42790.1;AT5G26210.1	236;241	___1	AT3G42790.1;AT5G26210.1	>AT3G42790.1 | Symbols: AL3 | alfin-like 3 | chr3:14878128-14879618 REVERSE LENGTH=250;>AT5G26210.1 | Symbols: AL4 | alfin-like 4 | chr5:9158566-9160221 REVERSE LENGTH=255	0.0111673	55.531	45.75	49.097	1	NaN	NaN	NaN	NaN	NaN	NaN	1	0.0111673	NaN	55.531	NaN	NaN	1	0.0124855	49.097	NaN	NaN	NaN	3	+	1.4748	1	AEHIK(1)QYK	AEHIK(49.1)QYK(-49.1)	HGKCVKITPARAEHIKQYKCPSCSNKRARA_;HGKCVKITPARAEHIKQYKCPSCSNKRARS_	5	NaN	0.367259	0.566864	NaN	NaN	0.398131	NaN	0.848237	NaN	NaN	NaN	0.367259	NaN	0.566864
AT4G33865.1;AT3G44010.1;AT3G43980.1	48;48;48	___1	AT4G33865.1	>AT4G33865.1 | Symbols: | Ribosomal protein S14p/S29e family protein | chr4:16233395-16234114 REVERSE LENGTH=56;>AT3G44010.1 | Symbols: | Ribosomal protein S14p/S29e family protein | chr3:15800175-15801132 REVERSE LENGTH=56;>AT3G43980.1 | Symbols: | Rib	2.61931e-06	94.767	60.892	94.767	1	1	0.00824223	57.175	NaN	NaN	NaN	1	0.0383262	NaN	37.995	NaN	NaN	1	2.61931e-06	94.767	NaN	NaN	NaN	2	+	1.717	1	SNAK(1)EIGFIK	SNAK(94.77)EIGFIK(-94.77)	KYGLNCCRQCFRSNAKEIGFIKYR_______	4	-0.2472	-0.119667	-0.0242231	-0.186278	NaN	-0.135396	NaN	0.14952	NaN	-0.2472	NaN	-0.119667	NaN	-0.0242231
AT3G44310.3;AT3G44310.1;AT3G44310.2	336;336;214	___1	AT3G44310.3	>AT3G44310.3 | Symbols: NIT1, ATNIT1, NITI | nitrilase 1 | chr3:15986901-15988841 FORWARD LENGTH=346;>AT3G44310.1 | Symbols: NIT1, ATNIT1, NITI | nitrilase 1 | chr3:15986901-15988841 FORWARD LENGTH=346;>AT3G44310.2 | Symbols: NIT1, ATNIT1, NITI | nitrilase	0.000755791	83.182	64.558	37.968	1	1	0.000755791	83.182	NaN	NaN	NaN	1	0.0035739	NaN	74.611	NaN	NaN	1	0.036192	38.783	NaN	NaN	NaN	2		0.90544	1	SVTFVTK(1)VEK	SVTFVTK(37.97)VEK(-37.97)	LTVNEHPRKSVTFVTKVEKAEDDSNK_____	7	0.0204844	-0.0416399	0.156655	0.040682	NaN	-0.081339	NaN	0.308011	NaN	0.0204844	NaN	-0.0416399	NaN	0.156655
AT3G44890.1	158	___1	AT3G44890.1	>AT3G44890.1 | Symbols: RPL9 | ribosomal protein L9 | chr3:16386505-16387963 FORWARD LENGTH=197	0.0001947	105.13	53.407	105.13	1	NaN	NaN	NaN	0	NaN	NaN	1	0.00703974	1	66.056	0.0035171	105.13	1	0.0001947	94.692	0	NaN	NaN	2		-0.49824	1	SQLQK(1)DIDK	SQLQK(105.13)DIDK(-105.13)	VTAQDLVDIIKSQLQKDIDKRLVSLPEIRET	5	-0.172766	0.0758443	-0.0687002	NaN	-0.131772	-0.045089	0.0869197	0.216858	0.0272956	NaN	-0.172766	-0.0450444	0.196733	-0.0175923
AT3G45140.1	236	___1	AT3G45140.1	>AT3G45140.1 | Symbols: LOX2, ATLOX2 | lipoxygenase 2 | chr3:16525437-16529233 FORWARD LENGTH=896	0.000123711	96.135	65.927	96.135	1	1	0.00839607	63.091	1	0.00417483	96.135	1	0.00647721	NaN	66.246	NaN	NaN	1	0.00742703	65.043	NaN	NaN	NaN	3		-1.0155	1	NREEVGEFTK(1)FER	NREEVGEFTK(96.14)FER	ETLQGKNREEVGEFTKFERIYDYDVYNDVGD	10	0.132767	-0.0268222	0.58477	0.233643	0.543694	-0.0562662	NaN	0.802565	NaN	0.00201835	0.263515	-0.0268222	NaN	0.58477
AT3G45140.1	790	___1	AT3G45140.1	>AT3G45140.1 | Symbols: LOX2, ATLOX2 | lipoxygenase 2 | chr3:16525437-16529233 FORWARD LENGTH=896	0.00435223	59.265	34.25	59.265	1	0	NaN	NaN	NaN	NaN	NaN	0	NaN	1	NaN	0.0130355	59.265	1	0.00435223	44.511	NaN	NaN	NaN	3		1.301	1	EFYESPEK(1)VLLK	EFYESPEK(59.26)VLLK(-59.26)	DPTDEALKEFYESPEKVLLKTYPSQKQATLV	8	0.0989585	0.42834	0.210389	0.118891	NaN	-0.00566651	0.671293	0.313826	NaN	0.0989585	NaN	0.0543624	0.802317	0.210389
AT3G45140.1	651	___1	AT3G45140.1	>AT3G45140.1 | Symbols: LOX2, ATLOX2 | lipoxygenase 2 | chr3:16525437-16529233 FORWARD LENGTH=896	1.58702e-23	115.91	88.914	84.759	1	NaN	NaN	NaN	NaN	NaN	NaN	1	1.58702e-23	NaN	115.91	NaN	NaN	1	1.65434e-08	84.759	NaN	NaN	NaN	3	+	0.29324	1	GLAEEDK(1)TAEHGVR	GLAEEDK(84.76)TAEHGVR	GLPADLIKRGLAEEDKTAEHGVRLTIPDYPF	7	NaN	0.498251	-0.202207	NaN	NaN	0.645517	NaN	0.10916	NaN	NaN	NaN	0.498251	NaN	-0.202207
AT3G45140.1	166	___1	AT3G45140.1	>AT3G45140.1 | Symbols: LOX2, ATLOX2 | lipoxygenase 2 | chr3:16525437-16529233 FORWARD LENGTH=896	0.000101303	90.05	58.629	84.507	1	1	0.000374414	87.184	NaN	NaN	NaN	1	0.000101303	NaN	90.05	NaN	NaN	1	0.000629505	84.507	NaN	NaN	NaN	2	+	-0.25074	1	QLFLK(1)GVELK	QLFLK(84.51)GVELK(-84.51)	GAIKIQNQYHRQLFLKGVELKLPGGSITFTC	5	0.155749	0.0139266	0.265077	0.163756	NaN	-0.0482332	NaN	0.399445	NaN	0.155749	NaN	0.0139266	NaN	0.265077
AT3G45830.1	288	___1	AT3G45830.1	>AT3G45830.1 | Symbols: | unknown protein;FUNCTIONS IN: molecular_function unknown;INVOLVED IN: biological_process unknown;LOCATED IN: cellular_component unknown;EXPRESSED IN: 24 plant structures;EXPRESSED DURING: 15 growth stages;BEST Arabidopsis t	0.000472374	42.317	33.52	42.317	1	0	NaN	NaN	NaN	NaN	NaN	1	0.000472374	NaN	42.317	NaN	NaN	NaN	NaN	NaN	NaN	NaN	NaN	3	+	1.14	1	QLAAVEQDLYGK(1)PK	QLAAVEQDLYGK(42.32)PK(-42.32)	FPRRQLAAVEQDLYGKPKSKPKFPFAKTSVG	12	0.286053	0.210389	NaN	0.259785	NaN	0.1503	NaN	NaN	NaN	0.286053	NaN	0.210389	NaN	NaN
AT3G45980.1;AT3G46030.1;AT5G59910.1	28;23;28	___1	AT3G45980.1;AT3G46030.1;AT5G59910.1	>AT3G45980.1 | Symbols: H2B, HTB9 | Histone superfamily protein | chr3:16897492-16897944 REVERSE LENGTH=150;>AT3G46030.1 | Symbols: HTB11 | Histone superfamily protein | chr3:16913614-16914051 REVERSE LENGTH=145;>AT5G59910.1 | Symbols: HTB4 | Histone super	5.38071e-18	136.24	107.34	63.181	1	1	0.000524451	86.014	1	1.15339e-10	117.86	1	1.2261e-10	1	107.65	0.00663102	107.06	1	1.68634e-12	110.55	1	0.00547995	98.754	2		0.59581	1;2;3	AEK(1)APAEK(1)K(1)PK	AEK(63.18)APAEK(63.18)K(63.18)PK(-63.18)	KPAAEKPVEEKSKAEKAPAEKKPKAGKKLPK;KPAEKKPVEEKSKAEKAPAEKKPKAGKKLPK;KPASEKPVEEKSKAEKAPAEKKPKAGKKLPK	3	-1.62669	-2.16282	NaN	NaN	-1.48362	-2.20164	NaN	NaN	NaN	NaN	-1.62669	-2.16282	NaN	NaN
AT3G46780.1	417	___1	AT3G46780.1	>AT3G46780.1 | Symbols: PTAC16 | plastid transcriptionally active 16 | chr3:17228766-17231021 FORWARD LENGTH=510	2.90082e-42	171.26	123.65	170.26	1	0	NaN	NaN	1	2.90082e-42	171.26	1	4.9049e-05	1	44.925	4.6975e-42	170.26	0	NaN	NaN	0	NaN	NaN	3		0.03512	1	ADAVGVTVDGLFNK(1)AK	ADAVGVTVDGLFNK(170.26)AK(-170.26)	QKADAVGVTVDGLFNKAKDISSGLSWNKLGS	14	-0.0685103	0.13049	0.0887374	0.100843	-0.185967	-0.0419963	0.189666	0.216858	0.329296	0.0529723	-0.189993	0.00590291	0.255078	0.0306892
AT3G46780.1	377	___1	AT3G46780.1	>AT3G46780.1 | Symbols: PTAC16 | plastid transcriptionally active 16 | chr3:17228766-17231021 FORWARD LENGTH=510	0.0168322	44.511	40.17	44.511	1	NaN	NaN	NaN	NaN	NaN	NaN	0	NaN	NaN	NaN	NaN	NaN	1	0.0168322	44.511	NaN	NaN	NaN	2		0.1704	1	EAAEAAK(1)EFEK	EAAEAAK(44.51)EFEK(-44.51)	AKVAADKAREAAEAAKEFEKQMQKLSEKEAE	7	NaN	0.432959	-0.289281	NaN	NaN	0.36614	NaN	-0.103829	NaN	NaN	NaN	0.432959	NaN	-0.289281
AT3G46780.1	381	___1	AT3G46780.1	>AT3G46780.1 | Symbols: PTAC16 | plastid transcriptionally active 16 | chr3:17228766-17231021 FORWARD LENGTH=510	0.0168182	83.998	58.19	58.246	1	NaN	NaN	NaN	1	0.0168182	83.998	0	NaN	1	NaN	0.0550828	58.246	NaN	NaN	NaN	0	NaN	NaN	2		-1.4411	1	EFEK(1)QMQK	EFEK(58.25)QMQK(-58.25)	ADKAREAAEAAKEFEKQMQKLSEKEAEAASL	4	-0.0623091	-0.268087	0.0309717	NaN	0.0471196	NaN	-0.243865	NaN	0.160404	NaN	-0.0623091	NaN	-0.268087	NaN
AT3G46780.1	147	___1	AT3G46780.1	>AT3G46780.1 | Symbols: PTAC16 | plastid transcriptionally active 16 | chr3:17228766-17231021 FORWARD LENGTH=510	0.0106624	77.744	30.948	77.744	1	NaN	NaN	NaN	1	0.0297602	77.662	NaN	NaN	1	NaN	0.0297063	77.744	1	0.0106624	63.816	0	NaN	NaN	2		-0.92676	1	ILSNDEVK(1)R	ILSNDEVK(77.74)R	ARVAATYKILSNDEVKRLNAVQSPFQDAESI	8	-0.127668	-0.00450825	0.162852	NaN	-0.0778326	NaN	-0.0132905	0.144699	0.468427	NaN	-0.127668	NaN	-0.00450825	-0.0284105
AT3G46780.1	389	___1	AT3G46780.1	>AT3G46780.1 | Symbols: PTAC16 | plastid transcriptionally active 16 | chr3:17228766-17231021 FORWARD LENGTH=510	2.24031e-11	79.489	75.627	62.203	1	1	2.24031e-11	79.489	NaN	NaN	NaN	1	3.80673e-09	NaN	62.617	NaN	NaN	1	4.46145e-09	62.203	NaN	NaN	NaN	3		1.5677	1	LSEK(1)EAEAASLAEDAQQK	LSEK(62.2)EAEAASLAEDAQQK(-62.2)	EAAKEFEKQMQKLSEKEAEAASLAEDAQQKA	4	-0.147394	-0.0568514	-0.123858	-0.0551266	NaN	-0.0516682	NaN	0.128161	NaN	-0.147394	NaN	-0.0568513	NaN	-0.123858
AT3G47070.1	99	___1	AT3G47070.1	>AT3G47070.1 | Symbols: | LOCATED IN: thylakoid, chloroplast thylakoid membrane, chloroplast, chloroplast envelope;EXPRESSED IN: 22 plant structures;EXPRESSED DURING: 13 growth stages;CONTAINS InterPro DOMAIN/s: Thylakoid soluble phosphoprotein TSP9 (I	7.69661e-14	120.92	101.82	46.318	1	1	9.62406e-05	73.834	NaN	NaN	NaN	1	0.000458403	NaN	46.318	NaN	NaN	NaN	NaN	NaN	NaN	NaN	NaN	2		1.004	1	SEGGFGGLGSLFK(1)K	SEGGFGGLGSLFK(46.32)K(-46.32)	PKKSEGGFGGLGSLFKK______________	13	-0.0194628	0.0416635	NaN	0.0433446	NaN	0.0267293	NaN	NaN	NaN	-0.0194628	NaN	0.0416635	NaN	NaN
AT3G47470.1	162	___1	AT3G47470.1	>AT3G47470.1 | Symbols: LHCA4, CAB4 | light-harvesting chlorophyll-protein complex I subunit A4 | chr3:17493622-17494773 REVERSE LENGTH=251	7.14888e-43	140.93	114.64	91.932	1	1	7.14888e-43	139.12	1	5.7216e-25	140.93	1	2.21226e-08	0	62.94	NaN	NaN	1	1.72399e-08	57.173	1	2.55696e-05	91.932	3		-0.29226	1	WQDIK(1)NPGSVNQDPIFK	WQDIK(91.93)NPGSVNQDPIFK(-91.93)	FILFHYVEIRRWQDIKNPGSVNQDPIFKQYS	5	-0.287577	-0.42005	-0.0243209	-0.105892	-0.219807	-0.384056	-0.384245	0.175173	0.136585	-0.167847	-0.407306	-0.383003	-0.457098	-0.0516682
AT3G48730.1	373	___1	AT3G48730.1	>AT3G48730.1 | Symbols: GSA2 | glutamate-1-semialdehyde 2,1-aminomutase 2 | chr3:18049697-18051550 FORWARD LENGTH=472	1.25553e-06	109.1	76.171	109.1	1	NaN	NaN	NaN	1	1.25553e-06	109.1	NaN	NaN	NaN	NaN	NaN	NaN	1	0.000324169	41.695	0	NaN	NaN	3		-0.079973	1	LSQPGTYEYLDK(1)ITK	LSQPGTYEYLDK(109.1)ITK(-109.1)	TLKRLSQPGTYEYLDKITKELTNGILEAGKK	12	0.648558	NaN	-0.15301	NaN	0.6124	NaN	NaN	-0.0139896	0.0429245	NaN	0.648557	NaN	NaN	-0.18007
AT3G48750.1	33	___1	AT3G48750.1	>AT3G48750.1 | Symbols: CDKA;1, CDC2AAT, CDK2, CDC2, CDC2A, CDKA1 | cell division control 2 | chr3:18072238-18074296 FORWARD LENGTH=294	0.00974229	48.568	36.985	48.568	0.999968	NaN	NaN	NaN	NaN	NaN	NaN	0.999968	0.00974229	NaN	48.568	NaN	NaN	0	NaN	NaN	NaN	NaN	NaN	3	+	0.54371	1	DKVTNETIALK(1)K	DK(-44.99)VTNETIALK(44.99)K(-48.57)	VYKARDKVTNETIALKKIRLEQEDEGVPSTA	11	NaN	-0.311793	0.896233	NaN	NaN	-0.298726	NaN	1.12009	NaN	NaN	NaN	-0.311793	NaN	0.896233
AT3G48870.2;AT3G48870.1;AT5G50920.1;AT3G45450.1	90;121;101;8	___1	AT3G48870.2;AT5G50920.1	>AT3G48870.2 | Symbols: HSP93-III | Clp ATPase | chr3:18122363-18125915 REVERSE LENGTH=921;>AT3G48870.1 | Symbols: ATCLPC, ATHSP93-III, HSP93-III | Clp ATPase | chr3:18122363-18126008 REVERSE LENGTH=952;>AT5G50920.1 | Symbols: CLPC, ATHSP93-V, HSP93-V, DCA	0.000423236	123.98	6.5846	104.06	1	NaN	NaN	NaN	NaN	NaN	NaN	NaN	NaN	1	NaN	0.000423236	123.98	NaN	NaN	NaN	0	NaN	NaN	2		1.5857	1	FTEK(1)AIK	FTEK(104.06)AIK(-104.06)	ASRCVPKAMFERFTEKAIKVIMLSQEEARRL;ASRFTVKAMFERFTEKAIKVIMLAQEEARRL	4	NaN	-0.213722	-0.0346627	NaN	NaN	NaN	-0.247662	NaN	0.0918014	NaN	NaN	NaN	-0.213721	NaN
AT3G48870.2;AT3G48870.1;AT5G50920.1	809;840;819	___1	AT3G48870.2;AT5G50920.1	>AT3G48870.2 | Symbols: HSP93-III | Clp ATPase | chr3:18122363-18125915 REVERSE LENGTH=921;>AT3G48870.1 | Symbols: ATCLPC, ATHSP93-III, HSP93-III | Clp ATPase | chr3:18122363-18126008 REVERSE LENGTH=952;>AT5G50920.1 | Symbols: CLPC, ATHSP93-V, HSP93-V, DCA	0.011268	101.97	41.955	101.97	1	NaN	NaN	NaN	NaN	NaN	NaN	0	NaN	1	NaN	0.011268	101.97	1	0.0604347	47.603	NaN	NaN	NaN	2		-1.1436	1	QLTK(1)LEVK	QLTK(101.97)LEVK(-101.97)	FLNRLDEMIVFRQLTKLEVKEIADILLKEVF;FLNRLDEMIVFRQLTKLEVKEIADIMLKEVV	4	NaN	0.257099	0.0886844	NaN	NaN	0.499986	-0.0355201	0.236952	NaN	NaN	NaN	0.515612	-0.00141456	0.0886844
AT3G48870.2;AT3G48870.1;AT5G50920.1;AT3G45450.1	147;178;158;65	___1	AT3G48870.2;AT5G50920.1	>AT3G48870.2 | Symbols: HSP93-III | Clp ATPase | chr3:18122363-18125915 REVERSE LENGTH=921;>AT3G48870.1 | Symbols: ATCLPC, ATHSP93-III, HSP93-III | Clp ATPase | chr3:18122363-18126008 REVERSE LENGTH=952;>AT5G50920.1 | Symbols: CLPC, ATHSP93-V, HSP93-V, DCA	0.001468	91.701	55.017	91.701	1	1	0.011013	57.785	NaN	NaN	NaN	1	0.00937821	1	68.657	0.00594727	91.701	1	0.001468	86.898	0	NaN	NaN	2		-0.44772	1	VEVEK(1)IIGR	VEVEK(91.7)IIGR	KSMGINLKDARVEVEKIIGRGSGFVAVEIPF;KSMGINLKDSRVEVEKIIGRGSGFVAVEIPF	5	-0.263733	-0.18758	0.120175	-0.160411	NaN	-0.0272044	-0.452195	0.365692	0.169668	-0.263733	NaN	0.0524158	-0.427576	0.246712
AT3G48930.1;AT4G30800.1;AT5G23740.1	11;11;11	___1	AT3G48930.1;AT5G23740.1	>AT3G48930.1 | Symbols: EMB1080 | Nucleic acid-binding, OB-fold-like protein | chr3:18141017-18142189 REVERSE LENGTH=160;>AT4G30800.1 | Symbols: | Nucleic acid-binding, OB-fold-like protein | chr4:15001216-15002392 FORWARD LENGTH=159;>AT5G23740.1 | Symbol	0.000773226	119.57	86.015	105.39	1	NaN	NaN	NaN	1	0.000773226	119.57	NaN	NaN	1	NaN	0.0179474	105.39	NaN	NaN	NaN	0	NaN	NaN	2		-0.80219	1	AFLK(1)QPK	AFLK(105.39)QPK(-105.39)	_____MAEQTEKAFLKQPKVFLSSKISGKGK;_____MAEQTEKAFLKQPKVFLSSKKSGKGK	4	0.0425042	-0.0681506	0.211386	NaN	0.0922074	NaN	-0.0885462	NaN	0.28629	NaN	0.0425042	NaN	-0.0681506	NaN
AT3G48930.1	57	___1	AT3G48930.1	>AT3G48930.1 | Symbols: EMB1080 | Nucleic acid-binding, OB-fold-like protein | chr3:18141017-18142189 REVERSE LENGTH=160	0.00606225	94.122	52.722	94.122	1	0	NaN	NaN	1	0.00606225	94.122	1	0.0151894	0	63.091	NaN	NaN	1	0.009691	68.676	0	NaN	NaN	2		-0.65634	1	EAIDGAYVDK(1)K	EAIDGAYVDK(94.12)K(-94.12)	GFKTPREAIDGAYVDKKCPFTGTVSIRGRIL	10	-0.304055	-0.308124	-0.0259563	-0.0733781	-0.524728	-0.258805	-0.393975	0.144699	0.168	-0.0503381	-0.557773	-0.196277	-0.41997	-0.0460867
AT3G48930.1;AT4G30800.1;AT5G23740.1	44;44;44	___1	AT3G48930.1;AT5G23740.1	>AT3G48930.1 | Symbols: EMB1080 | Nucleic acid-binding, OB-fold-like protein | chr3:18141017-18142189 REVERSE LENGTH=160;>AT4G30800.1 | Symbols: | Nucleic acid-binding, OB-fold-like protein | chr4:15001216-15002392 FORWARD LENGTH=159;>AT5G23740.1 | Symbol	3.95743e-08	132.17	91.177	132.17	1	1	0.000632185	84.479	1	0.00394159	88.338	1	3.95743e-08	1	101.39	0.00106905	132.17	1	0.000935631	81.923	0	NaN	NaN	2		-0.02304	1	NIGLGFK(1)TPR	NIGLGFK(132.17)TPR	GKGGNRFWKNIGLGFKTPREAIDGAYIDSKC;GKGGNRFWKNIGLGFKTPREAIDGAYVDKKC	7	0.475836	0.126844	0.191261	0.172616	0.901263	-0.0126646	0.160404	0.190804	0.454913	0.0877344	0.863939	0.040682	0.213005	0.0492126
AT3G48990.1	513	___1	AT3G48990.1	>AT3G48990.1 | Symbols: | AMP-dependent synthetase and ligase family protein | chr3:18159031-18161294 REVERSE LENGTH=514	0.000153641	86.898	64.905	41.704	1	NaN	NaN	NaN	NaN	NaN	NaN	1	0.0243767	NaN	49.3	NaN	NaN	1	0.0511531	41.704	NaN	NaN	NaN	2	+	-0.64317	1	IVAQHFLEK(1)P	IVAQHFLEK(41.7)P	SGKIQRRIVAQHFLEKP______________	9	NaN	0.170951	0.359859	NaN	NaN	0.0851526	NaN	0.459327	NaN	NaN	NaN	0.170951	NaN	0.359859
AT3G49010.4;AT3G49010.3;AT3G49010.2;AT3G49010.1;AT3G49010.5;AT3G48960.1;AT5G23900.1	200;202;202;202;149;202;202	___1	AT3G49010.4;AT5G23900.1	>AT3G49010.4 | Symbols: ATBBC1, BBC1, RSU2 | breast basic conserved 1 | chr3:18166971-18168047 REVERSE LENGTH=204;>AT3G49010.3 | Symbols: ATBBC1, BBC1, RSU2 | breast basic conserved 1 | chr3:18166971-18168047 REVERSE LENGTH=206;>AT3G49010.2 | Symbols: ATBB	0.0166688	77.062	35.663	77.062	1	NaN	NaN	NaN	1	0.0166688	77.062	NaN	NaN	0	NaN	NaN	NaN	NaN	NaN	NaN	0	NaN	NaN	2		-0.14777	1	AAEAEK(1)EEK	AAEAEK(77.06)EEK(-77.06)	ARHAGARAKRAAEAEKEEKK___________;KRHAGARAKRAAEAEKEEKK___________	6	-0.376302	-0.000432859	-0.171661	NaN	-0.368588	NaN	0.0100636	NaN	-0.119166	NaN	-0.376302	NaN	-0.000432859	NaN
AT3G50820.1	271	___1	AT3G50820.1	>AT3G50820.1 | Symbols: PSBO2, PSBO-2, OEC33 | photosystem II subunit O-2 | chr3:18891008-18892311 REVERSE LENGTH=331	3.7442e-07	118.77	73.333	106.58	1	1	3.7442e-07	90.412	1	0.000662538	92.247	NaN	NaN	1	NaN	6.40078e-06	118.77	1	0.000853698	73.927	0	NaN	NaN	2		2.0245	1	GDEEELSK(1)ENVK	GDEEELSK(106.58)ENVK(-106.58)	VALPAGGRGDEEELSKENVKNTAASVGEITL	8	-0.0123396	1.68625	0.202679	0.128425	-0.0866299	NaN	1.66798	0.31429	0.43957	0.110764	-0.135443	NaN	1.68625	0.116232
AT3G51820.1	361	___1	AT3G51820.1	>AT3G51820.1 | Symbols: ATG4, G4, CHLG | UbiA prenyltransferase family protein | chr3:19216301-19218934 REVERSE LENGTH=387	0.00252377	104.22	65.344	80.706	1	1	0.0397458	77.662	1	0.0170122	93.096	1	0.0056528	1	77.662	0.00931936	104.22	1	0.00252377	72.891	NaN	NaN	NaN	2		-0.56455	1	DPVK(1)YDVK	DPVK(80.71)YDVK(-80.71)	PQIVFQFKYFLKDPVKYDVKYQASAQPFLVL	4	-0.211226	-0.177665	0.350724	-0.265969	-0.119087	-0.146292	-0.343732	0.518737	NaN	-0.265743	-0.156708	-0.0872428	-0.268087	0.350724
AT3G51880.4;AT3G51880.3;AT3G51880.1;AT3G51880.2	18;18;18;18	___1	AT3G51880.4	>AT3G51880.4 | Symbols: HMGB1 | high mobility group B1 | chr3:19247241-19248491 REVERSE LENGTH=161;>AT3G51880.3 | Symbols: HMGB1, NFD1 | high mobility group B1 | chr3:19247241-19248491 REVERSE LENGTH=178;>AT3G51880.1 | Symbols: HMGB1, NFD1 | high mobility	0.000134336	118.28	79.975	118.28	1	1	0.000134336	105.98	1	0.00449069	98.754	1	0.000213769	1	90.913	0.00611731	118.28	1	0.0099479	76.228	0	NaN	NaN	2		0.3126	1	EALK(1)PVDDR	EALK(118.28)PVDDR	TAKGKDKVKTTKEALKPVDDRKVGKRKAPAE	4	-0.199877	-0.285855	-0.236104	-0.135808	-0.168982	-0.434676	-0.362251	-0.114316	-0.161024	-0.199587	-0.200167	-0.312957	-0.258753	-0.301213
AT3G52140.1;AT3G52140.2;AT3G52140.4;AT3G52140.3	619;619;631;631	___1	AT3G52140.1	>AT3G52140.1 | Symbols: | tetratricopeptide repeat (TPR)-containing protein | chr3:19333232-19341295 FORWARD LENGTH=1403;>AT3G52140.2 | Symbols: | tetratricopeptide repeat (TPR)-containing protein | chr3:19333232-19341295 FORWARD LENGTH=1407;>AT3G52140.4	9.64269e-06	128.81	97.389	63.624	1	NaN	NaN	NaN	1	9.64269e-06	128.81	NaN	NaN	1	NaN	0.000288401	104.82	NaN	NaN	NaN	1	0.00912273	63.624	3		0.31457	1	VLEAAK(1)LLHIK	VLEAAK(63.62)LLHIK(-63.62)	ICWNEDFHAKVLEAAKLLHIKEHSVIDASET	6	0.276318	0.591009	0.348799	NaN	0.239031	NaN	0.565597	NaN	0.509746	NaN	0.276318	NaN	0.591009	NaN
AT3G52180.1;AT3G52180.2	237;237	___1	AT3G52180.1	>AT3G52180.1 | Symbols: ATPTPKIS1, DSP4, SEX4, ATSEX4 | dual specificity protein phosphatase (DsPTP1) family protein | chr3:19349884-19353459 REVERSE LENGTH=379;>AT3G52180.2 | Symbols: ATPTPKIS1, DSP4, SEX4, ATSEX4 | dual specificity protein phosphatase (D	0.00189899	99.752	44.688	99.752	1	0	NaN	NaN	NaN	NaN	NaN	1	0.00345971	1	64.374	0.00189899	99.752	1	0.00382932	69.721	0	NaN	NaN	2		0.23529	1	SCFPK(1)LDAIR	SCFPK(99.75)LDAIR	MEAHKLLMSKRSCFPKLDAIRNATIDILTGL	5	-0.0296175	-0.08961	-0.0497905	0.0309717	NaN	-0.143644	-0.200664	0.0836559	0.0703893	-0.0296175	NaN	-0.0672131	-0.112007	-0.0422042
AT3G52960.1	132	___1	AT3G52960.1	>AT3G52960.1 | Symbols: | Thioredoxin superfamily protein | chr3:19639699-19640403 FORWARD LENGTH=234	0.000182671	66.393	55.844	48.568	1	1	0.0215236	47.712	NaN	NaN	NaN	1	0.00661385	NaN	46.069	NaN	NaN	1	0.000182671	48.568	NaN	NaN	NaN	3	+	0.48675	1	HVPGFVSK(1)AGELR	HVPGFVSK(48.57)AGELR	FTPTCSQKHVPGFVSKAGELRSKGIDVIACI	8	-2.29846	NaN	0.111298	-2.14784	NaN	NaN	NaN	0.315682	NaN	-2.29846	NaN	NaN	NaN	0.111298
AT3G53130.1	131	___1	AT3G53130.1	>AT3G53130.1 | Symbols: LUT1, CYP97C1 | Cytochrome P450 superfamily protein | chr3:19692812-19695278 FORWARD LENGTH=539	2.79112e-08	105.19	77.425	103.76	1	1	2.79112e-08	68.168	1	1.62905e-07	105.19	1	1.11419e-06	1	51.771	0.000134634	103.76	1	6.9177e-05	44.252	0	NaN	NaN	3		-1.4398	1	NFVIVSDPAIAK(1)HVLR	NFVIVSDPAIAK(103.76)HVLR	AGPRNFVIVSDPAIAKHVLRNYPKYAKGLVA	12	0.0695099	0.0928568	0.0259487	-0.0765846	0.281075	-0.0999737	0.211884	0.0427844	0.230449	-0.0596002	0.19862	-0.0327576	0.218471	-0.150113
AT3G53650.1	23	___1	AT3G53650.1	>AT3G53650.1 | Symbols: | Histone superfamily protein | chr3:19889358-19889774 FORWARD LENGTH=138	0.0153366	85.862	37.313	85.862	1	NaN	NaN	NaN	0	NaN	NaN	0.999886	0.033575	1	42.317	0.0423865	85.862	0.999981	0.0153366	50.088	0	NaN	NaN	2	+	0.32429	1;2	APAEK(1)LPK	APAEK(85.86)LPK(-85.86)	KKPAGKKPAEKAPAEKLPKAEKKITKEGGSE	5	-0.0318281	-0.0229179	-0.285231	NaN	0.262193	NaN	0.0862402	NaN	-0.129197	NaN	-0.0318281	NaN	-0.022918	NaN
AT3G53740.4;AT3G53740.3;AT3G53740.2;AT3G53740.1;AT5G02450.1	58;58;58;58;54	___1	AT3G53740.4;AT5G02450.1	>AT3G53740.4 | Symbols: | Ribosomal protein L36e family protein | chr3:19913921-19914813 REVERSE LENGTH=112;>AT3G53740.3 | Symbols: | Ribosomal protein L36e family protein | chr3:19913921-19914813 REVERSE LENGTH=112;>AT3G53740.2 | Symbols: | Ribosomal p	0.0105473	54.343	29.49	54.343	1	0	NaN	NaN	NaN	NaN	NaN	1	0.0105473	NaN	54.343	NaN	NaN	NaN	NaN	NaN	NaN	NaN	NaN	2		1.6485	1	EVAGQAPYEK(1)R	EVAGQAPYEK(54.34)R	IRNLIKEVAGQAPYEKRITELLKVGKDKRAL	10	-0.193008	0.00460933	NaN	-0.164464	NaN	-0.0392363	NaN	NaN	NaN	-0.193008	NaN	0.00460933	NaN	NaN
AT3G54210.1	125	___1	AT3G54210.1	>AT3G54210.1 | Symbols: | Ribosomal protein L17 family protein | chr3:20067672-20068385 REVERSE LENGTH=211	6.5702e-07	93.345	50.502	54.198	1	NaN	NaN	NaN	NaN	NaN	NaN	NaN	NaN	1	NaN	0.0208996	55.721	1	6.5702e-07	90.05	1	0.062989	54.198	3		2.1751	1	GLTTQLLK(1)HGR	GLTTQLLK(54.2)HGR	DQRKALLRGLTTQLLKHGRIKTTRARASAMR	8	NaN	0.55562	-0.13454	NaN	NaN	NaN	0.566279	0.0858326	NaN	NaN	NaN	NaN	0.55562	-0.13454
AT3G54470.1	227	___1	AT3G54470.1	>AT3G54470.1 | Symbols: | uridine 5'-monophosphate synthase / UMP synthase (PYRE-F) (UMPS) | chr3:20168285-20170245 REVERSE LENGTH=476	0.000239879	88.596	49.292	88.596	1	1	0.0101884	54.259	NaN	NaN	NaN	1	0.00617643	NaN	60.255	NaN	NaN	1	0.000239879	88.596	NaN	NaN	NaN	2	+	-0.67027	1	SELSK(1)NPTGK	SELSK(88.6)NPTGK(-88.6)	PKPRVLGFKERSELSKNPTGKKLFDIMLKKE	5	0.0244615	-0.0718457	-0.329867	0.140648	NaN	-0.0911103	NaN	-0.111602	NaN	0.0244615	NaN	-0.0718457	NaN	-0.329867
AT3G54560.1	7	___1	AT3G54560.1	>AT3G54560.1 | Symbols: HTA11 | histone H2A 11 | chr3:20196532-20197466 FORWARD LENGTH=136	1.98426e-98	193.31	147.58	153.32	1	1	2.09652e-42	115.87	1	1.98426e-98	193.31	1	1.89882e-42	1	141.87	5.82648e-75	188.1	1	1.13212e-43	133.86	1	1.46283e-22	133.86	3		0.1272	1;2;3	GGK(1)GLVAAK(1)TMAANK	GGK(153.32)GLVAAK(153.32)TMAANK(-153.32)	_________MAGKGGKGLVAAKTMAANKDKD	3	0.161629	0.0317024	0.167727	0.179511	0.241596	0.0299829	0.0851526	0.292664	0.451752	0.159758	0.163499	0.0549179	0.00848693	0.0536674
AT3G54560.1	13	___1	AT3G54560.1	>AT3G54560.1 | Symbols: HTA11 | histone H2A 11 | chr3:20196532-20197466 FORWARD LENGTH=136	1.98426e-98	193.31	147.58	45.614	1	1	2.09652e-42	115.87	1	1.98426e-98	193.31	1	1.89882e-42	1	141.87	5.82648e-75	188.1	1	1.13212e-43	133.86	1	1.46283e-22	133.86	3		-0.052112	1;2;3	GLVAAK(1)TMAANK(1)DK	GLVAAK(45.61)TMAANK(45.61)DK(-45.61)	___MAGKGGKGLVAAKTMAANKDKDKDKKKP	6	-0.302315	-0.439662	-0.566601	NaN	-0.232193	-0.44385	-0.598457	-0.336501	-0.421709	NaN	-0.302315	-0.382062	-0.497262	-0.529843
AT3G54660.1	202	___1	AT3G54660.1	>AT3G54660.1 | Symbols: GR, EMB2360, ATGR2 | glutathione reductase | chr3:20230356-20233100 REVERSE LENGTH=565	0.00781275	89.9	62.479	89.9	1	0	NaN	NaN	1	0.0136031	84.31	0	NaN	1	NaN	0.00781275	89.9	1	0.0172658	51.445	0	NaN	NaN	2		-0.46106	1	ANVK(1)LIEGR	ANVK(89.9)LIEGR	RLTGIYKNILSKANVKLIEGRGKVIDPHTVD	4	0.0453481	0.628669	-0.0562265	0.163628	0.0398403	-0.0824689	1.27059	0.142479	0.0529723	0.0999011	-0.00920483	-0.0520122	1.30935	-0.0321821
AT3G54760.2;AT3G54760.1	727;758	___1	AT3G54760.2	>AT3G54760.2 | Symbols: | dentin sialophosphoprotein-related | chr3:20269659-20272037 REVERSE LENGTH=761;>AT3G54760.1 | Symbols: | dentin sialophosphoprotein-related | chr3:20269659-20272037 REVERSE LENGTH=792	0.00161503	103.21	52.762	103.21	1	0	NaN	NaN	NaN	NaN	NaN	1	0.0156822	1	46.352	0.00161503	103.21	0	NaN	NaN	0	NaN	NaN	2		-0.38201	1	FNIFGTK(1)VVK	FNIFGTK(103.21)VVK(-103.21)	EVAYNSAGRFNIFGTKVVKYELSRNVTETFK	7	-0.110277	-0.00316134	0.0941677	-0.0583528	NaN	-0.0890065	-0.0233285	0.227125	0.163756	-0.110277	NaN	-0.0276602	0.0213375	0.0926134
AT3G54890.4;AT3G54890.1	179;179	___1	AT3G54890.4	>AT3G54890.4 | Symbols: LHCA1 | photosystem I light harvesting complex gene 1 | chr3:20339881-20340922 REVERSE LENGTH=213;>AT3G54890.1 | Symbols: LHCA1 | photosystem I light harvesting complex gene 1 | chr3:20339706-20340922 REVERSE LENGTH=241	1.99514e-28	146.96	110.01	97.203	1	NaN	NaN	NaN	1	1.11133e-20	136.6	1	0.000244739	1	38.376	1.99514e-28	146.96	1	0.000108168	42.947	1	1.82297e-05	97.203	3		-0.84928	1	YPGGAFDPLGYSK(1)DPK	YPGGAFDPLGYSK(97.2)DPK(-97.2)	KKKYPGGAFDPLGYSKDPKKLEELKVKEIKN	13	-0.0770563	0.112176	0.168471	NaN	-0.0311498	0.00906043	0.0213375	0.310224	0.300534	NaN	-0.0770563	0.0732718	0.151079	0.146264
AT3G54890.4;AT3G54890.1	160;160	___1	AT3G54890.4	>AT3G54890.4 | Symbols: LHCA1 | photosystem I light harvesting complex gene 1 | chr3:20339881-20340922 REVERSE LENGTH=213;>AT3G54890.1 | Symbols: LHCA1 | photosystem I light harvesting complex gene 1 | chr3:20339706-20340922 REVERSE LENGTH=241	0.000722868	134.25	92.799	96.665	1	1	0.0667983	45.368	1	0.000722868	134.25	0	NaN	1	NaN	0.00502827	96.665	0	NaN	NaN	0	NaN	NaN	2		-1.0929	1	SMEK(1)DPEK	SMEK(96.67)DPEK(-96.67)	EFLAIAFVEHQRSMEKDPEKKKYPGGAFDPL	4	-0.146185	-0.17921	-0.0947035	0.0837921	-0.257701	-0.332753	-0.0299268	0.0496307	0.0236102	0.0366088	-0.328978	-0.279004	-0.0794171	-0.0935865
AT3G55800.1	284	___1	AT3G55800.1	>AT3G55800.1 | Symbols: SBPASE | sedoheptulose-bisphosphatase | chr3:20709640-20711421 FORWARD LENGTH=393	0.0131278	55.314	33.942	46.352	1	1	0.0131278	55.314	NaN	NaN	NaN	1	0.0577484	NaN	38.783	NaN	NaN	1	0.0231474	46.352	NaN	NaN	NaN	2	+	-0.39511	1	LIDYYVK(1)EK	LIDYYVK(46.35)EK(-46.35)	TFDNSEYSKLIDYYVKEKYTLRYTGGMVPDV	7	0.765789	0.510253	0.183455	0.834711	NaN	0.436055	NaN	0.313362	NaN	0.765789	NaN	0.510253	NaN	0.183455
AT3G55800.1	305	___1	AT3G55800.1	>AT3G55800.1 | Symbols: SBPASE | sedoheptulose-bisphosphatase | chr3:20709640-20711421 FORWARD LENGTH=393	8.54749e-29	151.11	88.428	142.4	1	1	4.73669e-08	63.691	1	8.54749e-29	151.11	1	0.000774096	1	38.777	8.52628e-25	142.4	0	NaN	NaN	0	NaN	NaN	3		-0.024672	1	YTGGMVPDVNQIIVK(1)EK	YTGGMVPDVNQIIVK(142.4)EK(-142.4)	RYTGGMVPDVNQIIVKEKGIFTNVTSPTAKA	15	0.688483	0.565414	0.582994	0.852319	0.625364	0.360758	0.616075	0.889707	0.575022	0.812539	0.564427	0.419862	0.710966	0.764686
AT3G56910.1	92	___1	AT3G56910.1	>AT3G56910.1 | Symbols: PSRP5 | plastid-specific 50S ribosomal protein 5 | chr3:21069558-21070257 REVERSE LENGTH=148	2.59253e-06	94.45	60.832	58.246	1	NaN	NaN	NaN	1	2.96958e-05	94.45	NaN	NaN	1	NaN	0.0646942	58.246	1	2.59253e-06	46.892	0	NaN	NaN	3		-0.60176	1	TVVAAVPVDK(1)LPLESK	TVVAAVPVDK(58.25)LPLESK(-58.25)	SKEEPKTVVAAVPVDKLPLESKEAKEKLLLE	10	-0.220026	NaN	0.040119	NaN	-0.178355	NaN	NaN	0.360308	0.0268709	NaN	-0.220026	NaN	NaN	0.193961
AT3G56940.1;AT3G56940.2	123;46	___1	AT3G56940.1	>AT3G56940.1 | Symbols: CRD1, CHL27, ACSF | dicarboxylate diiron protein, putative (Crd1) | chr3:21076594-21078269 FORWARD LENGTH=409;>AT3G56940.2 | Symbols: CRD1 | dicarboxylate diiron protein, putative (Crd1) | chr3:21076825-21078269 FORWARD LENGTH=332	0.00887687	64.121	54.466	48.513	1	NaN	NaN	NaN	NaN	NaN	NaN	1	0.00887687	NaN	64.121	NaN	NaN	1	0.0115218	48.513	NaN	NaN	NaN	2	+	0.58239	1	EAADK(1)LQGPLR	EAADK(48.51)LQGPLR	QTHFVRNKEFKEAADKLQGPLRQIFVEFLER	5	NaN	-0.0661404	-0.130286	NaN	NaN	-0.130097	NaN	0.0565835	NaN	NaN	NaN	-0.0661404	NaN	-0.130287
AT3G57560.1	305	___1	AT3G57560.1	>AT3G57560.1 | Symbols: NAGK | N-acetyl-l-glutamate kinase | chr3:21311164-21312207 REVERSE LENGTH=347	0.000619716	100.25	61.97	59.908	1	NaN	NaN	NaN	1	0.000619716	100.25	NaN	NaN	1	NaN	0.000689219	99.013	NaN	NaN	NaN	0	NaN	NaN	2		0.17191	1	VAGGMIPK(1)VK	VAGGMIPK(59.91)VK(-59.91)	KKMIEDGKVAGGMIPKVKCCIRSLAQGVKTA	8	0.0371714	0.0439044	0.38648	NaN	0.0672257	NaN	-0.000129853	NaN	0.390778	NaN	0.0371714	NaN	0.0439044	NaN
AT3G58610.3;AT3G58610.2;AT3G58610.1	110;110;110	___1	AT3G58610.3	>AT3G58610.3 | Symbols: | ketol-acid reductoisomerase | chr3:21671561-21674639 FORWARD LENGTH=591;>AT3G58610.2 | Symbols: | ketol-acid reductoisomerase | chr3:21671561-21674639 FORWARD LENGTH=591;>AT3G58610.1 | Symbols: | ketol-acid reductoisomerase | c	8.88966e-08	108.98	66.649	108.98	1	1	0.00177643	63.091	1	0.000683382	91.469	NaN	NaN	1	NaN	9.17264e-05	108.98	NaN	NaN	NaN	NaN	NaN	NaN	3		0.034005	1	DLFK(1)HLPDAFK	DLFK(108.98)HLPDAFK(-108.98)	AGYEEYIVRGGRDLFKHLPDAFKGIKQIGVI	4	0.311489	-0.181035	NaN	0.608525	0.110363	NaN	-0.24226	NaN	NaN	0.541911	0.081067	NaN	-0.181035	NaN
AT3G60245.1	13	___1	AT3G60245.1	>AT3G60245.1 | Symbols: | Zinc-binding ribosomal protein family protein | chr3:22268803-22269750 FORWARD LENGTH=92	0.00417432	87.184	34.122	87.184	1	NaN	NaN	NaN	1	0.0227527	67.385	NaN	NaN	1	NaN	0.00417432	87.184	NaN	NaN	NaN	NaN	NaN	NaN	2		-0.42488	1	VGIVGK(1)YGTR	VGIVGK(87.18)YGTR	___MAKRTKKVGIVGKYGTRYGASIRKQIKK	6	-0.457811	-0.571214	NaN	NaN	-0.397239	NaN	-0.58502	NaN	NaN	NaN	-0.457811	NaN	-0.571214	NaN
AT3G60750.2;AT3G60750.1	473;474	___1	AT3G60750.2	>AT3G60750.2 | Symbols: | Transketolase | chr3:22454004-22456824 FORWARD LENGTH=740;>AT3G60750.1 | Symbols: | Transketolase | chr3:22454004-22456824 FORWARD LENGTH=741	9.49416e-23	142.45	130.87	79.639	1	1	9.49416e-23	142.45	1	0.00282074	70.563	1	4.20655e-21	1	129.38	0.00113116	79.639	1	9.49416e-23	142.45	0	NaN	NaN	3		0.1955	1	AFGDFQK(1)ATPEER	AFGDFQK(79.64)ATPEER	ASSNMTLLKAFGDFQKATPEERNLRFGVREH	7	0.063454	0.0795407	0.0140353	0.185486	0.00633396	-0.0383767	0.072586	0.0875986	0.329985	0.158854	-0.0319461	0.0177795	0.141302	-0.112054
AT3G60750.2;AT3G60750.1	315;316	___1	AT3G60750.2	>AT3G60750.2 | Symbols: | Transketolase | chr3:22454004-22456824 FORWARD LENGTH=740;>AT3G60750.1 | Symbols: | Transketolase | chr3:22454004-22456824 FORWARD LENGTH=741	0.000281415	81.625	58.252	61.344	1	1	0.0334763	39.785	NaN	NaN	NaN	1	0.0351171	NaN	39.179	NaN	NaN	1	0.00544632	61.344	NaN	NaN	NaN	2	+	0.88351	1	TVTDK(1)PTLIK	TVTDK(61.34)PTLIK(-61.34)	DEIRAAIKEAKTVTDKPTLIKVTTTIGYGSP	5	0.0706641	0.124196	0.000144286	0.132116	NaN	0.0583859	NaN	0.176323	NaN	0.0706641	NaN	0.124196	NaN	0.000144286
AT3G60750.2;AT3G60750.1	396;397	___1	AT3G60750.2	>AT3G60750.2 | Symbols: | Transketolase | chr3:22454004-22456824 FORWARD LENGTH=740;>AT3G60750.1 | Symbols: | Transketolase | chr3:22454004-22456824 FORWARD LENGTH=741	0.00604448	91.313	50.586	91.313	1	NaN	NaN	NaN	0	NaN	NaN	1	0.0158456	0	56.404	NaN	NaN	1	0.0124558	59.198	1	0.00604448	91.313	2		-0.1377	1	K(1)YPEEASELK	K(91.31)YPEEASELK(-91.31)	TLESDWSAKFAAYEKKYPEEASELKSIITGE	1	-0.134034	-0.115821	0.0798309	NaN	-0.0708453	-0.0948494	-0.176707	0.270469	0.176833	NaN	-0.134034	-0.0703756	-0.161266	0.104605
AT3G61870.2;AT3G61870.1	167;167	___1	AT3G61870.2	>AT3G61870.2 | Symbols: | unknown protein;FUNCTIONS IN: molecular_function unknown;INVOLVED IN: biological_process unknown;LOCATED IN: chloroplast, chloroplast inner membrane;EXPRESSED IN: 23 plant structures;EXPRESSED DURING: 14 growth stages;Has 3	0.00392995	117.53	74.084	117.53	1	1	0.034123	83.783	1	0.0128267	99.688	1	0.0311017	1	102.62	0.00392995	117.53	1	0.0326112	97.565	0	NaN	NaN	2		0.97411	1	ELVK(1)GSYR	ELVK(117.53)GSYR	ELQIQRLTEERKELVKGSYRDKHFDAGSVLL	4	-0.150818	-0.053661	-0.00376881	-0.203103	-0.0253532	-0.10372	-0.106203	0.0875986	0.169284	-0.222936	-0.0787008	-0.0260288	-0.0812932	-0.0632886
AT3G61870.2;AT3G61870.1	126;126	___1	AT3G61870.2	>AT3G61870.2 | Symbols: | unknown protein;FUNCTIONS IN: molecular_function unknown;INVOLVED IN: biological_process unknown;LOCATED IN: chloroplast, chloroplast inner membrane;EXPRESSED IN: 23 plant structures;EXPRESSED DURING: 14 growth stages;Has 3	5.84906e-06	84.479	69.336	84.479	1	1	0.000274577	79.492	NaN	NaN	NaN	1	0.000274577	NaN	77.062	NaN	NaN	1	5.84906e-06	84.479	NaN	NaN	NaN	3	+	0.18096	1	TIQSEISDLK(1)K	TIQSEISDLK(84.48)K(-84.48)	QWRRVRTIQSEISDLKKQLKPTPVSPDGSTA	10	0.356482	-0.0369846	0.228234	0.381394	NaN	-0.0802709	NaN	0.430178	NaN	0.356482	NaN	-0.0369846	NaN	0.228234
AT3G63140.1	338	___1	AT3G63140.1	>AT3G63140.1 | Symbols: CSP41A | chloroplast stem-loop binding protein of 41 kDa | chr3:23327006-23328620 REVERSE LENGTH=406	0.00902674	111.95	52.966	95.502	1	NaN	NaN	NaN	1	0.0280131	95.502	NaN	NaN	1	NaN	0.0280131	95.502	NaN	NaN	NaN	NaN	NaN	NaN	2		-0.98969	1	AIGVDAK(1)K	AIGVDAK(95.5)K(-95.5)	VEIVHYDPKAIGVDAKKAFLFRNMHFYAEPR	7	0.22033	-0.00859519	NaN	NaN	0.251204	NaN	-0.069467	NaN	NaN	NaN	0.22033	NaN	-0.00859519	NaN
AT3G63140.1	389	___1	AT3G63140.1	>AT3G63140.1 | Symbols: CSP41A | chloroplast stem-loop binding protein of 41 kDa | chr3:23327006-23328620 REVERSE LENGTH=406	0.00306771	107.34	59.06	107.34	1	1	0.0186965	50.108	NaN	NaN	NaN	1	0.042079	1	42.21	0.00306771	107.34	NaN	NaN	NaN	NaN	NaN	NaN	2		0.17566	1	EIK(1)FELDDK	EIK(107.34)FELDDK(-107.34)	RFEEYVKIGRDKKEIKFELDDKILEALKTPV	3	0.318346	0.263211	NaN	0.299831	NaN	-0.0221266	0.355806	NaN	NaN	0.318346	NaN	0.0640551	0.462366	NaN
AT3G63140.1	331	___1	AT3G63140.1	>AT3G63140.1 | Symbols: CSP41A | chloroplast stem-loop binding protein of 41 kDa | chr3:23327006-23328620 REVERSE LENGTH=406	4.94193e-46	152.94	127.4	152.94	1	1	4.03814e-10	79.837	1	1.87351e-26	145.94	1	1.97074e-32	1	113.88	5.96564e-15	125.39	1	4.94193e-46	148.26	1	2.18123e-29	152.94	3		0.23171	1	TVEIVHYDPK(1)AIGVDAK	TVEIVHYDPK(152.94)AIGVDAK(-152.94)	AAAAGKTVEIVHYDPKAIGVDAKKAFLFRNM	10	-0.0429427	-0.2456	0.117122	0.0794293	0.217727	0.0758749	0.190172	0.320542	0.376179	-0.111056	0.0251707	0.070252	-0.561452	0.028852
AT3G63160.1	13	___1	AT3G63160.1	>AT3G63160.1 | Symbols: | FUNCTIONS IN: molecular_function unknown;INVOLVED IN: biological_process unknown;LOCATED IN: chloroplast outer membrane, thylakoid, chloroplast thylakoid membrane, chloroplast, chloroplast envelope;EXPRESSED IN: 21 plant struc	1.24896e-06	106.6	79.312	35.657	1	1	0.0206397	35.657	0.922891	1.24896e-06	106.6	0.928366	0.000491559	NaN	44.998	NaN	NaN	0.5	0.00152662	41.695	NaN	NaN	NaN	2		1.5047	1	SGGEVNFPK(1)LEK	SGGEVNFPK(35.66)LEK(-35.66)	___MVEKSGGEVNFPKLEKPTGKKQTATVVV	9	-0.192019	-0.132799	0.0771063	-0.162444	0.200881	0.0082	NaN	0.473527	NaN	-0.244548	-0.13949	-0.132799	NaN	0.0771063
AT3G63190.1	205	___1	AT3G63190.1	>AT3G63190.1 | Symbols: RRF, HFP108, cpRRF, AtcpRRF | ribosome recycling factor, chloroplast precursor | chr3:23342861-23344640 REVERSE LENGTH=275	0.00460057	109.66	66.581	109.66	1	NaN	NaN	NaN	1	0.0138676	98.048	NaN	NaN	1	NaN	0.00460057	109.66	NaN	NaN	NaN	NaN	NaN	NaN	2		-0.5498	1	ELSK(1)VVAK	ELSK(109.66)VVAK(-109.66)	LSLPPLTSDRRKELSKVVAKQSEEGKVALRN	4	-0.271792	0.0119249	NaN	NaN	-0.208744	NaN	-0.0352096	NaN	NaN	NaN	-0.271792	NaN	0.0119249	NaN
AT3G63190.1	231	___1	AT3G63190.1	>AT3G63190.1 | Symbols: RRF, HFP108, cpRRF, AtcpRRF | ribosome recycling factor, chloroplast precursor | chr3:23342861-23344640 REVERSE LENGTH=275	0.0166913	106.68	50.136	106.68	1	NaN	NaN	NaN	0	NaN	NaN	NaN	NaN	1	NaN	0.0166913	106.68	NaN	NaN	NaN	0	NaN	NaN	2		-0.43749	1	SYDK(1)LEK	SYDK(106.68)LEK(-106.68)	VALRNIRRDALKSYDKLEKEKKLSEDNVKDL	4	-0.210914	0.066537	0.0230425	NaN	-0.17511	NaN	0.0321009	NaN	0.156655	NaN	-0.210913	NaN	0.066537	NaN
AT3G63410.1	160	___1	AT3G63410.1	>AT3G63410.1 | Symbols: APG1, VTE3, IEP37, E37 | S-adenosyl-L-methionine-dependent methyltransferases superfamily protein | chr3:23415816-23417002 REVERSE LENGTH=338	2.61858e-13	65.207	63.698	63.225	1	1	2.61858e-13	65.207	NaN	NaN	NaN	NaN	NaN	NaN	NaN	NaN	NaN	1	4.1911e-09	63.225	NaN	NaN	NaN	3		0.9518	1	ECK(1)IVEGDAEDLPFPTDYADR	ECK(63.22)IVEGDAEDLPFPTDYADR	HQLAKAKQKEPLKECKIVEGDAEDLPFPTDY	3	-0.250114	NaN	0.129613	-0.13833	NaN	NaN	NaN	0.31603	NaN	-0.250114	NaN	NaN	NaN	0.129613
AT3G63410.1	247	___1	AT3G63410.1	>AT3G63410.1 | Symbols: APG1, VTE3, IEP37, E37 | S-adenosyl-L-methionine-dependent methyltransferases superfamily protein | chr3:23415816-23417002 REVERSE LENGTH=338	0.00259517	114.71	65.521	114.71	1	NaN	NaN	NaN	0	NaN	NaN	1	0.0108656	1	53.237	0.00285005	114.71	NaN	NaN	NaN	0	NaN	NaN	2		-0.27513	1	NAGFK(1)DVQLK	NAGFK(114.71)DVQLK(-114.71)	PKEEEYIEWFKNAGFKDVQLKRIGPKWYRGV	5	-0.72261	0.0268529	0.318114	NaN	-0.662255	-0.0620831	-0.0399776	NaN	0.486354	NaN	-0.72261	-0.00495696	0.0586628	NaN
AT4G00450.1	930	___1	AT4G00450.1	>AT4G00450.1 | Symbols: CRP, CCT | RNA polymerase II transcription mediators | chr4:202425-210666 FORWARD LENGTH=2253	3.05824e-28	169.09	127.72	159.66	1	1	0.00513943	58.32	1	3.05824e-28	169.09	1	0.000622721	1	62.287	9.18307e-16	159.66	1	2.35803e-05	79.875	NaN	NaN	NaN	3		1.0467	1	VDPQIEITK(1)QVPR	VDPQIEITK(159.66)QVPR	TVESSLKVDPQIEITKQVPRGRQKMARKTQS	9	7.36895	6.18384	5.79197	8.62051	6.21337	6.13233	NaN	6.0009	NaN	8.55401	6.18388	6.18384	NaN	5.79197
AT4G01050.1	184	___1	AT4G01050.1	>AT4G01050.1 | Symbols: TROL | thylakoid rhodanese-like | chr4:455874-458175 FORWARD LENGTH=466	2.84796e-05	45.614	37.7	45.614	1	0	NaN	NaN	NaN	NaN	NaN	1	2.84796e-05	NaN	45.614	NaN	NaN	1	0.00146616	45.614	NaN	NaN	NaN	3	+	1.4109	1	AVSTVYNGEDK(1)PGFLK	AVSTVYNGEDK(45.61)PGFLK(-45.61)	GLGKKAVSTVYNGEDKPGFLKKLSLKFKDPE	11	0.222557	0.108625	NaN	0.245374	NaN	0.049352	NaN	NaN	NaN	0.222557	NaN	0.108625	NaN	NaN
AT4G01050.1	348	___1	AT4G01050.1	>AT4G01050.1 | Symbols: TROL | thylakoid rhodanese-like | chr4:455874-458175 FORWARD LENGTH=466	0.00312774	98.105	69.822	65.179	1	0	NaN	NaN	NaN	NaN	NaN	1	0.00824908	NaN	65.179	NaN	NaN	NaN	NaN	NaN	NaN	NaN	NaN	2	+	-0.36356	1	ELVDELK(1)EIGK	ELVDELK(65.18)EIGK(-65.18)	FLNTKVAPKELVDELKEIGKALLPQSTSNKA	7	0.0607391	0.206768	NaN	0.111566	NaN	0.141302	NaN	NaN	NaN	0.0607391	NaN	0.206768	NaN	NaN
AT4G01050.1	316	___1	AT4G01050.1	>AT4G01050.1 | Symbols: TROL | thylakoid rhodanese-like | chr4:455874-458175 FORWARD LENGTH=466	0.00711543	123.35	85.806	112.71	1	1	0.0738818	70.028	NaN	NaN	NaN	1	0.0310724	1	123.35	0.00711543	112.71	1	0.0162839	113.71	0	NaN	NaN	2		0.1222	1	K(1)LLFAEDR	K(112.71)LLFAEDR	LQLLGSAALVQLAGKKLLFAEDRKQTLKQVD	1	-0.0659591	-0.00084798	-0.0898349	0.0485151	NaN	-0.077178	-0.0285723	0.100978	0.00949053	-0.0659591	NaN	0.00245056	-0.00414652	-0.0239591
AT4G01050.1	141	___1	AT4G01050.1	>AT4G01050.1 | Symbols: TROL | thylakoid rhodanese-like | chr4:455874-458175 FORWARD LENGTH=466	7.04654e-14	82.877	78.78	65.905	1	1	7.04654e-14	82.877	1	0.000733767	65.905	1	6.23302e-11	0	74.732	NaN	NaN	1	2.37836e-06	54.253	0	NaN	NaN	3		0.088931	1	NAYTK(1)LGTDDNAQLLDIR	NAYTK(65.9)LGTDDNAQLLDIR	KPKSWGVESAKNAYTKLGTDDNAQLLDIRAT	5	0.103379	-0.0617974	-0.0889461	0.0291349	0.23634	-0.0967766	-0.21414	0.0532504	0.139862	0.0526941	0.154065	-0.0288225	-0.0947723	-0.132357
AT4G01050.1	337	___1	AT4G01050.1	>AT4G01050.1 | Symbols: TROL | thylakoid rhodanese-like | chr4:455874-458175 FORWARD LENGTH=466	0.000463931	62.528	37.186	57.425	1	1	0.000667036	43.03	1	0.00767734	62.528	1	0.000667036	1	43.03	0.0131794	57.425	1	0.000463931	44.511	0	NaN	NaN	3		0.62581	1	QVDEFLNTK(1)VAPK	QVDEFLNTK(57.43)VAPK(-57.43)	DRKQTLKQVDEFLNTKVAPKELVDELKEIGK	9	0.32342	0.143451	0.264339	0.0795658	0.585828	-0.0905264	0.309758	0.464564	0.376735	0.0799754	0.566864	-0.0469807	0.333882	0.257373
AT4G01050.1	232	___1	AT4G01050.1	>AT4G01050.1 | Symbols: TROL | thylakoid rhodanese-like | chr4:455874-458175 FORWARD LENGTH=466	0.00323755	63.185	61.141	63.185	1	1	0.00323755	63.185	NaN	NaN	NaN	1	0.00323755	NaN	63.185	NaN	NaN	1	0.00323755	63.185	NaN	NaN	NaN	2		0.30122	1	SAYAIK(1)DGAEGPR	SAYAIK(63.19)DGAEGPR	AELVALNGFKSAYAIKDGAEGPRGWLNSSLP	6	0.203389	-0.116504	0.013498	0.220949	NaN	-0.129134	NaN	0.216486	NaN	0.203389	NaN	-0.116504	NaN	0.013498
AT4G01150.1	157	___1	AT4G01150.1	>AT4G01150.1 | Symbols: | unknown protein;FUNCTIONS IN: molecular_function unknown;INVOLVED IN: biological_process unknown;LOCATED IN: thylakoid, chloroplast thylakoid membrane, chloroplast, plastoglobule, chloroplast envelope;EXPRESSED IN: 23 plant s	4.26467e-11	140.24	101.37	117.93	1	1	4.26467e-11	110.39	NaN	NaN	NaN	1	0.00013844	1	79.659	7.40512e-07	140.14	1	2.68689e-09	99.283	0	NaN	NaN	3	+	0.19677	1	KELAEDIESLK(1)K	K(-114.35)ELAEDIESLK(114.35)K(-117.93)	FKSSRKELAEDIESLKKKIAGSE________	11	-0.116692	0.0192655	0.254867	-0.0536734	NaN	-0.0465783	0.0285691	0.466653	0.371615	-0.116692	NaN	-0.0181912	0.0567222	0.291014
AT4G01150.1	143	___1	AT4G01150.1	>AT4G01150.1 | Symbols: | unknown protein;FUNCTIONS IN: molecular_function unknown;INVOLVED IN: biological_process unknown;LOCATED IN: thylakoid, chloroplast thylakoid membrane, chloroplast, plastoglobule, chloroplast envelope;EXPRESSED IN: 23 plant s	0.0111873	122.52	65.339	102.07	1	1	0.0469401	58.981	NaN	NaN	NaN	1	0.0148276	1	122.52	0.0111873	102.07	1	0.0161053	109.71	0	NaN	NaN	2		-0.45162	1	YLLFK(1)SSR	YLLFK(102.07)SSR	GLGYTGWFVYRYLLFKSSRKELAEDIESLKK	5	0.0661237	-0.258677	0.0650805	0.181039	NaN	-0.244326	-0.385676	0.178619	0.239765	0.0661237	NaN	-0.164917	-0.352437	0.059909
AT4G01310.1	76	___1	AT4G01310.1	>AT4G01310.1 | Symbols: | Ribosomal L5P family protein | chr4:544166-545480 REVERSE LENGTH=262	7.59874e-16	160.86	106.85	160.86	1	NaN	NaN	NaN	1	0.000377376	96.82	1	0.000155466	1	53.448	7.59874e-16	160.86	1	0.000155466	53.448	0	NaN	NaN	3		0.19796	1	EEFK(1)YVNIHQVPK	EEFK(160.86)YVNIHQVPK(-160.86)	TAYLERIIPALKEEFKYVNIHQVPKVQKIVV	4	-0.2615	0.0783365	-0.075516	NaN	-0.22233	0.0706641	NaN	0.15017	0.105142	NaN	-0.2615	0.0783365	NaN	-0.10341
AT4G01690.1;AT4G01690.2	234;234	___1	AT4G01690.1	>AT4G01690.1 | Symbols: PPOX, HEMG1, PPO1 | Flavin containing amine oxidoreductase family | chr4:729929-732309 FORWARD LENGTH=537;>AT4G01690.2 | Symbols: PPOX | Flavin containing amine oxidoreductase family | chr4:729929-732309 FORWARD LENGTH=506	4.23095e-18	130.27	79.212	130.27	1	1	0.0351315	83.206	NaN	NaN	NaN	1	0.0412558	1	75.213	4.23095e-18	130.27	1	0.0412558	75.213	NaN	NaN	NaN	2	+	-0.082976	1	AAFGK(1)VWK	AAFGK(130.27)VWK(-130.27)	YAGDPSKLSMKAAFGKVWKLEQNGGSIIGGT	5	0.0761487	0.0112093	-0.0639219	0.178492	NaN	-0.0684379	NaN	0.0643311	NaN	0.0761487	NaN	0.0112093	NaN	-0.0639219
AT4G04640.1	148	___1	AT4G04640.1	>AT4G04640.1 | Symbols: ATPC1 | ATPase, F1 complex, gamma subunit protein | chr4:2350761-2351882 REVERSE LENGTH=373	7.86411e-21	160.52	130.36	123.67	1	1	0.000251409	49.448	1	2.53332e-20	160.52	1	4.37802e-21	1	132.32	4.78871e-09	123.67	1	7.86411e-21	124.12	0	NaN	NaN	3		0.72329	1	GLCGGFNNFIIK(1)K	GLCGGFNNFIIK(123.67)K(-123.67)	TGDRGLCGGFNNFIIKKAEARIKELKGLGLE	12	0.330552	0.0618141	0.121214	0.306845	0.467488	0.070252	0.0281448	0.277032	0.180657	0.244156	0.416948	0.0839282	0.0396999	0.107286
AT4G04640.1	187	___1	AT4G04640.1	>AT4G04640.1 | Symbols: ATPC1 | ATPase, F1 complex, gamma subunit protein | chr4:2350761-2351882 REVERSE LENGTH=373	1.61226e-13	74.029	72.306	74.029	1	1	2.84431e-05	54.834	NaN	NaN	NaN	1	6.99638e-05	NaN	54.008	NaN	NaN	1	1.61226e-13	74.029	NaN	NaN	NaN	3		0.059671	1	RPYIPVDK(1)YLEAGTLPTAK	RPYIPVDK(74.03)YLEAGTLPTAK(-74.03)	KGNSYFLRRPYIPVDKYLEAGTLPTAKEAQA	8	0.129349	0.101381	0.0943712	0.279768	NaN	0.104605	NaN	0.369941	NaN	0.129349	NaN	0.101381	NaN	0.0943712
AT4G05180.1	116	___1	AT4G05180.1	>AT4G05180.1 | Symbols: PSBQ, PSBQ-2, PSII-Q | photosystem II subunit Q-2 | chr4:2672093-2673170 REVERSE LENGTH=230	0.00237117	102.52	62.172	102.52	1	NaN	NaN	NaN	NaN	NaN	NaN	NaN	NaN	1	NaN	0.00404781	102.52	1	0.00703974	66.056	NaN	NaN	NaN	2		0.80459	1	DFSLALK(1)DR	DFSLALK(102.52)DR	GTDNSDQARDFSLALKDRFYIQPLSPTEAAA	7	NaN	-0.198312	-0.103643	NaN	NaN	NaN	-0.311936	0.00302647	NaN	NaN	NaN	NaN	-0.198312	-0.103643
AT4G05180.1	138	___1	AT4G05180.1	>AT4G05180.1 | Symbols: PSBQ, PSBQ-2, PSII-Q | photosystem II subunit Q-2 | chr4:2672093-2673170 REVERSE LENGTH=230	0.00544632	61.344	40.566	56.404	1	1	0.0315481	40.496	NaN	NaN	NaN	1	0.00544632	NaN	61.344	NaN	NaN	1	0.00875883	56.404	NaN	NaN	NaN	2	+	0.839	1	DSAK(1)EIINVK	DSAK(56.4)EIINVK(-56.4)	PLSPTEAAARAKDSAKEIINVKSFIDKKAWP	4	-0.138426	-0.371721	0.528371	-0.110044	NaN	-0.42616	NaN	0.727877	NaN	-0.138426	NaN	-0.371721	NaN	0.528371
AT4G06634.2;AT4G06634.3;AT4G06634.1	172;203;210	___1	AT4G06634.2	>AT4G06634.2 | Symbols: | zinc finger (C2H2 type) family protein | chr4:3764499-3766177 REVERSE LENGTH=349;>AT4G06634.3 | Symbols: | zinc finger (C2H2 type) family protein | chr4:3764499-3766439 REVERSE LENGTH=380;>AT4G06634.1 | Symbols: | zinc finger (	0.00120975	80.706	58.065	73.951	1	1	0.0144066	47.894	1	0.0106612	73.951	1	0.00393305	0	71.221	NaN	NaN	1	0.00137479	80.706	0	NaN	NaN	2		-0.59809	1	YTPPAEK(1)VLR	YTPPAEK(73.95)VLR	KNGGGETPKYTPPAEKVLRTVKTPATVCGPS	7	0.641405	0.518485	0.296089	0.673737	0.703898	0.476641	0.511266	0.425782	0.495388	0.638862	0.643949	0.484396	0.552574	0.259785
AT4G09360.1	418	___1	AT4G09360.1	>AT4G09360.1 | Symbols: | NB-ARC domain-containing disease resistance protein | chr4:5940186-5943280 FORWARD LENGTH=853	0.0124448	42.317	18.383	42.317	0.999503	0	NaN	NaN	NaN	NaN	NaN	0.999503	0.0124448	NaN	42.317	NaN	NaN	0	NaN	NaN	NaN	NaN	NaN	2		0.96749	1	SK(1)EAEFSCKPIYRR	SK(33.03)EAEFSCK(-33.03)PIYRR	TKATPTNNIEASQRSKEAEFSCKPIYRREDT	2	0.0896338	0.0123541	-0.0246192	0.185486	NaN	0.0203421	NaN	0.239398	NaN	0.0896338	NaN	0.0123541	NaN	-0.0246192
AT4G09650.1	173	___1	AT4G09650.1	>AT4G09650.1 | Symbols: ATPD | ATP synthase delta-subunit gene | chr4:6100799-6101503 FORWARD LENGTH=234	1.66779e-34	168.89	131.27	168.89	1	1	3.61182e-07	80.632	1	1.89043e-21	146.59	1	1.70923e-05	1	67.136	1.66779e-34	168.89	1	1.63201e-05	60.55	0	NaN	NaN	3		-0.31423	1	LEAPQLAQIAK(1)QVQK	LEAPQLAQIAK(168.89)QVQK(-168.89)	RSVVKLEAPQLAQIAKQVQKLTGAKNVRVKT	11	0.389387	0.225037	0.144938	0.4654	0.38416	0.188274	0.335483	0.225892	0.409907	0.412185	0.366588	0.187641	0.262433	-0.0231379
AT4G09650.1	162	___1	AT4G09650.1	>AT4G09650.1 | Symbols: ATPD | ATP synthase delta-subunit gene | chr4:6100799-6101503 FORWARD LENGTH=234	2.44712e-34	167.03	125	123.28	1	1	1.50989e-06	75.911	1	2.44712e-34	167.03	1	9.69568e-09	1	85.493	2.32801e-27	160.48	1	6.89916e-14	91.812	1	1.72825e-11	123.28	3		-0.17697	1	SVVK(1)LEAPQLAQIAK	SVVK(123.28)LEAPQLAQIAK(-123.28)	NKLTDTQLAEVRSVVKLEAPQLAQIAKQVQK	4	-0.637049	0.154996	0.200794	-1.62607	0.411969	0.202762	0.0107799	0.385928	0.454492	-1.65726	0.383165	0.259664	0.0503276	0.180021
AT4G10340.1	61	___1	AT4G10340.1	>AT4G10340.1 | Symbols: LHCB5 | light harvesting complex of photosystem II 5 | chr4:6408200-6409496 FORWARD LENGTH=280	0	300	282.75	146.3	1	1	0	300	1	6.57358e-11	113.47	1	1.57654e-41	0	125.67	NaN	NaN	1	1.54457e-09	73.279	0	NaN	NaN	3	+	-0.51076	1	AVSETSDELAK(1)WYGPDRR	AVSETSDELAK(146.3)WYGPDRR	PAKSKAVSETSDELAKWYGPDRRIFLPDGLL	11	-0.316951	-0.0239727	0.141573	-0.268417	-0.261431	-0.187395	-0.00241132	0.428678	0.207518	-0.343421	-0.29048	-0.124094	0.0761487	0.238542
AT4G10340.1	222	___1	AT4G10340.1	>AT4G10340.1 | Symbols: LHCB5 | light harvesting complex of photosystem II 5 | chr4:6408200-6409496 FORWARD LENGTH=280	1.87605e-07	133.32	113.71	118.76	1	1	0.0012906	62.088	1	0.00548982	67.385	1	0.0012906	1	58.172	0.000188077	84.507	1	6.65401e-05	81.92	1	0.00013513	118.76	2		0.073097	1	DPEQGALLK(1)VK	DPEQGALLK(118.76)VK(-118.76)	DPLGLAKDPEQGALLKVKEIKNGRLAMFAML	9	0.205351	0.242798	0.256378	0.143002	0.326422	0.0861043	0.25689	0.4336	0.482126	0.119688	0.291014	0.145091	0.340505	0.235605
AT4G10340.1	199	___1	AT4G10340.1	>AT4G10340.1 | Symbols: LHCB5 | light harvesting complex of photosystem II 5 | chr4:6408200-6409496 FORWARD LENGTH=280	2.14179e-125	163.31	152.33	46.295	1	NaN	NaN	NaN	1	2.83673e-24	111.57	1	2.14179e-125	1	163.31	1.97034e-20	108.13	1	9.27213e-64	123.35	1	0.000948562	46.295	3		1.078	1	ITNGLDFEDK(1)LHPGGPFDPLGLAK	ITNGLDFEDK(46.29)LHPGGPFDPLGLAK(-46.29)	GAEYYRITNGLDFEDKLHPGGPFDPLGLAKD	10	0.205518	0.603962	2.01212	NaN	0.236095	0.808838	0.295723	3.92125	0.550901	NaN	0.205518	0.850879	0.357045	3.70764
AT4G10340.1	213	___1	AT4G10340.1	>AT4G10340.1 | Symbols: LHCB5 | light harvesting complex of photosystem II 5 | chr4:6408200-6409496 FORWARD LENGTH=280	8.14455e-71	136.64	123.51	105.46	1	1	8.14455e-71	136.64	NaN	NaN	NaN	1	1.37184e-25	0	84.689	NaN	NaN	1	7.36585e-38	105.46	0	NaN	NaN	3		0.89789	1	LHPGGPFDPLGLAK(1)DPEQGALLK	LHPGGPFDPLGLAK(105.46)DPEQGALLK(-105.46)	DKLHPGGPFDPLGLAKDPEQGALLKVKEIKN	14	-0.834005	-0.13416	0.193709	-0.67321	NaN	-0.122633	NaN	0.462995	NaN	-0.834004	NaN	-0.13416	NaN	0.193709
AT4G10340.1	109	___1	AT4G10340.1	>AT4G10340.1 | Symbols: LHCB5 | light harvesting complex of photosystem II 5 | chr4:6408200-6409496 FORWARD LENGTH=280	5.7585e-18	119.68	113.15	103.13	0.999717	NaN	NaN	NaN	0.996497	0.0452978	53.168	0.997796	1.1865e-16	0	94.203	NaN	NaN	NaN	NaN	NaN	0	NaN	NaN	4	+	-0.031125	1	KPENFAK(1)YQAFELIHAR	K(-35.49)PENFAK(35.49)YQAFELIHAR	GYDPFGLGKKPENFAKYQAFELIHARWAMLG	7	0.14496	0.065709	0.833255	NaN	0.35061	0.134484	0.063779	NaN	0.935007	NaN	0.14496	0.067501	0.0639171	NaN
AT4G10840.1	549	___1	AT4G10840.1	>AT4G10840.1 | Symbols: | Tetratricopeptide repeat (TPR)-like superfamily protein | chr4:6656614-6659033 FORWARD LENGTH=609	2.06457e-07	72.583	69.15	60.062	1	1	0.000200269	43.592	NaN	NaN	NaN	1	2.06457e-07	NaN	60.062	NaN	NaN	1	1.77859e-05	61.265	NaN	NaN	NaN	3		0.60768	1	LREEK(1)LGTANPDFEDEK	LREEK(60.06)LGTANPDFEDEK(-60.06)	DAIEILEQVLKLREEKLGTANPDFEDEKKRL	5	0.236952	0.206643	-0.102372	0.280362	NaN	0.194339	NaN	0.127237	NaN	0.236952	NaN	0.206643	NaN	-0.102372
AT4G11010.1;AT4G23900.1;AT4G23895.3	182;181;411	___1	AT4G11010.1	>AT4G11010.1 | Symbols: NDPK3 | nucleoside diphosphate kinase 3 | chr4:6732780-6734298 REVERSE LENGTH=238;>AT4G23900.1 | Symbols: | Nucleoside diphosphate kinase family protein | chr4:12424505-12426318 FORWARD LENGTH=237;>AT4G23895.3 | Symbols: | Pleckst	2.27644e-87	195.6	147.04	161.94	1	1	1.68706e-57	165.86	1	1.20827e-11	112.24	1	2.27644e-87	1	195.6	4.58471e-34	161.94	1	7.15635e-65	171.46	NaN	NaN	NaN	2		1.6138	1	LIGATDPQK(1)SEPGTIR	LIGATDPQK(161.94)SEPGTIR	VIRYGRKLIGATDPQKSEPGTIRGDLAVTVG	9	0.139435	0.0271446	-0.0191704	0.179256	0.301822	0.0318186	-0.0564912	0.217975	NaN	0.081885	0.196985	0.0625362	-0.00824688	-0.0191704
AT4G13360.1	325	___1	AT4G13360.1	>AT4G13360.1 | Symbols: | ATP-dependent caseinolytic (Clp) protease/crotonase family protein | chr4:7775133-7777701 FORWARD LENGTH=421	1.65021e-34	168.93	117.32	168.93	1	1	1.02649e-05	48.899	1	4.61001e-27	157.09	0	NaN	1	NaN	1.65021e-34	168.93	NaN	NaN	NaN	NaN	NaN	NaN	3		-0.55602	1	GLEK(1)GAPFSLYLTQK	GLEK(168.93)GAPFSLYLTQK(-168.93)	SSVVEWANEALKGLEKGAPFSLYLTQKYFSN	4	0.188687	0.110108	NaN	0.269871	0.205393	0.227248	0.00719549	NaN	NaN	0.205142	0.172231	0.241962	-0.0217458	NaN
AT4G13940.1;AT4G13940.3;AT4G13940.2	454;409;333	___1	AT4G13940.1	>AT4G13940.1 | Symbols: HOG1, EMB1395, SAHH1, MEE58, ATSAHH1 | S-adenosyl-L-homocysteine hydrolase | chr4:8054931-8056676 FORWARD LENGTH=485;>AT4G13940.3 | Symbols: HOG1, SAHH1 | S-adenosyl-L-homocysteine hydrolase | chr4:8054931-8056676 FORWARD LENGTH=440	1.48129e-05	110.38	65.518	72.434	1	1	0.000673813	52.247	1	1.48129e-05	110.38	NaN	NaN	1	NaN	0.00233506	72.434	NaN	NaN	NaN	NaN	NaN	NaN	3		1.3033	1	VALLHLGK(1)LGAR	VALLHLGK(72.43)LGAR	LPKHLDEKVALLHLGKLGARLTKLSKDQSDY	8	0.0472143	-0.314069	NaN	-0.0168476	0.121546	NaN	-0.430373	NaN	NaN	-0.0370291	0.131458	NaN	-0.314069	NaN
AT4G15000.2;AT4G15000.1	27;27	___1	AT4G15000.2	>AT4G15000.2 | Symbols: | Ribosomal L27e protein family | chr4:8571896-8572387 FORWARD LENGTH=131;>AT4G15000.1 | Symbols: | Ribosomal L27e protein family | chr4:8571896-8572303 FORWARD LENGTH=135	5.59652e-09	95.417	71.741	95.417	1	1	0.00630137	45.28	NaN	NaN	NaN	1	0.00493434	NaN	61.11	NaN	NaN	1	5.59652e-09	95.417	NaN	NaN	NaN	2	+	1.0278	1	AVIIK(1)SFDDGNR	AVIIK(95.42)SFDDGNR	ILLQGRYAGKKAVIIKSFDDGNRDRPYGHCL	5	-0.300733	-0.227844	-0.11591	-0.283545	NaN	-0.2955	NaN	0.0610158	NaN	-0.300733	NaN	-0.227844	NaN	-0.11591
AT4G16155.1	532	___1	AT4G16155.1	>AT4G16155.1 | Symbols: | dihydrolipoyl dehydrogenases | chr4:9153570-9157322 REVERSE LENGTH=630	0.0121849	83.869	59.913	83.869	1	1	0.0121849	56.404	1	0.0140608	83.869	1	0.0199015	NaN	48.981	NaN	NaN	1	0.0131718	73.499	0	NaN	NaN	2		-0.57644	1	VSIAK(1)TSFK	VSIAK(83.87)TSFK(-83.87)	AREKAEKEGFKVSIAKTSFKANTKALAENEG	5	-0.0300275	0.326422	0.0212418	0.0194884	0.0253123	0.312084	NaN	0.107688	0.14952	-0.0337911	-0.0262638	0.326422	NaN	-0.0558013
AT4G16420.3;AT4G16420.1	204;205	___1	AT4G16420.3	>AT4G16420.3 | Symbols: ADA2B, PRZ1 | homolog of yeast ADA2 2B | chr4:9262805-9265775 REVERSE LENGTH=486;>AT4G16420.1 | Symbols: ADA2B, PRZ1 | homolog of yeast ADA2 2B | chr4:9262805-9265775 REVERSE LENGTH=487	0.00354754	69.03	57.111	69.03	1	NaN	NaN	NaN	NaN	NaN	NaN	1	0.00603636	NaN	65.043	NaN	NaN	1	0.00354754	69.03	NaN	NaN	NaN	2	+	-0.20798	1	VEDTQK(1)ESFVDR	VEDTQK(69.03)ESFVDR	EYPFSPPKVKVEDTQKESFVDRSFGGKKPVS	6	NaN	-0.0932633	-0.08982	NaN	NaN	-0.0871815	NaN	0.166844	NaN	NaN	NaN	-0.0932633	NaN	-0.08982
AT4G17560.1;AT5G47190.1	144;148	___1	AT4G17560.1;AT5G47190.1	>AT4G17560.1 | Symbols: | Ribosomal protein L19 family protein | chr4:9780343-9781752 FORWARD LENGTH=225;>AT5G47190.1 | Symbols: | Ribosomal protein L19 family protein | chr5:19164432-19166064 REVERSE LENGTH=229	8.268e-06	96.673	52.912	96.673	1	1	8.268e-06	51.771	1	0.00100474	79.652	NaN	NaN	1	NaN	8.67536e-05	96.673	NaN	NaN	NaN	NaN	NaN	NaN	3		0.63204	1	TGDIVEIK(1)LEVPENK	TGDIVEIK(96.67)LEVPENK(-96.67)	VRPVPEIRTGDIVEIKLEVPENKRRLSIYKG;VRPVPGLRTGDIVEIKLEVPENKRRLSIYKG	8	-0.162764	0.471344	NaN	-0.242004	-0.115597	NaN	0.429536	NaN	NaN	-0.246721	-0.0788075	NaN	0.471344	NaN
AT4G18440.1	497	___1	AT4G18440.1	>AT4G18440.1 | Symbols: | L-Aspartase-like family protein | chr4:10186385-10188832 REVERSE LENGTH=536	0.00267872	43.761	35.895	43.761	1	1	0.00267872	43.761	NaN	NaN	NaN	0	NaN	NaN	NaN	NaN	NaN	0	NaN	NaN	NaN	NaN	NaN	2	+	0.23152	1	TFIK(1)GLELPSEAK	TFIK(43.76)GLELPSEAK(-43.76)	TRGKAVNEETIRTFIKGLELPSEAKDQLLEL	4	-0.283176	-0.124126	-0.37329	-0.223003	NaN	-0.262019	NaN	-0.270086	NaN	-0.283176	NaN	-0.124126	NaN	-0.37329
AT4G19210.1	191	___1	AT4G19210.1	>AT4G19210.1 | Symbols: ATRLI2, RLI2 | RNAse l inhibitor protein 2 | chr4:10501906-10504776 FORWARD LENGTH=605	3.65472e-07	87.519	83.657	57.288	1	1	2.35803e-05	79.875	NaN	NaN	NaN	1	3.65472e-07	NaN	87.519	NaN	NaN	1	0.000117454	72.891	NaN	NaN	NaN	2		0.53164	1	GNVGEVLDQK(1)DER	GNVGEVLDQK(57.29)DER	IPRAVKGNVGEVLDQKDERDKKAELCADLEL	10	-0.198659	-0.18968	-0.314194	-0.173433	NaN	-0.224739	NaN	-0.139649	NaN	-0.198659	NaN	-0.18968	NaN	-0.314194
AT4G20360.1	361	___1	AT4G20360.1	>AT4G20360.1 | Symbols: ATRAB8D, ATRABE1B, RABE1b | RAB GTPase homolog E1B | chr4:10990036-10991466 FORWARD LENGTH=476	0.00564838	121.9	37.951	121.9	1	1	0.00937821	68.657	1	0.00370258	104.22	1	0.00937821	1	68.657	0.00564838	121.9	1	0.00825264	77.662	0	NaN	NaN	2		-0.38925	1	GIQK(1)ADIQR	GIQK(121.9)ADIQR	ALAGDNVGLLLRGIQKADIQRGMVLAKPGSI	4	-0.0553146	0.141699	-0.0602141	0.0371714	-0.0547519	-0.0634091	0.188021	0.0136409	0.122739	0.00863037	-0.11926	-0.0236804	0.307079	-0.184621
AT4G20360.1	426	___1	AT4G20360.1	>AT4G20360.1 | Symbols: ATRAB8D, ATRABE1B, RABE1b | RAB GTPase homolog E1B | chr4:10990036-10991466 FORWARD LENGTH=476	0.00200151	90.793	45.96	90.793	1	NaN	NaN	NaN	1	0.00200151	90.793	NaN	NaN	1	NaN	0.0053924	71.153	NaN	NaN	NaN	1	0.00986465	65.179	2		0.091055	1	IMNDK(1)DEESK	IMNDK(90.79)DEESK(-90.79)	RTTDVTGKVTKIMNDKDEESKMVMPGDRVKI	5	0.365357	0.303342	0.247806	NaN	0.414569	NaN	0.332393	NaN	0.387693	NaN	0.365357	NaN	0.303342	NaN
AT4G20360.1	113	___1	AT4G20360.1	>AT4G20360.1 | Symbols: ATRAB8D, ATRABE1B, RABE1b | RAB GTPase homolog E1B | chr4:10990036-10991466 FORWARD LENGTH=476	4.16079e-06	86.944	79.079	86.944	1	1	0.00418541	55.724	NaN	NaN	NaN	1	4.16079e-06	NaN	86.944	NaN	NaN	0	NaN	NaN	NaN	NaN	NaN	2	+	-0.71064	1	K(1)YDEIDAAPEER	K(86.94)YDEIDAAPEER	ALTMALASIGSSVAKKYDEIDAAPEERARGI	1	0.158079	0.172872	0.0976109	0.188021	NaN	0.111966	NaN	0.28889	NaN	0.158078	NaN	0.172872	NaN	0.0976109
AT4G20850.1	1244	___1	AT4G20850.1	>AT4G20850.1 | Symbols: TPP2 | tripeptidyl peptidase ii | chr4:11160935-11169889 REVERSE LENGTH=1380	1.9706e-32	179.67	126.54	59.227	1	NaN	NaN	NaN	1	3.69925e-32	177.81	1	0.00016569	1	74.611	1.9706e-32	179.67	1	6.05049e-11	99.752	1	0.0618352	59.227	2		0.93474	1	TEPEDDEAEK(1)LK	TEPEDDEAEK(59.23)LK(-59.23)	RFLLDKTEPEDDEAEKLKKKMEVTRDQLADA	10	-0.0648722	-0.181477	-0.0716879	NaN	0.109026	-0.196558	-0.0670922	0.178619	0.265437	NaN	-0.0648722	-0.208078	-0.154875	-0.0736513
AT4G21280.1;AT4G21280.2	109;110	___1	AT4G21280.1	>AT4G21280.1 | Symbols: PSBQ, PSBQA, PSBQ-1 | photosystem II subunit QA | chr4:11334446-11335587 FORWARD LENGTH=223;>AT4G21280.2 | Symbols: PSBQ, PSBQA, PSBQ-1 | photosystem II subunit QA | chr4:11334446-11335587 FORWARD LENGTH=224	0.00245366	124.67	78.667	124.67	1	NaN	NaN	NaN	NaN	NaN	NaN	NaN	NaN	1	NaN	0.00459308	124.67	1	0.0443928	41.704	NaN	NaN	NaN	2		1.2634	1	DFALALK(1)DR	DFALALK(124.67)DR	GTDNSDQARDFALALKDRFYLQPLPPTEAAA	7	NaN	0.298306	-0.658105	NaN	NaN	NaN	0.209017	-0.556011	NaN	NaN	NaN	NaN	0.298306	-0.658105
AT4G21280.1;AT4G21280.2	137;138	___1	AT4G21280.1	>AT4G21280.1 | Symbols: PSBQ, PSBQA, PSBQ-1 | photosystem II subunit QA | chr4:11334446-11335587 FORWARD LENGTH=223;>AT4G21280.2 | Symbols: PSBQ, PSBQA, PSBQ-1 | photosystem II subunit QA | chr4:11334446-11335587 FORWARD LENGTH=224	0.000759054	75.088	38.503	66.393	1	1	0.00126361	75.088	NaN	NaN	NaN	1	0.00328879	NaN	71.176	NaN	NaN	1	0.00724535	66.393	NaN	NaN	NaN	2	+	-0.71294	1	DIINVK(1)PLIDR	DIINVK(66.39)PLIDR	AAARAKESAKDIINVKPLIDRKAWPYVQNDL	6	0.0519985	0.22885	-0.0534189	0.0565835	NaN	0.165172	NaN	0.0740944	NaN	0.0519985	NaN	0.22885	NaN	-0.0534189
AT4G21280.1;AT4G21280.2	197;198	___1	AT4G21280.1	>AT4G21280.1 | Symbols: PSBQ, PSBQA, PSBQ-1 | photosystem II subunit QA | chr4:11334446-11335587 FORWARD LENGTH=223;>AT4G21280.2 | Symbols: PSBQ, PSBQA, PSBQ-1 | photosystem II subunit QA | chr4:11334446-11335587 FORWARD LENGTH=224	4.20315e-21	149.69	113.93	149.69	1	1	2.76357e-19	107.99	NaN	NaN	NaN	1	1.08713e-12	1	91.62	4.20315e-21	149.69	1	2.63926e-18	100.22	0	NaN	NaN	3		0.60562	1	LFDTIDNLDYAAK(1)K	LFDTIDNLDYAAK(149.69)K(-149.69)	TTKLFDTIDNLDYAAKKKSPSQAEKYYAETV	13	-0.0461314	0.0458946	0.0852794	0.0280033	NaN	0.0797024	-0.127148	0.310573	0.121546	-0.0461314	NaN	0.152638	-0.0608487	0.177471
AT4G21280.1;AT4G21280.2	179;180	___1	AT4G21280.1	>AT4G21280.1 | Symbols: PSBQ, PSBQA, PSBQ-1 | photosystem II subunit QA | chr4:11334446-11335587 FORWARD LENGTH=223;>AT4G21280.2 | Symbols: PSBQ, PSBQA, PSBQ-1 | photosystem II subunit QA | chr4:11334446-11335587 FORWARD LENGTH=224	0.00257234	125.68	45.227	125.68	1	NaN	NaN	NaN	1	0.0138703	98.044	1	0.0534046	1	54.982	0.00257234	125.68	0	NaN	NaN	NaN	NaN	NaN	2		-1.1423	1	SLK(1)DLTTK	SLK(125.68)DLTTK(-125.68)	NTIISSKPKDEKKSLKDLTTKLFDTIDNLDY	3	-0.265362	0.161324	-0.0482332	NaN	-0.226628	0.190299	0.0610158	0.125783	NaN	NaN	-0.265362	0.210015	0.112633	-0.0482332
AT4G23650.1	117	___1	AT4G23650.1	>AT4G23650.1 | Symbols: CDPK6, CPK3 | calcium-dependent protein kinase 6 | chr4:12324967-12327415 REVERSE LENGTH=529	0.00144936	74.611	39.07	52.247	1	NaN	NaN	NaN	1	0.00144936	74.611	NaN	NaN	1	NaN	0.0307401	52.247	NaN	NaN	NaN	0	NaN	NaN	3		0.13736	1	LVHK(1)DDIEDVR	LVHK(52.25)DDIEDVR	QQVACKSIPTRRLVHKDDIEDVRREVQIMHH	4	0.214871	-0.337558	0.140124	NaN	0.268434	NaN	-0.312778	NaN	0.179638	NaN	0.214871	NaN	-0.337558	NaN
AT4G24280.1;AT5G49910.1	325;325	___1	AT4G24280.1;AT5G49910.1	>AT4G24280.1 | Symbols: cpHsc70-1 | chloroplast heat shock protein 70-1 | chr4:12590094-12593437 FORWARD LENGTH=718;>AT5G49910.1 | Symbols: CPHSC70-2EAT SHOCK PROTEIN 70-2, HSC70-7, cpHsc70-2 | chloroplast heat shock protein 70-2 | chr5:20303470-20306295 F	0.00286518	114.76	64.478	114.76	1	1	0.0101884	54.259	NaN	NaN	NaN	1	0.0108656	1	53.237	0.00286518	114.76	1	0.00382932	69.721	0	NaN	NaN	2		0.068265	1	DEGIDLLK(1)DK	DEGIDLLK(114.76)DK(-114.76)	WLAAEFKKDEGIDLLKDKQALQRLTEAAEKA;WLASTFKKDEGIDLLKDKQALQRLTEAAEKA	8	0.865127	0.504261	0.106073	0.860446	NaN	0.573278	0.301236	0.321582	0.126444	0.865127	NaN	0.632454	0.376068	0.197362
AT4G24280.1;AT5G49910.1	210;210	___1	AT4G24280.1;AT5G49910.1	>AT4G24280.1 | Symbols: cpHsc70-1 | chloroplast heat shock protein 70-1 | chr4:12590094-12593437 FORWARD LENGTH=718;>AT5G49910.1 | Symbols: CPHSC70-2EAT SHOCK PROTEIN 70-2, HSC70-7, cpHsc70-2 | chloroplast heat shock protein 70-2 | chr5:20303470-20306295 F	0.0166496	93.667	16.133	93.667	1	NaN	NaN	NaN	NaN	NaN	NaN	NaN	NaN	1	NaN	0.0166496	93.667	NaN	NaN	NaN	0	NaN	NaN	2		-0.63942	1	FLNDK(1)VTK	FLNDK(93.67)VTK(-93.67)	VLRKLVDDASRFLNDKVTKAVITVPAYFNDS	5	NaN	0.5889	0.0777899	NaN	NaN	NaN	0.530271	NaN	0.205393	NaN	NaN	NaN	0.5889	NaN
AT4G24280.1;AT5G49910.1	619;619	___1	AT4G24280.1;AT5G49910.1	>AT4G24280.1 | Symbols: cpHsc70-1 | chloroplast heat shock protein 70-1 | chr4:12590094-12593437 FORWARD LENGTH=718;>AT5G49910.1 | Symbols: CPHSC70-2EAT SHOCK PROTEIN 70-2, HSC70-7, cpHsc70-2 | chloroplast heat shock protein 70-2 | chr5:20303470-20306295 F	2.79576e-14	112.62	87.391	112.62	1	1	9.78098e-06	49.595	1	0.0447281	43.69	1	8.19488e-07	1	78.69	7.98775e-08	112.62	1	2.79576e-14	96.673	0	NaN	NaN	3		0.27553	1	NQADSVVYQTEK(1)QLK	NQADSVVYQTEK(112.62)QLK(-112.62)	IDTKNQADSVVYQTEKQLKELGEKIPGEVKE;IDTKNQADSVVYQTEKQLKELGEKIPGPVKE	12	1.0592	0.34784	0.0333976	1.15179	1.2455	0.496718	0.400101	0.341872	0.159371	0.998845	1.11956	0.493545	0.202136	0.0729976
AT4G24280.1;AT5G49910.1	146;146	___1	AT4G24280.1;AT5G49910.1	>AT4G24280.1 | Symbols: cpHsc70-1 | chloroplast heat shock protein 70-1 | chr4:12590094-12593437 FORWARD LENGTH=718;>AT5G49910.1 | Symbols: CPHSC70-2EAT SHOCK PROTEIN 70-2, HSC70-7, cpHsc70-2 | chloroplast heat shock protein 70-2 | chr5:20303470-20306295 F	1.44423e-06	94.45	50.689	70.26	1	1	1.31346e-05	50.305	1	1.44423e-06	94.45	1	0.000707804	1	38.995	0.00387543	70.26	0	NaN	NaN	0	NaN	NaN	3		0.073609	1	QAVVNPENTFFSVK(1)R	QAVVNPENTFFSVK(70.26)R	KRQAVVNPENTFFSVKRFIGRKMNEVDEESK;KRQAVVNPENTFFSVKRFIGRRMNEVAEESK	14	0.949498	0.666045	0.163257	0.952632	NaN	0.332507	0.915942	0.299127	0.352646	0.949498	NaN	0.375067	0.957023	0.0927488
AT4G24750.1	169	___1	AT4G24750.1	>AT4G24750.1 | Symbols: | Rhodanese/Cell cycle control phosphatase superfamily protein | chr4:12758422-12760749 REVERSE LENGTH=292	0.00331823	128.01	74.259	128.01	1	0	NaN	NaN	NaN	NaN	NaN	1	0.0206469	1	48.284	0.00331823	128.01	0	NaN	NaN	0	NaN	NaN	2		-1.2286	1	LFLSK(1)VEEK	LFLSK(128.01)VEEK(-128.01)	WSGAPTLSFNRLFLSKVEEKFPKDSELIVAC	5	-0.26734	0.0771443	0.165113	-0.199719	NaN	-0.0281457	-0.0165266	0.49968	0.0869197	-0.26734	NaN	0.0475383	0.10675	0.370945
AT4G25000.1	108	___1	AT4G25000.1	>AT4G25000.1 | Symbols: ATAMY1, AMY1 | alpha-amylase-like | chr4:12852109-12853825 REVERSE LENGTH=423	0.000485837	68.676	51.224	60.161	1	NaN	NaN	NaN	1	0.00333414	68.676	1	0.000561725	1	66.989	0.010229	60.161	1	0.000485837	67.997	0	NaN	NaN	3	+	-0.12631	1	GIK(1)ALADIVINHR	GIK(60.16)ALADIVINHR	AELKSLIKALNQKGIKALADIVINHRTAERK	3	-0.480136	0.0653785	0.0027298	NaN	-0.3687	-0.128945	0.332966	0.0586628	0.325502	NaN	-0.480136	-0.132277	0.263034	-0.194542
AT4G25080.4;AT4G25080.5;AT4G25080.3;AT4G25080.2;AT4G25080.1	23;90;90;90;90	___1	AT4G25080.4	>AT4G25080.4 | Symbols: CHLM | magnesium-protoporphyrin IX methyltransferase | chr4:12877216-12878128 FORWARD LENGTH=245;>AT4G25080.5 | Symbols: CHLM | magnesium-protoporphyrin IX methyltransferase | chr4:12877015-12878128 FORWARD LENGTH=312;>AT4G25080.3 |	6.85288e-06	102.64	63.868	102.64	1	NaN	NaN	NaN	1	0.00135474	75.998	1	0.000324169	1	41.695	6.85288e-06	102.64	1	0.000242429	42.947	NaN	NaN	NaN	3		-0.2923	1	LQAEEVGGGDK(1)EVVR	LQAEEVGGGDK(102.64)EVVR	ERRRKLQAEEVGGGDKEVVREYFNSTGFERW	11	-0.316582	0.197201	0.000288558	NaN	-0.150817	0.700617	-0.46337	0.1333	NaN	NaN	-0.316582	0.745108	-0.350706	0.000288558
AT4G25740.2;AT4G25740.1;AT5G52650.1	24;24;24	___1	AT4G25740.2;AT5G52650.1	>AT4G25740.2 | Symbols: | RNA binding Plectin/S10 domain-containing protein | chr4:13107488-13108751 REVERSE LENGTH=149;>AT4G25740.1 | Symbols: | RNA binding Plectin/S10 domain-containing protein | chr4:13107488-13108751 REVERSE LENGTH=177;>AT5G52650.1 |	0.00651903	120.87	88.926	120.15	1	1	0.0698843	79.474	1	0.00651903	120.87	0	NaN	1	NaN	0.00679564	120.15	0	NaN	NaN	NaN	NaN	NaN	2		-0.50874	1	EGVCFAK(1)K	EGVCFAK(120.15)K(-120.15)	KEICKYLFKEGVCFAKKDFNLAKHPLIDVPN;REICKYLFKEGVCFAKKDFNLPKHPLIDVPN	7	-0.0740437	0.20175	0.0416635	-0.180561	0.129085	0.180275	0.0922074	0.229957	NaN	-0.245968	0.0978804	0.240131	0.16337	0.0416635
AT4G26230.1	46	___1	AT4G26230.1	>AT4G26230.1 | Symbols: | Ribosomal protein L31e family protein | chr4:13286026-13286553 FORWARD LENGTH=119	0.000952272	113.22	56.793	77.062	1	NaN	NaN	NaN	1	0.00133246	113.22	NaN	NaN	1	NaN	0.000952272	108.7	NaN	NaN	NaN	0	NaN	NaN	2		-1.2114	1	FAEK(1)EMGTK	FAEK(77.06)EMGTK(-77.06)	KKAPKAIKEIRKFAEKEMGTKDVRVDVKLNK	4	-0.0265577	0.0746424	0.155879	NaN	0.0211954	NaN	0.0263043	NaN	0.264236	NaN	-0.0265577	NaN	0.0746424	NaN
AT4G26510.2;AT4G26510.1	220;220	___1	AT4G26510.2	>AT4G26510.2 | Symbols: UKL4 | uridine kinase-like 4 | chr4:13384503-13387920 FORWARD LENGTH=469;>AT4G26510.1 | Symbols: UKL4 | uridine kinase-like 4 | chr4:13384503-13387920 FORWARD LENGTH=469	1.34425e-05	109.07	74.048	107.35	1	NaN	NaN	NaN	1	1.34425e-05	109.07	0.999712	0.0108754	1	36.029	2.91054e-05	107.35	0.999983	0.000112628	48.216	0	NaN	NaN	3		-0.039983	1	FVKPAFDDFILPTK(1)K	FVK(-98.55)PAFDDFILPTK(98.55)K(-107.35)	SKFVKPAFDDFILPTKKYADIIIPRGGDNHV	14	0.264476	0.1797	0.276349	NaN	0.292193	0.275603	0.163241	0.447738	0.477366	NaN	0.264476	0.271665	0.0877344	0.196103
AT4G26630.2;AT4G26630.1	510;510	___1	AT4G26630.2	>AT4G26630.2 | Symbols: | DEK domain-containing chromatin associated protein | chr4:13430873-13434877 REVERSE LENGTH=763;>AT4G26630.1 | Symbols: | DEK domain-containing chromatin associated protein | chr4:13430873-13434877 REVERSE LENGTH=763	3.46267e-08	151.22	59.886	96.171	1	1	0.0324475	44.318	1	3.46267e-08	151.22	0.99994	0.00849701	1	69.721	5.55627e-08	148.91	1	0.00467712	80.688	1	0.00283878	108.47	2		0.18061	1	SEEATK(1)VVK	SEEATK(96.17)VVK(-96.17)	SKRSAKSQKKSEEATKVVKKSLAHSDDESEE	6	0.57563	0.261178	0.0287719	0.767655	0.916859	0.392757	0.340733	0.462157	0.683741	0.537445	0.613815	0.304628	0.217727	0.167229
AT4G26910.3;AT4G26910.2;AT4G26910.1	187;285;286	___1	AT4G26910.3	>AT4G26910.3 | Symbols: | Dihydrolipoamide succinyltransferase | chr4:13520127-13522055 REVERSE LENGTH=365;>AT4G26910.2 | Symbols: | Dihydrolipoamide succinyltransferase | chr4:13520127-13522889 REVERSE LENGTH=463;>AT4G26910.1 | Symbols: | Dihydrolipoam	0.00313112	47.302	37.647	47.302	1	0	NaN	NaN	NaN	NaN	NaN	1	0.00313112	NaN	47.302	NaN	NaN	NaN	NaN	NaN	NaN	NaN	NaN	3	+	0.91136	1	DAFYEK(1)HGVK	DAFYEK(47.3)HGVK(-47.3)	NLMKLRSQYKDAFYEKHGVKLGLMSGFIKAA	6	0.131326	0.662752	NaN	0.191942	NaN	0.623211	NaN	NaN	NaN	0.131326	NaN	0.662752	NaN	NaN
AT4G27230.2;AT4G27230.1	6;6	___1	AT4G27230.2	>AT4G27230.2 | Symbols: HTA2 | histone H2A 2 | chr4:13637515-13638325 REVERSE LENGTH=131;>AT4G27230.1 | Symbols: HTA2 | histone H2A 2 | chr4:13637515-13638325 REVERSE LENGTH=131	2.06359e-08	124.42	53.028	55.011	1	NaN	NaN	NaN	NaN	NaN	NaN	1	2.06359e-08	NaN	124.42	NaN	NaN	1	0.00126273	81.017	NaN	NaN	NaN	3	+	0.25999	1;3	GK(1)QLGSGAAK(1)K(1)STSR	GK(55.01)QLGSGAAK(55.01)K(55.01)STSR	__________MAGRGKQLGSGAAKKSTSRSS	2	NaN	0.671022	2.27587	NaN	NaN	0.772899	NaN	2.48764	NaN	NaN	NaN	0.671022	NaN	2.27587
AT4G27700.1	80	___1	AT4G27700.1	>AT4G27700.1 | Symbols: | Rhodanese/Cell cycle control phosphatase superfamily protein | chr4:13826541-13827673 REVERSE LENGTH=224	0.0118382	86.014	42.244	65.179	1	NaN	NaN	NaN	1	0.0118382	86.014	NaN	NaN	1	NaN	0.0366285	65.179	NaN	NaN	NaN	0	NaN	NaN	2		-0.44563	1	SVDVK(1)EAQR	SVDVK(65.18)EAQR	KRELLLEKRVRSVDVKEAQRLQKENNFVILD	5	-0.340861	-0.189105	0.0723116	NaN	-0.166098	NaN	-0.30902	NaN	0.131853	NaN	-0.340861	NaN	-0.189105	NaN
AT4G28030.2;AT4G28030.1	193;193	___1	AT4G28030.2	>AT4G28030.2 | Symbols: | Acyl-CoA N-acyltransferases (NAT) superfamily protein | chr4:13937748-13939131 REVERSE LENGTH=263;>AT4G28030.1 | Symbols: | Acyl-CoA N-acyltransferases (NAT) superfamily protein | chr4:13937748-13939131 REVERSE LENGTH=274	8.24197e-38	164.88	146.06	123.76	1	1	3.46817e-23	119.62	1	6.77697e-16	136.14	1	8.24197e-38	1	164.88	3.88116e-11	123.76	1	6.9639e-20	108.58	0	NaN	NaN	3		0.0273	1	AYLSNVCVAK(1)ELHR	AYLSNVCVAK(123.76)ELHR	GVDFARAYLSNVCVAKELHRNGVGYKLIDKS	10	0.126076	0.113135	0.0123011	0.298658	0.162468	0.0694271	0.182184	0.314058	0.153676	0.207268	0.0448837	0.0661237	0.160146	0.0589399
AT4G28750.1	111	___1	AT4G28750.1	>AT4G28750.1 | Symbols: PSAE-1 | Photosystem I reaction centre subunit IV / PsaE protein | chr4:14202951-14203888 REVERSE LENGTH=143	4.85984e-15	133.86	125.31	42.947	1	1	3.24942e-05	55.755	NaN	NaN	NaN	1	8.62602e-06	NaN	74.428	NaN	NaN	1	7.96869e-06	75.018	NaN	NaN	NaN	3		-1.0552	1	NVGSVVAVDQDPK(1)TR	NVGSVVAVDQDPK(42.95)TR	WFKNVGSVVAVDQDPKTRYPVVVRFAKVNYA	13	2.87466	0.103128	-0.0979032	2.89526	NaN	0.0865121	NaN	0.162726	NaN	2.87466	NaN	0.103128	NaN	-0.0979032
AT4G29060.1	789	___1	AT4G29060.1	>AT4G29060.1 | Symbols: emb2726 | elongation factor Ts family protein | chr4:14317744-14321315 FORWARD LENGTH=953	1.51612e-08	67.646	56.271	67.646	1	1	1.51612e-08	67.646	NaN	NaN	NaN	0	NaN	NaN	NaN	NaN	NaN	NaN	NaN	NaN	NaN	NaN	NaN	3		-2.1185	1	ALAATGGDLEK(1)AQEFLR	ALAATGGDLEK(67.65)AQEFLR	MDCKKALAATGGDLEKAQEFLRKKGLSSADK	11	-0.404095	0.239398	NaN	-0.33867	NaN	0.200504	NaN	NaN	NaN	-0.404095	NaN	0.239398	NaN	NaN
AT4G29060.1;AT4G29060.2	925;681	___1	AT4G29060.1	>AT4G29060.1 | Symbols: emb2726 | elongation factor Ts family protein | chr4:14317744-14321315 FORWARD LENGTH=953;>AT4G29060.2 | Symbols: emb2726 | elongation factor Ts family protein | chr4:14317744-14321315 FORWARD LENGTH=709	0.00236661	72.29	64.158	55.04	1	1	0.00609987	58.172	NaN	NaN	NaN	1	0.00236661	NaN	72.29	NaN	NaN	1	0.00514888	55.04	NaN	NaN	NaN	2		1.5809	1	DDSVLVK(1)DLVK	DDSVLVK(55.04)DLVK(-55.04)	ALLEQPYIKDDSVLVKDLVKQTVATLGENIK	7	0.015783	0.00417777	-0.223829	0.00288247	NaN	-0.0568213	NaN	-0.110604	NaN	0.0157831	NaN	0.00417777	NaN	-0.223829
AT4G29060.1;AT4G29060.2	889;645	___1	AT4G29060.1	>AT4G29060.1 | Symbols: emb2726 | elongation factor Ts family protein | chr4:14317744-14321315 FORWARD LENGTH=953;>AT4G29060.2 | Symbols: emb2726 | elongation factor Ts family protein | chr4:14317744-14321315 FORWARD LENGTH=709	1.28424e-52	194.96	91.052	43.897	1	1	2.08391e-24	169.65	NaN	NaN	NaN	1	3.19631e-18	NaN	160.52	NaN	NaN	1	1.28424e-52	194.96	NaN	NaN	NaN	3	+	0.80526	1	EDLLSK(1)PENIR	EDLLSK(43.9)PENIR	QKEKEIEMQREDLLSKPENIREKIVEGRISK	6	0.0514416	-0.102094	-0.295889	0.103397	NaN	-0.11182	NaN	-0.124031	NaN	0.0514416	NaN	-0.102094	NaN	-0.295889
AT4G29060.1	651	___1	AT4G29060.1	>AT4G29060.1 | Symbols: emb2726 | elongation factor Ts family protein | chr4:14317744-14321315 FORWARD LENGTH=953	7.58769e-53	196.24	159.09	46.352	1	1	5.35512e-15	153.34	1	0.0505085	46.352	1	1.20289e-13	0	150.06	NaN	NaN	1	7.58769e-53	196.24	0	NaN	NaN	3		-0.097624	1	EDLLSK(1)PEQIR	EDLLSK(46.35)PEQIR	KKEKEIEMQKEDLLSKPEQIREKIVDGRIKK	6	-0.245702	-0.185457	-0.375138	-0.122271	-0.265553	-0.263213	-0.13984	-0.00177561	-0.526743	-0.173384	-0.31802	-0.237609	-0.133306	-0.172896
AT4G29670.1	199	___1	AT4G29670.1	>AT4G29670.1 | Symbols: ACHT2 | atypical CYS HIS rich thioredoxin 2 | chr4:14535772-14537108 REVERSE LENGTH=235	4.46145e-09	62.203	57.148	42.068	1	1	4.46145e-09	62.203	NaN	NaN	NaN	1	1.40838e-08	NaN	56.121	NaN	NaN	1	0.00029598	42.068	NaN	NaN	NaN	3		0.48241	1	GADGQLESFSCSLAK(1)FQK	GADGQLESFSCSLAK(42.07)FQK(-42.07)	RGADGQLESFSCSLAKFQKIKDAIQLHNTDR	15	0.402176	0.138421	0.136848	0.425996	NaN	0.128425	NaN	0.373063	NaN	0.402176	NaN	0.138421	NaN	0.136848
AT4G29790.1	285	___1	AT4G29790.1	>AT4G29790.1 | Symbols: | unknown protein;BEST Arabidopsis thaliana protein match is: unknown protein (TAIR:AT2G19390.1);Has 538 Blast hits to 357 proteins in 124 species: Archae - 0;Bacteria - 74;Metazoa - 109;Fungi - 58;Plants - 105;Viruses - 2;	9.0758e-57	164.53	153.58	72.433	1	1	5.11036e-05	45.618	NaN	NaN	NaN	1	1.27712e-08	NaN	80.738	NaN	NaN	1	7.48277e-07	72.433	NaN	NaN	NaN	3	+	0.048921	1;2	TDGPSSLASNK(1)AVDGYR	TDGPSSLASNK(72.43)AVDGYR	RSGIKTDGPSSLASNKAVDGYRDLKQGIPKL	11	2.43045	5.86851	NaN	2.54473	NaN	5.85823	NaN	NaN	NaN	2.43045	NaN	5.86851	NaN	NaN
AT4G30920.1	253	___1	AT4G30920.1	>AT4G30920.1 | Symbols: | Cytosol aminopeptidase family protein | chr4:15046589-15049304 REVERSE LENGTH=583	3.42838e-07	107.69	72.768	107.69	1	NaN	NaN	NaN	1	3.42838e-07	102.63	NaN	NaN	1	NaN	0.000137672	107.69	NaN	NaN	NaN	0	NaN	NaN	3		1.1288	1	SVDIIGFGSGPELEK(1)K	SVDIIGFGSGPELEK(107.69)K(-107.69)	KSVDIIGFGSGPELEKKLKYAEHVSYGVIFG	15	-0.23321	NaN	0.244765	NaN	-0.217407	NaN	NaN	NaN	0.362217	NaN	-0.23321	NaN	NaN	NaN
AT4G31530.1;AT4G31530.2	319;333	___1	AT4G31530.1	>AT4G31530.1 | Symbols: | NAD(P)-binding Rossmann-fold superfamily protein | chr4:15282281-15284064 FORWARD LENGTH=324;>AT4G31530.2 | Symbols: | NAD(P)-binding Rossmann-fold superfamily protein | chr4:15282281-15284064 FORWARD LENGTH=338	0.0132979	84.605	38.814	84.605	1	NaN	NaN	NaN	1	0.0132979	84.605	0	NaN	0	NaN	NaN	NaN	1	0.0538986	39.625	0	NaN	NaN	2		-0.0036125	1	ELFK(1)AAESK	ELFK(84.61)AAESK(-84.61)	GDGPGSDPQQWRELFKAAESK__________	4	0.226755	-0.0968752	-0.319557	NaN	0.264356	0.064469	-0.39068	-0.3138	-0.0360229	NaN	0.226755	0.103397	-0.297147	-0.481666
AT4G31700.1;AT4G31700.2;AT5G10360.1;AT5G10360.2	215;153;215;163	___1	AT4G31700.1;AT5G10360.1	>AT4G31700.1 | Symbols: RPS6, RPS6A | ribosomal protein S6 | chr4:15346306-15347714 REVERSE LENGTH=250;>AT4G31700.2 | Symbols: RPS6, RPS6A | ribosomal protein S6 | chr4:15346306-15347075 REVERSE LENGTH=188;>AT5G10360.1 | Symbols: EMB3010, RPS6B | Ribosomal	6.01553e-06	58.98	48.627	51.03	1	1	6.52303e-06	54.281	NaN	NaN	NaN	1	6.01553e-06	NaN	55.011	NaN	NaN	1	1.31015e-05	58.98	1	0.0189624	51.03	3		0.73073	1	ANSDAADYQK(1)LLASR	ANSDAADYQK(51.03)LLASR	KKKIAKANSDAADYQKLLASRLKEQRDRRSE;KKRIAKANSDAADYQKLLASRLKEQRDRRSE	10	-0.534287	0.252173	0.0311601	-0.512411	NaN	0.202888	NaN	0.37529	-0.0208673	-0.534287	NaN	0.252173	NaN	0.234501
AT4G32260.1	159	___1	AT4G32260.1	>AT4G32260.1 | Symbols: | ATPase, F0 complex, subunit B/B', bacterial/chloroplast | chr4:15573859-15574586 REVERSE LENGTH=219	9.26582e-08	116.55	91.693	63.624	1	1	0.00591139	54.259	NaN	NaN	NaN	NaN	NaN	NaN	NaN	NaN	NaN	1	9.26582e-08	96.229	NaN	NaN	NaN	3	+	-0.34611	1	AEIAAALNK(1)MK	AEIAAALNK(63.62)MK(-63.62)	AVMRAARAEIAAALNKMKKETQVEVEEKLAE	9	0.0610158	NaN	0.24245	0.125916	NaN	NaN	NaN	0.404685	NaN	0.0610158	NaN	NaN	NaN	0.24245
AT4G32260.1	214	___1	AT4G32260.1	>AT4G32260.1 | Symbols: | ATPase, F0 complex, subunit B/B', bacterial/chloroplast | chr4:15573859-15574586 REVERSE LENGTH=219	3.37424e-12	84.41	59.929	82.59	1	1	3.37424e-12	84.41	NaN	NaN	NaN	1	4.29676e-12	NaN	82.59	NaN	NaN	NaN	NaN	NaN	NaN	NaN	NaN	3	+	-0.30351	1	ALDSQIAALSEDIVK(1)K	ALDSQIAALSEDIVK(82.59)K(-82.59)	KALDSQIAALSEDIVKKVLPS__________	15	0.482538	-0.46172	NaN	0.542803	NaN	-0.478346	NaN	NaN	NaN	0.482539	NaN	-0.46172	NaN	NaN
AT4G32260.1	122	___1	AT4G32260.1	>AT4G32260.1 | Symbols: | ATPase, F0 complex, subunit B/B', bacterial/chloroplast | chr4:15573859-15574586 REVERSE LENGTH=219	0.000726584	120.15	37.75	120.15	1	NaN	NaN	NaN	1	0.00175863	107.57	NaN	NaN	1	NaN	0.000726584	120.15	NaN	NaN	NaN	NaN	NaN	NaN	2		-0.82131	1	DASIK(1)EK	DASIK(120.15)EK(-120.15)	YSPLGNFMDQRDASIKEKLASVKDTSTEVKE	5	0.326307	-0.124409	NaN	NaN	0.325962	NaN	-0.0457441	NaN	NaN	NaN	0.326307	NaN	-0.124409	NaN
AT4G32260.1	136	___1	AT4G32260.1	>AT4G32260.1 | Symbols: | ATPase, F0 complex, subunit B/B', bacterial/chloroplast | chr4:15573859-15574586 REVERSE LENGTH=219	2.84421e-33	112.16	105.89	60.764	1	1	9.75319e-19	93.495	NaN	NaN	NaN	1	2.84421e-33	NaN	112.16	NaN	NaN	1	6.85675e-09	62.94	NaN	NaN	NaN	2		2.0547	1	DTSTEVK(1)ELDEQAAAVMR	DTSTEVK(60.76)ELDEQAAAVMR	IKEKLASVKDTSTEVKELDEQAAAVMRAARA	7	-0.00518858	-0.0832023	-0.0519972	0.0143553	NaN	-0.128661	NaN	0.111432	NaN	-0.00518858	NaN	-0.0832024	NaN	-0.0519972
AT4G32260.1	194	___1	AT4G32260.1	>AT4G32260.1 | Symbols: | ATPase, F0 complex, subunit B/B', bacterial/chloroplast | chr4:15573859-15574586 REVERSE LENGTH=219	1.65021e-34	168.93	113.67	168	1	1	0.000767026	75.018	1	1.65021e-34	168.93	1	7.56913e-06	1	75.376	2.03951e-34	168	1	3.03403e-13	92.38	0	NaN	NaN	3		-0.31648	1	EALASLESQK(1)EETIK	EALASLESQK(168)EETIK(-168)	VEEELKEALASLESQKEETIKALDSQIAALS	10	-1.00575	-0.140758	0.0496028	-1.92341	-0.0544822	-0.0581726	-0.339692	0.315914	0.194087	-1.92237	-0.0891292	-0.00251245	-0.279004	0.120219
AT4G32260.1	171	___1	AT4G32260.1	>AT4G32260.1 | Symbols: | ATPase, F0 complex, subunit B/B', bacterial/chloroplast | chr4:15573859-15574586 REVERSE LENGTH=219	2.12311e-114	220.25	141.26	113.53	1	1	4.04695e-56	188.47	1	9.09959e-43	173.33	1	7.39646e-96	1	215.23	2.12311e-114	220.25	1	4.87833e-55	180.74	1	1.7183e-07	113.53	3		0.25848	1	ETQVEVEEK(1)LAEGR	ETQVEVEEK(113.53)LAEGR	ALNKMKKETQVEVEEKLAEGRKKVEEELKEA	9	-0.116928	0.0838726	0.0159716	-0.0761738	-0.0605026	-0.0294556	0.0905825	0.14104	0.244887	-0.131266	-0.102589	0.0140695	0.153676	-0.028381
AT4G32620.1;AT4G32620.2	1334;1334	___1	AT4G32620.1	>AT4G32620.1 | Symbols: | Enhancer of polycomb-like transcription factor protein | chr4:15731968-15737222 FORWARD LENGTH=1539;>AT4G32620.2 | Symbols: | Enhancer of polycomb-like transcription factor protein | chr4:15731968-15737222 FORWARD LENGTH=1540	0.00362085	121.29	65.851	71.342	1	NaN	NaN	NaN	NaN	NaN	NaN	1	0.00846009	1	121.29	0.0353303	71.342	1	0.0246038	94.262	NaN	NaN	NaN	3	+	-0.84989	1	GLEVK(1)HR	GLEVK(71.34)HR	PAMFAFCFKPRGLEVKHRGTKHRSQKKLSVY	5	NaN	-0.162601	-0.41781	NaN	NaN	0.140648	-0.29956	-0.163042	NaN	NaN	NaN	0.110898	-0.4361	-0.41781
AT4G33010.1;AT4G33010.2	958;958	___1	AT4G33010.1	>AT4G33010.1 | Symbols: AtGLDP1, GLDP1 | glycine decarboxylase P-protein 1 | chr4:15926852-15931150 REVERSE LENGTH=1037;>AT4G33010.2 | Symbols: AtGLDP1, GLDP1 | glycine decarboxylase P-protein 1 | chr4:15927133-15931150 REVERSE LENGTH=976	0.00107102	39.387	37.651	39.387	1	1	0.00206726	35.133	NaN	NaN	NaN	1	0.00107102	NaN	39.387	NaN	NaN	NaN	NaN	NaN	NaN	NaN	NaN	3		0.66736	1	EEIAQIEK(1)GNADVQNNVLK	EEIAQIEK(39.39)GNADVQNNVLK(-39.39)	CDALISIREEIAQIEKGNADVQNNVLKGAPH	8	-0.0825147	0.227618	NaN	-0.0555913	NaN	0.180148	NaN	NaN	NaN	-0.0825147	NaN	0.227618	NaN	NaN
AT4G33010.1;AT4G33010.2	869;869	___1	AT4G33010.1	>AT4G33010.1 | Symbols: AtGLDP1, GLDP1 | glycine decarboxylase P-protein 1 | chr4:15926852-15931150 REVERSE LENGTH=1037;>AT4G33010.2 | Symbols: AtGLDP1, GLDP1 | glycine decarboxylase P-protein 1 | chr4:15927133-15931150 REVERSE LENGTH=976	0.0132249	50.108	18.073	50.108	1	NaN	NaN	NaN	1	0.0320743	50.108	NaN	NaN	NaN	NaN	NaN	NaN	NaN	NaN	NaN	0	NaN	NaN	3		-0.15966	1	LEK(1)HYPVLFR	LEK(50.11)HYPVLFR	KIAILNANYMAKRLEKHYPVLFRGVNGTVAH	3	0.650029	NaN	0.41565	NaN	0.731965	NaN	NaN	NaN	0.438932	NaN	0.650029	NaN	NaN	NaN
AT4G33467.2;AT4G33467.1	5;5	___1	AT4G33467.2	>AT4G33467.2 | Symbols: | unknown protein;Has 25 Blast hits to 25 proteins in 9 species: Archae - 0;Bacteria - 0;Metazoa - 0;Fungi - 0;Plants - 25;Viruses - 0;Other Eukaryotes - 0 (source: NCBI BLink). | chr4:16101691-16102084 REVERSE LENGTH=101;>A	0.0027892	68.536	38.389	36.447	1	NaN	NaN	NaN	1	0.0336848	50.95	NaN	NaN	1	NaN	0.0027892	68.536	NaN	NaN	NaN	0	NaN	NaN	3		-2.8972	1	MEVSK(1)RMDMLER	MEVSK(36.45)RMDMLER	___________MEVSKRMDMLERRSSIETEP	5	-0.895529	-0.448863	0.0560286	NaN	-0.829126	NaN	-0.477824	NaN	0.178237	NaN	-0.895529	NaN	-0.448863	NaN
AT4G34240.1;AT4G34240.2	111;111	___1	AT4G34240.1	>AT4G34240.1 | Symbols: ALDH3I1, ALDH3 | aldehyde dehydrogenase 3I1 | chr4:16389801-16392633 FORWARD LENGTH=550;>AT4G34240.2 | Symbols: ALDH3I1, ALDH3 | aldehyde dehydrogenase 3I1 | chr4:16389801-16391985 FORWARD LENGTH=390	1.54831e-06	109.71	27.262	109.71	1	1	0.0361196	106.36	1	0.0137455	109.71	1	1.54831e-06	1	96.492	0.0137455	109.71	1	0.0276368	109.01	0	NaN	NaN	2		-0.40324	1	MIDEK(1)EK	MIDEK(109.71)EK(-109.71)	WRISQLQNIARMIDEKEKCITEALYQDLSKP	5	-0.174983	-0.0398673	0.207534	-0.0174025	-0.0376213	-0.0401853	-0.143596	0.312665	0.454281	-0.180724	-0.169242	-0.0105703	-0.0691642	0.0427844
AT4G34430.3;AT4G34430.2;AT4G34430.1;AT4G34430.4	56;56;56;56	___1	AT4G34430.3	>AT4G34430.3 | Symbols: CHB3, ATSWI3D | DNA-binding family protein | chr4:16461069-16464993 FORWARD LENGTH=983;>AT4G34430.2 | Symbols: CHB3, ATSWI3D | DNA-binding family protein | chr4:16461069-16464993 FORWARD LENGTH=985;>AT4G34430.1 | Symbols: CHB3, ATSW	1.29271e-68	173.98	151.45	70.783	1	1	1.58282e-16	102.89	NaN	NaN	NaN	1	2.49137e-23	NaN	104.2	NaN	NaN	1	2.51878e-06	70.783	NaN	NaN	NaN	3		-1.0008	1	ANALGGSNFFSSAPSK(1)R	ANALGGSNFFSSAPSK(70.78)R	ANALGGSNFFSSAPSKRMLTREKAMLASFSP	16	4.17025	2.6176	NaN	4.2999	NaN	2.61447	NaN	NaN	NaN	4.17025	NaN	2.6176	NaN	NaN
AT4G34620.1	26	___1	AT4G34620.1	>AT4G34620.1 | Symbols: SSR16 | small subunit ribosomal protein 16 | chr4:16535084-16536092 REVERSE LENGTH=113	0.0167487	76.843	38.039	76.843	1	NaN	NaN	NaN	1	0.0167487	76.843	NaN	NaN	NaN	NaN	NaN	NaN	NaN	NaN	NaN	0	NaN	NaN	2		-0.51369	1	VVVADEK(1)SR	VVVADEK(76.84)SR	GCKHRPFYRVVVADEKSRRDGKQIEVLGFYD	7	-0.38645	NaN	-0.249702	NaN	-0.306341	NaN	NaN	NaN	-0.0655363	NaN	-0.386449	NaN	NaN	NaN
AT4G34650.1	214	___1	AT4G34650.1	>AT4G34650.1 | Symbols: SQS2 | squalene synthase 2 | chr4:16542377-16544915 FORWARD LENGTH=413	2.67403e-21	114.96	105.27	63.691	1	1	4.68382e-07	63.691	NaN	NaN	NaN	NaN	NaN	NaN	NaN	NaN	NaN	0	NaN	NaN	NaN	NaN	NaN	3	+	0.51737	1	TNIIK(1)DYLEDINERPK	TNIIK(63.69)DYLEDINERPK(-63.69)	ISNSTGLFLQKTNIIKDYLEDINERPKSRMF	5	-0.0934634	NaN	-0.47303	0.0633648	NaN	NaN	NaN	-0.210212	NaN	-0.0934634	NaN	NaN	NaN	-0.47303
AT4G34870.1	151	___1	AT4G34870.1	>AT4G34870.1 | Symbols: ROC5, ATCYP1 | rotamase cyclophilin 5 | chr4:16614451-16614969 FORWARD LENGTH=172	0.00518155	56.205	46.362	56.205	1	NaN	NaN	NaN	NaN	NaN	NaN	1	0.019651	NaN	42.843	NaN	NaN	1	0.00518155	56.205	NaN	NaN	NaN	2	+	1.4002	1	AIEK(1)VGSDSGK	AIEK(56.2)VGSDSGK(-56.2)	FGQVVKGLDVVKAIEKVGSDSGKTSKVVTIT	4	NaN	-0.0571215	-0.235739	NaN	NaN	-0.0748665	NaN	-0.0171543	NaN	NaN	NaN	-0.0571215	NaN	-0.235739
AT4G34870.1	147	___1	AT4G34870.1	>AT4G34870.1 | Symbols: ROC5, ATCYP1 | rotamase cyclophilin 5 | chr4:16614451-16614969 FORWARD LENGTH=172	0.00176717	148.18	91.636	148.18	1	NaN	NaN	NaN	NaN	NaN	NaN	1	0.0108656	1	53.237	0.00176717	148.18	1	0.00366786	67.385	NaN	NaN	NaN	2		0.76881	1	GLDVVK(1)AIEK	GLDVVK(148.18)AIEK(-148.18)	KHVVFGQVVKGLDVVKAIEKVGSDSGKTSKV	6	NaN	0.0432046	0.27011	NaN	NaN	-0.015243	NaN	0.397365	NaN	NaN	NaN	0.0432045	NaN	0.27011
AT4G35090.1;AT4G35090.2	50;50	___1	AT4G35090.1	>AT4G35090.1 | Symbols: CAT2 | catalase 2 | chr4:16700937-16703215 REVERSE LENGTH=492;>AT4G35090.2 | Symbols: CAT2 | catalase 2 | chr4:16701105-16703215 REVERSE LENGTH=474	4.57253e-56	160.64	131.03	160.64	1	NaN	NaN	NaN	1	1.17901e-19	125.98	NaN	NaN	1	NaN	5.61223e-44	160.64	NaN	NaN	NaN	0	NaN	NaN	3		-0.18589	1	GPILLEDYHLVEK(1)LANFDR	GPILLEDYHLVEK(160.64)LANFDR	GPRGPILLEDYHLVEKLANFDRERIPERVVH	13	0.0761487	-0.190207	0.257976	NaN	0.134352	NaN	-0.210897	NaN	0.247684	NaN	0.0761487	NaN	-0.190207	NaN
AT4G35250.1	208	___1	AT4G35250.1	>AT4G35250.1 | Symbols: | NAD(P)-binding Rossmann-fold superfamily protein | chr4:16771401-16773269 REVERSE LENGTH=395	2.92441e-11	78.674	73.665	38.377	1	1	2.92441e-11	78.674	NaN	NaN	NaN	1	0.000528367	NaN	38.377	NaN	NaN	NaN	NaN	NaN	NaN	NaN	NaN	3		-0.29622	1	YCTEK(1)FLQESGLNHITIR	YCTEK(38.38)FLQESGLNHITIR	KHPEVPLMEIKYCTEKFLQESGLNHITIRLC	5	0.032524	0.207018	NaN	0.183328	NaN	0.204266	NaN	NaN	NaN	0.032524	NaN	0.207018	NaN	NaN
AT4G37440.1;AT4G37440.2	388;388	___1	AT4G37440.1	>AT4G37440.1 | Symbols: | unknown protein;BEST Arabidopsis thaliana protein match is: unknown protein (TAIR:AT3G50040.1);Has 220 Blast hits to 205 proteins in 55 species: Archae - 0;Bacteria - 15;Metazoa - 50;Fungi - 11;Plants - 76;Viruses - 3;Oth	0.0148993	81.92	40.52	81.92	1	NaN	NaN	NaN	1	0.0148993	81.92	NaN	NaN	NaN	NaN	NaN	NaN	NaN	NaN	NaN	0	NaN	NaN	2		-1.814	1	EGK(1)SIIPDK	EGK(81.92)SIIPDK(-81.92)	DILLSEILASKRREGKSIIPDKNLVKTEQAS	3	1.76956	NaN	1.2822	NaN	1.76077	NaN	NaN	NaN	1.35879	NaN	1.76956	NaN	NaN	NaN
AT4G37930.1	471	___1	AT4G37930.1	>AT4G37930.1 | Symbols: SHM1, STM, SHMT1 | serine transhydroxymethyltransferase 1 | chr4:17831891-17834742 REVERSE LENGTH=517	0.00350801	112.71	28.213	112.71	1	0	NaN	NaN	1	0.0277396	68.786	1	0.0499139	1	40.496	0.00350801	112.71	1	0.0172658	51.445	0	NaN	NaN	2		-1.3351	1	SEAQGTK(1)LK	SEAQGTK(112.71)LK(-112.71)	AVTIALKVKSEAQGTKLKDFVSAMESSSTIQ	7	0.148279	-0.0551662	-0.0713647	0.306845	0.113967	-0.360268	0.248778	-0.0827133	0.130008	0.168	0.128557	-0.34606	0.235727	-0.307644
AT4G38970.1;AT4G38970.2	81;81	___1	AT4G38970.1	>AT4G38970.1 | Symbols: FBA2 | fructose-bisphosphate aldolase 2 | chr4:18163714-18165659 REVERSE LENGTH=398;>AT4G38970.2 | Symbols: FBA2 | fructose-bisphosphate aldolase 2 | chr4:18163769-18165659 REVERSE LENGTH=381	7.63347e-49	167.61	144.25	111.66	1	1	9.21745e-06	69.345	1	1.295e-06	108.66	1	4.98295e-30	1	128.06	3.23381e-28	163.33	1	2.90832e-16	99.941	1	7.21696e-08	111.66	3		-0.586	1	GILAMDESNATCGK(1)R	GILAMDESNATCGK(111.66)R	GRGILAMDESNATCGKRLDSIGLENTEANRQ	14	0.043193	-0.244982	-0.0657221	0.0802483	0.0280033	-0.123025	-0.436588	0.129217	0.090718	0.0585243	0.0278618	-0.0912793	-0.398684	-0.0954658
AT4G39960.1	125	___1	AT4G39960.1	>AT4G39960.1 | Symbols: | Molecular chaperone Hsp40/DnaJ family protein | chr4:18534194-18536320 FORWARD LENGTH=447	0.013213	84.687	43.523	84.687	1	NaN	NaN	NaN	1	0.013213	84.687	NaN	NaN	0	NaN	NaN	NaN	NaN	NaN	NaN	0	NaN	NaN	2		-1.2163	1	DAGAEDK(1)FK	DAGAEDK(84.69)FK(-84.69)	RSYHPDVNKDAGAEDKFKEISNAYEILSDDE	7	0.152638	0.239642	0.0469799	NaN	0.121679	NaN	0.210139	NaN	0.211884	NaN	0.152638	NaN	0.239642	NaN
AT5G01410.1	84	___1	AT5G01410.1	>AT5G01410.1 | Symbols: PDX1, ATPDX1.3, RSR4, PDX1.3, ATPDX1 | Aldolase-type TIM barrel family protein | chr5:172576-173505 REVERSE LENGTH=309	9.29387e-05	108.56	72.147	108.56	1	0	NaN	NaN	0	NaN	NaN	1	0.00549622	1	45.28	9.29387e-05	108.56	1	0.0074397	42.031	0	NaN	NaN	3		-1.2802	1	MSDPQMIK(1)EIK	MSDPQMIK(108.56)EIK(-108.56)	RAQGGVARMSDPQMIKEIKQAVTIPVMAKAR	8	-0.25394	-0.366296	-0.00794471	-0.0791731	-0.460251	-0.345601	-0.439285	0.151599	0.113567	-0.11235	-0.39553	-0.329051	-0.403542	-0.0226541
AT5G01530.1	244	___1	AT5G01530.1	>AT5G01530.1 | Symbols: LHCB4.1 | light harvesting complex photosystem II | chr5:209084-210243 FORWARD LENGTH=290	8.8962e-13	98.943	73.495	98.943	1	NaN	NaN	NaN	NaN	NaN	NaN	1	8.8962e-13	NaN	98.943	NaN	NaN	0	NaN	NaN	NaN	NaN	NaN	3	+	0.40116	1	TAQLQLAEIK(1)HAR	TAQLQLAEIK(98.94)HAR	AADPEKTAQLQLAEIKHARLAMVAFLGFAVQ	10	NaN	-0.422501	-0.150801	NaN	NaN	-0.419295	NaN	0.123401	NaN	NaN	NaN	-0.422501	NaN	-0.150801
AT5G01530.1	221	___1	AT5G01530.1	>AT5G01530.1 | Symbols: LHCB4.1 | light harvesting complex photosystem II | chr5:209084-210243 FORWARD LENGTH=290	3.46855e-29	128.59	106.77	128.59	1	1	3.46855e-29	100.28	NaN	NaN	NaN	NaN	NaN	1	NaN	8.74698e-25	128.59	1	7.02228e-14	70.094	0	NaN	NaN	3		-0.45147	1	LYPGGK(1)FFDPLGLAADPEK	LYPGGK(128.59)FFDPLGLAADPEK(-128.59)	RNAELDSEKRLYPGGKFFDPLGLAADPEKTA	6	-0.332844	-0.137473	0.0626743	-0.240265	NaN	NaN	-0.172018	NaN	0.235605	-0.332844	NaN	NaN	-0.137473	NaN
AT5G02240.1	180	___1	AT5G02240.1	>AT5G02240.1 | Symbols: | NAD(P)-binding Rossmann-fold superfamily protein | chr5:451502-452984 FORWARD LENGTH=253	0.012727	39.006	24.326	39.006	1	0	NaN	NaN	NaN	NaN	NaN	NaN	NaN	NaN	NaN	NaN	NaN	1	0.012727	39.006	NaN	NaN	NaN	2		0.252	1	AGGLLDK(1)EGGVR	AGGLLDK(39.01)EGGVR	SGTPYTIIRAGGLLDKEGGVRELLVGKDDEL	7	-0.372094	NaN	-0.152196	-0.325901	NaN	NaN	NaN	0.013498	NaN	-0.372094	NaN	NaN	NaN	-0.152195
AT5G02240.1	201	___1	AT5G02240.1	>AT5G02240.1 | Symbols: | NAD(P)-binding Rossmann-fold superfamily protein | chr5:451502-452984 FORWARD LENGTH=253	4.01208e-18	104.95	82.377	54.898	1	1	5.8424e-12	88.561	NaN	NaN	NaN	1	4.01208e-18	NaN	104.95	NaN	NaN	1	9.50207e-13	97.797	NaN	NaN	NaN	3	+	-0.22129	1	DDELLQTDTK(1)TVPR	DDELLQTDTK(54.9)TVPR	ELLVGKDDELLQTDTKTVPRADVAEVCIQAL	10	2.8293	-0.0627913	0.221196	2.87109	NaN	-0.124472	NaN	0.414569	NaN	2.8293	NaN	-0.0627913	NaN	0.221197
AT5G02960.1;AT3G09680.1	53;53	___1	AT5G02960.1	>AT5G02960.1 | Symbols: | Ribosomal protein S12/S23 family protein | chr5:693280-694396 REVERSE LENGTH=142;>AT3G09680.1 | Symbols: | Ribosomal protein S12/S23 family protein | chr3:2969197-2970291 REVERSE LENGTH=142	0.00249786	70.089	19.736	70.089	1	1	0.0104367	41.242	NaN	NaN	NaN	1	0.00249786	NaN	54.343	NaN	NaN	1	0.00288639	70.089	NaN	NaN	NaN	2	+	-0.66264	1	GIVLEK(1)IGIEAK	GIVLEK(70.09)IGIEAK(-70.09)	KPFAGSSHAKGIVLEKIGIEAKQPNSAIRKC	6	-0.220379	-0.160363	0.0878702	-0.179417	NaN	-0.298868	NaN	0.193204	NaN	-0.220379	NaN	-0.160363	NaN	0.0878702
AT5G04140.1;AT5G04140.2	889;915	___1	AT5G04140.1	>AT5G04140.1 | Symbols: GLU1, GLS1, GLUS, FD-GOGAT | glutamate synthase 1 | chr5:1130031-1138186 FORWARD LENGTH=1622;>AT5G04140.2 | Symbols: GLU1, GLS1, GLUS, FD-GOGAT | glutamate synthase 1 | chr5:1130031-1138186 FORWARD LENGTH=1648	0.00938248	123.11	54.265	123.11	1	NaN	NaN	NaN	1	0.011852	119.53	1	0.0409678	1	46.462	0.00938248	123.11	1	0.0215096	71.451	0	NaN	NaN	2		-0.41362	1	AFSEDTTK(1)R	AFSEDTTK(123.11)R	ETLSFWVKAFSEDTTKRLENFGFIQFRPGGE	8	-0.402436	-0.29955	-0.113687	NaN	-0.334534	-0.137775	-0.379658	0.151859	-0.00742006	NaN	-0.402435	-0.146372	-0.452728	-0.0652042
AT5G04140.1;AT5G04140.2	960;986	___1	AT5G04140.1	>AT5G04140.1 | Symbols: GLU1, GLS1, GLUS, FD-GOGAT | glutamate synthase 1 | chr5:1130031-1138186 FORWARD LENGTH=1622;>AT5G04140.2 | Symbols: GLU1, GLS1, GLUS, FD-GOGAT | glutamate synthase 1 | chr5:1130031-1138186 FORWARD LENGTH=1648	1.0401e-34	158.89	119.02	46.68	1	1	3.78273e-09	72.315	1	1.0401e-34	158.89	1	3.78273e-09	1	72.315	9.3544e-30	154.13	1	2.14142e-08	64.52	1	0.0138004	46.68	3		-0.63993	1	APIPVGK(1)VEPAVAIVQR	APIPVGK(46.68)VEPAVAIVQR	DLLEFKSDRAPIPVGKVEPAVAIVQRFCTGG	7	-0.117406	-0.332305	-0.17143	-0.0168185	-0.15748	-0.380859	-0.236996	-0.0222878	0.00848693	-0.0591643	-0.175648	-0.360194	-0.304416	-0.244771
AT5G04140.1;AT5G04140.2	815;841	___1	AT5G04140.1	>AT5G04140.1 | Symbols: GLU1, GLS1, GLUS, FD-GOGAT | glutamate synthase 1 | chr5:1130031-1138186 FORWARD LENGTH=1622;>AT5G04140.2 | Symbols: GLU1, GLS1, GLUS, FD-GOGAT | glutamate synthase 1 | chr5:1130031-1138186 FORWARD LENGTH=1648	1.63031e-07	91.202	51.621	91.202	1	1	0.0139688	37.793	0	NaN	NaN	1	0.00279112	0	69.03	NaN	NaN	1	1.63031e-07	90.793	1	0.00294449	91.202	2		-0.23657	1	NYTK(1)AVNAGLLK	NYTK(91.2)AVNAGLLK(-91.2)	KIPTVTIEQAQKNYTKAVNAGLLKILSKMGI	4	-0.0528538	-0.106714	0.135962	0.309293	-0.301604	-0.183982	-0.117787	0.35242	0.258097	0.251083	-0.35679	-0.127242	-0.0861857	0.173639
AT5G04670.1	664	___1	AT5G04670.1	>AT5G04670.1 | Symbols: | Enhancer of polycomb-like transcription factor protein | chr5:1337998-1340884 REVERSE LENGTH=766	7.46323e-05	110.08	83.37	84.479	1	0	NaN	NaN	NaN	NaN	NaN	1	0.0121585	1	51.286	0.00472015	84.479	NaN	NaN	NaN	0	NaN	NaN	2		0.39752	1	TQLLSK(1)PVFR	TQLLSK(84.48)PVFR	RIFQGHQVKKTQLLSKPVFRKRRSFKRQGSQ	6	0.663846	0.333016	0.318577	0.653335	NaN	0.0847447	0.481092	NaN	0.395611	0.663846	NaN	0.142871	0.523161	NaN
AT5G04890.1	108	___1	AT5G04890.1	>AT5G04890.1 | Symbols: RTM2 | HSP20-like chaperones superfamily protein | chr5:1427217-1428390 FORWARD LENGTH=366	0.00418246	38.376	32.835	38.376	1	0	NaN	NaN	NaN	NaN	NaN	1	0.00418246	NaN	38.376	NaN	NaN	NaN	NaN	NaN	NaN	NaN	NaN	2	+	1.9689	1	ETITK(1)VAYLPETSR	ETITK(38.38)VAYLPETSR	KNNVLTITMPKETITKVAYLPETSRTEAAAL	5	0.351855	0.286053	NaN	0.381616	NaN	0.23634	NaN	NaN	NaN	0.351855	NaN	0.286053	NaN	NaN
AT5G05730.1;AT5G05730.2	310;310	___1	AT5G05730.1	>AT5G05730.1 | Symbols: ASA1, TRP5, AMT1, WEI2, JDL1 | anthranilate synthase alpha subunit 1 | chr5:1719740-1722811 REVERSE LENGTH=595;>AT5G05730.2 | Symbols: ASA1 | anthranilate synthase alpha subunit 1 | chr5:1719740-1722811 REVERSE LENGTH=624	2.83479e-46	130.47	95.818	130.47	1	1	3.01772e-05	48.077	NaN	NaN	NaN	1	1.11527e-06	1	55.128	2.83479e-46	130.47	1	2.36461e-05	49.662	NaN	NaN	NaN	3		-3.2492	1	QFGPSLDNSNVTCEEYK(1)EAVVK	QFGPSLDNSNVTCEEYK(130.47)EAVVK(-130.47)	FGPSLDNSNVTCEEYKEAVVKAKEHILAGDI	17	-0.129576	0.147958	-0.0881627	-0.0747601	NaN	0.154842	NaN	0.167615	NaN	-0.129576	NaN	0.147958	NaN	-0.0881627
AT5G08050.1	57	___1	AT5G08050.1	>AT5G08050.1 | Symbols: | Protein of unknown function (DUF1118) | chr5:2578418-2578964 FORWARD LENGTH=158	0.002922	91.076	53.081	91.076	1	1	0.00860535	43.03	NaN	NaN	NaN	1	0.00550714	NaN	62.287	NaN	NaN	1	0.00496214	61.167	1	0.002922	91.076	2		-0.34461	1	AEK(1)AGLLSLAEK	AEK(91.08)AGLLSLAEK(-91.08)	LLTRVEQLKLLTKAEKAGLLSLAEKSGFSLS	3	-0.203685	-0.123387	0.10379	-0.140476	NaN	-0.138727	NaN	0.361207	0.0724488	-0.203685	NaN	-0.123387	NaN	0.185105
AT5G08050.1	41	___1	AT5G08050.1	>AT5G08050.1 | Symbols: | Protein of unknown function (DUF1118) | chr5:2578418-2578964 FORWARD LENGTH=158	0.00541004	65.179	57.047	62.088	1	NaN	NaN	NaN	NaN	NaN	NaN	1	0.0059513	NaN	65.179	NaN	NaN	1	0.00541004	62.088	NaN	NaN	NaN	2	+	1.0384	1	STATPQVK(1)LLTR	STATPQVK(62.09)LLTR	TRTITSKKSTATPQVKLLTRVEQLKLLTKAE	8	NaN	0.0614305	0.206393	NaN	NaN	0.000144286	NaN	0.397365	NaN	NaN	NaN	0.0614305	NaN	0.206393
AT5G08050.1	50	___1	AT5G08050.1	>AT5G08050.1 | Symbols: | Protein of unknown function (DUF1118) | chr5:2578418-2578964 FORWARD LENGTH=158	0.00573181	121.68	69.73	121.68	1	NaN	NaN	NaN	NaN	NaN	NaN	1	0.0720197	1	36.671	0.00573181	121.68	NaN	NaN	NaN	0	NaN	NaN	2		0.82458	1	VEQLK(1)LLTK	VEQLK(121.68)LLTK(-121.68)	TATPQVKLLTRVEQLKLLTKAEKAGLLSLAE	5	NaN	-0.168345	0.483571	NaN	NaN	0.265197	-0.706747	NaN	0.50711	NaN	NaN	0.328032	-0.664723	NaN
AT5G08540.1	301	___1	AT5G08540.1	>AT5G08540.1 | Symbols: | unknown protein;FUNCTIONS IN: molecular_function unknown;INVOLVED IN: biological_process unknown;LOCATED IN: chloroplast thylakoid membrane, chloroplast, chloroplast envelope;EXPRESSED IN: 24 plant structures;EXPRESSED DURIN	8.88501e-06	86.944	34.368	86.944	1	1	0.000131328	52.527	NaN	NaN	NaN	1	3.50907e-05	1	66.246	0.00057653	86.944	1	8.88501e-06	75.589	0	NaN	NaN	3		-0.51374	1	EIFGVTDEDAEK(1)LR	EIFGVTDEDAEK(86.94)LR	LIVKEIFGVTDEDAEKLRIHALAEAGDIEAL	12	-0.0747449	-0.0206331	-0.147909	-0.0933403	NaN	-0.121534	NaN	-0.033348	-0.0419963	-0.0747449	NaN	-0.0206331	NaN	-0.15117
AT5G09650.1	118	___1	AT5G09650.1	>AT5G09650.1 | Symbols: AtPPa6, PPa6 | pyrophosphorylase 6 | chr5:2991331-2993117 REVERSE LENGTH=300	1.71884e-30	130.47	81.57	107.11	1	1	1.25203e-05	66.826	1	1.41242e-08	118.16	1	4.26965e-09	1	85.493	5.14596e-11	130.47	1	1.71884e-30	124.25	0	NaN	NaN	3		-0.61612	1	AK(1)MEVATDEDFTPIK	AK(107.11)MEVATDEDFTPIK(-107.11)	GVFNFIVEIPKESKAKMEVATDEDFTPIKQD	2	0.945894	0.402717	0.0747871	1.14392	0.865602	0.366028	0.367483	0.263756	0.221815	1.07991	0.811882	0.380619	0.424815	0.0941009
AT5G09650.1	251	___1	AT5G09650.1	>AT5G09650.1 | Symbols: AtPPa6, PPa6 | pyrophosphorylase 6 | chr5:2991331-2993117 REVERSE LENGTH=300	0.00673218	107.21	15.352	75.509	1	NaN	NaN	NaN	1	0.0530642	81.95	NaN	NaN	1	NaN	0.00673218	107.21	1	0.061576	46.462	0	NaN	NaN	2		-0.5336	1	DYK(1)IPDGK	DYK(75.51)IPDGK(-75.51)	FPGTLTAIRDWFRDYKIPDGKPANRFGLGDK	3	0.738206	0.223175	-0.253438	NaN	0.781066	NaN	0.179129	-0.118382	-0.0836609	NaN	0.738206	NaN	0.223175	-0.290039
AT5G09660.2;AT5G09660.1;AT5G09660.3;AT5G09660.4	112;133;112;133	___1	AT5G09660.2	>AT5G09660.2 | Symbols: PMDH2 | peroxisomal NAD-malate dehydrogenase 2 | chr5:2993645-2995169 REVERSE LENGTH=333;>AT5G09660.1 | Symbols: PMDH2 | peroxisomal NAD-malate dehydrogenase 2 | chr5:2993645-2995551 REVERSE LENGTH=354;>AT5G09660.3 | Symbols: PMDH2	2.30382e-09	100.04	73.251	35.677	1	1	9.91586e-07	89.301	NaN	NaN	NaN	1	2.30382e-09	NaN	98.105	NaN	NaN	1	0.00376878	68.676	NaN	NaN	NaN	3	+	-0.061662	1	DDLFK(1)INAGIVK	DDLFK(35.68)INAGIVK(-35.68)	AGIPRKPGMTRDDLFKINAGIVKTLCEGVAK	5	0.0564447	-0.111913	-0.0638766	0.108357	NaN	-0.175729	NaN	0.044464	NaN	0.0564447	NaN	-0.111913	NaN	-0.0638766
AT5G09660.2;AT5G09660.1;AT5G09660.3;AT5G09660.4	119;140;119;140	___1	AT5G09660.2	>AT5G09660.2 | Symbols: PMDH2 | peroxisomal NAD-malate dehydrogenase 2 | chr5:2993645-2995169 REVERSE LENGTH=333;>AT5G09660.1 | Symbols: PMDH2 | peroxisomal NAD-malate dehydrogenase 2 | chr5:2993645-2995551 REVERSE LENGTH=354;>AT5G09660.3 | Symbols: PMDH2	1.41298e-42	174.87	133.93	112.03	1	1	1.45954e-05	59.709	1	1.41298e-42	174.87	1	0.000113214	1	44.925	6.9783e-16	134.4	1	0.000540935	38.376	1	0.000671878	112.03	2		0.19303	1	INAGIVK(1)TLCEGVAK	INAGIVK(112.03)TLCEGVAK(-112.03)	GMTRDDLFKINAGIVKTLCEGVAKCCPNAIV	7	0.242628	0.415049	0.193965	0.218719	0.297954	0.214995	0.506094	0.123534	0.524766	0.219339	0.265917	0.277032	0.553066	-0.0302067
AT5G10450.2;AT5G10450.1;AT5G10450.3;AT5G10450.4;AT5G65430.2;AT5G65430.1;AT5G65430.3	75;75;75;75;75;75;75	___1	AT5G10450.2;AT5G65430.2	>AT5G10450.2 | Symbols: GRF6, AFT1, 14-3-3lambda | G-box regulating factor 6 | chr5:3284452-3286261 REVERSE LENGTH=246;>AT5G10450.1 | Symbols: GRF6, AFT1, 14-3-3lambda | G-box regulating factor 6 | chr5:3284452-3286261 REVERSE LENGTH=248;>AT5G10450.3 | Sym	0.000235018	105.65	65.174	105.65	1	1	0.00125917	65.179	1	0.000472095	87.216	1	0.00125917	1	65.179	0.000235018	105.65	1	0.00269276	39.006	0	NaN	NaN	3		-0.49929	1	IVSSIEQK(1)EESR	IVSSIEQK(105.65)EESR	GSLRAAWRIVSSIEQKEESRKNDEHVSLVKD;GSLRAAWRIVSSIEQKEESRKNEEHVSLVKD	8	0.220683	0.251235	0.142818	0.253021	0.261711	0.295018	0.0563061	0.234133	0.257856	0.213378	0.227987	0.337426	0.165044	0.104471
AT5G11340.1	37	___1	AT5G11340.1	>AT5G11340.1 | Symbols: | Acyl-CoA N-acyltransferases (NAT) superfamily protein | chr5:3619226-3621068 FORWARD LENGTH=164	6.34239e-06	50.178	48.317	50.178	1	1	7.12003e-06	49.537	NaN	NaN	NaN	NaN	NaN	NaN	NaN	NaN	NaN	1	6.34239e-06	50.178	NaN	NaN	NaN	3		-0.074801	1	YNDK(1)YYADAIAAGEFTK	YNDK(50.18)YYADAIAAGEFTK(-50.18)	LKILNTVLFPVRYNDKYYADAIAAGEFTKLA	4	0.137241	NaN	0.157303	0.192699	NaN	NaN	NaN	0.31904	NaN	0.137241	NaN	NaN	NaN	0.157303
AT5G12130.1	262	___1	AT5G12130.1	>AT5G12130.1 | Symbols: PDE149, ATTERC | integral membrane TerC family protein | chr5:3919613-3922154 FORWARD LENGTH=384	0.000399579	99.815	38.654	99.815	1	NaN	NaN	NaN	1	0.000399579	99.815	1	0.0028509	0	49.3	NaN	NaN	1	0.00185318	56.404	NaN	NaN	NaN	3	+	0.030789	1	FFTK(1)HDGILK	FFTK(99.82)HDGILK(-99.82)	FIPVTSSYDGNRFFTKHDGILKATPLLLTVA	4	0.136454	0.16725	0.368824	NaN	0.22231	-0.077589	0.377401	0.555031	NaN	NaN	0.136454	-0.0144122	0.348912	0.368824
AT5G12230.1	210	___1	AT5G12230.1	>AT5G12230.1 | Symbols: MED19A | MED19A;BEST Arabidopsis thaliana protein match is: unknown protein (TAIR:AT5G19480.2);Has 1807 Blast hits to 1807 proteins in 277 species: Archae - 0;Bacteria - 0;Metazoa - 736;Fungi - 347;Plants - 385;Viruses - 0;O	6.96784e-08	94.122	76.456	79.492	1	1	6.96784e-08	94.122	NaN	NaN	NaN	1	0.023652	NaN	40.475	NaN	NaN	1	0.000491911	79.492	NaN	NaN	NaN	2	+	-0.37087	1	SSK(1)LDEVGAIR	SSK(79.49)LDEVGAIR	LNDVQRHKKNKHKSSKLDEVGAIRVAG____	3	2.10755	1.89511	1.61466	2.16363	NaN	1.8808	NaN	1.77939	NaN	2.10755	NaN	1.89511	NaN	1.61466
AT5G12860.2;AT5G12860.1	185;185	___1	AT5G12860.2	>AT5G12860.2 | Symbols: DiT1 | dicarboxylate transporter 1 | chr5:4059850-4061919 REVERSE LENGTH=556;>AT5G12860.1 | Symbols: DiT1 | dicarboxylate transporter 1 | chr5:4059927-4061919 REVERSE LENGTH=557	7.6524e-21	169.21	114.43	121.02	1	1	1.46438e-08	107.79	1	7.6524e-21	169.21	1	0.00349084	1	74.841	4.20369e-14	121.02	1	2.65639e-06	94.692	0	NaN	NaN	2		-0.36086	1	GFIK(1)TGLGNR	GFIK(121.02)TGLGNR	PWLIALAFFFARGFIKTGLGNRVAYQFVRLF	4	-0.0712936	-0.540526	-0.399469	-0.135364	0.109427	-0.608936	NaN	-0.209862	-0.221489	-0.195699	0.0531114	-0.540526	NaN	-0.38513
AT5G12860.2;AT5G12860.1	342;342	___1	AT5G12860.2	>AT5G12860.2 | Symbols: DiT1 | dicarboxylate transporter 1 | chr5:4059850-4061919 REVERSE LENGTH=556;>AT5G12860.1 | Symbols: DiT1 | dicarboxylate transporter 1 | chr5:4059927-4061919 REVERSE LENGTH=557	0.0034677	121.5	49.456	107.79	1	1	0.0415668	71.451	1	0.0034677	121.5	1	0.042202	1	61.78	0.00622711	107.79	NaN	NaN	NaN	NaN	NaN	NaN	2		0.70039	1	LAQEK(1)LDK	LAQEK(107.79)LDK(-107.79)	PTVKSSPDAPKLAQEKLDKMGPMSKNELIMA	5	-0.298247	-0.236582	NaN	-0.405795	-0.096468	-0.260739	-0.320648	NaN	NaN	-0.471849	-0.124645	-0.215446	-0.257718	NaN
AT5G13030.1	522	___1	AT5G13030.1	>AT5G13030.1 | Symbols: | unknown protein;FUNCTIONS IN: molecular_function unknown;INVOLVED IN: biological_process unknown;LOCATED IN: chloroplast;EXPRESSED IN: 23 plant structures;EXPRESSED DURING: 13 growth stages;CONTAINS InterPro DOMAIN/s: Uncha	8.93866e-06	59.709	51.367	50.806	1	1	2.22953e-05	46.318	NaN	NaN	NaN	1	1.45954e-05	NaN	59.709	NaN	NaN	1	8.93866e-06	50.806	NaN	NaN	NaN	3	+	0.71219	1	ANPNTPENELLK(1)PLK	ANPNTPENELLK(50.81)PLK(-50.81)	ANVKANPNTPENELLKPLKAVLLDIGKERKE	12	0.315566	-0.172474	-0.0391917	0.429857	NaN	-0.194741	NaN	0.178746	NaN	0.315566	NaN	-0.172474	NaN	-0.0391917
AT5G13490.2;AT5G13490.1	120;120	___1	AT5G13490.2	>AT5G13490.2 | Symbols: AAC2 | ADP/ATP carrier 2 | chr5:4336034-4337379 FORWARD LENGTH=385;>AT5G13490.1 | Symbols: AAC2 | ADP/ATP carrier 2 | chr5:4336034-4337379 FORWARD LENGTH=385	0.00200785	37.613	31.899	37.613	1	NaN	NaN	NaN	NaN	NaN	NaN	0	NaN	NaN	NaN	NaN	NaN	1	0.00200785	37.613	NaN	NaN	NaN	3	+	-0.37418	1	LLIQNQDEMLK(1)AGR	LLIQNQDEMLK(37.61)AGR	IERVKLLIQNQDEMLKAGRLTEPYKGIRDCF	11	NaN	-0.164707	0.0203421	NaN	NaN	-0.203485	NaN	0.187134	NaN	NaN	NaN	-0.164706	NaN	0.0203421
AT5G13490.2;AT5G13490.1	109;109	___1	AT5G13490.2	>AT5G13490.2 | Symbols: AAC2 | ADP/ATP carrier 2 | chr5:4336034-4337379 FORWARD LENGTH=385;>AT5G13490.1 | Symbols: AAC2 | ADP/ATP carrier 2 | chr5:4336034-4337379 FORWARD LENGTH=385	0.000965596	44.511	36.344	44.511	1	1	0.00138833	43.03	NaN	NaN	NaN	0	NaN	NaN	NaN	NaN	NaN	1	0.000965596	44.511	NaN	NaN	NaN	3	+	-0.0031849	1	VK(1)LLIQNQDEMLK	VK(44.51)LLIQNQDEMLK(-44.51)	SAAVSKTAAAPIERVKLLIQNQDEMLKAGRL	2	-0.460608	1.17306	0.31603	-0.415365	NaN	1.14574	NaN	0.482126	NaN	-0.460608	NaN	1.17306	NaN	0.31603
AT5G14320.1	126	___1	AT5G14320.1	>AT5G14320.1 | Symbols: | Ribosomal protein S13/S18 family | chr5:4617839-4618772 REVERSE LENGTH=169	0.0171759	92.838	51.844	92.838	1	NaN	NaN	NaN	1	0.0171759	92.838	0	NaN	0	NaN	NaN	NaN	1	0.0381702	80.219	0	NaN	NaN	2		0.38891	1	LK(1)EIQCYR	LK(92.84)EIQCYR	EGDLRRFNALAIKRLKEIQCYRGVRHIQGLP	2	0.0972062	-0.0920649	-0.133758	NaN	0.146786	-0.00985837	-0.17262	0.0284277	-0.0541676	NaN	0.0972062	0.00504059	-0.18917	-0.135681
AT5G14740.2;AT5G14740.1;AT5G14740.4;AT5G14740.3;AT5G14740.5	24;96;96;96;96	___1	AT5G14740.2	>AT5G14740.2 | Symbols: CA2, CA18, BETA CA2 | carbonic anhydrase 2 | chr5:4760536-4762382 FORWARD LENGTH=259;>AT5G14740.1 | Symbols: CA2, CA18, BETA CA2 | carbonic anhydrase 2 | chr5:4758257-4762382 FORWARD LENGTH=331;>AT5G14740.4 | Symbols: CA2, CA18, BET	1.17575e-08	150.09	109.59	150.09	1	NaN	NaN	NaN	NaN	NaN	NaN	1	0.00400074	1	72.2	1.17575e-08	150.09	1	0.00469359	62.466	0	NaN	NaN	2		0.31001	1	DDLK(1)DVAAAK	DDLK(150.09)DVAAAK(-150.09)	AIEALKKLLIEKDDLKDVAAAKVKKITAELQ	4	NaN	0.328279	0.251838	NaN	NaN	-0.0352539	0.580821	0.583904	0.223793	NaN	NaN	0.042084	0.614474	0.408494
AT5G14740.2;AT5G14740.1;AT5G14740.4;AT5G14740.3;AT5G14740.5	14;86;86;86;86	___1	AT5G14740.2	>AT5G14740.2 | Symbols: CA2, CA18, BETA CA2 | carbonic anhydrase 2 | chr5:4760536-4762382 FORWARD LENGTH=259;>AT5G14740.1 | Symbols: CA2, CA18, BETA CA2 | carbonic anhydrase 2 | chr5:4758257-4762382 FORWARD LENGTH=331;>AT5G14740.4 | Symbols: CA2, CA18, BET	1.73477e-18	145.81	78.286	145.81	1	1	1.93989e-08	85.837	1	4.25776e-15	132.31	1	0.000130052	1	62.287	1.73477e-18	145.81	1	3.77411e-05	55.724	0	NaN	NaN	3		0.30978	1	GNESYEDAIEALK(1)K	GNESYEDAIEALK(145.81)K(-145.81)	__MGNESYEDAIEALKKLLIEKDDLKDVAAA	13	0.575708	0.0274176	0.298533	0.483468	0.739157	0.075738	-0.0783352	0.507313	0.369941	0.455334	0.696083	0.102725	-0.0478901	0.317536
AT5G14740.2;AT5G14740.1;AT5G14740.4;AT5G14740.3;AT5G14740.5	20;92;92;92;92	___1	AT5G14740.2	>AT5G14740.2 | Symbols: CA2, CA18, BETA CA2 | carbonic anhydrase 2 | chr5:4760536-4762382 FORWARD LENGTH=259;>AT5G14740.1 | Symbols: CA2, CA18, BETA CA2 | carbonic anhydrase 2 | chr5:4758257-4762382 FORWARD LENGTH=331;>AT5G14740.4 | Symbols: CA2, CA18, BET	0.000169621	121.36	49.246	121.36	1	1	0.00643417	79.201	NaN	NaN	NaN	1	0.0126718	1	72.321	0.00585339	121.36	1	0.000169621	91.549	0	NaN	NaN	2		-0.028161	1	LLIEK(1)DDLK	LLIEK(121.36)DDLK(-121.36)	SYEDAIEALKKLLIEKDDLKDVAAAKVKKIT	5	0.0962619	-0.0798074	0.144631	0.214871	NaN	0.217355	-0.511526	0.388796	0.184598	0.0962619	NaN	0.295841	-0.455455	0.267356
AT5G15200.1;AT5G15200.2	67;67	___1	AT5G15200.1	>AT5G15200.1 | Symbols: | Ribosomal protein S4 | chr5:4935124-4936334 REVERSE LENGTH=198;>AT5G15200.2 | Symbols: | Ribosomal protein S4 | chr5:4935602-4936334 REVERSE LENGTH=156	2.30004e-05	71.176	46.48	71.176	1	1	0.00328879	71.176	NaN	NaN	NaN	1	0.00493314	NaN	55.261	NaN	NaN	1	2.30004e-05	71.176	NaN	NaN	NaN	2	+	0.52525	1	DLLTLDEK(1)SPR	DLLTLDEK(71.18)SPR	SRIRNAARDLLTLDEKSPRRIFEGEALLRRM	8	-0.423255	-0.041625	NaN	-0.393103	NaN	-0.0999119	NaN	NaN	NaN	-0.423255	NaN	-0.041625	NaN	NaN
AT5G15200.1	156	___1	AT5G15200.1	>AT5G15200.1 | Symbols: | Ribosomal protein S4 | chr5:4935124-4936334 REVERSE LENGTH=198	1.20399e-37	111.63	69.533	111.63	1	1	2.75017e-29	102.07	1	3.39501e-14	111.63	1	1.20399e-37	0	110.6	NaN	NaN	1	2.75017e-29	102.07	0	NaN	NaN	3		-0.028934	1	LDSQK(1)HIDFALTSPFGGGR	LDSQK(111.63)HIDFALTSPFGGGR	QLVNIPSFMVRLDSQKHIDFALTSPFGGGRP	5	-0.187328	-0.0779973	-0.201955	0.0102069	-0.101846	-0.0213944	-0.119745	0.0655723	-0.00607205	-0.157802	-0.216853	-0.0246339	-0.131361	-0.209929
AT5G15960.1;AT5G15970.1	21;21	___1	AT5G15960.1;AT5G15970.1	>AT5G15960.1 | Symbols: KIN1 | stress-responsive protein (KIN1) / stress-induced protein (KIN1) | chr5:5209992-5210473 FORWARD LENGTH=66;>AT5G15970.1 | Symbols: KIN2, COR6.6 | stress-responsive protein (KIN2) / stress-induced protein (KIN2) / cold-responsi	1.63749e-05	85.554	46.68	54.343	1	1	1.63749e-05	85.554	NaN	NaN	NaN	NaN	NaN	NaN	NaN	NaN	NaN	1	0.0058301	54.343	NaN	NaN	NaN	2	+	1.2682	1	AEEK(1)SNVLLDK	AEEK(54.34)SNVLLDK(-54.34)	KNAFQAGQAAGKAEEKSNVLLDKAKDAAAAA;KNAFQAGQTAGKAEEKSNVLLDKAKDAAAGA	4	-0.548037	NaN	0.00345838	-0.485984	NaN	NaN	NaN	0.203264	NaN	-0.548037	NaN	NaN	NaN	0.00345838
AT5G15960.1;AT5G15970.1	28;28	___1	AT5G15960.1;AT5G15970.1	>AT5G15960.1 | Symbols: KIN1 | stress-responsive protein (KIN1) / stress-induced protein (KIN1) | chr5:5209992-5210473 FORWARD LENGTH=66;>AT5G15970.1 | Symbols: KIN2, COR6.6 | stress-responsive protein (KIN2) / stress-induced protein (KIN2) / cold-responsi	0.00643417	111.63	62.33	111.63	1	NaN	NaN	NaN	1	0.0174342	74.962	0	NaN	1	NaN	0.0158535	111.63	1	0.00643417	79.201	0	NaN	NaN	2		-1.1531	1	SNVLLDK(1)AK	SNVLLDK(111.63)AK(-111.63)	QAAGKAEEKSNVLLDKAKDAAAAAGASAQQA;QTAGKAEEKSNVLLDKAKDAAAGAGAGAQQA	7	-0.255891	-0.0743864	0.354496	NaN	-0.223205	-0.0647213	-0.132167	0.478506	0.516015	NaN	-0.255891	-0.0492628	-0.0995099	0.303109
AT5G15970.1	59	___1	AT5G15970.1	>AT5G15970.1 | Symbols: KIN2, COR6.6 | stress-responsive protein (KIN2) / stress-induced protein (KIN2) / cold-responsive protein (COR6.6) / cold-regulated protein (COR6.6) | chr5:5211966-5212441 FORWARD LENGTH=66	1.18647e-41	166.3	121.88	166.3	1	NaN	NaN	NaN	1	1.01992e-24	142.19	1	3.53704e-07	1	54.281	1.18647e-41	166.3	1	3.09793e-09	73.296	0	NaN	NaN	3		0.81778	1	SISDAAVGGVNFVK(1)DK	SISDAAVGGVNFVK(166.3)DK(-166.3)	GKSISDAAVGGVNFVKDKTGLNK________	14	-0.640029	0.110642	-0.185493	NaN	-0.550254	0.185232	-0.152484	0.0194884	-0.0424717	NaN	-0.640029	0.252537	-0.0312531	-0.144425
AT5G16010.1	258	___1	AT5G16010.1	>AT5G16010.1 | Symbols: | 3-oxo-5-alpha-steroid 4-dehydrogenase family protein | chr5:5227982-5229012 FORWARD LENGTH=268	0.00404459	72.607	46.562	72.607	1	1	0.00622409	44.98	NaN	NaN	NaN	1	0.00404459	1	49.715	0.0154798	72.607	1	0.0144234	37.065	NaN	NaN	NaN	3	+	-2.4669	1	FDDFPK(1)HIK	FDDFPK(72.61)HIK(-72.61)	YATRTWYLSKFDDFPKHIKALIPFVF_____	6	0.0829751	-0.193618	0.127897	0.0992279	NaN	-0.245608	NaN	0.292193	NaN	0.0829751	NaN	-0.193618	NaN	0.127897
AT5G16150.3;AT5G16150.2;AT5G16150.1	302;302;302	___1	AT5G16150.3	>AT5G16150.3 | Symbols: GLT1, PGLCT | plastidic GLC translocator | chr5:5272904-5275678 FORWARD LENGTH=546;>AT5G16150.2 | Symbols: GLT1, PGLCT | plastidic GLC translocator | chr5:5272904-5275678 FORWARD LENGTH=546;>AT5G16150.1 | Symbols: GLT1, PGLCT | plas	0.0161406	78.513	29.453	78.513	1	NaN	NaN	NaN	1	0.0161406	78.513	NaN	NaN	0	NaN	NaN	NaN	NaN	NaN	NaN	0	NaN	NaN	2		-0.78234	1	VSEAEK(1)AIK	VSEAEK(78.51)AIK(-78.51)	SPRWLVQQGKVSEAEKAIKTLYGKERVVELV	6	-0.107586	-0.128062	0.138945	NaN	-0.031312	NaN	-0.228368	NaN	0.32458	NaN	-0.107586	NaN	-0.128062	NaN
AT5G16310.1	263	___1	AT5G16310.1	>AT5G16310.1 | Symbols: UCH1 | Peptidase C12, ubiquitin carboxyl-terminal hydrolase 1 | chr5:5342579-5344153 REVERSE LENGTH=334	0.00549303	46.069	32.884	46.069	1	1	0.0134494	38.3	NaN	NaN	NaN	1	0.00549303	NaN	46.069	NaN	NaN	NaN	NaN	NaN	NaN	NaN	NaN	2	+	0.38277	1	YAEK(1)SSYEALDR	YAEK(46.07)SSYEALDR	VLQQLGALQADKYAEKSSYEALDRELSEVNI	4	-0.0638766	0.159887	NaN	-0.0272486	NaN	0.0962619	NaN	NaN	NaN	-0.0638766	NaN	0.159888	NaN	NaN
AT5G17170.1	233	___1	AT5G17170.1	>AT5G17170.1 | Symbols: ENH1 | rubredoxin family protein | chr5:5649335-5650975 FORWARD LENGTH=271	1.74997e-08	117.79	96.223	78.324	1	0	NaN	NaN	1	0.00162385	105.25	1	1.74997e-08	1	107.06	0.00371735	117.79	0	NaN	NaN	1	0.00745801	78.324	2		-0.76952	1	FAK(1)YDVNTGK	FAK(78.32)YDVNTGK(-78.32)	TYVCPQCIAPKKRFAKYDVNTGKAIGGGLPP	3	-0.0275252	0.114894	0.201909	-0.0371178	0.0798389	0.155102	-0.0411054	0.390778	0.449324	-0.104124	0.0490731	0.210015	0.0197731	0.184852
AT5G17710.1;AT5G17710.2	143;145	___1	AT5G17710.1	>AT5G17710.1 | Symbols: EMB1241 | Co-chaperone GrpE family protein | chr5:5839560-5841639 REVERSE LENGTH=324;>AT5G17710.2 | Symbols: EMB1241 | Co-chaperone GrpE family protein | chr5:5839560-5841639 REVERSE LENGTH=326	0.0104521	41.227	31.155	41.227	1	0	NaN	NaN	NaN	NaN	NaN	1	0.0104521	NaN	41.227	NaN	NaN	NaN	NaN	NaN	NaN	NaN	NaN	2		-0.25652	1	SIEDEK(1)FLLADK	SIEDEK(41.23)FLLADK(-41.23)	KIAEIEASLKSIEDEKFLLADKVASLSNELS	6	-0.22901	-0.118852	NaN	-0.162218	NaN	-0.197071	NaN	NaN	NaN	-0.22901	NaN	-0.118852	NaN	NaN
AT5G17920.2;AT5G17920.1	372;372	___1	AT5G17920.2	>AT5G17920.2 | Symbols: ATCIMS | Cobalamin-independent synthase family protein | chr5:5935771-5939195 FORWARD LENGTH=765;>AT5G17920.1 | Symbols: ATCIMS, ATMETS, ATMS1 | Cobalamin-independent synthase family protein | chr5:5935771-5939195 FORWARD LENGTH=765	2.91163e-29	91.276	84.144	62.167	1	1	3.67318e-20	76.492	0	NaN	NaN	1	2.91163e-29	0	91.276	NaN	NaN	1	2.46446e-20	78.354	1	8.55786e-05	62.167	3		-0.591	1	ALAGQK(1)DEALFSANAAALASR	ALAGQK(62.17)DEALFSANAAALASR	KVVEVNALAKALAGQKDEALFSANAAALASR	6	0.21654	-0.0822733	-0.0363332	0.419107	0.128161	0.0453032	-0.198179	0.175684	0.0999011	0.355016	0.0780633	0.0641931	-0.22874	0.00230651
AT5G17920.2;AT5G17920.1	36;36	___1	AT5G17920.2	>AT5G17920.2 | Symbols: ATCIMS | Cobalamin-independent synthase family protein | chr5:5935771-5939195 FORWARD LENGTH=765;>AT5G17920.1 | Symbols: ATCIMS, ATMETS, ATMS1 | Cobalamin-independent synthase family protein | chr5:5935771-5939195 FORWARD LENGTH=765	8.61326e-18	109.79	98.591	89.507	1	1	2.89415e-05	51.771	1	0.0017007	75.764	1	8.61326e-18	1	100.43	0.000540412	89.507	1	3.38956e-05	68.481	0	NaN	NaN	3		-0.65127	1	STAEDLQK(1)VSADLR	STAEDLQK(89.51)VSADLR	LESFWDGKSTAEDLQKVSADLRSSIWKQMSA	8	0.155866	-0.128871	-0.128978	0.0579701	0.27274	-0.121628	-0.303579	0.0478175	0.00934718	0.067088	0.244644	-0.0580223	-0.199719	-0.141764
AT5G17920.2;AT5G17920.1	273;273	___1	AT5G17920.2	>AT5G17920.2 | Symbols: ATCIMS | Cobalamin-independent synthase family protein | chr5:5935771-5939195 FORWARD LENGTH=765;>AT5G17920.1 | Symbols: ATCIMS, ATMETS, ATMS1 | Cobalamin-independent synthase family protein | chr5:5935771-5939195 FORWARD LENGTH=765	0.011013	58.699	41.468	57.785	1	1	0.0195597	49.3	NaN	NaN	NaN	1	0.0265943	NaN	45.598	NaN	NaN	1	0.011013	57.785	NaN	NaN	NaN	2	+	1.1538	1	GTK(1)TLDLVK	GTK(57.79)TLDLVK(-57.79)	LKGVTAFGFDLVRGTKTLDLVKAGFPEGKYL	3	-0.0927401	-0.0415062	-0.0928017	-0.0381544	NaN	-0.0802252	NaN	0.0813396	NaN	-0.0927401	NaN	-0.0415062	NaN	-0.0928017
AT5G17920.2;AT5G17920.1	279;279	___1	AT5G17920.2	>AT5G17920.2 | Symbols: ATCIMS | Cobalamin-independent synthase family protein | chr5:5935771-5939195 FORWARD LENGTH=765;>AT5G17920.1 | Symbols: ATCIMS, ATMETS, ATMS1 | Cobalamin-independent synthase family protein | chr5:5935771-5939195 FORWARD LENGTH=765	7.24806e-10	111.31	65.244	111.31	1	1	8.36071e-07	89.624	1	4.77442e-06	111.31	1	0.00361504	NaN	45.28	NaN	NaN	1	0.000262905	76.759	NaN	NaN	NaN	3		-0.024208	1	TLDLVK(1)AGFPEGK	TLDLVK(111.31)AGFPEGK(-111.31)	FGFDLVRGTKTLDLVKAGFPEGKYLFAGVVD	6	-0.005032	0.0426443	0.0513026	-0.0925401	0.127501	-0.0162785	NaN	0.177344	NaN	-0.0965761	0.0865121	0.0426443	NaN	0.0513026
AT5G18380.2;AT5G18380.1;AT5G18380.3;AT3G04230.1	60;60;60;60	___1	AT5G18380.2	>AT5G18380.2 | Symbols: | Ribosomal protein S5 domain 2-like superfamily protein | chr5:6090128-6090693 REVERSE LENGTH=144;>AT5G18380.1 | Symbols: | Ribosomal protein S5 domain 2-like superfamily protein | chr5:6090253-6090693 REVERSE LENGTH=146;>AT5G183	0.000368478	101.35	63.736	84.479	1	1	0.000867906	49.448	1	0.000432017	101.35	NaN	NaN	1	NaN	0.000368478	84.479	1	0.000741528	58.172	NaN	NaN	NaN	3		-0.41554	1	IFEPVLLLGK(1)HR	IFEPVLLLGK(84.48)HR	EILRFKIFEPVLLLGKHRFAGVNMRIRVNGG	10	-0.160779	0.208892	-0.227574	-0.34247	0.120219	NaN	0.127237	-0.052087	NaN	-0.406847	0.0852886	NaN	0.208892	-0.227574
AT5G19220.1	271	___1	AT5G19220.1	>AT5G19220.1 | Symbols: ADG2, APL1 | ADP glucose pyrophosphorylase large subunit 1 | chr5:6463931-6466775 REVERSE LENGTH=522	0.0057994	121.5	85.024	121.5	1	0	NaN	NaN	1	0.00455146	98.048	1	0.00814713	1	61.161	0.0057994	121.5	1	0.00814713	61.161	0	NaN	NaN	2		-0.64915	1	VISFSEK(1)PK	VISFSEK(121.5)PK(-121.5)	LMKIDDKGRVISFSEKPKGDDLKAMAVDTTI	7	0.109979	0.00420424	0.123428	0.282262	0.0292761	-0.0906954	0.0588013	0.238175	0.27739	0.238909	-0.0189511	-0.0545421	0.0629506	0.0743684
AT5G19760.1	88	___1	AT5G19760.1	>AT5G19760.1 | Symbols: | Mitochondrial substrate carrier family protein | chr5:6679591-6681845 REVERSE LENGTH=298	0.00278081	81.92	51.986	81.92	1	NaN	NaN	NaN	NaN	NaN	NaN	NaN	NaN	1	NaN	0.00572776	81.92	NaN	NaN	NaN	0	NaN	NaN	2		0.70792	1	LGSFK(1)LLTAK	LGSFK(81.92)LLTAK(-81.92)	LLRQATYTTARLGSFKLLTAKAIESNDGKPL	5	NaN	-0.0531045	0.341417	NaN	NaN	NaN	-0.114472	NaN	0.469052	NaN	NaN	NaN	-0.0531045	NaN
AT5G19760.1	257	___1	AT5G19760.1	>AT5G19760.1 | Symbols: | Mitochondrial substrate carrier family protein | chr5:6679591-6681845 REVERSE LENGTH=298	0.00325971	106.4	49.484	106.4	1	1	0.00993423	69.275	1	0.00497777	93.096	1	0.0212653	1	47.706	0.00325971	106.4	NaN	NaN	NaN	0	NaN	NaN	2		-1.0935	1	TLK(1)EGGPLK	TLK(106.4)EGGPLK(-106.4)	KYPYTGSLDCAMKTLKEGGPLKFYSGFPVYC	3	-0.0338724	-0.0490697	0.356031	-0.174198	0.186627	-0.0307076	-0.215932	NaN	0.539829	-0.198676	0.130931	0.0340749	-0.132214	NaN
AT5G20080.1	180	___1	AT5G20080.1	>AT5G20080.1 | Symbols: | FAD/NAD(P)-binding oxidoreductase | chr5:6782708-6786360 FORWARD LENGTH=328	0.00439734	116.73	87.564	116.73	1	NaN	NaN	NaN	1	0.0365123	96.492	NaN	NaN	1	NaN	0.00439734	116.73	NaN	NaN	NaN	0	NaN	NaN	2	+	0.75081	1	GPVEK(1)FK	GPVEK(116.73)FK(-116.73)	SLKPGDVLEVKGPVEKFKYSPNMKKHIGMIA	5	0.563744	0.239276	0.124725	NaN	0.594931	NaN	0.178109	NaN	0.35682	NaN	0.563744	NaN	0.239276	NaN
AT5G21430.1;AT5G21430.2	123;123	___1	AT5G21430.1	>AT5G21430.1 | Symbols: | Chaperone DnaJ-domain superfamily protein | chr5:7222294-7223400 FORWARD LENGTH=218;>AT5G21430.2 | Symbols: | Chaperone DnaJ-domain superfamily protein | chr5:7222294-7223400 FORWARD LENGTH=217	3.45333e-06	113.54	77.54	113.54	1	NaN	NaN	NaN	0	NaN	NaN	1	0.0001829	1	48.527	3.45333e-06	113.54	1	0.00232565	35.657	0	NaN	NaN	3		-1.9901	1	ELK(1)EQGLDEEQLK	ELK(113.54)EQGLDEEQLK(-113.54)	YDQVTIGYKERVKELKEQGLDEEQLKTKMDL	3	-0.117474	0.0122696	0.0818027	NaN	-0.135031	-0.0894055	-0.069785	0.18053	0.227864	NaN	-0.117474	-0.0267634	0.0513026	-0.00798572
AT5G22450.1	135	___1	AT5G22450.1	>AT5G22450.1 | Symbols: | unknown protein;LOCATED IN: chloroplast;EXPRESSED IN: 22 plant structures;EXPRESSED DURING: 13 growth stages;BEST Arabidopsis thaliana protein match is: unknown protein (TAIR:AT2G19390.1);Has 30201 Blast hits to 17322 protei	8.84711e-05	97.734	81.063	81.525	1	1	0.0383985	37.968	NaN	NaN	NaN	1	0.0161362	1	37.968	0.00108437	92.112	0	NaN	NaN	1	0.00201794	81.525	2		-0.63046	1	MDAATFDK(1)VR	MDAATFDK(81.52)VR	NDIPPGERMDAATFDKVRNQVPRTQDIMAQR	8	2.34908	2.06115	1.92542	2.4532	NaN	2.12052	1.77497	2.26538	1.82664	2.34908	NaN	2.19036	1.93195	2.12912
AT5G22880.1	16	___1	AT5G22880.1	>AT5G22880.1 | Symbols: H2B, HTB2 | histone B2 | chr5:7652130-7652567 REVERSE LENGTH=145	1.05109e-19	86.8	82.1	70.345	0.87954	0.800151	0.00310984	43.841	0.813782	0.0108855	71.601	0.87954	2.92172e-19	NaN	77.575	NaN	NaN	0.774954	1.05109e-19	86.8	NaN	NaN	NaN	4		-0.69985	1;2	K(0.392)PAEK(0.392)K(0.336)PAEK(0.88)TPAAEPAAAAEK	K(0)PAEK(0)K(0)PAEK(5.76)TPAAEPAAAAEK(-70.34)	MAKADKKPAEKKPAEKTPAAEPAAAAEKKPK	10	-0.558343	-0.791033	-0.428139	-0.302386	-0.15343	-0.573252	NaN	-0.108581	NaN	-0.626068	-0.490618	-0.791033	NaN	-0.428139
AT5G22880.1	28	___1	AT5G22880.1	>AT5G22880.1 | Symbols: H2B, HTB2 | histone B2 | chr5:7652130-7652567 REVERSE LENGTH=145	7.57218e-23	138.89	118.69	82.925	1	1	1.29991e-21	124.12	1	7.22031e-09	120.55	1	7.57218e-23	1	138.89	0.00398933	82.925	0.999987	1.05109e-19	81.144	0	NaN	NaN	2		0.073825	1;2	TPAAEPAAAAEK(1)K	TPAAEPAAAAEK(82.92)K(-82.92)	PAEKTPAAEPAAAAEKKPKAGKKLPKEPAGA	12	-0.06677	0.0775054	0.358404	0.213503	-0.0360525	0.425567	0.266277	0.93017	0.475707	0.0497701	-0.18331	0.421587	-0.266576	0.402286
AT5G26742.1;AT5G26742.2;AT5G26742.3	194;194;101	___1	AT5G26742.1	>AT5G26742.1 | Symbols: emb1138 | DEAD box RNA helicase (RH3) | chr5:9285540-9288871 REVERSE LENGTH=747;>AT5G26742.2 | Symbols: emb1138 | DEAD box RNA helicase (RH3) | chr5:9285540-9288871 REVERSE LENGTH=748;>AT5G26742.3 | Symbols: emb1138 | DEAD box RNA h	0.00566906	108.43	33.511	101.97	1	NaN	NaN	NaN	1	0.00566906	108.43	NaN	NaN	1	NaN	0.011268	101.97	NaN	NaN	NaN	0	NaN	NaN	2		-0.013269	1	ELAK(1)QVEK	ELAK(101.97)QVEK(-101.97)	RLPKFLVLAPTRELAKQVEKEIKESAPYLST	4	-0.0114862	-0.025779	-0.0696335	NaN	0.0267293	NaN	-0.127274	NaN	0.176067	NaN	-0.0114861	NaN	-0.025779	NaN
AT5G27640.1;AT5G27640.2;AT5G25780.1	672;698;673	___1	AT5G27640.1	>AT5G27640.1 | Symbols: TIF3B1, EIF3B, ATEIF3B-1, EIF3B-1, ATTIF3B1 | translation initiation factor 3B1 | chr5:9781207-9784759 REVERSE LENGTH=712;>AT5G27640.2 | Symbols: TIF3B1, EIF3B, ATEIF3B-1, EIF3B-1, ATTIF3B1 | translation initiation factor 3B1 | chr5	0.000692185	91.658	47.095	81.017	1	NaN	NaN	NaN	1	0.0158624	56.548	NaN	NaN	1	NaN	0.000692185	91.658	NaN	NaN	NaN	1	0.00130382	81.017	3	+	-0.47499	1	SLHEEEK(1)LVR	SLHEEEK(81.02)LVR	WEKWVMQWKSLHEEEKLVRQNLRDGEVSDVE	7	-0.148241	-0.361472	-0.196376	NaN	-0.0998655	NaN	-0.344025	NaN	-0.061526	NaN	-0.148241	NaN	-0.361472	NaN
AT5G28300.1	436	___1	AT5G28300.1	>AT5G28300.1 | Symbols: | Duplicated homeodomain-like superfamily protein | chr5:10292789-10295101 REVERSE LENGTH=619	1.06543e-05	82.069	66.907	82.069	0.994829	NaN	NaN	NaN	NaN	NaN	NaN	0.994829	1.06543e-05	NaN	82.069	NaN	NaN	0.831807	0.00427969	69.03	NaN	NaN	NaN	3	+	-0.069638	1	SLEPFSTK(0.995)TLK(0.005)PK	SLEPFSTK(22.84)TLK(-22.84)PK(-82.07)	HNLLTIDKSLEPFSTKTLKPKNQNPKPPKSD	8	NaN	1.35214	1.69644	NaN	NaN	1.41824	NaN	2.00515	NaN	NaN	NaN	1.35214	NaN	1.69644
AT5G28840.2;AT5G28840.1	186;186	___1	AT5G28840.2	>AT5G28840.2 | Symbols: GME | GDP-D-mannose 3',5'-epimerase | chr5:10862472-10864024 REVERSE LENGTH=377;>AT5G28840.1 | Symbols: GME | GDP-D-mannose 3',5'-epimerase | chr5:10862472-10864024 REVERSE LENGTH=377	0.003823	36.417	28.807	36.417	1	NaN	NaN	NaN	NaN	NaN	NaN	1	0.003823	NaN	36.417	NaN	NaN	0	NaN	NaN	NaN	NaN	NaN	3	+	0.28185	1	LATEELCK(1)HYNK	LATEELCK(36.42)HYNK(-36.42)	QDAYGLEKLATEELCKHYNKDFGIECRIGRF	8	NaN	0.218099	0.299127	NaN	NaN	0.268913	NaN	0.533563	NaN	NaN	NaN	0.218099	NaN	0.299127
AT5G35630.3;AT5G35630.2;AT5G35630.1	325;325;325	___1	AT5G35630.3	>AT5G35630.3 | Symbols: GS2, GLN2, ATGSL1 | glutamine synthetase 2 | chr5:13831220-13833239 FORWARD LENGTH=430;>AT5G35630.2 | Symbols: GS2, GLN2, ATGSL1 | glutamine synthetase 2 | chr5:13831220-13833239 FORWARD LENGTH=430;>AT5G35630.1 | Symbols: GS2, GLN2,	1.37165e-11	152.64	94.581	152.64	1	1	0.000183267	90.05	1	1.94347e-06	145.91	1	0.0198454	1	53.08	1.02747e-08	152.64	1	1.37165e-11	150.04	0	NaN	NaN	2		-1.905	1	EEGGFEVIK(1)K	EEGGFEVIK(152.64)K(-152.64)	YSTKSMREEGGFEVIKKAILNLSLRHKEHIS	9	0.579035	0.0617666	0.240062	0.793188	0.450169	0.0771063	0.0102069	0.453333	0.331132	0.756767	0.401303	0.0867838	0.0367495	0.29337
AT5G35630.3;AT5G35630.2;AT5G35630.1	100;100;100	___1	AT5G35630.3	>AT5G35630.3 | Symbols: GS2, GLN2, ATGSL1 | glutamine synthetase 2 | chr5:13831220-13833239 FORWARD LENGTH=430;>AT5G35630.2 | Symbols: GS2, GLN2, ATGSL1 | glutamine synthetase 2 | chr5:13831220-13833239 FORWARD LENGTH=430;>AT5G35630.1 | Symbols: GS2, GLN2,	3.38956e-05	62.287	42.163	62.287	1	1	0.00181694	35.037	NaN	NaN	NaN	1	0.000616362	NaN	40.941	NaN	NaN	1	3.38956e-05	62.287	NaN	NaN	NaN	2	+	0.097738	1	TIEK(1)PVEDPSELPK	TIEK(62.29)PVEDPSELPK(-62.29)	GGSGIDLRSKSRTIEKPVEDPSELPKWNYDG	4	0.122606	-0.0530147	0.0490731	0.15056	NaN	-0.111835	NaN	0.242572	NaN	0.122607	NaN	-0.0530147	NaN	0.0490731
AT5G35630.3;AT5G35630.2;AT5G35630.1	71;71;71	___1	AT5G35630.3	>AT5G35630.3 | Symbols: GS2, GLN2, ATGSL1 | glutamine synthetase 2 | chr5:13831220-13833239 FORWARD LENGTH=430;>AT5G35630.2 | Symbols: GS2, GLN2, ATGSL1 | glutamine synthetase 2 | chr5:13831220-13833239 FORWARD LENGTH=430;>AT5G35630.1 | Symbols: GS2, GLN2,	5.05831e-08	115.09	78.747	115.09	1	NaN	NaN	NaN	1	5.05831e-08	115.09	1	6.01553e-06	0	55.011	NaN	NaN	1	9.78098e-06	49.595	0	NaN	NaN	3		0.15011	1	VETLLNLDTK(1)PYSDR	VETLLNLDTK(115.09)PYSDR	NSTVNRVETLLNLDTKPYSDRIIAEYIWIGG	10	0.0833836	0.254109	0.0612215	NaN	0.143002	0.203389	0.32987	0.329755	0.218099	NaN	0.0833836	0.219091	0.289126	0.154065
AT5G35790.1;AT5G13110.1;AT1G24280.1	234;253;256	___1	AT5G35790.1	>AT5G35790.1 | Symbols: G6PD1 | glucose-6-phosphate dehydrogenase 1 | chr5:13956879-13959686 REVERSE LENGTH=576;>AT5G13110.1 | Symbols: G6PD2 | glucose-6-phosphate dehydrogenase 2 | chr5:4158952-4161640 FORWARD LENGTH=596;>AT1G24280.1 | Symbols: G6PD3 | gl	0.00755365	90.15	40.11	90.15	1	0	NaN	NaN	NaN	NaN	NaN	1	0.0134836	1	54.982	0.00755365	90.15	0	NaN	NaN	0	NaN	NaN	2		-0.25513	1	VIVEK(1)PFGR	VIVEK(90.15)PFGR	LRASSENGWTRVIVEKPFGRDSESSGELTRC	5	-0.0256175	-0.271794	0.0750206	-0.0171834	NaN	-0.0454612	-0.680845	0.201132	0.19862	-0.0256175	NaN	0.0204844	-0.564073	0.0652966
AT5G37360.1	186	___1	AT5G37360.1	>AT5G37360.1 | Symbols: | unknown protein;FUNCTIONS IN: molecular_function unknown;INVOLVED IN: biological_process unknown;LOCATED IN: chloroplast thylakoid membrane, chloroplast;EXPRESSED IN: 23 plant structures;EXPRESSED DURING: 13 growth stages;H	4.3744e-08	149.72	60.644	149.72	1	1	0.0290465	95.502	1	0.000220228	136.57	0	NaN	1	NaN	4.3744e-08	149.72	1	0.0469401	58.981	NaN	NaN	NaN	2		1.1979	1	GELQK(1)IAK	GELQK(149.72)IAK(-149.72)	KRFQGMGQYAKGELQKIAKAMITTGGVLSAK	5	0.0180313	0.0358324	-0.138966	0.160404	-0.0347514	0.0206267	-0.0729683	0.0601858	NaN	0.102188	-0.0661252	0.0805212	-0.00885646	-0.138966
AT5G38420.1;AT5G38410.1;AT5G38410.3;AT5G38410.2;AT5G38430.1	146;146;151;139;146	___1	AT5G38420.1;AT5G38430.1	>AT5G38420.1 | Symbols: | Ribulose bisphosphate carboxylase (small chain) family protein | chr5:15381203-15381978 REVERSE LENGTH=181;>AT5G38410.1 | Symbols: | Ribulose bisphosphate carboxylase (small chain) family protein | chr5:15377501-15378306 REVERSE	5.93064e-06	113.5	67.649	108.46	1	0	NaN	NaN	1	5.93064e-06	113.5	NaN	NaN	1	NaN	0.0270708	108.46	NaN	NaN	NaN	0	NaN	NaN	2		0.93511	1	EVEECK(1)K	EVEECK(108.46)K(-108.46)	GCTDSAQVLKEVEECKKEYPGAFIRIIGFDN	6	0.287591	0.319271	-0.149969	NaN	0.459327	NaN	0.423202	NaN	0.252295	NaN	0.287591	NaN	0.319271	NaN
AT5G38420.1;AT5G38410.1;AT5G38410.3;AT5G38410.2;AT5G38430.1	147;147;152;140;147	___1	AT5G38420.1;AT5G38430.1	>AT5G38420.1 | Symbols: | Ribulose bisphosphate carboxylase (small chain) family protein | chr5:15381203-15381978 REVERSE LENGTH=181;>AT5G38410.1 | Symbols: | Ribulose bisphosphate carboxylase (small chain) family protein | chr5:15377501-15378306 REVERSE	8.19294e-31	143.93	127.04	93.096	1	1	0.0587008	44.318	0	NaN	NaN	1	0.00245233	1	87.258	0.00900529	93.096	1	0.00846139	80.688	0	NaN	NaN	2		-0.23996	1	K(1)EYPGAFIR	K(93.1)EYPGAFIR	CTDSAQVLKEVEECKKEYPGAFIRIIGFDNT	1	0.341417	-0.0511577	0.0367059	0.407842	NaN	-0.0721794	-0.147202	0.12075	0.224411	0.341416	NaN	0.00733906	-0.109654	-0.0079277
AT5G38420.1;AT5G38410.1;AT5G38410.3;AT5G38410.2	66;66;66;66	___1	AT5G38420.1	>AT5G38420.1 | Symbols: | Ribulose bisphosphate carboxylase (small chain) family protein | chr5:15381203-15381978 REVERSE LENGTH=181;>AT5G38410.1 | Symbols: | Ribulose bisphosphate carboxylase (small chain) family protein | chr5:15377501-15378306 REVERSE	1.15746e-59	131.25	110.81	98.572	1	1	1.15746e-59	131.25	NaN	NaN	NaN	NaN	NaN	1	NaN	7.77832e-08	98.572	NaN	NaN	NaN	0	NaN	NaN	3		-0.17989	1	K(1)FETLSYLPDLSDVELAK	K(98.57)FETLSYLPDLSDVELAK(-98.57)	GRVSCMKVWPPIGKKKFETLSYLPDLSDVEL	1	NaN	0.223175	-0.0231672	NaN	NaN	NaN	0.19862	NaN	0.153157	NaN	NaN	NaN	0.223175	NaN
AT5G38660.1;AT5G38660.2	243;243	___1	AT5G38660.1	>AT5G38660.1 | Symbols: APE1 | acclimation of photosynthesis to environment | chr5:15473285-15475497 REVERSE LENGTH=286;>AT5G38660.2 | Symbols: APE1 | acclimation of photosynthesis to environment | chr5:15471208-15475497 REVERSE LENGTH=431	0.000135018	90.05	65.961	38.875	1	1	0.0650238	38.875	NaN	NaN	NaN	0	NaN	NaN	NaN	NaN	NaN	0	NaN	NaN	NaN	NaN	NaN	2		0.54172	1	ALTLSDFEK(1)R	ALTLSDFEK(38.87)R	VLVFEAKALTLSDFEKRQAKFTSFFGPNITA	9	-0.0641028	-0.00547823	-0.149633	-0.0728924	NaN	-0.0661404	NaN	-0.0193019	NaN	-0.0641028	NaN	-0.00547823	NaN	-0.149633
AT5G38660.1;AT5G38660.2	193;193	___1	AT5G38660.1	>AT5G38660.1 | Symbols: APE1 | acclimation of photosynthesis to environment | chr5:15473285-15475497 REVERSE LENGTH=286;>AT5G38660.2 | Symbols: APE1 | acclimation of photosynthesis to environment | chr5:15471208-15475497 REVERSE LENGTH=431	3.90012e-12	113.07	84.279	71.976	1	1	0.000910821	65.895	1	0.000220649	104.59	1	3.90012e-12	1	96.756	5.27924e-06	113.07	1	0.00108173	42.317	0	NaN	NaN	3		-1.198	1	YGDEQHLEEALK(1)R	YGDEQHLEEALK(71.98)R	TRYRYGDEQHLEEALKRIFQYGLGGGIPRRS	12	-0.586365	-0.949902	0.12459	-0.847882	-0.149025	-0.940811	-0.658105	0.283922	0.355918	-0.999769	-0.172961	-0.942169	-0.957636	0.0268709
AT5G39740.2;AT5G39740.1	14;14	___1	AT5G39740.2	>AT5G39740.2 | Symbols: RPL5B | ribosomal protein L5 B | chr5:15903484-15905185 FORWARD LENGTH=301;>AT5G39740.1 | Symbols: OLI7, RPL5B | ribosomal protein L5 B | chr5:15903365-15905185 FORWARD LENGTH=301	2.81138e-11	144.38	105.58	110.12	1	1	0.0398783	139.97	1	0.0352072	103.83	1	2.81138e-11	1	125.49	0.0241538	110.12	1	0.0177176	117.4	0	NaN	NaN	2		0.59104	1	SNAYFK(1)R	SNAYFK(110.12)R	__MVFVKSSKSNAYFKRYQVKFRRRRDGKTD	6	-0.0467634	-0.206749	-0.0517488	-0.0166288	0.00590291	-0.23343	-0.288699	0.177854	0.174151	-0.0716638	-0.0218629	-0.187461	-0.226037	-0.0327281
AT5G39740.2;AT5G39740.1	8;8	___1	AT5G39740.2	>AT5G39740.2 | Symbols: RPL5B | ribosomal protein L5 B | chr5:15903484-15905185 FORWARD LENGTH=301;>AT5G39740.1 | Symbols: OLI7, RPL5B | ribosomal protein L5 B | chr5:15903365-15905185 FORWARD LENGTH=301	0.00457167	97.813	63.427	97.813	1	NaN	NaN	NaN	1	0.00457167	97.813	NaN	NaN	0	NaN	NaN	NaN	NaN	NaN	NaN	0	NaN	NaN	2		-0.22983	1	SSK(1)SNAYFK	SSK(97.81)SNAYFK(-97.81)	________MVFVKSSKSNAYFKRYQVKFRRR	3	-0.326588	-0.104294	0.154583	NaN	-0.144664	NaN	-0.221775	NaN	0.222557	NaN	-0.326588	NaN	-0.104294	NaN
AT5G42270.1	446	___1	AT5G42270.1	>AT5G42270.1 | Symbols: VAR1, FTSH5 | FtsH extracellular protease family | chr5:16902659-16905102 FORWARD LENGTH=704	2.40443e-19	164.66	108.23	112.13	1	1	3.3692e-05	140.16	1	0.00503322	123.51	1	0.000206277	1	96.143	2.40443e-19	164.66	1	7.83223e-05	109.66	1	0.00323549	112.13	2		-0.47031	1	DVDYEK(1)VAR	DVDYEK(112.13)VAR	VHSRGKAIGKDVDYEKVARRTPGFTGADLQN	6	-0.141294	-0.0720039	0.11797	-0.0470253	-0.145254	-0.239021	-0.0146016	0.310922	0.156267	-0.0897278	-0.192859	-0.19962	0.0556121	0.16954
AT5G42650.1	409	___1	AT5G42650.1	>AT5G42650.1 | Symbols: AOS, CYP74A, DDE2 | allene oxide synthase | chr5:17097803-17099359 REVERSE LENGTH=518	1.74973e-23	130.56	96.976	97.957	1	1	3.02763e-05	50.897	1	1.74973e-23	130.56	0	NaN	1	NaN	0.00498632	102.97	NaN	NaN	NaN	1	1.20792e-06	97.957	3		1.6028	1	DLVIESHDAAFK(1)VK	DLVIESHDAAFK(97.96)VK(-97.96)	RAKKDLVIESHDAAFKVKAGEMLYGYQPLAT	12	0.0503276	-0.0563411	NaN	0.0710762	NaN	-0.0992317	NaN	NaN	NaN	0.0503276	NaN	-0.0563411	NaN	NaN
AT5G42650.1	163	___1	AT5G42650.1	>AT5G42650.1 | Symbols: AOS, CYP74A, DDE2 | allene oxide synthase | chr5:17097803-17099359 REVERSE LENGTH=518	1.71969e-07	113.52	79.422	85.287	1	NaN	NaN	NaN	1	1.71969e-07	113.52	1	7.46771e-05	1	60.55	0.000846925	85.287	1	9.04034e-05	66.246	0	NaN	NaN	3		0.1329	1	ILSYLDPSEPK(1)HEK	ILSYLDPSEPK(85.29)HEK(-85.29)	TGGYRILSYLDPSEPKHEKLKNLLFFLLKSS	11	0.0192037	-0.19818	0.251301	NaN	0.152638	-0.00405968	-0.0811406	0.276318	0.653977	NaN	0.0192037	-0.00798572	-0.388374	0.00619029
AT5G42650.1	375	___1	AT5G42650.1	>AT5G42650.1 | Symbols: AOS, CYP74A, DDE2 | allene oxide synthase | chr5:17097803-17099359 REVERSE LENGTH=518	0.00116906	89.663	62.952	56.956	1	1	0.00314383	37.364	1	0.00530811	71.558	1	0.0029348	1	37.613	0.00116906	89.663	NaN	NaN	NaN	1	0.0284845	56.956	3		0.31485	1	MELTK(1)SVVYECLR	MELTK(56.96)SVVYECLR	GGELTMGAIEKMELTKSVVYECLRFEPPVTA	5	-0.463306	-0.260481	0.367036	-0.188677	-0.725708	-0.309949	-0.248005	NaN	0.439251	-0.213303	-0.713308	-0.255339	-0.265622	NaN
AT5G45390.1	227	___1	AT5G45390.1	>AT5G45390.1 | Symbols: CLPP4, NCLPP4 | CLP protease P4 | chr5:18396351-18397586 FORWARD LENGTH=292	5.60365e-06	83.204	70.935	55.261	1	1	0.00792776	62.088	NaN	NaN	NaN	1	0.00506361	NaN	69.03	NaN	NaN	1	0.00493314	55.261	NaN	NaN	NaN	2	+	-0.93783	1	SFEQVLK(1)DIDR	SFEQVLK(55.26)DIDR	SIIAGCTSRSFEQVLKDIDRDRYMSPIEAVE	7	0.301002	0.093425	-0.00372694	0.332737	NaN	-0.0253092	NaN	0.0976109	NaN	0.301002	NaN	0.093425	NaN	-0.00372694
AT5G46290.1;AT5G46290.2;AT5G46290.3	102;102;102	___1	AT5G46290.1	>AT5G46290.1 | Symbols: KASI, KAS1 | 3-ketoacyl-acyl carrier protein synthase I | chr5:18774439-18776629 REVERSE LENGTH=473;>AT5G46290.2 | Symbols: KASI, KAS1 | 3-ketoacyl-acyl carrier protein synthase I | chr5:18774439-18776629 REVERSE LENGTH=418;>AT5G462	0.00426352	101.39	50.817	87.184	1	1	0.0106109	70.028	1	0.00426352	101.39	NaN	NaN	1	NaN	0.0106262	87.184	NaN	NaN	NaN	0	NaN	NaN	2		1.0977	1	FDASK(1)FPTR	FDASK(87.18)FPTR	SGESGISLIDRFDASKFPTRFGGQIRGFSSE	5	-0.313194	-0.126533	-0.00371246	-0.15909	-0.34839	NaN	-0.102976	NaN	0.147567	-0.219102	-0.407287	NaN	-0.126533	NaN
AT5G46290.1;AT5G46290.2;AT5G46290.3	123;123;123	___1	AT5G46290.1	>AT5G46290.1 | Symbols: KASI, KAS1 | 3-ketoacyl-acyl carrier protein synthase I | chr5:18774439-18776629 REVERSE LENGTH=473;>AT5G46290.2 | Symbols: KASI, KAS1 | 3-ketoacyl-acyl carrier protein synthase I | chr5:18774439-18776629 REVERSE LENGTH=418;>AT5G462	0.000601566	45.614	42.704	45.614	1	NaN	NaN	NaN	NaN	NaN	NaN	1	0.000601566	NaN	45.614	NaN	NaN	0	NaN	NaN	NaN	NaN	NaN	2		0.45865	1	GFSSEGYIDGK(1)NER	GFSSEGYIDGK(45.61)NER	GGQIRGFSSEGYIDGKNERRLDDCLKYCIVA	11	NaN	-0.0499646	0.434241	NaN	NaN	-0.0740158	NaN	0.65764	NaN	NaN	NaN	-0.0499646	NaN	0.434241
AT5G46420.1	305	___1	AT5G46420.1	>AT5G46420.1 | Symbols: | 16S rRNA processing protein RimM family | chr5:18829999-18832893 FORWARD LENGTH=653	7.04657e-56	183.41	170.08	94.023	1	1	7.04657e-56	183.41	1	3.25591e-11	124.48	1	7.47937e-27	1	150.12	7.13681e-05	99.941	1	7.992e-24	140.03	1	0.0001872	96.464	3		0.092367	1	LCEMEQK(1)HVFDGLR	LCEMEQK(94.02)HVFDGLR	KRLIAAKKKLCEMEQKHVFDGLRFGEKSQRN	7	-0.0928695	-0.0492822	-0.314381	0.0419438	0.109026	-0.00294615	0.000144286	-0.0890371	0.00518438	-0.117271	-0.0684682	-0.0149951	-0.0835692	-0.358657
AT5G47840.1	224	___1	AT5G47840.1	>AT5G47840.1 | Symbols: AMK2 | adenosine monophosphate kinase | chr5:19375488-19378058 FORWARD LENGTH=283	0.000101469	138.22	96.167	43.442	1	NaN	NaN	NaN	1	0.00356552	112.83	NaN	NaN	1	NaN	0.000101469	138.22	NaN	NaN	NaN	1	0.0601762	43.442	3	+	-0.1095	1	FDDTEEK(1)AK	FDDTEEK(43.44)AK(-43.44)	EIAVRLTQRFDDTEEKAKLRLKTHNQNVSDV	7	1.08794	0.519743	0.810978	NaN	1.1973	NaN	0.43157	NaN	0.9387	NaN	1.08794	NaN	0.519743	NaN
AT5G47840.1	196	___1	AT5G47840.1	>AT5G47840.1 | Symbols: AMK2 | adenosine monophosphate kinase | chr5:19375488-19378058 FORWARD LENGTH=283	0.0105338	61.233	30.897	61.233	1	NaN	NaN	NaN	NaN	NaN	NaN	NaN	NaN	0	NaN	NaN	NaN	NaN	NaN	NaN	1	0.0105338	61.233	3		1.3636	1	LDPVTGK(1)IYHLK	LDPVTGK(61.23)IYHLK(-61.23)	LIERVVGRRLDPVTGKIYHLKYSPPETEEIA	7	NaN	0.61946	0.555325	NaN	NaN	NaN	0.501108	NaN	0.66421	NaN	NaN	NaN	0.61946	NaN
AT5G48230.2;AT5G48230.1;AT5G47720.3;AT5G47720.1;AT5G47720.5;AT5G47720.4;AT5G47720.2	232;227;234;234;241;234;234	___1	AT5G48230.2	>AT5G48230.2 | Symbols: EMB1276, ACAT2 | acetoacetyl-CoA thiolase 2 | chr5:19552570-19555122 REVERSE LENGTH=403;>AT5G48230.1 | Symbols: EMB1276, ACAT2 | acetoacetyl-CoA thiolase 2 | chr5:19552570-19555030 REVERSE LENGTH=398;>AT5G47720.3 | Symbols: | Thiol	0.000491911	79.492	53.374	79.492	1	1	0.00887687	64.121	NaN	NaN	NaN	1	0.00887687	NaN	64.121	NaN	NaN	1	0.000491911	79.492	NaN	NaN	NaN	2	+	0.55444	1	DEGLGK(1)FDAAK	DEGLGK(79.49)FDAAK(-79.49)	RGRPSTIVDKDEGLGKFDAAKLRKLRPSFKE	6	0.0533895	0.166587	0.155749	0.115166	NaN	0.0903115	NaN	0.329755	NaN	0.0533895	NaN	0.166587	NaN	0.155749
AT5G48300.1	267	___1	AT5G48300.1	>AT5G48300.1 | Symbols: ADG1, APS1 | ADP glucose pyrophosphorylase 1 | chr5:19570326-19572557 FORWARD LENGTH=520	0.00497777	93.096	25.985	93.096	1	NaN	NaN	NaN	NaN	NaN	NaN	0	NaN	1	NaN	0.00497777	93.096	1	0.0488582	40.727	0	NaN	NaN	2		0.48807	1	IIEFAEK(1)PK	IIEFAEK(93.1)PK(-93.1)	LMKIDEEGRIIEFAEKPKGEHLKAMKVDTTI	7	NaN	0.332984	0.190429	NaN	NaN	-0.0289256	0.580049	0.432853	0.10675	NaN	NaN	0.033793	0.632175	0.295841
AT5G49460.1	19	___1	AT5G49460.1	>AT5G49460.1 | Symbols: ACLB-2 | ATP citrate lyase subunit B 2 | chr5:20055048-20058195 FORWARD LENGTH=608	8.70596e-32	140.03	114.42	140.03	1	1	8.70596e-32	109.16	1	5.60079e-20	134.25	1	2.38583e-12	1	84.41	1.58272e-24	140.03	1	1.52045e-23	100.68	0	NaN	NaN	3		0.25946	1	TTQALFYNYK(1)QLPVQR	TTQALFYNYK(140.03)QLPVQR	GQLFSRTTQALFYNYKQLPVQRMLDFDFLCG	10	-0.206683	-0.166351	0.0314363	-0.0279838	-0.21088	-0.108705	-0.149105	0.266397	0.227495	-0.0959746	-0.317391	-0.103844	-0.228858	0.00144204
AT5G51200.1	1517	___1	AT5G51200.1	>AT5G51200.1 | Symbols: | Protein of unknown function (DUF3414) | chr5:20804926-20819408 FORWARD LENGTH=1838	6.65054e-06	110.38	69.902	110.38	1	NaN	NaN	NaN	1	0.000663988	84.365	NaN	NaN	1	NaN	6.65054e-06	110.38	NaN	NaN	NaN	0	NaN	NaN	3		-0.21667	1	LQSDVGYNVQK(1)QR	LQSDVGYNVQK(110.38)QR	RVDMKLQSDVGYNVQKQRTIITAVLRLVFAL	11	0.00992034	-0.0464293	-0.172896	NaN	0.0455827	NaN	-0.077315	NaN	-0.0308992	NaN	0.00992034	NaN	-0.0464293	NaN
AT5G51720.1	56	___1	AT5G51720.1	>AT5G51720.1 | Symbols: | 2 iron, 2 sulfur cluster binding | chr5:21009645-21010227 FORWARD LENGTH=108	3.51223e-13	101.92	92.449	66.022	1	NaN	NaN	NaN	NaN	NaN	NaN	1	9.92508e-07	NaN	52.172	NaN	NaN	1	3.84191e-08	66.022	NaN	NaN	NaN	3		-0.77224	1	NEDK(1)VVDSVVVTELSK	NEDK(66.02)VVDSVVVTELSK(-66.02)	EGGGGINPEIRKNEDKVVDSVVVTELSKNIT	4	NaN	-0.0288814	0.106214	NaN	NaN	-0.171368	NaN	0.208642	NaN	NaN	NaN	-0.0288813	NaN	0.106214
AT5G54600.1;AT5G54600.2	74;74	___1	AT5G54600.1	>AT5G54600.1 | Symbols: | Translation protein SH3-like family protein | chr5:22183046-22184403 FORWARD LENGTH=198;>AT5G54600.2 | Symbols: | Translation protein SH3-like family protein | chr5:22183046-22184403 FORWARD LENGTH=179	0.00068397	122.94	89.561	50.108	1	1	0.000756598	66.056	1	0.00068397	122.94	NaN	NaN	1	NaN	0.00601593	65.278	NaN	NaN	NaN	0	NaN	NaN	3	+	-0.47077	1	MHVK(1)FGDTVK	MHVK(50.11)FGDTVK(-50.11)	ECKPNSLPILHKMHVKFGDTVKVISGRDKGK	4	0.364165	0.0513026	0.258579	0.614757	0.288418	NaN	0.0604624	NaN	0.31742	0.510354	0.217975	NaN	0.0513026	NaN
AT5G54640.1	6	___1	AT5G54640.1	>AT5G54640.1 | Symbols: HTA1, RAT5, ATHTA1 | Histone superfamily protein | chr5:22196540-22197279 FORWARD LENGTH=130	1.17575e-08	150.09	71.938	94.547	1	NaN	NaN	NaN	1	1.17575e-08	150.09	1	0.000322617	1	79.492	0.00204015	98.898	1	0.00948927	55.314	0	NaN	NaN	2		-0.88173	1;2	GK(1)TLGSGGAK(1)K	GK(94.55)TLGSGGAK(94.55)K(-94.55)	__________MAGRGKTLGSGGAKKATSRSS	2	0.711671	0.195674	0.488842	NaN	0.870661	0.575022	0.460271	0.675545	0.74528	NaN	0.711671	0.537545	-0.146196	0.404794
AT5G54900.1	185	___1	AT5G54900.1	>AT5G54900.1 | Symbols: ATRBP45A, RBP45A | RNA-binding protein 45A | chr5:22295412-22298126 FORWARD LENGTH=387	0.0138703	98.044	42.513	98.044	1	NaN	NaN	NaN	0	NaN	NaN	NaN	NaN	1	NaN	0.0138703	98.044	NaN	NaN	NaN	0	NaN	NaN	2	+	-1.485	1	GAK(1)VVLDR	GAK(98.04)VVLDR	LSDTFKNVYGSVKGAKVVLDRTTGRSKGYGF	3	0.533663	0.191689	-0.00323527	NaN	0.57947	NaN	0.169925	NaN	0.127105	NaN	0.533663	NaN	0.191689	NaN
AT5G55070.1	286	___1	AT5G55070.1	>AT5G55070.1 | Symbols: | Dihydrolipoamide succinyltransferase | chr5:22347637-22350409 FORWARD LENGTH=464	0.000345893	114.51	76.237	107.79	1	1	0.0008147	70.028	1	0.000591292	114.51	1	0.000828742	1	63.624	0.000345893	107.79	1	0.00321135	46.73	0	NaN	NaN	3	+	0.17774	1	DAFLEK(1)HGVK	DAFLEK(107.79)HGVK(-107.79)	NLMKLRSQYKDAFLEKHGVKLGLMSGFIKAA	6	0.29827	0.0613536	0.21984	0.365021	0.274172	0.0440444	0.131985	0.215368	0.57124	0.348006	0.248535	0.0661237	0.0565835	-0.0132323
AT5G56000.1;AT5G56010.1;AT5G56030.1;AT5G56030.2	481;481;481;510	___1	AT5G56000.1;AT5G56010.1;AT5G56030.1	>AT5G56000.1 | Symbols: Hsp81.4, AtHsp90.4 | HEAT SHOCK PROTEIN 81.4 | chr5:22677602-22680067 REVERSE LENGTH=699;>AT5G56010.1 | Symbols: HSP81-3, Hsp81.3, AtHsp90-3, AtHsp90.3 | heat shock protein 81-3 | chr5:22681410-22683911 FORWARD LENGTH=699;>AT5G56030	2.09798e-07	89.301	65.624	81.709	1	1	0.000610697	70.089	1	0.000413645	85.672	1	0.00237426	1	40.475	0.00059668	81.709	1	2.09798e-07	89.301	0	NaN	NaN	3		-0.21997	1	AVENSPFLEK(1)LK	AVENSPFLEK(81.71)LK(-81.71)	TGESKKAVENSPFLEKLKKKGIEVLYMVDAI;TGESKKAVENSPFLEKLKKKGYEVLYMVDAI	10	0.217638	0.644051	0.17237	0.418028	0.119423	0.46801	0.722116	0.27262	0.378512	0.363788	0.0714881	0.495081	0.793022	0.09815
AT5G56710.1;AT5G56710.2	46;46	___1	AT5G56710.1	>AT5G56710.1 | Symbols: | Ribosomal protein L31e family protein | chr5:22944003-22944767 REVERSE LENGTH=119;>AT5G56710.2 | Symbols: | Ribosomal protein L31e family protein | chr5:22944003-22944767 REVERSE LENGTH=85	0.00261111	107.11	38.141	62.466	1	1	0.0356025	52.391	1	0.00261111	107.11	0	NaN	1	NaN	0.00595996	90.05	1	0.0216076	37.556	0	NaN	NaN	2		0.089794	1	FAEK(1)AMGTK	FAEK(62.47)AMGTK(-62.47)	KKAPKAIKEIRKFAEKAMGTKDVRVDVKLNK	4	-0.0804738	0.134883	0.0477903	-0.0104104	-0.0434228	0.418784	-0.179057	0.54587	-0.0252064	-0.0768432	-0.0841044	0.419431	-0.149665	0.280956
AT5G59250.1	304	___1	AT5G59250.1	>AT5G59250.1 | Symbols: | Major facilitator superfamily protein | chr5:23903958-23906853 FORWARD LENGTH=558	0.0102375	58.699	33.225	50.108	1	1	0.0102375	58.699	NaN	NaN	NaN	1	0.0184336	NaN	50.353	NaN	NaN	1	0.0186965	50.108	NaN	NaN	NaN	2	+	0.87674	1	GQLQEYK(1)EK	GQLQEYK(50.11)EK(-50.11)	LLLRAVQGKGQLQEYKEKAMLALSKLRGRPP	7	0.194844	-0.0214675	0.0339339	0.222434	NaN	-0.0755808	NaN	0.204141	NaN	0.194844	NaN	-0.0214675	NaN	0.0339339
AT5G59870.1	138	___1	AT5G59870.1	>AT5G59870.1 | Symbols: HTA6 | histone H2A 6 | chr5:24115605-24116144 REVERSE LENGTH=150	0.00487446	55.261	26.978	55.261	0.954628	0	NaN	NaN	NaN	NaN	NaN	0.954628	0.00487446	NaN	55.261	NaN	NaN	NaN	NaN	NaN	NaN	NaN	NaN	3	+	1.3727	1	SATK(0.045)PAEEK(0.955)ATK	SATK(-13.23)PAEEK(13.23)ATK(-55.26)	SVLLPKKSATKPAEEKATKSPVKSPKKA___	9	-0.142417	0.0419438	NaN	0.189413	NaN	0.0712136	NaN	NaN	NaN	-0.142417	NaN	0.0419438	NaN	NaN
AT5G61410.2;AT5G61410.1	71;71	___1	AT5G61410.2	>AT5G61410.2 | Symbols: RPE | D-ribulose-5-phosphate-3-epimerase | chr5:24684085-24685836 REVERSE LENGTH=281;>AT5G61410.1 | Symbols: RPE, EMB2728 | D-ribulose-5-phosphate-3-epimerase | chr5:24684085-24685836 REVERSE LENGTH=281	4.88642e-12	67.76	61.535	36.663	1	NaN	NaN	NaN	1	0.0144106	36.663	NaN	NaN	0	NaN	NaN	NaN	NaN	NaN	NaN	0	NaN	NaN	3		-0.40258	1	SDIIVSPSILSANFAK(1)LGEQVK	SDIIVSPSILSANFAK(36.66)LGEQVK(-36.66)	SDIIVSPSILSANFAKLGEQVKAVELAGCDW	16	0.285106	-0.170459	0.301939	NaN	0.337197	NaN	-0.162105	NaN	0.31904	NaN	0.285106	NaN	-0.170459	NaN
AT5G62390.1	195	___1	AT5G62390.1	>AT5G62390.1 | Symbols: ATBAG7, BAG7 | BCL-2-associated athanogene 7 | chr5:25052377-25054170 REVERSE LENGTH=446	0.0029484	106.62	62.301	106.62	1	0	NaN	NaN	NaN	NaN	NaN	1	0.0511531	1	41.704	0.0029484	106.62	NaN	NaN	NaN	0	NaN	NaN	2		-0.86371	1	AIAAAEAEK(1)K	AIAAAEAEK(106.62)K(-106.62)	KEKAKAKAIAAAEAEKKKNKNKKKSYNWTTE	9	-0.0498153	-0.245292	0.180275	-0.0223317	NaN	-0.306894	-0.272716	NaN	0.205893	-0.0498153	NaN	-0.256356	-0.234228	NaN
AT5G62390.1	119	___1	AT5G62390.1	>AT5G62390.1 | Symbols: ATBAG7, BAG7 | BCL-2-associated athanogene 7 | chr5:25052377-25054170 REVERSE LENGTH=446	0.0126176	100.02	57.148	100.02	1	NaN	NaN	NaN	NaN	NaN	NaN	0.998024	0.0171336	1	50.353	0.0126176	100.02	NaN	NaN	NaN	0	NaN	NaN	2		-0.41861	1	YTLTK(1)EIK	YTLTK(100.02)EIK(-100.02)	DRLVSPKSDRKYTLTKEIKGSGERKYKWEAE	5	NaN	-0.477554	-0.0670167	NaN	NaN	-0.263386	-0.814007	NaN	0.0127833	NaN	NaN	-0.300164	-0.654944	NaN
AT5G62390.1	90	___1	AT5G62390.1	>AT5G62390.1 | Symbols: ATBAG7, BAG7 | BCL-2-associated athanogene 7 | chr5:25052377-25054170 REVERSE LENGTH=446	0.00283013	44.252	39.771	37.177	1	1	0.00355399	43.592	NaN	NaN	NaN	1	0.00283013	NaN	44.252	NaN	NaN	1	0.0115207	37.177	NaN	NaN	NaN	3		0.70585	1	RLEPEYPLK(1)YLCDR	RLEPEYPLK(37.18)YLCDR	KYKVIRRRLEPEYPLKYLCDRVSDLESKFDR	9	-0.141876	-0.480418	-0.249582	-0.0274544	NaN	-0.494292	NaN	-0.0281015	NaN	-0.141876	NaN	-0.480418	NaN	-0.249582
AT5G63310.1	132	___1	AT5G63310.1	>AT5G63310.1 | Symbols: NDPK2, NDPK1A, NDPK IA IA, NDPK IA, ATNDPK2 | nucleoside diphosphate kinase 2 | chr5:25372122-25373838 REVERSE LENGTH=231	1.41138e-06	116.98	91.679	90.861	1	NaN	NaN	NaN	1	1.41138e-06	116.98	NaN	NaN	1	NaN	0.000538567	90.861	1	0.000953562	40.941	NaN	NaN	NaN	3		0.080548	1	ELAEEHYK(1)DLSAK	ELAEEHYK(90.86)DLSAK(-90.86)	LKMFQCPKELAEEHYKDLSAKSFFPNLIEYI	8	0.0313951	-0.127085	0.0496307	NaN	0.125651	NaN	-0.147985	0.311271	NaN	NaN	0.0313951	NaN	-0.127085	0.0496307
AT5G63310.1	172	___1	AT5G63310.1	>AT5G63310.1 | Symbols: NDPK2, NDPK1A, NDPK IA IA, NDPK IA, ATNDPK2 | nucleoside diphosphate kinase 2 | chr5:25372122-25373838 REVERSE LENGTH=231	4.5301e-45	148.44	123.96	86.497	1	1	1.31677e-23	101.78	1	6.41774e-24	140.89	1	3.07733e-41	1	130.29	2.03162e-10	111.64	1	4.5301e-45	148.44	1	0.0002385	86.497	3		-0.44238	1	LIGK(1)TDPLQAEPGTIR	LIGK(86.5)TDPLQAEPGTIR	WEGVGVVASARKLIGKTDPLQAEPGTIRGDL	4	0.297099	0.165607	-0.0488724	0.245982	0.445197	0.196985	0.0788831	0.108357	0.0697021	0.20364	0.390558	0.207018	0.124196	-0.0564762
AT5G63420.1	436	___1	AT5G63420.1	>AT5G63420.1 | Symbols: emb2746 | RNA-metabolising metallo-beta-lactamase family protein | chr5:25400515-25405807 FORWARD LENGTH=911	1.55482e-12	93.424	67.985	84.508	1	1	7.45335e-08	55.437	1	1.4502e-05	93.424	1	1.55482e-12	1	82.349	0.000132947	84.508	1	1.41214e-10	81.346	0	NaN	NaN	3		-0.19995	1	EDIILYSAK(1)VIPGNESR	EDIILYSAK(84.51)VIPGNESR	HAFKLTKEDIILYSAKVIPGNESRVMKMMNR	9	-0.572258	-0.271384	0.157403	-0.461422	-0.673509	-0.176479	-0.490395	0.593688	0.0905825	-0.436803	-0.707713	-0.113036	-0.429731	0.402831
AT5G63570.1	375	___1	AT5G63570.1	>AT5G63570.1 | Symbols: GSA1 | glutamate-1-semialdehyde-2,1-aminomutase | chr5:25451957-25453620 FORWARD LENGTH=474	0.000216066	80.96	49.285	80.96	1	1	0.000953562	40.941	NaN	NaN	NaN	NaN	NaN	1	NaN	0.0700388	80.96	1	0.000216066	46.318	NaN	NaN	NaN	3		0.3191	1	QAGTYEYLDK(1)ITK	QAGTYEYLDK(80.96)ITK(-80.96)	TLKRLKQAGTYEYLDKITKELTNGILEAGKK	10	0.931986	NaN	0.388245	0.955238	NaN	NaN	NaN	0.594644	NaN	0.931986	NaN	NaN	NaN	0.388245
AT5G64030.1	199	___1	AT5G64030.1	>AT5G64030.1 | Symbols: | S-adenosyl-L-methionine-dependent methyltransferases superfamily protein | chr5:25624965-25628257 FORWARD LENGTH=829	0.00507618	124.6	72.743	96.756	1	NaN	NaN	NaN	1	0.00507618	124.6	NaN	NaN	1	NaN	0.00433189	96.756	NaN	NaN	NaN	0	NaN	NaN	2		-1.4904	1	QFESDNGEK(1)K	QFESDNGEK(96.76)K(-96.76)	EDGENQKQFESDNGEKKSIDDDKKSSDDDKE	9	0.683113	-0.346316	0.323428	NaN	0.665666	NaN	-0.233278	NaN	0.302173	NaN	0.683113	NaN	-0.346316	NaN
AT5G64040.1;AT5G64040.2	140;140	___1	AT5G64040.1	>AT5G64040.1 | Symbols: PSAN | photosystem I reaction center subunit PSI-N, chloroplast, putative / PSI-N, putative (PSAN) | chr5:25628724-25629409 REVERSE LENGTH=171;>AT5G64040.2 | Symbols: PSAN | photosystem I reaction center subunit PSI-N, chloroplast,	6.91253e-12	97.797	92.586	64.52	1	1	2.10586e-05	62.861	NaN	NaN	NaN	1	2.35245e-05	NaN	64.52	NaN	NaN	1	2.35245e-05	64.52	NaN	NaN	NaN	3		0.53841	1	FPENFTGCQDLAK(1)QK	FPENFTGCQDLAK(64.52)QK(-64.52)	SCKFPENFTGCQDLAKQKKVPFISEDIALEC	13	0.0999011	0.187768	0.405121	0.123269	NaN	0.168899	NaN	0.632082	NaN	0.0999011	NaN	0.187768	NaN	0.405121
AT5G64050.1	215	___1	AT5G64050.1	>AT5G64050.1 | Symbols: ATERS, OVA3, ERS | glutamate tRNA synthetase | chr5:25630196-25633099 REVERSE LENGTH=570	5.69386e-06	98.902	68.173	39.73	1	0	NaN	NaN	NaN	NaN	NaN	1	0.0223567	NaN	41.242	NaN	NaN	1	0.0249112	39.73	NaN	NaN	NaN	2	+	-0.71736	1	EGSLK(1)INDLIR	EGSLK(39.73)INDLIR	TPFTYRFRVPKEGSLKINDLIRGEVCWNLDT	5	0.272859	-0.104853	-0.272141	0.260869	NaN	-0.169631	NaN	-0.135903	NaN	0.272859	NaN	-0.104853	NaN	-0.272141
AT5G65220.1	68	___1	AT5G65220.1	>AT5G65220.1 | Symbols: | Ribosomal L29 family protein | chr5:26061301-26062506 FORWARD LENGTH=173	0.00392995	118.71	60.853	81.771	1	1	0.00915146	113.62	1	0.00779894	105.98	1	0.00417304	1	118.71	0.00392995	117.53	1	0.022988	94.85	1	0.00779894	105.98	2		-0.62683	1	EAELK(1)EIR	EAELK(81.77)EIR	PKPSVVMMSKREAELKEIRSKTTEQLQEEVV	5	-0.182235	-0.183551	-0.108517	-0.0565212	-0.185655	-0.121879	-0.317678	-0.0507863	0.0593554	-0.130871	-0.2336	-0.0780154	-0.289087	-0.205214
AT5G65620.1	395	___1	AT5G65620.1	>AT5G65620.1 | Symbols: | Zincin-like metalloproteases family protein | chr5:26221951-26225784 FORWARD LENGTH=791	0.00818871	67.334	24.998	58.699	1	1	0.0184336	50.353	NaN	NaN	NaN	1	0.00818871	NaN	67.334	NaN	NaN	1	0.0102375	58.699	NaN	NaN	NaN	2	+	0.26933	1	AAELLEK(1)LR	AAELLEK(58.7)LR	AMKMATVEKAAELLEKLRSASWDAAVQDMED	7	-0.017198	0.207018	0.210513	0.0443242	NaN	0.131721	NaN	0.316957	NaN	-0.017198	NaN	0.207018	NaN	0.210514
AT5G65630.1	501	___1	AT5G65630.1	>AT5G65630.1 | Symbols: GTE7 | global transcription factor group E7 | chr5:26226311-26228257 REVERSE LENGTH=590	0.000232768	96.135	69.13	93.243	1	NaN	NaN	NaN	1	0.000232768	96.135	NaN	NaN	1	NaN	0.00232604	78.985	NaN	NaN	NaN	0	NaN	NaN	3		-0.02444	1	NMASVAEMGSAEK(1)R	NMASVAEMGSAEK(93.24)R	PPRNMASVAEMGSAEKRTRRGDAGEEDVDIG	13	1.17543	0.783247	0.704252	NaN	1.14626	NaN	0.719315	NaN	0.830985	NaN	1.17543	NaN	0.783247	NaN
AT5G66190.1;AT5G66190.2	325;227	___1	AT5G66190.1	>AT5G66190.1 | Symbols: ATLFNR1, FNR1 | ferredoxin-NADP(+)-oxidoreductase 1 | chr5:26451203-26453012 REVERSE LENGTH=360;>AT5G66190.2 | Symbols: ATLFNR1 | ferredoxin-NADP(+)-oxidoreductase 1 | chr5:26451203-26452616 REVERSE LENGTH=262	0.000121322	65.105	57.02	39.517	1	NaN	NaN	NaN	0	NaN	NaN	1	0.000165623	1	39.91	0.0110001	50.305	NaN	NaN	NaN	0	NaN	NaN	3		1.1609	1	GMEK(1)GIDDIMVSLAAK	GMEK(39.52)GIDDIMVSLAAK(-39.52)	KDNTFVYMCGLKGMEKGIDDIMVSLAAKDGI	4	0.737946	0.34421	0.0545011	NaN	0.720366	0.433921	0.107018	NaN	0.193961	NaN	0.737946	0.556699	0.131721	NaN
AT5G66190.1;AT5G66190.2	290;192	___1	AT5G66190.1	>AT5G66190.1 | Symbols: ATLFNR1, FNR1 | ferredoxin-NADP(+)-oxidoreductase 1 | chr5:26451203-26453012 REVERSE LENGTH=360;>AT5G66190.2 | Symbols: ATLFNR1 | ferredoxin-NADP(+)-oxidoreductase 1 | chr5:26451203-26452616 REVERSE LENGTH=262	4.83913e-18	164.65	117.83	121.68	1	1	1.42131e-17	164.64	1	8.50038e-06	144.17	1	4.83913e-18	1	164.65	8.589e-07	145.91	1	2.09264e-05	136.5	0	NaN	NaN	2		1.0825	1	GEK(1)MYIQTR	GEK(121.68)MYIQTR	LDFAVSREQTNEKGEKMYIQTRMAEYAEELW	3	0.215485	-0.0157493	0.0315407	0.328377	0.269632	0.0426443	-0.153366	0.129745	0.195977	0.262072	0.168899	0.0912597	-0.122758	-0.0799202
AT5G66530.2;AT5G66530.1	209;209	___1	AT5G66530.2	>AT5G66530.2 | Symbols: | Galactose mutarotase-like superfamily protein | chr5:26553821-26555575 REVERSE LENGTH=307;>AT5G66530.1 | Symbols: | Galactose mutarotase-like superfamily protein | chr5:26553821-26555575 REVERSE LENGTH=307	0.0161487	52.49	23.533	52.49	1	NaN	NaN	NaN	NaN	NaN	NaN	1	0.0186035	NaN	50.194	NaN	NaN	1	0.0161487	52.49	NaN	NaN	NaN	2	+	1.0595	1	TLNK(1)DPDPK	TLNK(52.49)DPDPK(-52.49)	AGASVRGLKGCKTLNKDPDPKNPIEGKEDRD	4	NaN	-0.337357	-0.065778	NaN	NaN	-0.384734	NaN	0.109294	NaN	NaN	NaN	-0.337357	NaN	-0.065778
AT5G66570.1	272	___1	AT5G66570.1	>AT5G66570.1 | Symbols: PSBO-1, OEE1, OEE33, OE33, PSBO1, MSP-1 | PS II oxygen-evolving complex 1 | chr5:26568744-26570124 FORWARD LENGTH=332	8.71285e-14	103.43	96.746	99.5	1	0	NaN	NaN	1	0.000409069	83.137	1	8.71285e-14	1	103.43	0.0157467	99.5	1	0.000319988	72.29	0	NaN	NaN	3		-0.1172	1	GDEEELVK(1)ENVK	GDEEELVK(99.5)ENVK(-99.5)	VALPAGGRGDEEELVKENVKNTAASVGEITL	8	0.0987329	0.262193	0.365775	0.330099	-0.0445384	0.201885	NaN	0.556699	0.54092	0.32987	-0.132404	0.262193	NaN	0.374956
AT5G66570.1	230	___1	AT5G66570.1	>AT5G66570.1 | Symbols: PSBO-1, OEE1, OEE33, OE33, PSBO1, MSP-1 | PS II oxygen-evolving complex 1 | chr5:26568744-26570124 FORWARD LENGTH=332	1.1017e-65	162.11	144.39	162.11	1	0	NaN	NaN	NaN	NaN	NaN	0	NaN	NaN	NaN	NaN	NaN	0.99477	0.0166688	39.659	NaN	NaN	NaN	3	+	-0.078053	1	QLDASGKPDSFTGK(1)FLVPSYR	QLDASGK(-66.91)PDSFTGK(66.91)FLVPSYR	VKQLDASGKPDSFTGKFLVPSYRGSSFLDPK	14	0.559345	0.0499095	0.128821	0.692695	NaN	0.0453032	NaN	0.382833	NaN	0.559345	NaN	0.0499095	NaN	0.128821
ATCG01230.1;ATCG00905.1;ATCG00065.1	108;108;108	___1	ATCG01230.1	>ATCG01230.1 | Symbols: RPS12B, RPS12 | ribosomal protein S12B | chrC:139856-140650 FORWARD LENGTH=123;>ATCG00905.1 | Symbols: RPS12C, RPS12 | ribosomal protein S12C | chrC:97999-98793 REVERSE LENGTH=123;>ATCG00065.1 | Symbols: RPS12A, RPS12 | ribosomal pr	0.00972468	50.354	36.545	50.354	1	0	NaN	NaN	NaN	NaN	NaN	0	NaN	NaN	NaN	NaN	NaN	1	0.00972468	50.354	NaN	NaN	NaN	2		0.22522	1	GTLDAVGVK(1)DR	GTLDAVGVK(50.35)DR	VRYHIVRGTLDAVGVKDRQQGRSKYGVKKPK	9	-0.595271	-0.343073	-0.172783	-0.597234	NaN	-0.359879	NaN	-0.0217311	NaN	-0.595271	NaN	-0.343074	NaN	-0.172783
ATCG00120.1	377	___1	ATCG00120.1	>ATCG00120.1 | Symbols: ATPA | ATP synthase subunit alpha | chrC:9938-11461 REVERSE LENGTH=507	3.28944e-08	151.04	94.489	67.494	1	0	NaN	NaN	1	7.28678e-05	138.54	1	0.0555631	1	52.716	3.28944e-08	151.04	0	NaN	NaN	0	NaN	NaN	2		-0.80291	1	AMK(1)QVAGK	AMK(67.49)QVAGK(-67.49)	ISVSRVGSAAQIKAMKQVAGKLKLELAQFAE	3	0.71929	-0.172119	-0.259128	0.50853	1.20226	-0.281123	0.0402613	-0.00492797	0.124857	0.355129	1.08345	-0.289545	-0.0546919	-0.272768
ATCG00120.1	94	___1	ATCG00120.1	>ATCG00120.1 | Symbols: ATPA | ATP synthase subunit alpha | chrC:9938-11461 REVERSE LENGTH=507	0.00155499	68.413	42.121	68.413	1	NaN	NaN	NaN	1	0.00155499	68.413	NaN	NaN	NaN	NaN	NaN	NaN	NaN	NaN	NaN	0	NaN	NaN	3		-0.13519	1	ATGK(1)IAQIPVSEAYLGR	ATGK(68.41)IAQIPVSEAYLGR	DGLMIQEGSSVKATGKIAQIPVSEAYLGRVI	4	0.782996	NaN	-0.366113	NaN	0.7589	NaN	NaN	NaN	-0.204848	NaN	0.782996	NaN	NaN	NaN
ATCG00120.1	121	___1	ATCG00120.1	>ATCG00120.1 | Symbols: ATPA | ATP synthase subunit alpha | chrC:9938-11461 REVERSE LENGTH=507	0.00269919	109.16	58.266	89.9	1	NaN	NaN	NaN	1	0.00269919	109.16	1	0.0349511	1	43.77	0.00781275	89.9	1	0.0370633	43.308	0	NaN	NaN	2		0.10947	1	GK(1)ISASESR	GK(89.9)ISASESR	GRVINALANPIDGRGKISASESRLIESPAPG	2	0.125783	-0.198101	-0.226319	NaN	0.156655	-0.0089435	-0.283088	0.0455827	-0.0705119	NaN	0.125783	0.00762616	-0.403828	-0.194212
ATCG00120.1	456	___1	ATCG00120.1	>ATCG00120.1 | Symbols: ATPA | ATP synthase subunit alpha | chrC:9938-11461 REVERSE LENGTH=507	0.015009	113.89	47.442	113.89	1	NaN	NaN	NaN	NaN	NaN	NaN	NaN	NaN	1	NaN	0.015009	113.89	NaN	NaN	NaN	0	NaN	NaN	2	+	-0.038229	1	K(1)FLVQLR	K(113.89)FLVQLR	GTNGYLDGLEIGQVRKFLVQLRTYLKTNKPQ	1	NaN	0.0692898	-0.0932325	NaN	NaN	NaN	0.0250289	NaN	-0.0226688	NaN	NaN	NaN	0.0692898	NaN
ATCG00120.1	491	___1	ATCG00120.1	>ATCG00120.1 | Symbols: ATPA | ATP synthase subunit alpha | chrC:9938-11461 REVERSE LENGTH=507	4.87468e-261	261.19	246.03	112.74	1	1	4.87468e-261	261.19	1	2.0042e-26	135.18	1	1.0036e-188	1	237.39	2.8508e-15	112.74	NaN	NaN	NaN	0	NaN	NaN	3		-0.19874	1	TLTAEAESFLK(1)EGIQEQLER	TLTAEAESFLK(112.74)EGIQEQLER	IASTKTLTAEAESFLKEGIQEQLERFLLQEK	11	0.644975	0.240448	0.0490731	0.864572	0.514097	0.396817	0.0361869	NaN	0.211137	0.831148	0.458802	0.40174	0.0791561	NaN
ATCG00130.1	107	___1	ATCG00130.1	>ATCG00130.1 | Symbols: ATPF | ATPase, F0 complex, subunit B/B', bacterial/chloroplast | chrC:11529-12798 REVERSE LENGTH=184	0.00998434	50.088	39.043	50.088	1	1	0.0180991	43.761	NaN	NaN	NaN	1	0.0273282	NaN	38.3	NaN	NaN	1	0.00998434	50.088	NaN	NaN	NaN	2	+	0.37696	1	EK(1)LNLINSTYK	EK(50.09)LNLINSTYK(-50.09)	ADKFRVNGYSEIEREKLNLINSTYKTLKQLE	2	0.049352	0.124063	0.224905	0.111566	NaN	0.108625	NaN	0.392537	NaN	0.049352	NaN	0.124063	NaN	0.224905
ATCG00130.1	116	___1	ATCG00130.1	>ATCG00130.1 | Symbols: ATPF | ATPase, F0 complex, subunit B/B', bacterial/chloroplast | chrC:11529-12798 REVERSE LENGTH=184	1.28084e-06	109	71.853	57.425	1	1	0.00237426	51.726	1	0.0020283	101.45	1	0.00114465	1	63.091	0.00291852	94.688	1	5.90765e-05	79.492	1	0.00591237	76.728	2		0.16624	1	LNLINSTYK(1)TLK	LNLINSTYK(57.43)TLK(-57.43)	SEIEREKLNLINSTYKTLKQLENYKNETILF	9	-0.0347155	-0.032878	0.0594051	0.0471196	-0.0190534	-0.0993554	-0.0456697	0.0766959	0.314755	-0.000115405	-0.0693156	-0.0258672	-0.0398887	-0.0454612
ATCG00130.1	119	___1	ATCG00130.1	>ATCG00130.1 | Symbols: ATPF | ATPase, F0 complex, subunit B/B', bacterial/chloroplast | chrC:11529-12798 REVERSE LENGTH=184	4.52052e-116	228.98	161.28	147.3	1	1	0.000153245	127.76	1	4.52052e-116	228.98	NaN	NaN	1	NaN	7.02184e-08	147.3	NaN	NaN	NaN	0	NaN	NaN	2		-0.32275	1	TLK(1)QLENYK	TLK(147.3)QLENYK(-147.3)	EREKLNLINSTYKTLKQLENYKNETILFEQQ	3	-0.0441232	0.457962	0.257252	-0.0164682	0.0234683	NaN	0.396159	NaN	0.496616	-0.0823773	-0.00586922	NaN	0.457962	NaN
ATCG00130.1	94	___1	ATCG00130.1	>ATCG00130.1 | Symbols: ATPF | ATPase, F0 complex, subunit B/B', bacterial/chloroplast | chrC:11529-12798 REVERSE LENGTH=184	5.73874e-09	136.5	98.505	96.334	1	1	6.25593e-09	119.27	1	0.00160785	101.56	1	2.42601e-08	1	125.72	0.00185435	100.02	1	5.73874e-09	136.5	1	0.00246419	96.334	2		0.81686	1	NVETEADK(1)FR	NVETEADK(96.33)FR	ENARARLRNVETEADKFRVNGYSEIEREKLN	8	-0.0843485	-0.0420118	0.067754	-0.141112	0.0690147	0.117961	-0.313638	0.307312	0.196355	-0.180479	0.0117819	0.194717	-0.278741	0.113034
ATCG00130.1	125	___1	ATCG00130.1	>ATCG00130.1 | Symbols: ATPF | ATPase, F0 complex, subunit B/B', bacterial/chloroplast | chrC:11529-12798 REVERSE LENGTH=184	2.48671e-41	147.56	97.966	147.56	1	1	8.70618e-24	104.2	1	0.000139992	89.484	1	2.48671e-41	0	118.31	NaN	NaN	1	6.51229e-32	111.34	1	1.84616e-28	147.56	3		-0.68517	1	QLENYK(1)NETILFEQQR	QLENYK(147.56)NETILFEQQR	LINSTYKTLKQLENYKNETILFEQQRTINQV	6	-0.143705	-0.0785393	0.052689	-0.124314	-0.0760522	0.013355	-0.271235	0.287709	0.165687	-0.169842	-0.117568	0.0416635	-0.198742	0.0673633
ATCG00140.1	48	___1	ATCG00140.1	>ATCG00140.1 | Symbols: ATPH | ATP synthase subunit C family protein | chrC:13262-13507 REVERSE LENGTH=81	0.0144893	83.045	36.639	79.07	1	NaN	NaN	NaN	0	NaN	NaN	NaN	NaN	1	NaN	0.0144893	83.045	NaN	NaN	NaN	0	NaN	NaN	2		-0.77571	1	QPEAEGK(1)IR	QPEAEGK(79.07)IR	GQAVEGIARQPEAEGKIRGTLLLSLAFMEAL	7	-0.3698	-0.186081	0.0142124	NaN	-0.347142	NaN	-0.136426	NaN	0.0858326	NaN	-0.3698	NaN	-0.186081	NaN
ATCG00170.1	12	___1	ATCG00170.1	>ATCG00170.1 | Symbols: RPOC2 | DNA-directed RNA polymerase family protein | chrC:15938-20068 REVERSE LENGTH=1376	0.000367106	37.177	32.122	35.473	1	NaN	NaN	NaN	NaN	NaN	NaN	1	0.000367106	NaN	37.177	NaN	NaN	1	0.000804767	35.473	NaN	NaN	NaN	3		0.92035	1	ANLVFHNK(1)VIDGTAIK	ANLVFHNK(35.47)VIDGTAIK(-35.47)	____MAERANLVFHNKVIDGTAIKRLISRLI	8	NaN	-0.120639	-0.105147	NaN	NaN	-0.131282	NaN	0.116631	NaN	NaN	NaN	-0.120639	NaN	-0.105147
ATCG00280.1	457	___1	ATCG00280.1	>ATCG00280.1 | Symbols: PSBC | photosystem II reaction center protein C | chrC:33720-35141 FORWARD LENGTH=473	2.81654e-46	184.31	90.005	137.09	1	1	1.12376e-17	144.57	1	4.77266e-05	113.69	1	5.59652e-09	1	95.417	2.30246e-07	137.09	1	2.81654e-46	184.31	0	NaN	NaN	2		-0.045031	1	AAAAGFEK(1)GIDR	AAAAGFEK(137.09)GIDR	LWHAGRARAAAAGFEKGIDRDFEPVLSMTPL	8	-0.294145	-0.0554497	-0.133361	-0.263231	-0.219656	-0.0973012	-0.132214	0.0977456	0.0371714	-0.330193	-0.258097	-0.053898	-0.0570014	-0.109966
ATCG00280.1	339	___1	ATCG00280.1	>ATCG00280.1 | Symbols: PSBC | photosystem II reaction center protein C | chrC:33720-35141 FORWARD LENGTH=473	5.43268e-45	162.37	121.29	69.612	1	1	7.76038e-30	105.71	1	3.3786e-34	145.8	1	5.24083e-30	1	106.75	5.43268e-45	162.37	1	2.15977e-29	100.02	1	3.52743e-20	124.91	3		-0.73078	1	LGANVGSAQGPTGLGK(1)YLMR	LGANVGSAQGPTGLGK(69.61)YLMR	LGANVGSAQGPTGLGKYLMRSPTGEVIFGGE	16	-0.21402	-0.131475	-0.0238078	-0.169436	-0.199471	-0.141621	-0.130571	0.165301	0.145091	-0.197947	-0.230093	-0.0955737	-0.167377	-0.0592544
ATCG00340.1	169	___1	ATCG00340.1	>ATCG00340.1 | Symbols: PSAB | Photosystem I, PsaA/PsaB protein | chrC:37375-39579 REVERSE LENGTH=734	0.000177884	96.113	67.936	56.205	1	1	0.00824223	57.175	NaN	NaN	NaN	0	NaN	NaN	NaN	NaN	NaN	1	0.00889267	56.205	NaN	NaN	NaN	2	+	-0.84869	1	VSWFK(1)NAESR	VSWFK(56.2)NAESR	WLHLQPKWKPRVSWFKNAESRLNHHLSGLFG	5	-0.365109	-0.276905	-0.247525	-0.323678	NaN	-0.292511	NaN	-0.0837374	NaN	-0.365109	NaN	-0.276905	NaN	-0.247525
ATCG00350.1	707	___1	ATCG00350.1	>ATCG00350.1 | Symbols: PSAA | Photosystem I, PsaA/PsaB protein | chrC:39605-41857 REVERSE LENGTH=750	0.0024911	96.171	58.475	96.171	1	0	NaN	NaN	1	0.00388944	88.596	1	0.00428635	1	63.073	0.0024911	96.171	NaN	NaN	NaN	0	NaN	NaN	2		0.13762	1	LK(1)VAPATQPR	LK(96.17)VAPATQPR	WQELIESIVWAHNKLKVAPATQPRALSIIQG	2	-0.358612	-0.396973	-0.156177	-0.188874	-0.291804	-0.338305	-0.376695	NaN	0.119423	-0.292034	-0.425191	-0.34333	-0.450617	NaN
ATCG00350.1	11	___1	ATCG00350.1	>ATCG00350.1 | Symbols: PSAA | Photosystem I, PsaA/PsaB protein | chrC:39605-41857 REVERSE LENGTH=750	0.000610697	78.324	37.082	78.324	1	1	0.000610697	70.089	1	0.0235478	54.343	1	0.000651004	1	59.227	0.00104133	78.324	1	0.022629	52.576	0	NaN	NaN	3		0.71047	1	SPEPEVK(1)ILVDR	SPEPEVK(78.32)ILVDR	_____MIIRSPEPEVKILVDRDPIKTSFEEW	7	-0.155897	-0.101033	-0.0473444	0.0731348	-0.2983	0.0425042	-0.365351	0.182947	-0.0435864	0.0241777	-0.335972	0.121811	-0.323877	0.06226
ATCG00350.1	28	___1	ATCG00350.1	>ATCG00350.1 | Symbols: PSAA | Photosystem I, PsaA/PsaB protein | chrC:39605-41857 REVERSE LENGTH=750	4.66608e-23	165.86	156.58	91.812	1	1	4.66608e-23	120.75	1	2.07515e-18	145.61	1	5.98297e-05	1	68.972	0.000372977	91.812	1	6.19177e-09	88.706	0	NaN	NaN	3		0.26734	1	TSFEEWAK(1)PGHFSR	TSFEEWAK(91.81)PGHFSR	LVDRDPIKTSFEEWAKPGHFSRTIAKGPDTT	8	-0.0671526	0.0395581	-0.133204	0.151729	0.0561673	0.00100953	0.0289935	0.138945	-0.0736209	-0.0292199	-0.105085	-0.00222347	0.0813396	-0.12466
ATCG00480.1	495	___1	ATCG00480.1	>ATCG00480.1 | Symbols: ATPB, PB | ATP synthase subunit beta | chrC:52660-54156 REVERSE LENGTH=498	4.25865e-05	115.34	70.495	100.22	1	1	0.0167986	35.677	0	NaN	NaN	0	NaN	1	NaN	4.25865e-05	115.34	1	0.00428242	50.354	1	0.000791351	100.22	2		0.073286	1	ATNLEMESK(1)LK	ATNLEMESK(100.22)LK(-100.22)	IDEATAKATNLEMESKLKK____________	9	0.356524	0.20515	0.23842	0.336512	0.449958	0.204016	0.196859	0.38648	0.434028	0.310107	0.40294	0.217727	0.192573	0.237931
ATCG00480.1	86	___1	ATCG00480.1	>ATCG00480.1 | Symbols: ATPB, PB | ATP synthase subunit beta | chrC:52660-54156 REVERSE LENGTH=498	5.91499e-07	86.772	64.086	84.365	1	NaN	NaN	NaN	0	NaN	NaN	0	NaN	NaN	NaN	NaN	NaN	1	0.00359711	52.576	1	0.00201209	84.365	2		0.31141	1	AVAMSATEGLK(1)R	AVAMSATEGLK(84.36)R	NNRVRAVAMSATEGLKRGMDVVDMGNPLSVP	11	0.351741	0.0567222	-0.0095804	NaN	0.291604	0.0231843	NaN	0.189034	0.0958569	NaN	0.351741	0.0567222	NaN	0.0177795
ATCG00480.1	359	___1	ATCG00480.1	>ATCG00480.1 | Symbols: ATPB, PB | ATP synthase subunit beta | chrC:52660-54156 REVERSE LENGTH=498	4.37435e-30	87.802	82.148	61.612	1	1	4.07285e-21	77.576	NaN	NaN	NaN	1	4.37435e-30	NaN	87.802	NaN	NaN	1	2.70021e-14	61.612	NaN	NaN	NaN	3		0.76567	1	GLAAK(1)GIYPAVDPLDSTSTMLQPR	GLAAK(61.61)GIYPAVDPLDSTSTMLQPR	AHLDATTVLSRGLAAKGIYPAVDPLDSTSTM	5	0.359746	0.273576	NaN	0.371615	NaN	0.262193	NaN	NaN	NaN	0.359746	NaN	0.273576	NaN	NaN
ATCG00490.1	21	___1	ATCG00490.1	>ATCG00490.1 | Symbols: RBCL | ribulose-bisphosphate carboxylases | chrC:54958-56397 FORWARD LENGTH=479	1.53394e-134	244.67	195.77	92.151	1	1	1.58553e-23	116.06	1	2.6544e-115	225.6	1	6.6602e-23	1	122.63	1.53394e-134	233.4	1	2.67432e-37	166.9	1	3.31242e-42	175.27	3		-0.28381	1	EYK(1)LTYYTPEYETK	EYK(92.15)LTYYTPEYETK(-92.15)	ETKASVGFKAGVKEYKLTYYTPEYETKDTDI	3	0.0427724	0.0327692	0.154273	0.0632269	0.122871	0.0992279	-0.06252	0.236584	0.459432	0.0368901	0.0486547	0.10165	-0.0361116	0.0476779
ATCG00490.1	14	___1	ATCG00490.1	>ATCG00490.1 | Symbols: RBCL | ribulose-bisphosphate carboxylases | chrC:54958-56397 FORWARD LENGTH=479	1.71903e-20	164.65	106.06	164.65	1	NaN	NaN	NaN	1	1.87323e-15	163.84	NaN	NaN	1	NaN	1.71903e-20	164.65	NaN	NaN	NaN	0	NaN	NaN	2		-0.75288	1	ASVGFK(1)AGVK	ASVGFK(164.65)AGVK(-164.65)	__MSPQTETKASVGFKAGVKEYKLTYYTPEY	6	0.124725	-0.00618795	0.1133	NaN	0.156008	NaN	-0.0840891	NaN	0.276556	NaN	0.124725	NaN	-0.00618794	NaN
ATCG00490.1	356	___1	ATCG00490.1	>ATCG00490.1 | Symbols: RBCL | ribulose-bisphosphate carboxylases | chrC:54958-56397 FORWARD LENGTH=479	1.22795e-209	234.11	208.52	101.92	1	1	4.76991e-05	148.52	1	0.00393312	112.71	1	0.0142434	1	122.33	0.00296189	123.86	1	1.10704e-05	152.34	1	0.0169124	69.825	3		0.82627	1	ESTLGFVDLLRDDYVEK(1)DR	ESTLGFVDLLRDDYVEK(101.92)DR	STLGFVDLLRDDYVEKDRSRGIFFTQDWVSL	17	0.463939	-0.000319429	0.480476	1.08807	-0.0178844	0.0518593	-0.0856345	0.603597	0.658371	0.991318	-0.0634393	0.093425	-0.0940638	0.440102
ATCG00490.1	164	___1	ATCG00490.1	>ATCG00490.1 | Symbols: RBCL | ribulose-bisphosphate carboxylases | chrC:54958-56397 FORWARD LENGTH=479	0.0126729	109.71	86.469	109.71	0.999998	0	NaN	NaN	NaN	NaN	NaN	0.996013	0.0259573	NaN	54.712	NaN	NaN	0.99596	0.0149992	69.598	NaN	NaN	NaN	3	+	0.31556	1	DKLNK(1)YGR	DK(-56.93)LNK(56.93)YGR	QGPPHGIQVERDKLNKYGRPLLGCTIKPKLG	5	0.0467006	-0.348078	-0.0471894	0.429964	NaN	-0.153222	NaN	0.319849	NaN	0.0467006	NaN	-0.348078	NaN	-0.0471894
ATCG00490.1	450	___1	ATCG00490.1	>ATCG00490.1 | Symbols: RBCL | ribulose-bisphosphate carboxylases | chrC:54958-56397 FORWARD LENGTH=479	5.85319e-69	172.66	160.74	56.719	1	1	2.17146e-42	141.07	1	6.41472e-25	140.3	1	0.00154288	0	43.794	NaN	NaN	1	3.54541e-32	110.74	0	NaN	NaN	2		-0.9039	1	EACK(1)WSPELAAACEVWK	EACK(56.72)WSPELAAACEVWK(-56.72)	RDLAVEGNEIIREACKWSPELAAACEVWKEI	4	0.295889	0.496411	-0.0162569	0.675455	0.0657101	NaN	0.489029	0.150949	0.145482	0.585732	0.0060466	NaN	0.496411	-0.015418
ATCG00490.1	474	___1	ATCG00490.1	>ATCG00490.1 | Symbols: RBCL | ribulose-bisphosphate carboxylases | chrC:54958-56397 FORWARD LENGTH=479	9.93802e-22	135.57	130.3	90.259	1	NaN	NaN	NaN	NaN	NaN	NaN	NaN	NaN	1	NaN	0.00011446	90.259	NaN	NaN	NaN	0	NaN	NaN	3		0.30136	1	EITFNFPTIDK(1)LDGQE	EITFNFPTIDK(90.26)LDGQE	CEVWKEITFNFPTIDKLDGQE__________	11	NaN	0.00647761	-0.0367775	NaN	NaN	NaN	-0.0111663	NaN	0.138552	NaN	NaN	NaN	0.00647761	NaN
ATCG00490.1	32	___1	ATCG00490.1	>ATCG00490.1 | Symbols: RBCL | ribulose-bisphosphate carboxylases | chrC:54958-56397 FORWARD LENGTH=479	1.13873e-188	236.68	223.31	45.577	1	1	1.13873e-188	236.68	NaN	NaN	NaN	0	NaN	1	NaN	0.00450387	45.577	1	2.08534e-90	185.85	0	NaN	NaN	3		0.31212	1	LTYYTPEYETK(1)DTDILAAFR	LTYYTPEYETK(45.58)DTDILAAFR	VKEYKLTYYTPEYETKDTDILAAFRVTPQPG	11	-0.0971161	-0.059074	0.0779782	-0.00369806	NaN	NaN	-0.113114	0.246104	0.176195	-0.0971161	NaN	NaN	-0.059074	0.14991
ATCG00490.1	201	___1	ATCG00490.1	>ATCG00490.1 | Symbols: RBCL | ribulose-bisphosphate carboxylases | chrC:54958-56397 FORWARD LENGTH=479	5.10024e-209	251.74	245.3	140.89	1	1	1.40092e-65	162.32	1	1.8267e-37	149.19	1	2.702e-64	1	161.1	8.43343e-19	120.39	1	4.27049e-59	151.95	1	4.9606e-19	123.63	3		0.16361	1	GGLDFTK(1)DDENVNSQPFMR	GGLDFTK(140.89)DDENVNSQPFMR	GRAVYECLRGGLDFTKDDENVNSQPFMRWRD	7	0.433617	0.172513	0.198908	0.549423	0.447738	0.193961	0.161178	0.307079	0.494672	0.449746	0.417488	0.260146	0.0848807	0.0371714
ATCG00490.1	252	___1	ATCG00490.1	>ATCG00490.1 | Symbols: RBCL | ribulose-bisphosphate carboxylases | chrC:54958-56397 FORWARD LENGTH=479	3.88301e-154	233.14	216.83	102.29	1	1	7.34001e-10	76.82	1	3.30316e-25	142.32	1	3.88301e-154	NaN	233.14	NaN	NaN	1	1.10797e-41	128.06	NaN	NaN	NaN	3		0.59462	1	GHYLNATAGTCEEMIK(1)R	GHYLNATAGTCEEMIK(102.29)R	GHYLNATAGTCEEMIKRAVFARELGVPIVMH	16	-0.251985	1.80764	0.0343565	0.206268	0.0521377	2.00087	NaN	0.495593	NaN	-0.211849	-0.292122	1.80764	NaN	0.0343565
ATCG00490.1	146	___1	ATCG00490.1	>ATCG00490.1 | Symbols: RBCL | ribulose-bisphosphate carboxylases | chrC:54958-56397 FORWARD LENGTH=479	1.75672e-16	94.707	77.029	43.208	1	0	NaN	NaN	1	0.00726933	43.208	1	3.93755e-13	NaN	65.833	NaN	NaN	1	0.000935816	42.639	NaN	NaN	NaN	4		-0.020266	1	IPPAYTK(1)TFQGPPHGIQVER	IPPAYTK(43.21)TFQGPPHGIQVER	AALRLEDLRIPPAYTKTFQGPPHGIQVERDK	7	-0.271111	0.0335111	0.158596	-0.118743	0.179893	0.186247	NaN	0.523261	NaN	-0.548987	0.0067647	0.0335111	NaN	0.158596
ATCG00490.1	183	___1	ATCG00490.1	>ATCG00490.1 | Symbols: RBCL | ribulose-bisphosphate carboxylases | chrC:54958-56397 FORWARD LENGTH=479	0.000725598	83.499	56.61	68.536	1	1	0.000725598	83.499	1	0.0206336	68.536	0	NaN	NaN	NaN	NaN	NaN	1	0.0239606	43.297	0	NaN	NaN	2		-1.2735	1	LGLSAK(1)NYGR	LGLSAK(68.54)NYGR	PLLGCTIKPKLGLSAKNYGRAVYECLRGGLD	6	-0.215214	-0.0992163	-0.148075	-0.222465	-0.116254	-0.110433	NaN	0.0238941	-0.005623	-0.266611	-0.163817	-0.0992163	NaN	-0.140905
ATCG00490.1	334	___1	ATCG00490.1	>ATCG00490.1 | Symbols: RBCL | ribulose-bisphosphate carboxylases | chrC:54958-56397 FORWARD LENGTH=479	2.97122e-71	165.06	146.13	61.526	1	NaN	NaN	NaN	1	0.0117615	39.387	1	2.97122e-71	1	165.06	7.85362e-09	93.115	1	2.54341e-38	112.55	1	1.31383e-11	107.15	4		-0.74445	1	LSGGDHIHAGTVVGK(1)LEGDRESTLGFVDLLR	LSGGDHIHAGTVVGK(61.53)LEGDRESTLGFVDLLR	RLSGGDHIHAGTVVGKLEGDRESTLGFVDLL	15	-0.196608	-0.381132	-0.952111	NaN	0.195348	0.252052	0.167486	-0.0549167	0.0912597	NaN	-0.196608	-0.0836151	-0.678649	-0.645796
ATCG00490.1	316	___1	ATCG00490.1	>ATCG00490.1 | Symbols: RBCL | ribulose-bisphosphate carboxylases | chrC:54958-56397 FORWARD LENGTH=479	0.00779061	143.02	35.275	94.262	1	1	0.0670329	131.3	NaN	NaN	NaN	1	0.00779061	1	143.02	0.0430824	94.262	1	0.0546682	133.47	0	NaN	NaN	2		0.59849	1	VLAK(1)ALR	VLAK(94.26)ALR	IDRQKNHGMHFRVLAKALRLSGGDHIHAGTV	4	-0.159912	-0.0362512	0.101862	-0.0663367	NaN	-0.0506518	-0.187954	0.225398	0.240131	-0.159912	NaN	0.0267293	-0.0992317	0.125387
ATCG00540.1	180	___1	ATCG00540.1	>ATCG00540.1 | Symbols: PETA | photosynthetic electron transfer A | chrC:61657-62619 FORWARD LENGTH=320	3.02832e-20	129.54	91.744	129.54	1	1	1.10466e-14	98.676	1	7.5155e-12	126.1	1	1.32436e-10	1	90.707	1.88887e-15	129.54	1	3.02832e-20	101.61	NaN	NaN	NaN	3		-0.16249	1	DVHFLK(1)YPIYVGGNR	DVHFLK(129.54)YPIYVGGNR	ILAPDPATNKDVHFLKYPIYVGGNRGRGQIY	6	0.160279	0.0372811	0.193835	0.539928	0.0954519	0.118626	0.0506061	0.463413	NaN	0.398131	-0.0775738	0.107822	-0.0332595	0.193835
ATCG00680.1	438	___1	ATCG00680.1	>ATCG00680.1 | Symbols: PSBB | photosystem II reaction center protein B | chrC:72371-73897 FORWARD LENGTH=508	5.7344e-09	142.19	72.137	142.19	1	1	3.56486e-08	102.4	1	0.00127208	131.17	1	5.7344e-09	1	113.93	0.0178858	142.19	1	1.10998e-08	108.7	0	NaN	NaN	2		-0.60259	1	ATLK(1)SDGVFR	ATLK(142.19)SDGVFR	RAQLGEIFELDRATLKSDGVFRSSPRGWFTF	4	-0.213482	-0.10214	-0.0133513	-0.171401	-0.16075	-0.145047	NaN	0.0908535	0.0743684	-0.216703	-0.210262	-0.10214	NaN	-0.0588035
ATCG00680.1	308	___1	ATCG00680.1	>ATCG00680.1 | Symbols: PSBB | photosystem II reaction center protein B | chrC:72371-73897 FORWARD LENGTH=508	8.04335e-46	144.97	140.45	132.84	1	1	3.12613e-10	80.361	1	1.8785e-25	144.41	1	8.04335e-46	1	144.97	3.51825e-20	132.84	1	1.23749e-41	118.31	0	NaN	NaN	3		0.74115	1	IPEK(1)LAFYDYIGNNPAK	IPEK(132.84)LAFYDYIGNNPAK(-132.84)	AENQSLSEAWAKIPEKLAFYDYIGNNPAKGG	4	-0.083656	0.127433	0.145944	-0.0542875	-0.0360377	0.231555	-0.0708604	0.382612	0.328837	-0.102063	-0.0652495	0.264476	-0.00961147	0.19711
ATCG00680.1	304	___1	ATCG00680.1	>ATCG00680.1 | Symbols: PSBB | photosystem II reaction center protein B | chrC:72371-73897 FORWARD LENGTH=508	1.71002e-09	76.301	40.675	76.301	1	1	1.71002e-09	63.869	1	0.000751987	76.301	1	0.00137355	NaN	40.622	NaN	NaN	1	6.10395e-05	46.569	NaN	NaN	NaN	3		0.56834	1	VSAGLAENQSLSEAWAK(1)IPEK	VSAGLAENQSLSEAWAK(76.3)IPEK(-76.3)	SAGLAENQSLSEAWAKIPEKLAFYDYIGNNP	17	-1.11118	-0.269582	-0.258978	-0.212634	-1.86654	-0.271653	NaN	-0.0231232	NaN	-0.33248	-1.88988	-0.269582	NaN	-0.258977
ATCG00710.1	24	___1	ATCG00710.1	>ATCG00710.1 | Symbols: PSBH | photosystem II reaction center protein H | chrC:74485-74706 FORWARD LENGTH=73	2.55522e-07	132.32	78.567	43.68	1	1	0.0182366	43.68	NaN	NaN	NaN	0	NaN	NaN	NaN	NaN	NaN	0	NaN	NaN	0	NaN	NaN	2	+	0.09175	1	LLK(1)PLNSEYGK	LLK(43.68)PLNSEYGK(-43.68)	SSRSGPRSTTVGKLLKPLNSEYGKVAPGWGT	3	0.0869197	0.225275	NaN	0.128293	NaN	0.215368	NaN	NaN	NaN	0.0869197	NaN	0.225275	NaN	NaN
ATCG00710.1	21	___1	ATCG00710.1	>ATCG00710.1 | Symbols: PSBH | photosystem II reaction center protein H | chrC:74485-74706 FORWARD LENGTH=73	1.07512e-12	155.06	89.338	155.06	1	1	0.00640311	63.216	1	0.0371928	145.25	1	0.00452782	1	63.216	1.07512e-12	155.06	0	NaN	NaN	0	NaN	NaN	2		-0.95135	1	STTVGK(1)LLK	STTVGK(155.06)LLK(-155.06)	VEDSSRSGPRSTTVGKLLKPLNSEYGKVAPG	6	-0.150273	-0.0596812	0.20727	-0.0903267	NaN	-0.0854355	-0.0256469	0.285461	0.311619	-0.150273	NaN	-0.0698607	-0.0495017	0.112366
ATCG00720.1	3	___1	ATCG00720.1	>ATCG00720.1 | Symbols: PETB | photosynthetic electron transfer B | chrC:74841-76292 FORWARD LENGTH=215	3.3808e-08	102.87	80.295	57.175	1	1	3.3808e-08	102.87	NaN	NaN	NaN	1	0.0107262	NaN	53.448	NaN	NaN	1	0.00824223	57.175	NaN	NaN	NaN	2	+	-0.16835	1	SK(1)VYDWFEER	SK(57.17)VYDWFEER	_____________MSKVYDWFEERLEIQAIA	2	-0.0536135	-0.013975	-0.088178	0.0313951	NaN	-0.0701787	NaN	0.0506061	NaN	-0.0536135	NaN	-0.013975	NaN	-0.088178
ATCG00810.1	75	___1	ATCG00810.1	>ATCG00810.1 | Symbols: RPL22 | ribosomal protein L22 | chrC:83467-83949 REVERSE LENGTH=160	1.0014e-05	82.069	57.814	39.73	1	0	NaN	NaN	NaN	NaN	NaN	1	0.023652	NaN	40.475	NaN	NaN	1	0.0249112	39.73	NaN	NaN	NaN	2	+	-0.82854	1	GFK(1)ETNLVISK	GFK(39.73)ETNLVISK(-39.73)	LVYSAAANASHNKGFKETNLVISKAEVNQGN	3	-0.344392	-0.00288824	-0.117365	-0.279897	NaN	-0.0187027	NaN	0.0568609	NaN	-0.344392	NaN	-0.00288824	NaN	-0.117365
ATCG01300.1;ATCG00840.1	12;12	___1	ATCG01300.1	>ATCG01300.1 | Symbols: RPL23.2 | ribosomal protein L23 | chrC:152506-152787 FORWARD LENGTH=93;>ATCG00840.1 | Symbols: RPL23.1, RPL23 | ribosomal protein L23.1 | chrC:85862-86143 REVERSE LENGTH=93	0.00875883	56.404	36.198	56.404	1	1	0.036192	38.783	NaN	NaN	NaN	1	0.036192	NaN	38.783	NaN	NaN	1	0.00875883	56.404	NaN	NaN	NaN	2	+	-0.89893	1	YAVFTDK(1)SIR	YAVFTDK(56.4)SIR	____MDGIKYAVFTDKSIRLLGKNQYTFNVE	7	-0.398589	-0.107244	0.278817	-0.368868	NaN	-0.172344	NaN	0.413594	NaN	-0.398589	NaN	-0.107244	NaN	0.278817
ATCG01240.1;ATCG00900.1	10;10	___1	ATCG01240.1	>ATCG01240.1 | Symbols: RPS7.2 | ribosomal protein S7 | chrC:140704-141171 FORWARD LENGTH=155;>ATCG00900.1 | Symbols: RPS7.1, RPS7 | Ribosomal protein S7p/S5e family protein | chrC:97478-97945 REVERSE LENGTH=155	0.000727048	135.43	55.792	73.841	1	NaN	NaN	NaN	1	0.000727048	135.43	NaN	NaN	1	NaN	0.0190805	73.841	NaN	NaN	NaN	NaN	NaN	NaN	2		-0.09862	1	GTAEEK(1)TAK	GTAEEK(73.84)TAK(-73.84)	______MSRRGTAEEKTAKSDPIYRNRLVNM	6	-0.467154	-0.215881	NaN	NaN	-0.466676	NaN	-0.102419	NaN	NaN	NaN	-0.467154	NaN	-0.215881	NaN
ATCG01240.1;ATCG00900.1	76;76	___1	ATCG01240.1	>ATCG01240.1 | Symbols: RPS7.2 | ribosomal protein S7 | chrC:140704-141171 FORWARD LENGTH=155;>ATCG00900.1 | Symbols: RPS7.1, RPS7 | Ribosomal protein S7p/S5e family protein | chrC:97478-97945 REVERSE LENGTH=155	0.00547256	68.536	53.856	68.536	1	NaN	NaN	NaN	NaN	NaN	NaN	1	0.00881422	NaN	51.286	NaN	NaN	1	0.00547256	68.536	NaN	NaN	NaN	2		0.93571	1	GVTPDIAVK(1)AR	GVTPDIAVK(68.54)AR	VLRQAIRGVTPDIAVKARRVGGSTHQVPIEI	9	NaN	-0.0750488	-0.17275	NaN	NaN	-0.113661	NaN	0.00115371	NaN	NaN	NaN	-0.0750488	NaN	-0.17275
ATCG01240.1;ATCG00900.1	53;53	___1	ATCG01240.1	>ATCG01240.1 | Symbols: RPS7.2 | ribosomal protein S7 | chrC:140704-141171 FORWARD LENGTH=155;>ATCG00900.1 | Symbols: RPS7.1, RPS7 | Ribosomal protein S7p/S5e family protein | chrC:97478-97945 REVERSE LENGTH=155	1.71473e-07	113.54	80.468	83.087	1	1	8.64828e-06	75.764	1	1.71473e-07	113.54	1	2.77862e-05	1	52.527	7.4932e-05	99.834	1	0.000685836	40.278	1	0.00101879	83.087	3		0.14593	1	IQQK(1)TETNPLSVLR	IQQK(83.09)TETNPLSVLR	LAYQIIYRALKKIQQKTETNPLSVLRQAIRG	4	-0.411367	-0.0436297	-0.0227551	-0.319856	-0.396726	0.0518593	-0.08111	0.20201	0.101381	-0.394809	-0.427925	0.0768327	-0.164092	-0.030413
ATCG01130.1	1286	___1	ATCG01130.1	>ATCG01130.1 | Symbols: YCF1.2 | Ycf1 protein | chrC:123884-129244 REVERSE LENGTH=1786	1.58223e-21	147.96	114.37	107.99	1	1	0.000373387	40.941	1	1.58223e-21	147.96	1	4.97629e-14	1	94.09	7.55358e-12	126.09	1	1.51729e-09	86.944	1	2.21576e-06	107.99	3		-0.599	1	FFEADSLLNPK(1)HNVK	FFEADSLLNPK(107.99)HNVK(-107.99)	YKKQKFFEADSLLNPKHNVKKDSIYNLFCYK	11	-0.116543	-0.0492923	-0.129621	-0.155309	0.200128	-0.0299268	0.0231843	0.120086	0.200755	-0.284528	0.0514416	-0.0389694	-0.0596152	-0.147266
ATCG01130.1	1381	___1	ATCG01130.1	>ATCG01130.1 | Symbols: YCF1.2 | Ycf1 protein | chrC:123884-129244 REVERSE LENGTH=1786	0.004718	96.113	61.364	67.334	1	0	NaN	NaN	1	0.004718	96.113	1	0.0184336	1	50.353	0.0302262	67.334	NaN	NaN	NaN	0	NaN	NaN	2		-0.11771	1	VQNYQK(1)IDK	VQNYQK(67.33)IDK(-67.33)	KSKKKYINTKVQNYQKIDKITQTDLANKKRN	6	-0.00964261	0.0585249	0.322851	0.11063	0.0241777	0.0724488	0.14991	NaN	0.25181	-0.0390583	0.0197731	0.0784732	0.0385766	NaN
[truncated: 136 more rows]
[truncated: 65 more columns]

## Sheet: Protein groups quantified
Dataset EV1: (B) Protein groups identified and quantified in A. thaliana leaves after treatment with apicidin. Leaf strips were vacuum-infiltrated with 5 µM apicidin or a buffer control and incubated for 4 h under light. Protein groups identified at 1% FDR (at PSM and protein level) were additionally filtered (potential contaminants, reverse database hits, at least two valid quantitation values).…
[truncated: 1,222 more rows]
[truncated: 7 more columns]
