# Supplementary material for: Lysine acetylome profiling uncovers novel histone deacetylase substrate proteins in Arabidopsis
Source: Mol Syst Biol. 2017 Oct 23;13(10):949. doi: 10.15252/msb.20177819 (PMC5658702; doi:10.15252/msb.20177819)
Supplement: Supplementary file 2 — Dataset EV1 [file MSB-13-949-s002.zip › README_1.txt]

"Dataset EV1: (A) Lysine acetylation sites (Kac) identified and quantified in A. thaliana leaves after treatment with apicidin. Leaf strips were vacuum-infiltrated with 5 �M apicidin or a buffer control and incubated for 4 h under light. Sites identified at 1% FDR were additionally filtered (score >= 35, delta score >= 6, localization probability >= 0.75, at least two valid quantitation values per site),contaminants and reverse database hits were removed, and the two technical replicates for replicate 1 were averaged before downstream analysis. Differentially abundant sites were determined by LIMMA analysis at 5% FDR (Benjamini-Hochberg). For peptides with more than one Kac site, site ratios were analysed separately for 1x, 2x or >2x acetylated forms (see parameter ""Multiplicity"" in table), sometimes resulting in more than one ratio for a given site. Sites were annotated using Mapman functional terms and SUBA3 localisation information. (B) Protein groups identified and quantified in A. thaliana leaves after treatment with apicidin. Leaf strips were vacuum-infiltrated with 5 �M apicidin or a buffer control and incubated for 4 h under light. Protein groups identified at 1% FDR (at PSM and protein level) were additionally filtered (potential contaminants, reverse database hits, at least two valid quantitation values). The two technical replicates for each replicate were averaged before downstream analysis and differentially abundant proteins were determined by LIMMA analysis at 5% FDR (Benjamini-Hochberg). Protein groups were annotated using Mapman functional terms and SUBA3 localisation information."
