# Supplementary material for: Lysine acetylome profiling uncovers novel histone deacetylase substrate proteins in Arabidopsis
Source: Mol Syst Biol. 2017 Oct 23;13(10):949. doi: 10.15252/msb.20177819 (PMC5658702; doi:10.15252/msb.20177819)
Supplement: Supplementary file 3 — Dataset EV2 [file MSB-13-949-s003.zip › Dataset_EV2.xlsx]

## Sheet: Kac sites quantified
Dataset EV2: (A) Lysine acetylation sites (Kac) identified and quantified in A. thaliana leaves after treatment with trichostatin A (TSA). Leaf strips were vacuum-infiltrated with 5 µM TSA or a buffer control and incubated for 4 h under light. Two experimental sets with three replicates each were measured, however only the first set (replicate 1 - 3) was used for quantitative and statistical anal…
																																										technical replicates							technical replicates
																																							mean log2 normalised site ratio (TSA/ctrl)			raw log2 site ratios							normalized log2 site ratios
Proteins	Site positions within proteins	Multi-plicity	Leading proteins	Fasta headers	PEP	Score	Delta score	Score for localization	Locali-zation prob.	Localization prob TSA KAc rep 1a	PEP TSA KAc rep 1a	Score TSA KAc rep 1a	Localization prob TSA Kac rep 1b	PEP TSA Kac rep 1b	Score TSA Kac rep 1b	Localization prob TSA KAc rep 2	PEP TSA KAc rep 2	Score TSA KAc rep 2	Localization prob TSA KAc rep 3	PEP TSA KAc rep 3	Score TSA KAc rep 3	Localization prob TSA KAc rep 4	PEP TSA KAc rep 4	Score TSA KAc rep 4	Localization prob TSA KAc rep 5	PEP TSA KAc rep 5	Score TSA KAc rep 5	Localization prob TSA KAc rep 6	PEP TSA KAc rep 6	Score TSA KAc rep 6	Charge	Diagnostic peak	Mass error [ppm]	No. of Acetyl (K)	Acetyl (K) Probabilities	Acetyl (K) Score diffs	Sequence window	Position in peptide	rep 1	rep 2	rep 3	TSA KAc rep 1a	TSA Kac rep 1b	TSA KAc rep 2	TSA KAc rep 3	TSA KAc rep 4	TSA KAc rep 5	TSA KAc rep 6	normalized TSA KAc rep 1a
AT1G01370.2;AT1G01370.1	88;88	___1	AT1G01370.2	>AT1G01370.2 | Symbols: HTR12, CENH3 | Histone superfamily protein | chr1:143773-145400 FORWARD LENGTH=178;>AT1G01370.1 | Symbols: HTR12, CENH3 | Histone superfamily protein | chr1:143773-145400 FORWARD LENGTH=178	8.28116e-06	111.94	63.945	95.417	1	NaN	NaN	NaN	NaN	NaN	NaN	1	0.0162119	50.897	1	0.00869428	59.227	1	0.00586341	48.532	NaN	NaN	NaN	NaN	NaN	NaN	3		-0.69777	1	YRPGTVALK(1)EIR	YRPGTVALK(95.42)EIR	SQKKSYRYRPGTVALKEIRHFQKQTNLLIPA	9	NaN	0.00331442	-0.257131	NaN	NaN	0.0727232	-0.125916	NaN	NaN	NaN	NaN
AT1G01790.1	168	___1	AT1G01790.1	>AT1G01790.1 | Symbols: KEA1, ATKEA1 | K+ efflux antiporter 1 | chr1:284781-290869 FORWARD LENGTH=1193	1.48326e-46	182.33	159.44	160.67	1	0	NaN	NaN	NaN	NaN	NaN	1	0.00225541	55.724	1	0.00174509	69.03	1	0.000778669	90.861	0	NaN	NaN	1	3.43392e-05	74.392	3		0.46752	1	LNSTMFEEK(1)AQR	LNSTMFEEK(160.67)AQR	KELEVARLNSTMFEEKAQRISERAIALKDEA	9	0.437654	-0.109577	-0.248049	0.168642	NaN	0.0234683	-0.127501	-0.279511	-0.408799	0.458697	0.437654
AT1G03130.1;AT4G02770.1	170;174	___1	AT1G03130.1;AT4G02770.1	>AT1G03130.1 | Symbols: PSAD-2 | photosystem I subunit D-2 | chr1:753528-754142 REVERSE LENGTH=204;>AT4G02770.1 | Symbols: PSAD-1 | photosystem I subunit D-1 | chr4:1229247-1229873 REVERSE LENGTH=208	6.05094e-15	129.34	104	101.32	1	1	0.0604221	41.242	1	0.0229846	46.069	1	0.00994364	52.576	1	0.00841304	54.023	NaN	NaN	NaN	NaN	NaN	NaN	NaN	NaN	NaN	2		0.28734	1	DGVYPEK(1)ANPGR	DGVYPEK(101.32)ANPGR	GEVQYLHPKDGVYPEKANPGREGVGLNMRSI	7	0.198494	-0.366113	0.0237243	NaN	-0.246122	-0.235909	0.158172	NaN	NaN	NaN	NaN
AT1G03130.1;AT4G02770.1	124;128	___1	AT1G03130.1;AT4G02770.1	>AT1G03130.1 | Symbols: PSAD-2 | photosystem I subunit D-2 | chr1:753528-754142 REVERSE LENGTH=204;>AT4G02770.1 | Symbols: PSAD-1 | photosystem I subunit D-1 | chr4:1229247-1229873 REVERSE LENGTH=208	6.86089e-41	188.99	135.21	166.69	1	1	9.27339e-05	84.507	NaN	NaN	NaN	0	NaN	NaN	1	0.000945006	74.53	1	0.00280633	141.1	1	0.000375316	100.88	1	8.27391e-05	87.568	2		0.41349	1	EGPNLLK(1)LAR	EGPNLLK(166.69)LAR	PTGGAAIMREGPNLLKLARKEQCLALGTRLR	7	0.139731	-0.71274	0.0217604	-0.128409	NaN	-0.656535	0.0785332	-1.08226	-1.27533	-0.682071	0.139731
AT1G03130.1;AT4G02770.1	195;199	___1	AT1G03130.1;AT4G02770.1	>AT1G03130.1 | Symbols: PSAD-2 | photosystem I subunit D-2 | chr1:753528-754142 REVERSE LENGTH=204;>AT4G02770.1 | Symbols: PSAD-1 | photosystem I subunit D-1 | chr4:1229247-1229873 REVERSE LENGTH=208	1.8479e-09	92.856	81.274	92.856	1	1	0.0108426	51.726	1	0.000914153	66.989	1	3.00414e-05	78.814	1	3.00414e-05	78.814	NaN	NaN	NaN	NaN	NaN	NaN	NaN	NaN	NaN	3	+	0.2781	1	NVSPIEVK(1)FTGK	NVSPIEVK(92.86)FTGK(-92.86)	LNMRSIGKNVSPIEVKFTGKQSYDL______	8	-1.04378	-0.424107	1.56734	-1.33228	-1.29113	-0.344868	1.64102	NaN	NaN	NaN	-1.07668
AT1G03130.1;AT4G02770.1	187;191	___1	AT1G03130.1;AT4G02770.1	>AT1G03130.1 | Symbols: PSAD-2 | photosystem I subunit D-2 | chr1:753528-754142 REVERSE LENGTH=204;>AT4G02770.1 | Symbols: PSAD-1 | photosystem I subunit D-1 | chr4:1229247-1229873 REVERSE LENGTH=208	1.69561e-07	121.24	88.15	68.168	1	NaN	NaN	NaN	NaN	NaN	NaN	1	9.85698e-06	82.651	1	0.000914153	66.989	1	1.69561e-07	121.24	1	0.0254434	65.219	1	0.000794436	68.168	2	+	-0.083721	1	SIGK(1)NVSPIEVK	SIGK(68.17)NVSPIEVK(-68.17)	NPGREGVGLNMRSIGKNVSPIEVKFTGKQSY	4	NaN	1.63766	1.89437	NaN	NaN	1.79423	2.04293	-2.66703	NaN	-2.5034	NaN
AT1G03630.2;AT1G03630.1;AT4G27440.2;AT4G27440.1	213;215;214;214	___1	AT1G03630.2;AT4G27440.2	>AT1G03630.2 | Symbols: POR C, PORC | protochlorophyllide oxidoreductase C | chr1:907699-909245 FORWARD LENGTH=399;>AT1G03630.1 | Symbols: POR C, PORC | protochlorophyllide oxidoreductase C | chr1:907699-909245 FORWARD LENGTH=401;>AT4G27440.2 | Symbols: PO	0.00711184	115.71	56.734	115.71	1	0	NaN	NaN	NaN	NaN	NaN	0	NaN	NaN	1	0.106496	58.433	NaN	NaN	NaN	NaN	NaN	NaN	NaN	NaN	NaN	2		0.42155	1	LLLDDLK(1)K	LLLDDLK(115.71)K(-115.71)	HLGHFLLARLLLDDLKKSDYPSKRLIIVGSI;HLGHFLLSRLLLDDLKKSDYPSKRMIIVGSI	7	-1.59527	-0.115191	1.47586	-1.83769	NaN	-0.0708453	1.51833	NaN	NaN	NaN	-1.59527
AT1G50010.1;AT1G04820.1;AT4G14960.2;AT5G19780.1;AT5G19770.1	394;394;394;394;394	___1	AT1G50010.1;AT4G14960.2;AT5G19780.1	>AT1G50010.1 | Symbols: TUA2 | tubulin alpha-2 chain | chr1:18517737-18519729 FORWARD LENGTH=450;>AT1G04820.1 | Symbols: TUA4, TOR2 | tubulin alpha-4 chain | chr1:1356421-1358266 REVERSE LENGTH=450;>AT4G14960.2 | Symbols: TUA6 | Tubulin/FtsZ family protein	0.0073886	44.543	14.999	44.543	1	NaN	NaN	NaN	NaN	NaN	NaN	1	0.0381313	36.417	0	NaN	NaN	NaN	NaN	NaN	NaN	NaN	NaN	NaN	NaN	NaN	3	+	1.0119	1	IDHK(1)FDLMYAK	IDHK(44.54)FDLMYAK(-44.54)	SNNTAVAEVFSRIDHKFDLMYAKRAFVHWYV;SNSTSVAEVFSRIDHKFDLMYAKRAFVHWYV	4	NaN	0.16723	0.669809	NaN	NaN	0.300417	0.982848	NaN	NaN	NaN	NaN
AT1G05190.1	206	___1	AT1G05190.1	>AT1G05190.1 | Symbols: emb2394 | Ribosomal protein L6 family | chr1:1502515-1503738 REVERSE LENGTH=223	3.35522e-09	116.55	96.888	116.55	1	1	0.00819581	60.255	NaN	NaN	NaN	1	0.0118063	69.672	1	0.00253144	68.355	1	0.00184417	71.03	NaN	NaN	NaN	NaN	NaN	NaN	2	+	-0.31836	1	GVK(1)YSDEIVR	GVK(116.55)YSDEIVR	VRKWRPPEPYKGKGVKYSDEIVRRKEGKAGK	3	0.0899048	-0.0272926	-0.0797024	-0.185884	NaN	0.0717627	0.00233905	-0.388525	NaN	NaN	0.0899048
AT1G05380.2;AT1G05380.1	393;393	___1	AT1G05380.2	>AT1G05380.2 | Symbols: | Acyl-CoA N-acyltransferase with RING/FYVE/PHD-type zinc finger protein | chr1:1577231-1582190 FORWARD LENGTH=1138;>AT1G05380.1 | Symbols: | Acyl-CoA N-acyltransferase with RING/FYVE/PHD-type zinc finger protein | chr1:1577231-15	3.7707e-14	114.27	106.84	93.371	1	0.999993	0.000740801	52.814	NaN	NaN	NaN	0.999986	0.000298745	52.866	1	6.70267e-14	104.2	1	3.7707e-14	114.27	NaN	NaN	NaN	NaN	NaN	NaN	3		0.90327	1	KDTAAVASVSEEIVNK(1)LAR	K(-88.11)DTAAVASVSEEIVNK(88.11)LAR	KDTAAVASVSEEIVNKLARKAKKTRSEMTKK	16	4.28599	2.42449	NaN	4.06074	NaN	2.45817	NaN	-1.53496	NaN	NaN	4.28599
AT1G05910.1	1064	___1	AT1G05910.1	>AT1G05910.1 | Symbols: | cell division cycle protein 48-related / CDC48-related | chr1:1790796-1796503 FORWARD LENGTH=1210	0.000567419	122.18	44.253	119.41	1	NaN	NaN	NaN	NaN	NaN	NaN	0	NaN	NaN	0.837688	0.000567419	52.725	0.841403	0.073648	54.066	NaN	NaN	NaN	NaN	NaN	NaN	2		0.88452	1	DYEGLK(1)K	DYEGLK(119.41)K(-119.41)	NVQPEVNLDRDYEGLKKPKKTTDAVSIDSAA	6	NaN	-0.227608	1.44564	NaN	NaN	-0.190371	1.38244	-1.13587	NaN	NaN	NaN
AT1G06680.2;AT1G06680.1;AT2G30790.1	193;237;99	___1	AT1G06680.2	>AT1G06680.2 | Symbols: PSBP-1, OEE2, PSII-P | photosystem II subunit P-1 | chr1:2048076-2049186 FORWARD LENGTH=219;>AT1G06680.1 | Symbols: PSBP-1, OEE2, PSII-P, OE23 | photosystem II subunit P-1 | chr1:2047940-2049186 FORWARD LENGTH=263;>AT2G30790.1 | Sym	0.0149531	52.463	38.018	50.354	1	NaN	NaN	NaN	NaN	NaN	NaN	1	0.0149531	52.463	1	0.0179741	50.354	NaN	NaN	NaN	NaN	NaN	NaN	NaN	NaN	NaN	2		0.003461	1	LYICK(1)AQAGDK	LYICK(50.35)AQAGDK(-50.35)	QLITATVNGGKLYICKAQAGDKRWFKGARKF	5	NaN	-0.755162	1.30797	NaN	NaN	-0.60463	1.38583	NaN	NaN	NaN	NaN
AT1G06680.2;AT1G06680.1	66;110	___1	AT1G06680.2	>AT1G06680.2 | Symbols: PSBP-1, OEE2, PSII-P | photosystem II subunit P-1 | chr1:2048076-2049186 FORWARD LENGTH=219;>AT1G06680.1 | Symbols: PSBP-1, OEE2, PSII-P, OE23 | photosystem II subunit P-1 | chr1:2047940-2049186 FORWARD LENGTH=263	0.0138445	53.237	43.233	53.237	1	1	0.08659	36.417	1	0.0138445	53.237	1	0.0170163	37.968	1	0.0138445	53.237	NaN	NaN	NaN	NaN	NaN	NaN	NaN	NaN	NaN	2		0.4944	1	VQVPAK(1)WNPSK	VQVPAK(53.24)WNPSK(-53.24)	FLPYNGDGFKVQVPAKWNPSKEIEYPGQVLR	6	-1.76706	-0.247697	2.28384	-2.39517	-2.23746	-0.148929	2.50046	NaN	NaN	NaN	-1.86654
AT5G59970.1;AT5G59690.1;AT3G53730.1;AT3G46320.1;AT3G45930.1;AT2G28740.1;AT1G07820.2;AT1G07820.1;AT1G07660.1	32;32;32;32;32;32;32;32;32	___1	AT5G59970.1	>AT5G59970.1 | Symbols: | Histone superfamily protein | chr5:24146352-24146663 REVERSE LENGTH=103;>AT5G59690.1 | Symbols: | Histone superfamily protein | chr5:24051649-24051960 FORWARD LENGTH=103;>AT3G53730.1 | Symbols: | Histone superfamily protein | c	0.005944	63.185	58.772	63.185	1	NaN	NaN	NaN	NaN	NaN	NaN	0	NaN	NaN	1	0.0331284	43.03	1	0.0788936	37.177	NaN	NaN	NaN	NaN	NaN	NaN	2		-0.75483	1	DNIQGITK(1)PAIR	DNIQGITK(63.19)PAIR	KRHRKVLRDNIQGITKPAIRRLARRGGVKRI	8	NaN	-0.303436	-0.204642	NaN	NaN	-0.121377	-0.142609	-0.751951	NaN	NaN	NaN
AT5G60390.3;AT5G60390.1;AT1G07940.2;AT1G07940.1;AT1G07930.1;AT1G07920.1;AT5G60390.2;AT1G07930.2	179;179;179;179;179;179;179;179	___1	AT5G60390.3	>AT5G60390.3 | Symbols: | GTP binding Elongation factor Tu family protein | chr5:24289226-24290675 FORWARD LENGTH=449;>AT5G60390.1 | Symbols: | GTP binding Elongation factor Tu family protein | chr5:24289226-24290675 FORWARD LENGTH=449;>AT1G07940.2 | Sym	1.24319e-07	146.69	100.56	138.06	1	1	0.026928	78.149	NaN	NaN	NaN	1	0.0752388	65.224	1	0.0183275	85.676	1	0.0183495	87.476	1	0.06851	66.692	NaN	NaN	NaN	2		0.69958	1	EVSSYLK(1)K	EVSSYLK(138.06)K(-138.06)	KARYDEIIKEVSSYLKKVGYNPDKIPFVPIS	7	-0.40677	-0.0814917	0.575465	-0.69598	NaN	0.0370308	0.71487	-1.74294	-1.92287	NaN	-0.406771
AT5G60390.3;AT5G60390.1;AT1G07940.2;AT1G07940.1;AT1G07930.1;AT1G07920.1;AT5G60390.2	318;318;318;318;318;318;318	___1	AT5G60390.3	>AT5G60390.3 | Symbols: | GTP binding Elongation factor Tu family protein | chr5:24289226-24290675 FORWARD LENGTH=449;>AT5G60390.1 | Symbols: | GTP binding Elongation factor Tu family protein | chr5:24289226-24290675 FORWARD LENGTH=449;>AT1G07940.2 | Sym	1.42495e-20	160.46	120.45	56.956	1	NaN	NaN	NaN	NaN	NaN	NaN	1	0.000836757	65.043	1	4.21275e-07	89.231	NaN	NaN	NaN	NaN	NaN	NaN	NaN	NaN	NaN	3		-1.016	1	GYVASNSK(1)DDPAK	GYVASNSK(56.96)DDPAK(-56.96)	VAVKDLKRGYVASNSKDDPAKGAANFTSQVI	8	NaN	0.620493	-0.489132	NaN	NaN	0.641823	-0.265437	NaN	NaN	NaN	NaN
AT5G60390.3;AT5G60390.1;AT1G07940.2;AT1G07940.1;AT1G07930.1;AT1G07920.1;AT5G60390.2;AT1G07930.2	243;243;243;243;243;243;243;243	___1	AT5G60390.3	>AT5G60390.3 | Symbols: | GTP binding Elongation factor Tu family protein | chr5:24289226-24290675 FORWARD LENGTH=449;>AT5G60390.1 | Symbols: | GTP binding Elongation factor Tu family protein | chr5:24289226-24290675 FORWARD LENGTH=449;>AT1G07940.2 | Sym	1.37395e-11	89.859	80.013	70.986	1	1	0.000967522	39.387	NaN	NaN	NaN	1	0.000272166	64.26	1	1.37395e-11	89.859	1	7.67546e-08	70.986	NaN	NaN	NaN	NaN	NaN	NaN	3	+	0.58245	1	LPLQDVYK(1)IGGIGTVPVGR	LPLQDVYK(70.99)IGGIGTVPVGR	RPSDKPLRLPLQDVYKIGGIGTVPVGRVETG	8	-0.770363	-3.05541	-0.129085	-1.06483	NaN	-2.9763	-0.090718	-0.31165	NaN	NaN	-0.770363
AT5G60390.3;AT5G60390.1;AT1G07940.2;AT1G07940.1;AT1G07930.1;AT1G07920.1;AT1G07930.2	427;427;427;427;427;427;350	___1	AT5G60390.3	>AT5G60390.3 | Symbols: | GTP binding Elongation factor Tu family protein | chr5:24289226-24290675 FORWARD LENGTH=449;>AT5G60390.1 | Symbols: | GTP binding Elongation factor Tu family protein | chr5:24289226-24290675 FORWARD LENGTH=449;>AT1G07940.2 | Sym	1.47735e-17	108.06	71.119	108.06	1	NaN	NaN	NaN	NaN	NaN	NaN	1	9.11541e-09	92.939	1	5.20582e-10	95.57	NaN	NaN	NaN	NaN	NaN	NaN	NaN	NaN	NaN	2		0.046999	1	QTVAVGVIK(1)SVDK	QTVAVGVIK(108.06)SVDK(-108.06)	FAVRDMRQTVAVGVIKSVDKKDPTGAKVTKA	9	NaN	0.146525	0.47305	NaN	NaN	0.264356	0.577315	NaN	NaN	NaN	NaN
AT5G65360.1;AT5G10400.1;AT5G10390.1;AT3G27360.1;AT1G09200.1;AT5G65350.1;AT5G10980.1;AT4G40040.2;AT4G40040.1;AT4G40030.3;AT4G40030.1;AT4G40030.2	80;80;80;80;80;80;80;80;80;80;80;108	___1	AT5G65360.1;AT5G10980.1	>AT5G65360.1 | Symbols: | Histone superfamily protein | chr5:26120099-26120509 REVERSE LENGTH=136;>AT5G10400.1 | Symbols: | Histone superfamily protein | chr5:3270478-3270888 REVERSE LENGTH=136;>AT5G10390.1 | Symbols: | Histone superfamily protein | chr	0.00234926	82.069	57.814	39.73	1	NaN	NaN	NaN	NaN	NaN	NaN	1	0.012262	54.343	1	0.00234926	82.069	1	0.00518709	61.11	NaN	NaN	NaN	NaN	NaN	NaN	2		0.4378	1	EIAQDFK(1)TDLR	EIAQDFK(39.73)TDLR	KLPFQRLVREIAQDFKTDLRFQSHAVLALQE;KLPFQRLVREIAQDFKTDLRFQSSAVAALQE	7	NaN	-0.776059	0.0280426	NaN	NaN	-0.696283	0.124912	-0.711512	NaN	NaN	NaN
AT1G09310.1	67	___1	AT1G09310.1	>AT1G09310.1 | Symbols: | Protein of unknown function, DUF538 | chr1:3009109-3009648 FORWARD LENGTH=179	2.45683e-05	78.324	56.003	62.466	1	NaN	NaN	NaN	1	0.00173624	57.175	1	0.000272505	67.997	1	2.45683e-05	78.324	NaN	NaN	NaN	NaN	NaN	NaN	NaN	NaN	NaN	3		3.2048	1	SITHK(1)FTEIDK	SITHK(62.47)FTEIDK(-62.47)	ESGVVWLKQKKSITHKFTEIDKLVSYGTEVT	5	-0.76202	0.111565	0.696798	NaN	-1.32251	0.223052	0.922456	NaN	NaN	NaN	NaN
AT1G09340.1	305	___1	AT1G09340.1	>AT1G09340.1 | Symbols: CRB, CSP41B, HIP1.3 | chloroplast RNA binding | chr1:3015473-3018035 FORWARD LENGTH=378	8.02946e-79	160.3	150.73	44.468	1	1	3.17137e-41	132.14	NaN	NaN	NaN	1	8.5148e-41	149.71	1	1.86149e-41	154.65	1	6.88079e-41	135.91	1	1.18256e-40	147.25	1	1.32984e-34	116.43	4		-0.51656	1	AGGFPEPEIVHYNPK(1)EFDFGK	AGGFPEPEIVHYNPK(44.47)EFDFGK(-44.47)	KAGGFPEPEIVHYNPKEFDFGKKKAFPFRDQ	15	0.0553346	0.0396999	0.50906	-0.648553	NaN	0.173639	0.65238	-2.68362	-1.85831	-1.56738	0.0553346
AT1G09340.1	311	___1	AT1G09340.1	>AT1G09340.1 | Symbols: CRB, CSP41B, HIP1.3 | chloroplast RNA binding | chr1:3015473-3018035 FORWARD LENGTH=378	0.0150477	114.78	77.225	106.36	1	1	0.0176623	113.7	1	0.0220858	111.01	1	0.0173302	113.89	1	0.0287615	101.64	1	0.0239977	108.09	NaN	NaN	NaN	NaN	NaN	NaN	2		0.3712	1	EFDFGK(1)K	EFDFGK(106.36)K(-106.36)	EPEIVHYNPKEFDFGKKKAFPFRDQHFFASV	6	0.00143916	0.0429245	-0.183836	-0.320756	-0.297378	0.0688772	-0.0764222	-0.240265	NaN	NaN	-0.0289403
AT1G09340.1	190	___1	AT1G09340.1	>AT1G09340.1 | Symbols: CRB, CSP41B, HIP1.3 | chloroplast RNA binding | chr1:3015473-3018035 FORWARD LENGTH=378	1.51464e-15	144.8	112.36	136.33	1	NaN	NaN	NaN	NaN	NaN	NaN	1	2.06703e-06	136.83	1	9.98274e-07	111.83	1	3.11684e-07	119.87	1	4.51163e-07	140.82	1	8.26019e-06	140.82	2		0.65291	1	GK(1)LETESLLQSK	GK(136.33)LETESLLQSK(-136.33)	HCEEDAVDPKSRHKGKLETESLLQSKGVNWT	2	NaN	0.0666747	0.437194	NaN	NaN	0.187894	0.580073	-1.34501	-1.79346	-1.15383	NaN
AT1G09340.1	92	___1	AT1G09340.1	>AT1G09340.1 | Symbols: CRB, CSP41B, HIP1.3 | chloroplast RNA binding | chr1:3015473-3018035 FORWARD LENGTH=378	2.17854e-09	86.258	65.309	35.676	1	NaN	NaN	NaN	NaN	NaN	NaN	1	0.000850313	41.446	1	0.000251218	44.848	NaN	NaN	NaN	NaN	NaN	NaN	NaN	NaN	NaN	3		1.5613	1	SPIAK(1)QLPGESDQDFADFSSK	SPIAK(35.68)QLPGESDQDFADFSSK(-35.68)	GHQVTLFTRGKSPIAKQLPGESDQDFADFSS	5	NaN	0.441908	1.2108	NaN	NaN	0.483777	1.21113	NaN	NaN	NaN	NaN
AT1G09340.1	113	___1	AT1G09340.1	>AT1G09340.1 | Symbols: CRB, CSP41B, HIP1.3 | chloroplast RNA binding | chr1:3015473-3018035 FORWARD LENGTH=378	0.014518	73.26	28.853	71.614	1	NaN	NaN	NaN	NaN	NaN	NaN	1	0.0404714	37.344	1	0.0231898	46.462	1	0.023837	46.001	1	0.0404714	37.344	0	NaN	NaN	2		-0.80894	1	ILHLK(1)GDR	ILHLK(71.61)GDR	SDQDFADFSSKILHLKGDRKDYDFVKSSLSA	5	NaN	-0.260204	-0.23008	NaN	NaN	-0.154779	-0.0549179	-0.51447	-1.03676	0.018919	NaN
AT1G09340.1	108	___1	AT1G09340.1	>AT1G09340.1 | Symbols: CRB, CSP41B, HIP1.3 | chloroplast RNA binding | chr1:3015473-3018035 FORWARD LENGTH=378	0.000179535	45.992	38.736	45.992	1	NaN	NaN	NaN	NaN	NaN	NaN	1	0.000323444	43.696	1	0.000179535	45.992	NaN	NaN	NaN	NaN	NaN	NaN	NaN	NaN	NaN	3	+	0.26015	1	QLPGESDQDFADFSSK(1)ILHLK	QLPGESDQDFADFSSK(45.99)ILHLK(-45.99)	QLPGESDQDFADFSSKILHLKGDRKDYDFVK	16	NaN	-0.147282	0.477944	NaN	NaN	-0.0847621	0.594966	NaN	NaN	NaN	NaN
AT1G09340.1	184	___1	AT1G09340.1	>AT1G09340.1 | Symbols: CRB, CSP41B, HIP1.3 | chloroplast RNA binding | chr1:3015473-3018035 FORWARD LENGTH=378	5.01934e-20	110.74	105.07	73.279	1	1	1.29651e-06	81.656	NaN	NaN	NaN	1	0.00466435	36.451	1	1.03157e-08	86.488	1	5.01934e-20	110.74	1	3.04607e-13	99.044	1	7.60446e-13	94.203	3	+	-0.038307	1	SDILPHCEEDAVDPK(1)SR	SDILPHCEEDAVDPK(73.28)SR	KSDILPHCEEDAVDPKSRHKGKLETESLLQS	15	0.0455827	0.173	0.118179	-0.159863	NaN	0.219215	0.0635147	-0.240316	-0.645458	0.713608	0.0455827
AT1G11860.3;AT1G11860.2;AT1G11860.1	253;253;253	___1	AT1G11860.3	>AT1G11860.3 | Symbols: | Glycine cleavage T-protein family | chr1:4001801-4003245 FORWARD LENGTH=408;>AT1G11860.2 | Symbols: | Glycine cleavage T-protein family | chr1:4001801-4003245 FORWARD LENGTH=408;>AT1G11860.1 | Symbols: | Glycine cleavage T-prot	1.71434e-27	173.24	109.7	118.23	1	NaN	NaN	NaN	NaN	NaN	NaN	1	0.0889962	40.727	1	0.065807	44.863	NaN	NaN	NaN	NaN	NaN	NaN	NaN	NaN	NaN	2		-0.21955	1	AILEK(1)SEGK	AILEK(118.23)SEGK(-118.23)	VPDEHAVDLAKAILEKSEGKVRLTGLGARDS	5	NaN	0.0606008	-0.132248	NaN	NaN	0.166715	-0.0518593	NaN	NaN	NaN	NaN
AT1G12230.1;AT1G12230.2	294;316	___1	AT1G12230.1	>AT1G12230.1 | Symbols: | Aldolase superfamily protein | chr1:4148050-4150708 FORWARD LENGTH=405;>AT1G12230.2 | Symbols: | Aldolase superfamily protein | chr1:4148050-4150708 FORWARD LENGTH=427	0.000664997	119.53	57.749	86.344	1	1	0.00237117	102.52	1	0.0384922	51.445	1	0.000674072	83.862	1	0.00260626	93.096	1	0.00500527	74.841	1	0.00560964	82.261	1	0.000737312	88.596	2		0.07549	1	SK(1)LMAAAVR	SK(86.34)LMAAAVR	VKRSYNYIHKYGYKSKLMAAAVRNKQDLFSL	2	-0.268375	0.129085	0.335517	-0.585778	-0.486732	0.19774	0.422346	-1.30525	-1.9092	-0.941226	-0.324383
AT1G12230.1;AT1G12230.2	288;310	___1	AT1G12230.1	>AT1G12230.1 | Symbols: | Aldolase superfamily protein | chr1:4148050-4150708 FORWARD LENGTH=405;>AT1G12230.2 | Symbols: | Aldolase superfamily protein | chr1:4148050-4150708 FORWARD LENGTH=427	7.41337e-05	118.9	89.834	91.469	1	NaN	NaN	NaN	NaN	NaN	NaN	1	0.00539371	47.302	1	7.41337e-05	73.632	NaN	NaN	NaN	NaN	NaN	NaN	NaN	NaN	NaN	3		0.8029	1	SYNYIHK(1)YGYK	SYNYIHK(91.47)YGYK(-91.47)	DPGLALVKRSYNYIHKYGYKSKLMAAAVRNK	7	NaN	-0.0430067	2.06733	NaN	NaN	0.059909	2.12961	NaN	NaN	NaN	NaN
AT1G12900.4;AT1G12900.3;AT1G12900.1;AT1G12900.2;AT3G26650.1	182;182;231;149;228	___1	AT1G12900.4;AT1G12900.2;AT3G26650.1	>AT1G12900.4 | Symbols: GAPA-2 | glyceraldehyde 3-phosphate dehydrogenase A subunit 2 | chr1:4392634-4393850 REVERSE LENGTH=350;>AT1G12900.3 | Symbols: GAPA-2 | glyceraldehyde 3-phosphate dehydrogenase A subunit 2 | chr1:4392634-4393850 REVERSE LENGTH=350;	3.35522e-09	122.7	67.955	122.7	1	1	0.00730191	61.344	NaN	NaN	NaN	1	0.0056791	63.32	1	9.21473e-05	84.687	1	0.0168753	53.08	NaN	NaN	NaN	1	0.000595626	96.171	2		0.7173	1	VLDQK(1)FGIIK	VLDQK(122.7)FGIIK(-122.7)	CTTNCLAPFVKVLDQKFGIIKGTMTTTHSYT	5	-1.47638	-0.484853	1.97273	-1.73615	NaN	-0.451208	2.00312	-3.47337	NaN	2.83681	-1.47638
AT1G13270.1	278	___1	AT1G13270.1	>AT1G13270.1 | Symbols: MAP1C, MAP1B | methionine aminopeptidase 1B | chr1:4544999-4547155 FORWARD LENGTH=369	9.135e-05	56.514	51.302	42.947	1	0	NaN	NaN	NaN	NaN	NaN	1	9.135e-05	56.514	1	0.00294641	42.947	NaN	NaN	NaN	NaN	NaN	NaN	NaN	NaN	NaN	3	+	0.61784	1	ISEHAEK(1)FGYNVVER	ISEHAEK(42.95)FGYNVVER	ASFKKIGKRISEHAEKFGYNVVERFVGHGVG	7	0.203514	NaN	-0.273695	0.000288558	NaN	NaN	-0.164658	NaN	NaN	NaN	0.203514
AT1G13440.1;AT1G13440.2;AT3G04120.1	263;235;263	___1	AT1G13440.1;AT3G04120.1	>AT1G13440.1 | Symbols: GAPC-2, GAPC2 | glyceraldehyde-3-phosphate dehydrogenase C2 | chr1:4608465-4610494 REVERSE LENGTH=338;>AT1G13440.2 | Symbols: GAPC-2, GAPC2 | glyceraldehyde-3-phosphate dehydrogenase C2 | chr1:4608465-4610494 REVERSE LENGTH=310;>AT3	0.0100018	117.02	69.046	112.13	1	NaN	NaN	NaN	NaN	NaN	NaN	1	0.029543	64.82	1	0.0215857	68.657	0	NaN	NaN	0	NaN	NaN	1	0.00790958	77.662	2		0.22722	1	AATYDEIK(1)K	AATYDEIK(112.13)K(-112.13)	DLTVRLEKAATYDEIKKAIKEESEGKLKGIL;DLTVRLEKAATYDEIKKAIKEESEGKMKGIL	8	NaN	0.321235	-0.102053	NaN	NaN	0.460271	0.0711939	-0.25324	-0.5716	-0.0136983	NaN
AT1G13440.1;AT1G13440.2;AT3G04120.1	310;282;310	___1	AT1G13440.1;AT3G04120.1	>AT1G13440.1 | Symbols: GAPC-2, GAPC2 | glyceraldehyde-3-phosphate dehydrogenase C2 | chr1:4608465-4610494 REVERSE LENGTH=338;>AT1G13440.2 | Symbols: GAPC-2, GAPC2 | glyceraldehyde-3-phosphate dehydrogenase C2 | chr1:4608465-4610494 REVERSE LENGTH=310;>AT3	2.46095e-17	131.17	86.533	76.24	1	1	0.00820612	57.175	1	0.00575778	60.255	1	0.00714782	58.172	1	1.85239e-06	84.169	1	1.05106e-05	103.44	NaN	NaN	NaN	NaN	NaN	NaN	2		-0.60759	1	AGIALSDK(1)FVK	AGIALSDK(76.24)FVK(-76.24)	RSSIFDAKAGIALSDKFVKLVSWYDNEWGYS	8	-1.60173	-0.116192	1.96252	-1.8247	-1.88811	-0.0505771	2.06293	-3.32346	NaN	NaN	-1.58122
AT1G13440.1;AT1G13440.2;AT3G04120.1	76;76;76	___1	AT1G13440.1;AT3G04120.1	>AT1G13440.1 | Symbols: GAPC-2, GAPC2 | glyceraldehyde-3-phosphate dehydrogenase C2 | chr1:4608465-4610494 REVERSE LENGTH=338;>AT1G13440.2 | Symbols: GAPC-2, GAPC2 | glyceraldehyde-3-phosphate dehydrogenase C2 | chr1:4608465-4610494 REVERSE LENGTH=310;>AT3	2.91479e-11	98.281	84.862	67.136	1	NaN	NaN	NaN	NaN	NaN	NaN	1	0.0139258	42.947	1	2.91479e-11	98.281	NaN	NaN	NaN	NaN	NaN	NaN	NaN	NaN	NaN	3	+	0.69678	1	TLLFGEK(1)PVTVFGIR	TLLFGEK(67.14)PVTVFGIR	HELKVKDDKTLLFGEKPVTVFGIRNPEDIPW;NELKIKDEKTLLFGEKPVTVFGIRNPEDIPW	7	NaN	0.000144286	-0.174023	NaN	NaN	0.052555	-0.151989	NaN	NaN	NaN	NaN
AT1G13440.1;AT1G13440.2;AT1G16300.1;AT1G79530.1;AT3G04120.1	198;170;276;278;198	___1	AT1G13440.1;AT3G04120.1	>AT1G13440.1 | Symbols: GAPC-2, GAPC2 | glyceraldehyde-3-phosphate dehydrogenase C2 | chr1:4608465-4610494 REVERSE LENGTH=338;>AT1G13440.2 | Symbols: GAPC-2, GAPC2 | glyceraldehyde-3-phosphate dehydrogenase C2 | chr1:4608465-4610494 REVERSE LENGTH=310;>AT1	9.27977e-11	136.38	125.83	71.176	1	1	0.00267825	71.176	1	0.0443431	42.031	1	1.05981e-05	81.918	1	1.23817e-05	114.72	1	1.31862e-05	105.65	1	1.53721e-05	80.69	1	0.00764399	57.567	2		0.22556	1	TVDGPSMK(1)DWR	TVDGPSMK(71.18)DWR	HSITATQKTVDGPSMKDWRGGRAASFNIIPS	8	0.31085	0.1396	-0.194465	-0.126234	0.174279	0.297015	-0.0982848	-0.230059	-0.673279	0.328262	0.188528
AT1G14320.1;AT1G26910.1;AT1G66580.1	121;121;121	___1	AT1G14320.1;AT1G26910.1;AT1G66580.1	>AT1G14320.1 | Symbols: SAC52, RPL10, RPL10A | Ribosomal protein L16p/L10e family protein | chr1:4888270-4889408 FORWARD LENGTH=220;>AT1G26910.1 | Symbols: RPL10B | Ribosomal protein L16p/L10e family protein | chr1:9321709-9322813 FORWARD LENGTH=221;>AT1G6	7.15875e-15	113.24	95.236	107.17	1	NaN	NaN	NaN	NaN	NaN	NaN	1	0.00526297	88.021	1	7.85071e-07	96.745	NaN	NaN	NaN	NaN	NaN	NaN	NaN	NaN	NaN	2	+	1.0143	1	GAFGK(1)ALGTCAR	GAFGK(107.17)ALGTCAR	AGADRLQTGMRGAFGKALGTCARVAIGQVLL	5	NaN	1.23683	0.800701	NaN	NaN	1.35969	0.958224	NaN	NaN	NaN	NaN
AT3G16080.1;AT1G15250.1;AT1G52300.1	52;52;52	___1	AT3G16080.1	>AT3G16080.1 | Symbols: | Zinc-binding ribosomal protein family protein | chr3:5454892-5455677 FORWARD LENGTH=95;>AT1G15250.1 | Symbols: | Zinc-binding ribosomal protein family protein | chr1:5248825-5249381 REVERSE LENGTH=95;>AT1G52300.1 | Symbols: | Z	8.4554e-09	120.06	86.186	53.237	1	NaN	NaN	NaN	NaN	NaN	NaN	1	0.0341028	46.352	1	0.016651	53.237	NaN	NaN	NaN	NaN	NaN	NaN	NaN	NaN	NaN	2	+	0.69538	1	TYNWSVK(1)AIR	TYNWSVK(53.24)AIR	CAYPAARKRTYNWSVKAIRRKTTGTGRMRYL	7	NaN	-0.0382582	0.365165	NaN	NaN	0.0542234	0.470649	NaN	NaN	NaN	NaN
AT1G15820.1	220	___1	AT1G15820.1	>AT1G15820.1 | Symbols: LHCB6, CP24 | light harvesting complex photosystem II subunit 6 | chr1:5446685-5447676 REVERSE LENGTH=258	5.11641e-59	195.94	167.97	55.546	1	1	9.13021e-10	97.69	1	0.00228213	50.088	1	6.18651e-05	73.927	1	1.69425e-09	114.7	1	2.08134e-09	105.19	1	6.40289e-07	87.083	0	NaN	NaN	3		1.7986	1	NRDGVYEPDFEK(1)LER	NRDGVYEPDFEK(55.55)LER	LAGKNRDGVYEPDFEKLERLKLAEIKHSRLA	12	-0.319328	0.139469	-0.0472592	-0.603227	-0.629657	0.189919	-0.0299829	-0.532074	-0.168771	-0.247251	-0.302173
AT1G15820.1	96	___1	AT1G15820.1	>AT1G15820.1 | Symbols: LHCB6, CP24 | light harvesting complex photosystem II subunit 6 | chr1:5446685-5447676 REVERSE LENGTH=258	0.00251644	105.52	95.865	82.287	1	1	0.0105596	70.056	1	0.0568451	46.462	1	0.0338278	53.751	1	0.0049489	76.17	NaN	NaN	NaN	NaN	NaN	NaN	1	0.00251644	105.52	2	+	-1.4932	1	DPAFLK(1)WYR	DPAFLK(82.29)WYR	FGFDPLGLGKDPAFLKWYREAELIHGRWAMA	6	-0.0927295	-0.208411	-0.43808	-0.453123	-0.286991	-0.156434	-0.307428	NaN	NaN	-1.25698	-0.181182
AT1G15820.1;AT2G40100.1	230;244	___1	AT1G15820.1;AT2G40100.1	>AT1G15820.1 | Symbols: LHCB6, CP24 | light harvesting complex photosystem II subunit 6 | chr1:5446685-5447676 REVERSE LENGTH=258;>AT2G40100.1 | Symbols: LHCB4.3 | light harvesting complex photosystem II | chr2:16745884-16747190 FORWARD LENGTH=276	0.000143896	123.16	96.025	48.423	1	0	NaN	NaN	NaN	NaN	NaN	NaN	NaN	NaN	1	0.0109864	61.161	1	0.000143896	123.16	1	0.00136738	106.6	1	0.00194432	96.668	3	+	1.795	1	LAEIK(1)HSR	LAEIK(48.42)HSR	AADPEKLDTLKLAEIKHSRLAMVAFLIFALQ;EPDFEKLERLKLAEIKHSRLAMVAMLIFYFE	5	0.272262	NaN	-0.480679	0.017922	NaN	NaN	-0.519944	-0.0640726	-0.98339	0.565597	0.272262
AT1G16080.1	275	___1	AT1G16080.1	>AT1G16080.1 | Symbols: | unknown protein;LOCATED IN: apoplast, chloroplast stroma, chloroplast, chloroplast envelope;EXPRESSED IN: 23 plant structures;EXPRESSED DURING: 14 growth stages;Has 81 Blast hits to 81 proteins in 28 species: Archae - 0;Bact	9.27678e-16	150.51	105.75	92.295	1	NaN	NaN	NaN	1	0.00242477	49.298	1	7.19629e-11	119.25	1	3.75743e-08	91.62	NaN	NaN	NaN	NaN	NaN	NaN	NaN	NaN	NaN	3		0.57091	1	AVSHFPTAVK(1)EFK	AVSHFPTAVK(92.3)EFK(-92.3)	LCAYSRAVSHFPTAVKEFKWRNGWFYSLSEK	10	-0.466756	-0.102326	1.0015	NaN	-1.10746	-0.00124122	1.16378	NaN	NaN	NaN	NaN
AT1G18540.1;AT1G74050.1;AT1G74060.1	22;22;22	___1	AT1G18540.1;AT1G74050.1	>AT1G18540.1 | Symbols: | Ribosomal protein L6 family protein | chr1:6377448-6378548 REVERSE LENGTH=233;>AT1G74050.1 | Symbols: | Ribosomal protein L6 family protein | chr1:27847256-27848680 REVERSE LENGTH=233;>AT1G74060.1 | Symbols: | Ribosomal protein	0.0161621	101.33	54.957	93.374	1	1	0.0161621	101.33	NaN	NaN	NaN	NaN	NaN	NaN	1	0.0235569	91.9	NaN	NaN	NaN	NaN	NaN	NaN	NaN	NaN	NaN	2		0.7551	1	GVGK(1)YSR	GVGK(93.37)YSR	TPKVNRNPDLIRGVGKYSRSQMYHKRGLWAI	4	3.09896	NaN	2.21551	2.46399	NaN	NaN	2.30722	NaN	NaN	NaN	3.09896
AT1G20020.1;AT1G20020.2;AT1G20020.3	299;280;299	___1	AT1G20020.1	>AT1G20020.1 | Symbols: ATLFNR2, FNR2 | ferredoxin-NADP(+)-oxidoreductase 2 | chr1:6942851-6944868 FORWARD LENGTH=369;>AT1G20020.2 | Symbols: ATLFNR2 | ferredoxin-NADP(+)-oxidoreductase 2 | chr1:6942851-6944868 FORWARD LENGTH=350;>AT1G20020.3 | Symbols: AT	4.83913e-18	164.65	117.83	121.68	1	1	1.79459e-14	112.34	1	0.00491853	97.734	1	0.000689805	102.4	1	0.00114314	139.86	0.918968	0.0121741	50.077	1	0.00360069	79.659	0	NaN	NaN	2		1.0825	1	GEK(1)MYIQTR	GEK(121.68)MYIQTR	VDYAISREQANDKGEKMYIQTRMAQYAAELW	3	-0.017198	-0.0113262	-0.0784732	-0.345491	NaN	0.110497	-0.0553346	-0.942141	-0.820489	0.234133	-0.017198
AT1G20620.1;AT1G20620.5;AT1G20620.2	50;50;50	___1	AT1G20620.1	>AT1G20620.1 | Symbols: CAT3, SEN2, ATCAT3 | catalase 3 | chr1:7143142-7146193 FORWARD LENGTH=492;>AT1G20620.5 | Symbols: CAT3, SEN2, ATCAT3 | catalase 3 | chr1:7143142-7146193 FORWARD LENGTH=485;>AT1G20620.2 | Symbols: CAT3, SEN2, ATCAT3 | catalase 3 | ch	5.0036e-55	183.65	171.27	147.17	1	NaN	NaN	NaN	NaN	NaN	NaN	1	3.0499e-19	85.937	1	9.3167e-47	183.65	1	1.53881e-31	130.36	NaN	NaN	NaN	NaN	NaN	NaN	3		-0.3121	1	GPVLLEDYHLIEK(1)VANFTR	GPVLLEDYHLIEK(147.17)VANFTR	GERGPVLLEDYHLIEKVANFTRERIPERVVH	13	NaN	-0.493865	-0.467071	NaN	NaN	-0.341354	-0.272143	-0.98299	NaN	NaN	NaN
AT1G21350.2;AT1G21350.3;AT1G21350.1	161;188;87	___1	AT1G21350.2	>AT1G21350.2 | Symbols: | Thioredoxin superfamily protein | chr1:7477376-7479012 REVERSE LENGTH=225;>AT1G21350.3 | Symbols: | Thioredoxin superfamily protein | chr1:7477376-7479012 REVERSE LENGTH=252;>AT1G21350.1 | Symbols: | Thioredoxin superfamily pro	2.30579e-28	176.4	159.26	139.48	1	1	1.05079e-08	103.79	1	3.79212e-05	77.42	1	0.000491888	62.287	1	8.38578e-08	89.992	1	1.1372e-22	176.4	NaN	NaN	NaN	1	1.27436e-22	175.66	3		-0.68954	1	EFGAVCTPEFFLYK(1)K	EFGAVCTPEFFLYK(139.48)K(-139.48)	AREFGAVCTPEFFLYKKDGRRPFELVYHGQF	14	-1.59048	-0.0312531	1.01098	-2.64891	-1.09053	-0.00105352	1.06082	-2.74439	NaN	-2.75147	-2.38783
AT1G21720.1;AT1G77440.2;AT1G77440.1	98;98;98	___1	AT1G21720.1;AT1G77440.2	>AT1G21720.1 | Symbols: PBC1 | proteasome beta subunit C1 | chr1:7626394-7628070 FORWARD LENGTH=204;>AT1G77440.2 | Symbols: PBC2 | 20S proteasome beta subunit C2 | chr1:29096020-29098105 FORWARD LENGTH=204;>AT1G77440.1 | Symbols: PBC2 | 20S proteasome beta	4.96775e-10	89.011	78.663	81.016	1	NaN	NaN	NaN	NaN	NaN	NaN	1	4.96775e-10	89.011	1	6.33703e-09	84.249	NaN	NaN	NaN	NaN	NaN	NaN	NaN	NaN	NaN	3		-0.72921	1	DMKPETFASLVSAILYEK(1)R	DMK(-80.7)PETFASLVSAILYEK(80.7)R	KPETFASLVSAILYEKRFGPFLCQPVIAGLG;KPETFASLVSAILYEKRFGPYLCQPVIAGLG	18	NaN	-0.704959	1.69362	NaN	NaN	-0.555566	1.76724	NaN	NaN	NaN	NaN
AT1G70600.1;AT1G23290.1	107;107	___1	AT1G70600.1	>AT1G70600.1 | Symbols: | Ribosomal protein L18e/L15 superfamily protein | chr1:26621168-26621608 REVERSE LENGTH=146;>AT1G23290.1 | Symbols: RPL27A, RPL27AB | Ribosomal protein L18e/L15 superfamily protein | chr1:8263007-8263447 FORWARD LENGTH=146	2.75432e-07	58.024	52.061	58.024	1	NaN	NaN	NaN	NaN	NaN	NaN	0	NaN	NaN	1	2.75432e-07	58.024	NaN	NaN	NaN	NaN	NaN	NaN	NaN	NaN	NaN	3		0.21784	1	DNVPLIDVTQHGFFK(1)VLGK	DNVPLIDVTQHGFFK(58.02)VLGK(-58.02)	KDNVPLIDVTQHGFFKVLGKGHLPENKPFVV	15	NaN	-0.453241	0.528865	NaN	NaN	-0.304576	0.616547	NaN	NaN	NaN	NaN
AT1G70600.1;AT1G23290.1	118;118	___1	AT1G70600.1	>AT1G70600.1 | Symbols: | Ribosomal protein L18e/L15 superfamily protein | chr1:26621168-26621608 REVERSE LENGTH=146;>AT1G23290.1 | Symbols: RPL27A, RPL27AB | Ribosomal protein L18e/L15 superfamily protein | chr1:8263007-8263447 FORWARD LENGTH=146	0.00280376	49.448	45.069	41.242	1	NaN	NaN	NaN	NaN	NaN	NaN	1	0.00280376	49.448	1	0.00827215	41.242	NaN	NaN	NaN	NaN	NaN	NaN	NaN	NaN	NaN	3	+	0.50195	1	GHLPENK(1)PFVVK	GHLPENK(41.24)PFVVK(-41.24)	HGFFKVLGKGHLPENKPFVVKAKLISKTAEK	7	NaN	-0.337393	1.44532	NaN	NaN	-0.284107	1.4221	NaN	NaN	NaN	NaN
AT1G23310.1;AT1G23310.2	406;406	___1	AT1G23310.1	>AT1G23310.1 | Symbols: GGT1, AOAT1, GGAT1 | glutamate:glyoxylate aminotransferase | chr1:8268720-8271329 REVERSE LENGTH=481;>AT1G23310.2 | Symbols: GGT1, AOAT1, GGAT1 | glutamate:glyoxylate aminotransferase | chr1:8268808-8271329 REVERSE LENGTH=441	0.000911354	59.227	47.308	36.944	1	NaN	NaN	NaN	NaN	NaN	NaN	1	0.000911354	59.227	1	0.00106358	57.434	NaN	NaN	NaN	NaN	NaN	NaN	NaN	NaN	NaN	2		0.80274	1	LPTGALQAAK(1)QAGK	LPTGALQAAK(36.94)QAGK(-36.94)	SFPQIRLPTGALQAAKQAGKVPDVFYCLKLL	10	NaN	-0.564265	1.99148	NaN	NaN	-0.479834	2.26916	NaN	NaN	NaN	NaN
AT1G23740.1	123	___1	AT1G23740.1	>AT1G23740.1 | Symbols: | Oxidoreductase, zinc-binding dehydrogenase family protein | chr1:8398245-8399656 REVERSE LENGTH=386	1.39255e-10	120.87	107.06	64.121	1	NaN	NaN	NaN	1	0.0459731	43.03	1	1.39255e-10	120.87	1	1.32677e-09	117.93	1	3.57787e-09	104.24	1	4.60689e-09	109.44	1	0.000318031	100.22	3	+	0.20571	1	VVAAALNPVDAK(1)R	VVAAALNPVDAK(64.12)R	VLIKVVAAALNPVDAKRRQGKFKATDSPLPT	12	0.104605	-0.060969	-0.0610158	NaN	-0.127573	0.00848693	-0.0254541	-0.689683	-0.980255	2.27125	NaN
AT1G29470.2;AT1G29470.1	63;63	___1	AT1G29470.2	>AT1G29470.2 | Symbols: | S-adenosyl-L-methionine-dependent methyltransferases superfamily protein | chr1:10310424-10313369 REVERSE LENGTH=770;>AT1G29470.1 | Symbols: | S-adenosyl-L-methionine-dependent methyltransferases superfamily protein | chr1:10310	3.30724e-29	177.57	131.46	55.084	1	0.999953	0.00869428	59.227	NaN	NaN	NaN	0.500034	0.000494821	47.082	1	0.016651	53.237	0.99903	0.0510014	46.069	NaN	NaN	NaN	NaN	NaN	NaN	3	+	-0.90998	1;2	DVDTTK(1)SDFK	DVDTTK(55.08)SDFK(-55.08)	IDFSANERTKDVDTTKSDFKSEEVDRGSKSF	6	3.78503	NaN	0.681145	3.55545	NaN	NaN	0.629211	-0.715983	NaN	NaN	3.78503
AT1G30120.1	262	___1	AT1G30120.1	>AT1G30120.1 | Symbols: PDH-E1 BETA | pyruvate dehydrogenase E1 beta | chr1:10584350-10586477 REVERSE LENGTH=406	7.28833e-56	198.84	179.58	111.66	1	NaN	NaN	NaN	NaN	NaN	NaN	1	7.28833e-56	198.84	1	2.2825e-55	195.56	1	4.26304e-40	175.85	NaN	NaN	NaN	1	1.67371e-29	111.66	3	+	0.22452	1	SENPVILFEHVLLYNLK(1)EK	SENPVILFEHVLLYNLK(111.66)EK(-111.66)	ENPVILFEHVLLYNLKEKIPDEDYVCNLEEA	17	NaN	-0.123481	0.336136	NaN	NaN	0.0255958	0.437193	-2.23345	NaN	-2.44528	NaN
AT1G31330.1	115	___1	AT1G31330.1	>AT1G31330.1 | Symbols: PSAF | photosystem I subunit F | chr1:11215011-11215939 REVERSE LENGTH=221	4.80209e-73	187.75	169.59	187.75	1	NaN	NaN	NaN	NaN	NaN	NaN	1	8.32824e-06	61.087	1	1.8523e-12	89.859	1	9.56078e-17	98.175	NaN	NaN	NaN	NaN	NaN	NaN	3		0.052908	1	LYAPESAPALALNAQIEK(1)TK	LYAPESAPALALNAQIEK(187.75)TK(-187.75)	APESAPALALNAQIEKTKRRFDNYGKYGLLC	18	NaN	-1.20696	0.0723007	NaN	NaN	-1.15348	0.119087	-0.993609	NaN	NaN	NaN
AT1G32900.1	342	___1	AT1G32900.1	>AT1G32900.1 | Symbols: | UDP-Glycosyltransferase superfamily protein | chr1:11920582-11923506 REVERSE LENGTH=610	2.57967e-05	134.05	91.351	121.09	1	NaN	NaN	NaN	1	0.00744061	53.089	1	0.0309212	35.541	1	0.00350217	64.654	NaN	NaN	NaN	NaN	NaN	NaN	NaN	NaN	NaN	3	+	2.3258	1	GVELHK(1)YLR	GVELHK(121.09)YLR	AQELISGVDRGVELHKYLRMKTVSGIINGMD	6	0.310805	-0.0248834	0.0328757	NaN	-0.159412	0.0626743	0.131724	NaN	NaN	NaN	NaN
AT1G34000.1	110	___1	AT1G34000.1	>AT1G34000.1 | Symbols: OHP2 | one-helix protein 2 | chr1:12358151-12358902 REVERSE LENGTH=172	0.0146784	66.056	53.787	66.056	1	NaN	NaN	NaN	NaN	NaN	NaN	1	0.0852281	41.399	1	0.0146784	66.056	NaN	NaN	NaN	NaN	NaN	NaN	NaN	NaN	NaN	2		-0.56175	1	ELQEYFK(1)QK	ELQEYFK(66.06)QK(-66.06)	VEFQRQKAKELQEYFKQKKLEAAGQGPFFGF	7	NaN	0.0404014	0.406484	NaN	NaN	0.161952	0.532595	NaN	NaN	NaN	NaN
AT1G34430.1	285	___1	AT1G34430.1	>AT1G34430.1 | Symbols: EMB3003 | 2-oxoacid dehydrogenases acyltransferase family protein | chr1:12588027-12590084 REVERSE LENGTH=465	7.49559e-42	126.71	116.91	118.51	1	NaN	NaN	NaN	NaN	NaN	NaN	1	0.000145581	61.444	1	5.87393e-08	91.355	1	2.29985e-12	94.717	NaN	NaN	NaN	NaN	NaN	NaN	3		-0.5785	1	VGYTISTDALDALYK(1)K	VGYTISTDALDALYK(118.51)K(-118.51)	RVGYTISTDALDALYKKIKSKGVTMTALLAK	15	NaN	-0.13454	0.865726	NaN	NaN	-0.080515	1.00347	-2.30386	NaN	NaN	NaN
AT1G36280.1;AT1G36280.2;AT4G18440.1	158;158;167	___1	AT1G36280.1;AT4G18440.1	>AT1G36280.1 | Symbols: | L-Aspartase-like family protein | chr1:13640600-13642908 FORWARD LENGTH=527;>AT1G36280.2 | Symbols: | L-Aspartase-like family protein | chr1:13640600-13642908 FORWARD LENGTH=519;>AT4G18440.1 | Symbols: | L-Aspartase-like family	9.48995e-23	153.32	99.452	85.163	1	1	4.43049e-15	103.79	1	0.0887593	36.292	1	4.71542e-15	110.97	1	3.58429e-15	113.4	1	9.23406e-17	120.92	1	4.07466e-06	101.53	1	9.90993e-12	99.344	3		-0.97805	1	VTNHDVK(1)AVEYFLK	VTNHDVK(85.16)AVEYFLK(-85.16)	ALEIKKIERVTNHDVKAVEYFLKQKCESQPE;ALQVKKIERVTNHDVKAVEYFLKQKCESHPE	7	-1.39335	-0.439363	1.88502	-2.0604	NaN	-0.300075	2.09	-3.66193	NaN	-3.54707	-1.39335
AT1G41880.1;AT3G55750.1	21;21	___1	AT1G41880.1;AT3G55750.1	>AT1G41880.1 | Symbols: | Ribosomal protein L35Ae family protein | chr1:15651585-15652427 REVERSE LENGTH=111;>AT3G55750.1 | Symbols: | Ribosomal protein L35Ae family protein | chr3:20698641-20699553 FORWARD LENGTH=111	5.46753e-05	129.47	79.339	129.47	1	NaN	NaN	NaN	1	0.0478252	71.501	1	0.0226195	81.296	1	0.0115558	106.91	1	5.46753e-05	129.47	NaN	NaN	NaN	NaN	NaN	NaN	2	+	-0.23992	1	GTVLGYK(1)R	GTVLGYK(129.47)R	GERVRLYVRGTVLGYKRSKSNQYPNTSLIQI;GERVRLYVRGTVLGYKRSKSNQYPNTSLVQI	7	0.0882773	0.221444	0.00246912	NaN	-0.202505	0.29125	0.0240911	-1.41485	NaN	NaN	NaN
AT1G42970.1	307	___1	AT1G42970.1	>AT1G42970.1 | Symbols: GAPB | glyceraldehyde-3-phosphate dehydrogenase B subunit | chr1:16127552-16129584 FORWARD LENGTH=447	8.93242e-11	119.39	102.61	94.122	1	1	0.0281465	64.121	1	0.00389638	66.267	1	2.38921e-08	119.39	1	0.000215085	81.92	NaN	NaN	NaN	1	0.000483013	99.5	1	0.00149681	74.53	2		-0.89523	1	AVSLVLPQLK(1)GK	AVSLVLPQLK(94.12)GK(-94.12)	STGAAKAVSLVLPQLKGKLNGIALRVPTPNV	10	NaN	-5.19485	4.56166	NaN	NaN	-5.01602	4.64541	NaN	NaN	NaN	NaN
AT1G44575.1;AT1G44575.2	165;165	___1	AT1G44575.1	>AT1G44575.1 | Symbols: NPQ4, PSBS | Chlorophyll A-B binding family protein | chr1:16871768-16873194 FORWARD LENGTH=265;>AT1G44575.2 | Symbols: NPQ4, PSBS | Chlorophyll A-B binding family protein | chr1:16871768-16872548 FORWARD LENGTH=205	2.69243e-11	78.95	70.043	51.127	1	0	NaN	NaN	NaN	NaN	NaN	1	7.5708e-07	57.525	1	0.000258356	59.728	NaN	NaN	NaN	NaN	NaN	NaN	NaN	NaN	NaN	3		0.13198	1	FVDDPPTGLEK(1)AVIPPGK	FVDDPPTGLEK(51.13)AVIPPGK(-51.13)	GDRGKFVDDPPTGLEKAVIPPGKNVRSALGL	11	-0.251745	0.426855	0.592006	-0.667997	NaN	0.592158	0.705006	NaN	NaN	NaN	-0.251745
AT1G44575.1;AT1G44575.2	154;154	___1	AT1G44575.1	>AT1G44575.1 | Symbols: NPQ4, PSBS | Chlorophyll A-B binding family protein | chr1:16871768-16873194 FORWARD LENGTH=265;>AT1G44575.2 | Symbols: NPQ4, PSBS | Chlorophyll A-B binding family protein | chr1:16871768-16872548 FORWARD LENGTH=205	1.1451e-09	98.943	87.36	67.997	1	NaN	NaN	NaN	NaN	NaN	NaN	1	0.000375957	73.834	1	0.000130984	77.776	1	1.1451e-09	98.943	NaN	NaN	NaN	NaN	NaN	NaN	3	+	0.21281	1	GK(1)FVDDPPTGLEK	GK(68)FVDDPPTGLEK(-68)	LFTLLGAIGALGDRGKFVDDPPTGLEKAVIP	2	NaN	0.153286	0.0453719	NaN	NaN	0.248171	0.182279	-0.818783	NaN	NaN	NaN
AT1G49950.3;AT1G49950.2;AT1G49950.1	203;203;203	___1	AT1G49950.3	>AT1G49950.3 | Symbols: TRB1, ATTRB1 | telomere repeat binding factor 1 | chr1:18494439-18496713 REVERSE LENGTH=300;>AT1G49950.2 | Symbols: TRB1, ATTRB1 | telomere repeat binding factor 1 | chr1:18494439-18496713 REVERSE LENGTH=300;>AT1G49950.1 | Symbols:	4.13241e-79	215.38	149.31	68.536	1	1	0.0177173	52.49	NaN	NaN	NaN	1	0.0858857	68.657	1	0.0784069	38.567	NaN	NaN	NaN	1	0.000237138	82.287	NaN	NaN	NaN	2	+	-0.87929	1;2	K(1)GLGVFGGK(1)QR	K(68.54)GLGVFGGK(68.54)QR	PLSSHRRKGLGVFGGKQRTSSLPSPKTDIDE	9	1.33325	2.59036	0.590723	1.07286	NaN	2.62709	0.626402	NaN	-0.971374	NaN	1.33325
AT1G50250.1;AT5G42270.1	286;274	___1	AT1G50250.1;AT5G42270.1	>AT1G50250.1 | Symbols: FTSH1 | FTSH protease 1 | chr1:18614398-18616930 REVERSE LENGTH=716;>AT5G42270.1 | Symbols: VAR1, FTSH5 | FtsH extracellular protease family | chr5:16902659-16905102 FORWARD LENGTH=704	0.00563429	57.175	42.495	35.523	1	NaN	NaN	NaN	NaN	NaN	NaN	1	0.08659	36.417	1	0.0443431	42.031	NaN	NaN	NaN	NaN	NaN	NaN	NaN	NaN	NaN	2	+	1.3092	1	NPDK(1)YTALGAK	NPDK(35.52)YTALGAK(-35.52)	KLELQEVVDFLKNPDKYTALGAKIPKGCLLV	4	NaN	-0.616724	0.277849	NaN	NaN	-0.487905	0.375478	NaN	NaN	NaN	NaN
AT1G52380.1	18	___1	AT1G52380.1	>AT1G52380.1 | Symbols: | NUP50 (Nucleoporin 50 kDa) protein | chr1:19509979-19511301 FORWARD LENGTH=440	2.43147e-17	183.65	12.082	101.65	1	1	2.43147e-17	183.65	NaN	NaN	NaN	1	0.000376432	162.97	1	8.61856e-05	163.32	1	7.00293e-15	183.65	1	0.00214476	117.81	NaN	NaN	NaN	3	+	0.49578	1	RGALK(1)QLSR	RGALK(101.65)QLSR	DSENVQQPSKKRGALKQLSRDNPGLDDDDDS	5	6.02649	4.89734	4.57811	5.80668	NaN	5	4.91211	-5.66025	-1.30465	NaN	6.02649
AT1G52740.1	7	___1	AT1G52740.1	>AT1G52740.1 | Symbols: HTA9 | histone H2A protein 9 | chr1:19645409-19646221 FORWARD LENGTH=134	2.60843e-21	141.58	103.88	58.835	1	1	0.0140328	39.006	1	0.0025627	40.475	1	5.59136e-06	104.24	1	5.83918e-11	128.54	1	2.60843e-21	141.58	1	6.97388e-06	128.36	1	2.65048e-06	91.867	2		3.9266	1;2;3	SGK(1)GAK(1)GLIMGK(1)PSGSDK	SGK(58.84)GAK(58.84)GLIMGK(58.84)PSGSDK(-58.84)	_________MSGKGAKGLIMGKPSGSDKDKD	6	NaN	-1.16641	1.57184	NaN	NaN	-1.06196	1.54608	NaN	-4.1037	-6.96676	NaN
AT1G54270.1;AT1G54270.2;AT1G72730.1;AT3G13920.1;AT3G13920.3;AT3G13920.2	125;120;127;125;115;125	___1	AT1G54270.1;AT1G54270.2;AT1G72730.1;AT3G13920.1	>AT1G54270.1 | Symbols: EIF4A-2 | eif4a-2 | chr1:20260495-20262018 FORWARD LENGTH=412;>AT1G54270.2 | Symbols: EIF4A-2 | eif4a-2 | chr1:20260495-20262018 FORWARD LENGTH=407;>AT1G72730.1 | Symbols: | DEA(D/H)-box RNA helicase family protein | chr1:27378040-	2.38419e-10	125.54	93.212	76.073	1	NaN	NaN	NaN	NaN	NaN	NaN	1	0.00163825	69.03	1	8.65543e-07	94.122	1	3.51385e-07	125.54	NaN	NaN	NaN	NaN	NaN	NaN	2		-1.0006	1	ELAQQIEK(1)VMR	ELAQQIEK(76.07)VMR	ALVLAPTRELAQQIEKVMRALGDYLGVKAQA;ALVLAPTRELAQQIEKVMRALGDYLGVKVHA;ALVLAPTRELAQQIEKVMRALGDYQGVKVHA	8	NaN	-0.584133	-0.490673	NaN	NaN	-0.477643	-0.422556	0.238665	NaN	NaN	NaN
AT1G55490.2;AT1G55490.1;AT3G13470.1	63;63;59	___1	AT1G55490.2;AT3G13470.1	>AT1G55490.2 | Symbols: CPN60B, LEN1 | chaperonin 60 beta | chr1:20715717-20718673 REVERSE LENGTH=600;>AT1G55490.1 | Symbols: CPN60B, LEN1 | chaperonin 60 beta | chr1:20715717-20718673 REVERSE LENGTH=600;>AT3G13470.1 | Symbols: | TCP-1/cpn60 chaperonin fa	0.000396618	64.313	56.858	64.313	1	NaN	NaN	NaN	1	0.0026011	50.354	1	0.0169008	35.523	1	0.000396618	64.313	NaN	NaN	NaN	NaN	NaN	NaN	NaN	NaN	NaN	3	+	0.48076	1	ELHFNK(1)DGTTIR	ELHFNK(64.31)DGTTIR	SRPAIVCAAKELHFNKDGTTIRKLQTGVNKL;SSSAIVCAAKELHFNKDGTTIRRLQAGVNKL	6	0.65581	-0.104154	-0.179766	NaN	0.116498	-0.0755656	-0.0701146	NaN	NaN	NaN	NaN
AT1G55490.2;AT1G55490.1;AT3G13470.1;AT5G56500.2;AT5G56500.1	98;98;94;94;94	___1	AT1G55490.2;AT3G13470.1;AT5G56500.2	>AT1G55490.2 | Symbols: CPN60B, LEN1 | chaperonin 60 beta | chr1:20715717-20718673 REVERSE LENGTH=600;>AT1G55490.1 | Symbols: CPN60B, LEN1 | chaperonin 60 beta | chr1:20715717-20718673 REVERSE LENGTH=600;>AT3G13470.1 | Symbols: | TCP-1/cpn60 chaperonin fa	2.66591e-07	88.075	84.497	54.898	1	1	0.0011949	66.004	1	0.00411875	57.434	1	0.00480536	70.889	1	2.66591e-07	88.075	NaN	NaN	NaN	NaN	NaN	NaN	NaN	NaN	NaN	2	+	-0.81339	1	NVVLESK(1)YGSPR	NVVLESK(54.9)YGSPR	GVTLGPKGRNVVLESKYGSPRIVNDGVTVAR	7	0.14587	-0.151234	0.000519481	-0.134176	-0.123906	-0.0753832	0.0636504	NaN	NaN	NaN	0.143002
AT1G56070.1	232	___1	AT1G56070.1	>AT1G56070.1 | Symbols: LOS1 | Ribosomal protein S5/Elongation factor G/III/V family protein | chr1:20968245-20971077 REVERSE LENGTH=843	0.00339074	71.879	59.072	71.879	1	NaN	NaN	NaN	NaN	NaN	NaN	1	0.00339074	52.576	1	0.00339074	71.879	NaN	NaN	NaN	NaN	NaN	NaN	NaN	NaN	NaN	2	+	-0.33712	1	MYASK(1)FGVVESK	MYASK(71.88)FGVVESK(-71.88)	GWAFTLTNFAKMYASKFGVVESKMMERLWGE	5	NaN	0.304861	0.98017	NaN	NaN	0.4336	1.0004	NaN	NaN	NaN	NaN
AT1G56190.2;AT1G56190.1	128;201	___1	AT1G56190.2	>AT1G56190.2 | Symbols: | Phosphoglycerate kinase family protein | chr1:21028622-21030454 FORWARD LENGTH=405;>AT1G56190.1 | Symbols: | Phosphoglycerate kinase family protein | chr1:21028403-21030454 FORWARD LENGTH=478	3.00968e-16	161.48	31.62	94.82	1	0.843475	4.89799e-14	109.83	NaN	NaN	NaN	0.821685	0.00331616	68.044	0	NaN	NaN	0.810373	0.0104513	58.079	0	NaN	NaN	0	NaN	NaN	3		-0.2134	1	EEEK(1)NEPDFAK	EEEK(94.82)NEPDFAK(-94.82)	GVLLLENVRFYKEEEKNEPDFAKKLASLADL	4	-0.436139	0.123004	NaN	-0.70809	NaN	0.217727	NaN	-0.471049	NaN	-0.395037	-0.436139
AT1G56190.2;AT1G56190.1;AT3G12780.1	167;240;243	___1	AT1G56190.2;AT3G12780.1	>AT1G56190.2 | Symbols: | Phosphoglycerate kinase family protein | chr1:21028622-21030454 FORWARD LENGTH=405;>AT1G56190.1 | Symbols: | Phosphoglycerate kinase family protein | chr1:21028403-21030454 FORWARD LENGTH=478;>AT3G12780.1 | Symbols: PGK1 | phosp	1.05939e-09	157.86	118.99	83.204	1	1	0.002136	50.897	1	0.0117953	46.069	1	0.000821346	70.089	1	0.00101435	57.106	NaN	NaN	NaN	NaN	NaN	NaN	1	1.05939e-09	157.86	2	+	-0.15393	1	FLK(1)PSVAGFLLQK	FLK(83.2)PSVAGFLLQK(-83.2)	AHRAHASTEGVTKFLKPSVAGFLLQKELDYL	3	-0.85084	-1.05457	1.05745	-1.07826	-1.07339	-1.00271	1.03386	NaN	NaN	-2.57347	-0.839183
AT1G56190.2;AT1G56190.1	124;197	___1	AT1G56190.2	>AT1G56190.2 | Symbols: | Phosphoglycerate kinase family protein | chr1:21028622-21030454 FORWARD LENGTH=405;>AT1G56190.1 | Symbols: | Phosphoglycerate kinase family protein | chr1:21028403-21030454 FORWARD LENGTH=478	6.33631e-05	130.56	73.514	119.21	1	0	NaN	NaN	NaN	NaN	NaN	0.5	0.0107211	40.941	0.987365	0.000605066	76.759	0.997014	0.0288153	47.774	0	NaN	NaN	0	NaN	NaN	2		0.38714	1	FYK(1)EEEK	FYK(119.21)EEEK(-119.21)	LPEGGVLLLENVRFYKEEEKNEPDFAKKLAS	3	-0.371049	NaN	0.716505	-0.869834	NaN	NaN	0.803418	-0.299898	-0.8117	-0.0668504	-0.371049
AT1G56190.2;AT1G56190.1;AT3G12780.1	73;146;149	___1	AT1G56190.2;AT3G12780.1	>AT1G56190.2 | Symbols: | Phosphoglycerate kinase family protein | chr1:21028622-21030454 FORWARD LENGTH=405;>AT1G56190.1 | Symbols: | Phosphoglycerate kinase family protein | chr1:21028403-21030454 FORWARD LENGTH=478;>AT3G12780.1 | Symbols: PGK1 | phosp	2.16884e-31	173.44	160.89	62.162	1	1	0.000124467	80.96	1	1.314e-06	85.837	1	1.314e-06	85.837	1	3.50113e-14	139.58	1	9.05421e-15	145.49	1	2.11584e-14	104.95	1	2.00588e-19	173.44	3		0.90502	1	GVTPK(1)FSLAPLVPR	GVTPK(62.16)FSLAPLVPR	VILSTHLGRPKGVTPKFSLAPLVPRLSELLG	5	0.00178616	-0.211966	0.10067	-0.312581	-0.213905	-0.157126	0.0947415	-1.25226	-1.47823	-1.05631	-0.0657175
AT1G56330.1;AT1G09180.1;AT3G62560.1;AT4G02080.1	41;41;41;41	___1	AT1G56330.1;AT3G62560.1;AT4G02080.1	>AT1G56330.1 | Symbols: SAR1, ATSAR1, ATSARA1B, ATSAR1B, SAR1B | secretion-associated RAS 1B | chr1:21086845-21088478 REVERSE LENGTH=193;>AT1G09180.1 | Symbols: ATSAR1, ATSARA1A, SARA1A | secretion-associated RAS super family 1 | chr1:2965147-2965941 FORWA	0.00848631	49.448	38.899	43.897	1	NaN	NaN	NaN	NaN	NaN	NaN	0	NaN	NaN	1	0.00848631	49.448	NaN	NaN	NaN	NaN	NaN	NaN	NaN	NaN	NaN	3	+	0.31516	1	TTLLHMLK(1)DER	TTLLHMLK(43.9)DER	LGLDNAGKTTLLHMLKDERLVQHQPTQHPTS	8	NaN	-0.0688919	-0.353323	NaN	NaN	-0.0455356	-0.163241	NaN	NaN	NaN	NaN
AT1G56410.1;AT3G09440.2;AT3G09440.1;AT3G12580.1;AT5G02490.1;AT5G02500.1;AT5G02500.2	252;252;252;252;252;252;252	___1	AT1G56410.1;AT3G09440.2;AT3G12580.1;AT5G02490.1;AT5G02500.1	>AT1G56410.1 | Symbols: ERD2, HSP70T-1 | heat shock protein 70 (Hsp 70) family protein | chr1:21117147-21119241 FORWARD LENGTH=617;>AT3G09440.2 | Symbols: | Heat shock protein 70 (Hsp 70) family protein | chr3:2903434-2905632 REVERSE LENGTH=649;>AT3G09440	1.9632e-06	81.625	70.366	37.18	1	NaN	NaN	NaN	NaN	NaN	NaN	1	0.00587205	44.612	1	1.9632e-06	81.625	1	0.000218663	67.879	NaN	NaN	NaN	NaN	NaN	NaN	3		-0.08497	1	MVNHFVQEFK(1)R	MVNHFVQEFK(37.18)R	EDFDNRMVNHFVQEFKRKNKKDISGDARALR;EDFDNRMVNHFVQEFKRKNKKDISGNPRALR;EDFDNRMVNHFVQEFKRKNKKDITGNPRALR;EDFDNRMVNHFVQEFKRKNKQDITGQPRALR;EDFDNRMVNHFVQEFKRKSKKDITGNPRALR	10	NaN	-0.213588	-0.204141	NaN	NaN	-0.116536	-0.108625	-0.357881	NaN	NaN	NaN
AT1G61520.2;AT1G61520.3;AT1G61520.1	158;213;213	___1	AT1G61520.2	>AT1G61520.2 | Symbols: LHCA3 | photosystem I light harvesting complex gene 3 | chr1:22700493-22701149 FORWARD LENGTH=218;>AT1G61520.3 | Symbols: LHCA3 | photosystem I light harvesting complex gene 3 | chr1:22700152-22701149 FORWARD LENGTH=273;>AT1G61520.1	1.50863e-123	144.44	131.31	41.446	1	1	1.17755e-06	53.481	NaN	NaN	NaN	1	2.02945e-16	74.287	1	4.72855e-34	96.41	1	2.14131e-66	136.16	1	4.88492e-31	98.98	1	1.10898e-18	82.479	4		0.32908	1	GLAGSGNPAYPGGPFFNPLGFGK(1)DEK	GLAGSGNPAYPGGPFFNPLGFGK(41.45)DEK(-41.45)	PAYPGGPFFNPLGFGKDEKSLKELKLKEVKN	23	-0.674798	-0.316906	1.07257	-1.34876	NaN	-0.159782	1.14883	-1.46287	-2.58338	-1.52966	-0.674798
AT1G65260.1	152	___1	AT1G65260.1	>AT1G65260.1 | Symbols: PTAC4, VIPP1 | plastid transcriptionally active 4 | chr1:24236329-24240428 FORWARD LENGTH=330	4.6356e-07	90.707	81.91	90.707	1	NaN	NaN	NaN	NaN	NaN	NaN	1	0.00010075	81.632	1	4.6356e-07	90.707	NaN	NaN	NaN	NaN	NaN	NaN	NaN	NaN	NaN	2	+	0.56826	1	AQLALAK(1)GDEDLAR	AQLALAK(90.71)GDEDLAR	QSSDDWYKRAQLALAKGDEDLAREALKRRKS	7	NaN	-0.189911	-0.0913952	NaN	NaN	-0.0627611	-0.0434844	NaN	NaN	NaN	NaN
AT1G65930.1	374	___1	AT1G65930.1	>AT1G65930.1 | Symbols: cICDH | cytosolic NADP+-dependent isocitrate dehydrogenase | chr1:24539088-24541861 FORWARD LENGTH=410	4.75709e-09	121.18	86.433	101.43	1	NaN	NaN	NaN	NaN	NaN	NaN	1	0.000500885	63.31	1	0.0102029	44.511	NaN	NaN	NaN	NaN	NaN	NaN	NaN	NaN	NaN	3		0.51698	1	MTK(1)DLALIIHGSK	MTK(101.43)DLALIIHGSK(-101.43)	LEAACVGTVESGKMTKDLALIIHGSKLSRDT	3	NaN	-0.146388	0.194311	NaN	NaN	-0.0296175	0.346812	NaN	NaN	NaN	NaN
AT1G67090.1	146	___1	AT1G67090.1	>AT1G67090.1 | Symbols: RBCS1A | ribulose bisphosphate carboxylase small chain 1A | chr1:25048465-25049249 REVERSE LENGTH=180	5.93064e-06	113.5	67.649	108.46	1	NaN	NaN	NaN	NaN	NaN	NaN	0.5	0.0185637	47.037	0.5	0.00860133	54.09	NaN	NaN	NaN	0.595938	0.0148608	51.727	NaN	NaN	NaN	2		0.93511	1	EVEECK(1)K	EVEECK(108.46)K(-108.46)	GCTDSAQVLKEVEECKKEYPNAFIRIIGFDN	6	NaN	-0.442477	1.00257	NaN	NaN	-0.331954	1.08039	NaN	NaN	NaN	NaN
AT1G67090.1	147	___1	AT1G67090.1	>AT1G67090.1 | Symbols: RBCS1A | ribulose bisphosphate carboxylase small chain 1A | chr1:25048465-25049249 REVERSE LENGTH=180	1.93888e-15	119.45	103.26	53.756	1	NaN	NaN	NaN	NaN	NaN	NaN	0.5	0.0185637	47.037	0.5	0.00860133	54.09	0.842214	1.93888e-15	119.45	NaN	NaN	NaN	NaN	NaN	NaN	2	+	-0.6659	1	K(1)EYPNAFIR	K(53.76)EYPNAFIR	CTDSAQVLKEVEECKKEYPNAFIRIIGFDNT	1	NaN	-0.442477	1.00257	NaN	NaN	-0.331954	1.08039	-4.25181	NaN	NaN	NaN
AT1G67090.1;AT1G67090.2	66;66	___1	AT1G67090.1	>AT1G67090.1 | Symbols: RBCS1A | ribulose bisphosphate carboxylase small chain 1A | chr1:25048465-25049249 REVERSE LENGTH=180;>AT1G67090.2 | Symbols: RBCS1A | ribulose bisphosphate carboxylase small chain 1A | chr1:25048590-25049249 REVERSE LENGTH=136	7.66073e-74	140.28	122.26	67.685	1	NaN	NaN	NaN	NaN	NaN	NaN	0.5	0.0101469	38.878	0.5	0.00341472	45.347	1	7.44215e-07	58.024	1	3.08149e-08	77.899	1	6.13624e-16	100.97	3		-0.64204	1	K(1)FETLSYLPDLTDSELAK	K(67.68)FETLSYLPDLTDSELAK(-67.68)	GRVNCMQVWPPIGKKKFETLSYLPDLTDSEL	1	NaN	0.0709388	1.10992	NaN	NaN	0.150949	1.38526	-1.74082	-2.43059	-2.29202	NaN
AT1G67090.1;AT5G38420.1;AT5G38410.1;AT5G38410.3;AT5G38410.2;AT5G38430.1	140;140;140;145;133;140	___1	AT1G67090.1;AT5G38420.1;AT5G38430.1	>AT1G67090.1 | Symbols: RBCS1A | ribulose bisphosphate carboxylase small chain 1A | chr1:25048465-25049249 REVERSE LENGTH=180;>AT5G38420.1 | Symbols: | Ribulose bisphosphate carboxylase (small chain) family protein | chr5:15381203-15381978 REVERSE LENGTH=	0	283.83	276.73	57.936	1	0.919249	6.06651e-11	69.256	NaN	NaN	NaN	1	5.45762e-57	186.56	1	1.32131e-33	135.18	1	7.20005e-48	186.98	1	1.79754e-33	161.86	0.998695	4.91721e-42	125.23	4		-0.42345	1	LPLFGCTDSAQVLK(1)EVEECK	LPLFGCTDSAQVLK(57.94)EVEECK(-57.94)	WKLPLFGCTDSAQVLKEVEECKKEYPGAFIR;WKLPLFGCTDSAQVLKEVEECKKEYPNAFIR	14	-0.856528	0.0257376	0.727881	-1.54065	NaN	0.182057	0.825849	-2.77606	-3.1465	-2.77132	-0.856528
AT1G67090.1;AT5G38420.1;AT5G38410.1;AT5G38430.1	92;92;92;92	___1	AT1G67090.1;AT5G38420.1;AT5G38430.1	>AT1G67090.1 | Symbols: RBCS1A | ribulose bisphosphate carboxylase small chain 1A | chr1:25048465-25049249 REVERSE LENGTH=180;>AT5G38420.1 | Symbols: | Ribulose bisphosphate carboxylase (small chain) family protein | chr5:15381203-15381978 REVERSE LENGTH=	1.27872e-30	138.97	127.77	68.243	1	NaN	NaN	NaN	NaN	NaN	NaN	1	1.18356e-21	106.57	1	1.27872e-30	138.97	1	0.000160905	46.494	NaN	NaN	NaN	1	2.09019e-15	95.954	3		0.92108	1	NK(1)WIPCVEFELEHGFVYR	NK(68.24)WIPCVEFELEHGFVYR	SDVELAKEVDYLLRNKWIPCVEFELEHGFVY;TDSELAKEVDYLIRNKWIPCVEFELEHGFVY;TDVELAKEVDYLLRNKWIPCVEFELEHGFVY	2	NaN	0.250234	-0.402286	NaN	NaN	0.410558	-0.236217	-0.195319	NaN	-0.0433337	NaN
AT1G67830.1	309	___1	AT1G67830.1	>AT1G67830.1 | Symbols: ATFXG1, FXG1 | alpha-fucosidase 1 | chr1:25431705-25432972 REVERSE LENGTH=372	0.000142651	52.372	48.622	52.372	1	0	NaN	NaN	NaN	NaN	NaN	0	NaN	NaN	1	0.000142651	52.372	NaN	NaN	NaN	NaN	NaN	NaN	NaN	NaN	NaN	3		-0.44854	1	GSLVSCCGHGGK(1)YNYNK	GSLVSCCGHGGK(52.37)YNYNK(-52.37)	HGFKGSLVSCCGHGGKYNYNKGIGCGMKKIV	12	-1.1573	0.654252	1.62798	-1.37523	NaN	0.682663	1.49924	NaN	NaN	NaN	-1.1573
AT1G74850.1	801	___1	AT1G74850.1	>AT1G74850.1 | Symbols: PTAC2 | plastid transcriptionally active 2 | chr1:28119237-28122314 REVERSE LENGTH=862	0.00161469	103.14	67.458	103.14	1	NaN	NaN	NaN	NaN	NaN	NaN	0	NaN	NaN	1	0.0924188	37.327	NaN	NaN	NaN	NaN	NaN	NaN	NaN	NaN	NaN	2		0.503	1	SQLK(1)QLLSTK	SQLK(103.14)QLLSTK(-103.14)	TGWNGGRIMCQRSQLKQLLSTKEPTSEESEN	4	NaN	0.40806	1.46232	NaN	NaN	0.503145	1.57244	NaN	NaN	NaN	NaN
AT1G74970.1	167	___1	AT1G74970.1	>AT1G74970.1 | Symbols: RPS9, TWN3 | ribosomal protein S9 | chr1:28157761-28159202 REVERSE LENGTH=208	0.00163295	60.255	44.117	60.255	1	NaN	NaN	NaN	NaN	NaN	NaN	1	0.00693589	46.64	1	0.00163295	60.255	NaN	NaN	NaN	NaN	NaN	NaN	NaN	NaN	NaN	3	+	-0.10991	1	ALLK(1)VSADHR	ALLK(60.26)VSADHR	GQAQAITLGVARALLKVSADHRSPLKKEGLL	4	NaN	-0.490821	0.176626	NaN	NaN	-0.381385	0.386732	NaN	NaN	NaN	NaN
AT1G76110.1	269	___1	AT1G76110.1	>AT1G76110.1 | Symbols: | HMG (high mobility group) box protein with ARID/BRIGHT DNA-binding domain | chr1:28555287-28557465 REVERSE LENGTH=338	1.81851e-22	150.22	125.8	107.74	1	1	0.0106069	41.621	1	0.00141328	54.898	1	0.0111942	37.613	1	0.00265614	48.527	1	0.0293372	47.622	NaN	NaN	NaN	NaN	NaN	NaN	3		-0.073154	1	SGYNFFFAEK(1)HCK	SGYNFFFAEK(107.74)HCK(-107.74)	YPKPNRSGYNFFFAEKHCKLKSLYPNKEREF	10	1.82713	1.43456	2.56918	1.95743	0.618145	1.54216	2.73562	-4.38263	NaN	NaN	2.40452
AT1G77180.3;AT1G77180.2;AT1G77180.1	205;205;205	___1	AT1G77180.3	>AT1G77180.3 | Symbols: SKIP | chromatin protein family | chr1:28999791-29001632 REVERSE LENGTH=511;>AT1G77180.2 | Symbols: SKIP | chromatin protein family | chr1:28999791-29001632 REVERSE LENGTH=613;>AT1G77180.1 | Symbols: SKIP | chromatin protein family	8.00989e-25	128.59	116.69	128.59	1	1	8.00989e-25	128.59	NaN	NaN	NaN	0.999941	0.0178121	42.314	0.999977	0.00789963	46.514	NaN	NaN	NaN	NaN	NaN	NaN	NaN	NaN	NaN	3	+	0.15094	1	YKPSQQSSAFNSGAK(1)ER	YK(-127.62)PSQQSSAFNSGAK(127.62)ER	KYKPSQQSSAFNSGAKERIIRMVEMPVDPLD	15	6.55546	NaN	5.6975	6.30548	NaN	NaN	5.63372	NaN	NaN	NaN	6.55546
AT1G78900.2;AT1G78900.1	575;575	___1	AT1G78900.2	>AT1G78900.2 | Symbols: VHA-A | vacuolar ATP synthase subunit A | chr1:29660463-29664575 FORWARD LENGTH=623;>AT1G78900.1 | Symbols: VHA-A | vacuolar ATP synthase subunit A | chr1:29660463-29664575 FORWARD LENGTH=623	0.000615376	82.287	71.122	68.846	1	NaN	NaN	NaN	NaN	NaN	NaN	1	0.00916506	63.076	1	0.00432128	61.161	NaN	NaN	NaN	NaN	NaN	NaN	NaN	NaN	NaN	3	+	1.2839	1	ITYTLIK(1)HR	ITYTLIK(68.85)HR	RAAGMDGQKITYTLIKHRLGDLFYRLVSQKF	7	NaN	-1.33902	-0.116631	NaN	NaN	-1.29293	-0.0182068	NaN	NaN	NaN	NaN
AT1G79000.1;AT1G79000.2	819;819	___1	AT1G79000.1	>AT1G79000.1 | Symbols: HAC1, PCAT2, ATHPCAT2, ATHAC1 | histone acetyltransferase of the CBP family 1 | chr1:29716933-29723984 REVERSE LENGTH=1697;>AT1G79000.2 | Symbols: HAC1 | histone acetyltransferase of the CBP family 1 | chr1:29716639-29723984 REVERSE	0.00248267	104.82	66.257	68.786	1	1	0.040701	50.353	NaN	NaN	NaN	1	0.0108888	69.721	1	0.00248267	104.82	1	0.0203463	61.815	NaN	NaN	NaN	NaN	NaN	NaN	2		0.75679	1	APSK(1)YFEVK	APSK(68.79)YFEVK(-68.79)	AERKDHKHSDVRAPSKYFEVKAEVSDFSVQT	4	0.636265	2.29287	4.11969	0.339023	NaN	2.32242	4.24663	-4.45236	NaN	NaN	0.636265
AT1G79000.1;AT1G79000.2	1578;1578	___1	AT1G79000.1	>AT1G79000.1 | Symbols: HAC1, PCAT2, ATHPCAT2, ATHAC1 | histone acetyltransferase of the CBP family 1 | chr1:29716933-29723984 REVERSE LENGTH=1697;>AT1G79000.2 | Symbols: HAC1 | histone acetyltransferase of the CBP family 1 | chr1:29716639-29723984 REVERSE	1.07368e-90	218.79	205.09	166.6	1	1	1.28709e-07	71.685	NaN	NaN	NaN	NaN	NaN	NaN	1	2.86307e-29	112.55	1	1.07368e-90	218.79	1	2.9648e-07	65.423	1	7.54712e-35	166.6	3	+	0.083715	1	LTNHPSLADQNAQNK(1)EAR	LTNHPSLADQNAQNK(166.6)EAR	KLTNHPSLADQNAQNKEARQLRVLQLRKMLD	15	-0.242772	NaN	-0.507922	-0.462813	NaN	NaN	-0.57289	0.2444	-0.434442	0.858379	-0.242772
AT1G79000.1;AT1G79000.2	770;770	___1	AT1G79000.1	>AT1G79000.1 | Symbols: HAC1, PCAT2, ATHPCAT2, ATHAC1 | histone acetyltransferase of the CBP family 1 | chr1:29716933-29723984 REVERSE LENGTH=1697;>AT1G79000.2 | Symbols: HAC1 | histone acetyltransferase of the CBP family 1 | chr1:29716639-29723984 REVERSE	2.48102e-31	130.56	121.29	111.65	1	0	NaN	NaN	1	0.00365133	36.127	NaN	NaN	NaN	1	8.60864e-06	50.188	1	2.48102e-31	130.56	1	9.60616e-14	111.65	NaN	NaN	NaN	3	+	1.0512	1	SCTSPGADISGHLQPSLK(1)R	SCTSPGADISGHLQPSLK(111.65)R	TSPGADISGHLQPSLKRLKVEQSSQPVDVET	18	1.34748	NaN	1.25856	1.12618	1.07265	NaN	1.20307	-1.80027	NaN	NaN	1.33039
AT1G79040.1	79	___1	AT1G79040.1	>AT1G79040.1 | Symbols: PSBR | photosystem II subunit R | chr1:29736085-29736781 FORWARD LENGTH=140	3.47524e-09	129.89	117.62	93.345	1	1	5.31642e-05	129.89	1	0.00947379	58.699	1	0.00110861	108.7	1	6.54367e-05	92.866	1	0.000245021	97.734	NaN	NaN	NaN	1	8.39919e-05	87.184	2		-0.40593	1	GYGVYK(1)YVDK	GYGVYK(93.35)YVDK(-93.35)	GVDASGRKGKGYGVYKYVDKYGANVDGYSPI	6	-0.467449	-0.014966	1.01847	-0.732213	-0.79601	0.0319598	1.07215	-3.45144	NaN	-2.85204	-0.447013
AT1G79280.1;AT1G79280.3;AT1G79280.2	704;704;704	___1	AT1G79280.1	>AT1G79280.1 | Symbols: NUA, AtTPR | nuclear pore anchor | chr1:29819176-29832809 REVERSE LENGTH=2093;>AT1G79280.3 | Symbols: NUA | nuclear pore anchor | chr1:29819176-29832809 REVERSE LENGTH=2094;>AT1G79280.2 | Symbols: NUA | nuclear pore anchor | chr1:29	4.0499e-09	133.81	99.932	88.056	1	1	0.00154353	72.2	NaN	NaN	NaN	1	0.013689	55.314	1	0.0004591	102.52	1	0.0297506	47.302	0	NaN	NaN	1	0.000292958	133.81	2		-0.17557	1	ILEEDFAK(1)AR	ILEEDFAK(88.06)AR	EKAFERIRILEEDFAKARSEVIAIRSERDKL	8	0.14965	0.386811	-0.141694	-0.13046	NaN	0.41997	-0.1125	-0.776182	-1.26871	-0.735884	0.14965
AT1G79550.2;AT1G79550.1	74;74	___1	AT1G79550.2	>AT1G79550.2 | Symbols: PGK | phosphoglycerate kinase | chr1:29924347-29926295 REVERSE LENGTH=401;>AT1G79550.1 | Symbols: PGK | phosphoglycerate kinase | chr1:29924347-29926295 REVERSE LENGTH=401	2.4191e-08	95.264	95.264	75.509	1	0.794514	0.110075	36.944	0.5	0.0139853	38.3	1	0.0568451	46.462	0.795685	0.0581607	41.621	0.999889	0.000336488	95.264	NaN	NaN	NaN	NaN	NaN	NaN	2		-0.91534	1	GVTPK(1)YSLK	GVTPK(75.51)YSLK(-75.51)	VVLCSHLGRPKGVTPKYSLKPLVPRLSELLG	5	-1.24499	-0.53799	3.37645	-1.69339	NaN	-0.443458	3.48447	-4.40773	NaN	NaN	-1.24499
AT1G80380.3;AT1G80380.4;AT1G80380.2	187;279;279	___1	AT1G80380.3	>AT1G80380.3 | Symbols: | P-loop containing nucleoside triphosphate hydrolases superfamily protein | chr1:30217895-30219784 FORWARD LENGTH=364;>AT1G80380.4 | Symbols: | P-loop containing nucleoside triphosphate hydrolases superfamily protein | chr1:30217	3.13933e-05	47.499	44.065	42.639	1	NaN	NaN	NaN	NaN	NaN	NaN	1	3.13933e-05	47.499	1	0.00926046	42.639	NaN	NaN	NaN	NaN	NaN	NaN	NaN	NaN	NaN	3	+	0.448	1	GNAGSHDLK(1)LSVETLEALSK	GNAGSHDLK(42.64)LSVETLEALSK(-42.64)	NALLEYRGNAGSHDLKLSVETLEALSKLTKE	9	NaN	-0.257269	1.74875	NaN	NaN	-0.202124	1.78777	NaN	NaN	NaN	NaN
AT2G04350.2;AT2G04350.1	121;121	___1	AT2G04350.2	>AT2G04350.2 | Symbols: LACS8 | AMP-dependent synthetase and ligase family protein | chr2:1516086-1519178 FORWARD LENGTH=720;>AT2G04350.1 | Symbols: LACS8 | AMP-dependent synthetase and ligase family protein | chr2:1516086-1519178 FORWARD LENGTH=720	2.4452e-07	97.734	57.237	55.314	1	NaN	NaN	NaN	NaN	NaN	NaN	1	0.00673866	46.844	1	0.00187952	59.418	NaN	NaN	NaN	NaN	NaN	NaN	NaN	NaN	NaN	3		0.0019574	1	FEK(1)LHLGEYK	FEK(55.31)LHLGEYK(-55.31)	IDKEFITASDGRKFEKLHLGEYKWQSYGEVF	3	NaN	-0.108892	0.407115	NaN	NaN	0.0149266	0.477683	NaN	NaN	NaN	NaN
AT2G05990.2;AT2G05990.1	143;143	___1	AT2G05990.2	>AT2G05990.2 | Symbols: MOD1, ENR1 | NAD(P)-binding Rossmann-fold superfamily protein | chr2:2322876-2324867 FORWARD LENGTH=390;>AT2G05990.1 | Symbols: MOD1, ENR1 | NAD(P)-binding Rossmann-fold superfamily protein | chr2:2322876-2324867 FORWARD LENGTH=390	8.50994e-08	147.19	73.937	117.81	1	1	3.18576e-05	126.52	1	0.041559	69.825	NaN	NaN	NaN	1	0.0228042	89.355	NaN	NaN	NaN	NaN	NaN	NaN	NaN	NaN	NaN	2		0.81537	1	GK(1)FDQSR	GK(117.81)FDQSR	WVPALNIFETSLRRGKFDQSRVLPDGSLMEI	2	0.820082	NaN	0.0583528	0.231924	0.256648	NaN	0.213571	NaN	NaN	NaN	0.908198
AT2G07698.1;ATMG01190.1	654;384	___1	AT2G07698.1	>AT2G07698.1 | Symbols: | ATPase, F1 complex, alpha subunit protein | chr2:3361474-3364028 FORWARD LENGTH=777;>ATMG01190.1 | Symbols: ATP1 | ATP synthase subunit 1 | chrM:302166-303689 REVERSE LENGTH=507	1.97859e-07	138.24	96.025	90.05	1	1	0.0384456	43.68	1	0.00332954	56.087	1	0.000842851	65.179	1	1.97859e-07	93.839	0	NaN	NaN	1	7.75319e-07	84.605	1	1.89799e-05	111.63	3	+	1.1978	1	VGSAAQLK(1)AMK	VGSAAQLK(90.05)AMK(-90.05)	NVGLSVSRVGSAAQLKAMKQVCGSSKLELAQ	8	-0.514626	0.0487942	0.50748	-1.00081	-1.09647	0.148609	0.638748	-2.65763	-2.84508	-2.12633	-0.36036
AT2G16485.1	791	___1	AT2G16485.1	>AT2G16485.1 | Symbols: | nucleic acid binding;zinc ion binding;DNA binding | chr2:7137269-7145222 REVERSE LENGTH=1773	1.36145e-09	129.01	95.13	109.48	1	1	1.36145e-09	100.11	1	0.00736927	54.09	1	0.000262352	74.789	1	0.000262352	74.789	NaN	NaN	NaN	NaN	NaN	NaN	NaN	NaN	NaN	2		0.53273	1	SGSAEK(1)ILSSGDK	SGSAEK(109.48)ILSSGDK(-109.48)	KKRKTRSRSKSGSAEKILSSGDKNLSDETME	6	1.53032	1.3644	0.593594	0.857105	0.907198	1.46043	0.816342	NaN	NaN	NaN	1.52667
AT2G17410.2;AT2G17410.1	664;664	___1	AT2G17410.2	>AT2G17410.2 | Symbols: | ARID/BRIGHT DNA-binding domain-containing protein | chr2:7559869-7563474 FORWARD LENGTH=780;>AT2G17410.1 | Symbols: | ARID/BRIGHT DNA-binding domain-containing protein | chr2:7559869-7563474 FORWARD LENGTH=786	1.23482e-33	142.76	80.597	142.76	1	1	0.0778407	72.34	NaN	NaN	NaN	1	1.48269e-12	136.53	1	3.09411e-05	116.24	1	1.42026e-06	87.184	1	3.31442e-07	92.247	NaN	NaN	NaN	2		-0.92438	1	QIGTTPGLLK(1)R	QIGTTPGLLK(142.76)R	HQKREKQIGTTPGLLKRKRAAEHVVVFPRLD	10	1.58765	0.424385	4.12898	1.31991	NaN	0.572793	4.31207	-4.17929	-0.739758	NaN	1.58765
AT2G19390.1	1106	___1	AT2G19390.1	>AT2G19390.1 | Symbols: | unknown protein;BEST Arabidopsis thaliana protein match is: unknown protein (TAIR:AT4G29790.1);Has 203 Blast hits to 188 proteins in 60 species: Archae - 0;Bacteria - 11;Metazoa - 24;Fungi - 34;Plants - 93;Viruses - 0;Oth	3.2327e-09	97.271	76.832	63.185	1	1	3.2327e-09	97.271	NaN	NaN	NaN	1	0.0706704	41.227	1	0.0020586	63.185	1	0.00128301	59.372	1	0.00040729	69.979	NaN	NaN	NaN	3	+	-0.36631	1;2	IGRPSLSNAK(1)GER	IGRPSLSNAK(63.19)GER	RGGTNKIGRPSLSNAKGERKTKAKPKQKTTQ	10	-1.75594	-2.59789	-2.60509	-1.98833	NaN	-2.50308	-2.66635	NaN	NaN	NaN	-1.75594
AT2G19390.1	108	___1	AT2G19390.1	>AT2G19390.1 | Symbols: | unknown protein;BEST Arabidopsis thaliana protein match is: unknown protein (TAIR:AT4G29790.1);Has 203 Blast hits to 188 proteins in 60 species: Archae - 0;Bacteria - 11;Metazoa - 24;Fungi - 34;Plants - 93;Viruses - 0;Oth	2.72392e-12	135.02	89.745	95.183	1	NaN	NaN	NaN	NaN	NaN	NaN	0.999987	0.0201298	51.726	0.999992	0.0201298	51.726	NaN	NaN	NaN	NaN	NaN	NaN	NaN	NaN	NaN	3		0.38548	1	GK(1)FIPSPIPEEIKR	GK(80.67)FIPSPIPEEIK(-80.67)R	LGILGDESPSGSLKGKFIPSPIPEEIKRFKA	2	NaN	1.59354	3.84649	NaN	NaN	1.67351	4.08591	NaN	NaN	NaN	NaN
AT2G19730.3;AT2G19730.2;AT2G19730.1	115;115;115	___1	AT2G19730.3	>AT2G19730.3 | Symbols: | Ribosomal L28e protein family | chr2:8511752-8512995 FORWARD LENGTH=143;>AT2G19730.2 | Symbols: | Ribosomal L28e protein family | chr2:8511752-8512995 FORWARD LENGTH=143;>AT2G19730.1 | Symbols: | Ribosomal L28e protein family |	0.00282147	48.216	37.236	48.216	1	NaN	NaN	NaN	NaN	NaN	NaN	1	0.00282147	48.216	0	NaN	NaN	NaN	NaN	NaN	NaN	NaN	NaN	NaN	NaN	NaN	3		-0.41728	1	AVANQVVDNYYRPDLK(1)K	AVANQVVDNYYRPDLK(48.22)K(-48.22)	AVANQVVDNYYRPDLKKAALARLSAISKGLR	16	NaN	-0.710284	1.54688	NaN	NaN	-0.645977	1.54443	NaN	NaN	NaN	NaN
AT2G20260.1	114	___1	AT2G20260.1	>AT2G20260.1 | Symbols: PSAE-2 | photosystem I subunit E-2 | chr2:8736780-8737644 FORWARD LENGTH=145	4.85984e-15	133.86	125.31	42.947	1	1	0.000202928	75.018	1	0.00081668	67.646	1	4.85984e-15	133.86	1	8.70743e-15	111.22	1	7.67137e-08	92.439	0	NaN	NaN	1	7.67137e-08	92.439	3		-1.0552	1	NVGSVVAVDQDPK(1)TR	NVGSVVAVDQDPK(42.95)TR	WYKNVGSVVAVDQDPKTRYPVVVRFAKVNYA	13	0.167228	0.218595	-0.167101	-0.480559	-0.427537	0.334568	-0.0480967	0.131985	-0.41348	0.188654	0.16954
AT2G21170.1;AT2G21170.2	165;156	___1	AT2G21170.1	>AT2G21170.1 | Symbols: TIM, PDTPI | triosephosphate isomerase | chr2:9071047-9073106 REVERSE LENGTH=315;>AT2G21170.2 | Symbols: TIM, PDTPI | triosephosphate isomerase | chr2:9071047-9073106 REVERSE LENGTH=306	2.84129e-15	139.32	68.293	139.32	1	NaN	NaN	NaN	1	0.0176221	55.261	1	0.000105413	71.085	1	4.26812e-06	80.69	NaN	NaN	NaN	NaN	NaN	NaN	NaN	NaN	NaN	3		0.20172	1	HVIGEK(1)DEFIGK	HVIGEK(139.32)DEFIGK(-139.32)	WVILGHSERRHVIGEKDEFIGKKAAYALSEG	6	NaN	0.291721	0.424126	NaN	NaN	0.417812	0.462356	NaN	NaN	NaN	NaN
AT2G21330.1	348	___1	AT2G21330.1	>AT2G21330.1 | Symbols: FBA1 | fructose-bisphosphate aldolase 1 | chr2:9128416-9130152 REVERSE LENGTH=399	9.00273e-05	79.875	66.895	36.944	1	NaN	NaN	NaN	NaN	NaN	NaN	1	9.00273e-05	79.875	1	0.000130984	77.776	NaN	NaN	NaN	NaN	NaN	NaN	NaN	NaN	NaN	3	+	-0.10525	1	ALQNTCLK(1)TWGGK	ALQNTCLK(36.94)TWGGK(-36.94)	HVSFSYARALQNTCLKTWGGKEENVKAAQDI	8	NaN	0.226385	1.4274	NaN	NaN	0.343692	1.48714	NaN	NaN	NaN	NaN
AT2G21330.1;AT2G21330.3;AT4G38970.1	378;368;377	___1	AT2G21330.1;AT4G38970.1	>AT2G21330.1 | Symbols: FBA1 | fructose-bisphosphate aldolase 1 | chr2:9128416-9130152 REVERSE LENGTH=399;>AT2G21330.3 | Symbols: FBA1 | fructose-bisphosphate aldolase 1 | chr2:9128416-9130152 REVERSE LENGTH=389;>AT4G38970.1 | Symbols: FBA2 | fructose-bisp	2.57777e-54	128.01	124.02	102.47	1	1	3.17081e-08	60.621	1	6.86339e-05	45.885	1	6.21708e-10	81.807	1	2.85272e-09	81.884	1	1.58042e-22	102.43	NaN	NaN	NaN	NaN	NaN	NaN	3		-0.51338	1	ANSLAQLGK(1)YTGEGESEEAK	ANSLAQLGK(102.47)YTGEGESEEAK(-102.47)	ILLARAKANSLAQLGKYTGEGESEEAKEGMF;TLLARAKANSLAQLGKYTGEGESEEAKEGMF	9	-0.522583	0.138159	0.73723	-1.23695	-1.0775	0.183836	1.00494	-0.959599	NaN	NaN	-0.598959
AT2G22400.1	269	___1	AT2G22400.1	>AT2G22400.1 | Symbols: | S-adenosyl-L-methionine-dependent methyltransferases superfamily protein | chr2:9504823-9508788 REVERSE LENGTH=808	2.25432e-48	152.13	133.42	114.55	1	1	0.000624232	69.361	1	1.2455e-08	81.016	1	3.60421e-36	137.12	1	1.35439e-07	74.029	1	2.25432e-48	152.13	1	1.80149e-15	97.271	NaN	NaN	NaN	3		-0.11898	1	ASEK(1)GISENMPINQLAFDR	ASEK(114.55)GISENMPINQLAFDR	QQFPGCRLNKSRASEKGISENMPINQLAFDR	4	1.50931	1.08073	0.387487	0.881351	0.879392	1.16864	0.577509	-2.5763	-0.789811	NaN	1.47939
AT2G23350.1	139	___1	AT2G23350.1	>AT2G23350.1 | Symbols: PAB4, PABP4 | poly(A) binding protein 4 | chr2:9943209-9946041 FORWARD LENGTH=662	7.4647e-05	80.632	69.127	79.875	1	NaN	NaN	NaN	NaN	NaN	NaN	1	0.00998164	51.03	1	0.0157948	66.246	NaN	NaN	NaN	NaN	NaN	NaN	NaN	NaN	NaN	3		0.15457	1	SGVGNLFVK(1)NLDK	SGVGNLFVK(79.87)NLDK(-79.87)	RDSSARRSGVGNLFVKNLDKSVDNKTLHEAF	9	NaN	0.00920381	1.91012	NaN	NaN	0.108892	1.95026	NaN	NaN	NaN	NaN
AT2G24940.1	91	___1	AT2G24940.1	>AT2G24940.1 | Symbols: AtMAPR2, MAPR2 | membrane-associated progesterone binding protein 2 | chr2:10609447-10609749 FORWARD LENGTH=100	0.000322103	81.017	71.129	81.017	1	NaN	NaN	NaN	NaN	NaN	NaN	1	0.0664579	39.625	1	0.0105266	72.2	1	0.000322103	81.017	NaN	NaN	NaN	NaN	NaN	NaN	2	+	0.36382	1	FEAK(1)YPVVGR	FEAK(81.02)YPVVGR	KEINTLNDWETKFEAKYPVVGRVVS______	4	NaN	1.02127	0.137616	NaN	NaN	1.1279	0.292298	-0.383435	NaN	NaN	NaN
AT2G25080.1	77	___1	AT2G25080.1	>AT2G25080.1 | Symbols: ATGPX1, GPX1 | glutathione peroxidase 1 | chr2:10668134-10669828 FORWARD LENGTH=236	0.000251803	66.989	55.618	48.527	1	1	0.000509927	63.185	NaN	NaN	NaN	1	0.00184637	52.5	1	0.000251803	66.989	NaN	NaN	NaN	NaN	NaN	NaN	NaN	NaN	NaN	3	+	-0.19929	1	AAAEK(1)TVHDFTVK	AAAEK(48.53)TVHDFTVK(-48.53)	FKSRPFTVQARAAAEKTVHDFTVKDIDGKDV	5	-0.801405	-0.0806828	0.537047	-1.03996	NaN	0.0243196	0.63702	NaN	NaN	NaN	-0.801405
AT2G25080.1	85	___1	AT2G25080.1	>AT2G25080.1 | Symbols: ATGPX1, GPX1 | glutathione peroxidase 1 | chr2:10668134-10669828 FORWARD LENGTH=236	2.13554e-10	135.02	95.438	135.02	1	NaN	NaN	NaN	NaN	NaN	NaN	1	0.00490208	44.511	1	1.72444e-05	80.312	NaN	NaN	NaN	NaN	NaN	NaN	NaN	NaN	NaN	3		-0.47024	1	TVHDFTVK(1)DIDGK	TVHDFTVK(135.02)DIDGK(-135.02)	QARAAAEKTVHDFTVKDIDGKDVALNKFKGK	8	NaN	0.25084	0.370676	NaN	NaN	0.278936	0.488552	NaN	NaN	NaN	NaN
AT2G25080.1	127	___1	AT2G25080.1	>AT2G25080.1 | Symbols: ATGPX1, GPX1 | glutathione peroxidase 1 | chr2:10668134-10669828 FORWARD LENGTH=236	0.000249476	47.082	42.082	36.127	1	NaN	NaN	NaN	NaN	NaN	NaN	1	0.000249476	43.208	1	0.0028129	47.082	NaN	NaN	NaN	NaN	NaN	NaN	NaN	NaN	NaN	3		-1.0079	1	CGLTSSNYSELSHLYEK(1)YK	CGLTSSNYSELSHLYEK(36.13)YK(-36.13)	GLTSSNYSELSHLYEKYKTQGFEILAFPCNQ	17	NaN	0.280481	4.17389	NaN	NaN	0.345396	4.15575	NaN	NaN	NaN	NaN
AT2G25080.1	96	___1	AT2G25080.1	>AT2G25080.1 | Symbols: ATGPX1, GPX1 | glutathione peroxidase 1 | chr2:10668134-10669828 FORWARD LENGTH=236	9.23388e-10	106.04	47.061	106.04	1	NaN	NaN	NaN	NaN	NaN	NaN	1	0.0537705	60.436	1	0.0212923	88.819	NaN	NaN	NaN	NaN	NaN	NaN	NaN	NaN	NaN	2	+	-0.96807	1	DVALNK(1)FK	DVALNK(106.04)FK(-106.04)	DFTVKDIDGKDVALNKFKGKVMLIVNVASRC	6	NaN	0.321235	0.355387	NaN	NaN	0.394514	0.505328	NaN	NaN	NaN	NaN
AT2G25970.1	88	___1	AT2G25970.1	>AT2G25970.1 | Symbols: | KH domain-containing protein | chr2:11071844-11075604 REVERSE LENGTH=632	1.3488e-05	117.7	60.417	99.568	1	1	1.82192e-05	101.39	1	0.137438	38.875	1	0.000165285	110.08	1	1.3488e-05	117.7	1	0.000242264	107.06	1	1.41279e-05	99.568	0	NaN	NaN	3	+	-0.10053	1	LLNSADAK(1)RPR	LLNSADAK(99.57)RPR	KAQEIAARLLNSADAKRPRVDNGASYDYGDN	8	4.67875	5.03408	4.14847	4.39746	4.32668	5.12354	4.14242	NaN	-1.54751	0.310805	4.66971
AT2G28190.1	185	___1	AT2G28190.1	>AT2G28190.1 | Symbols: CSD2, CZSOD2 | copper/zinc superoxide dismutase 2 | chr2:12014548-12016303 FORWARD LENGTH=216	4.5616e-37	179.35	133.36	164.81	1	NaN	NaN	NaN	NaN	NaN	NaN	1	3.8659e-06	89.231	1	1.38196e-09	101.53	NaN	NaN	NaN	NaN	NaN	NaN	NaN	NaN	NaN	3		-0.35953	1	AFVVHELK(1)DDLGK	AFVVHELK(164.81)DDLGK(-164.81)	GPNSVVGRAFVVHELKDDLGKGGHELSLTTG	8	NaN	0.701061	0.731542	NaN	NaN	0.808838	0.838383	NaN	NaN	NaN	NaN
AT2G28290.2;AT2G28290.3;AT2G28290.1	377;377;377	___1	AT2G28290.2	>AT2G28290.2 | Symbols: SYD, CHR3 | P-loop containing nucleoside triphosphate hydrolases superfamily protein | chr2:12056771-12072950 FORWARD LENGTH=3529;>AT2G28290.3 | Symbols: SYD, CHR3 | P-loop containing nucleoside triphosphate hydrolases superfamily p	1.26801e-14	125.67	88.058	125.67	1	NaN	NaN	NaN	NaN	NaN	NaN	1	0.00196154	65.231	1	0.000796016	73.279	NaN	NaN	NaN	NaN	NaN	NaN	NaN	NaN	NaN	3		-0.36899	1	LGEK(1)SFANTVFSDGQK	LGEK(125.67)SFANTVFSDGQK(-125.67)	MDFSSKETERSRLGEKSFANTVFSDGQKLLA	4	NaN	1.9875	3.70262	NaN	NaN	2.11756	3.73593	NaN	NaN	NaN	NaN
AT2G28900.1	51	___1	AT2G28900.1	>AT2G28900.1 | Symbols: OEP16, ATOEP16-L, ATOEP16-1, OEP16-1 | outer plastid envelope protein 16-1 | chr2:12414423-12415459 REVERSE LENGTH=148	9.514e-06	113.76	66.045	39.561	1	NaN	NaN	NaN	NaN	NaN	NaN	1	1.87556e-05	80.96	1	9.514e-06	113.76	NaN	NaN	NaN	NaN	NaN	NaN	NaN	NaN	NaN	3	+	-0.27185	1	SLAEDTYK(1)AIDK	SLAEDTYK(39.56)AIDK(-39.56)	IGAVGVTKSLAEDTYKAIDKGSLSKSTLEHA	8	NaN	0.882134	0.544351	NaN	NaN	0.984626	0.639984	NaN	NaN	NaN	NaN
AT2G34480.1	20	___1	AT2G34480.1	>AT2G34480.1 | Symbols: | Ribosomal protein L18ae/LX family protein | chr2:14532916-14534161 REVERSE LENGTH=178	0.00646294	59.198	44.055	43.68	1	0	NaN	NaN	NaN	NaN	NaN	1	0.00646294	59.198	1	0.0179741	50.354	NaN	NaN	NaN	NaN	NaN	NaN	NaN	NaN	NaN	2		1.665	1	ALPTEK(1)DVQPK	ALPTEK(43.68)DVQPK(-43.68)	RFHQYQVVGRALPTEKDVQPKIYRMKLWATN	6	0.314058	-0.239566	0.371068	-0.215061	NaN	-0.112444	0.449671	NaN	NaN	NaN	0.314058
AT2G36720.1	212	___1	AT2G36720.1	>AT2G36720.1 | Symbols: | Acyl-CoA N-acyltransferase with RING/FYVE/PHD-type zinc finger domain | chr2:15393447-15399189 FORWARD LENGTH=1007	5.22447e-09	118.9	70.303	93.623	1	0	NaN	NaN	NaN	NaN	NaN	1	0.0423945	44.543	1	0.011376	56.936	1	0.0099061	58.172	NaN	NaN	NaN	NaN	NaN	NaN	2		0.16287	1	TAQIYK(1)SIVR	TAQIYK(93.62)SIVR	EKKKHGSFKRTAQIYKSIVRMKKVNNLVPEN	6	-0.367341	0.494364	0.473791	-0.616746	NaN	0.63264	0.526327	-1.85423	NaN	NaN	-0.367341
AT2G36880.2;AT2G36880.1;AT4G01850.2;AT4G01850.1	364;364;364;364	___1	AT2G36880.2;AT4G01850.2	>AT2G36880.2 | Symbols: MAT3 | methionine adenosyltransferase 3 | chr2:15479721-15480893 REVERSE LENGTH=390;>AT2G36880.1 | Symbols: MAT3 | methionine adenosyltransferase 3 | chr2:15479721-15480893 REVERSE LENGTH=390;>AT4G01850.2 | Symbols: SAM-2, MAT2, SAM	0.00486305	46.069	38.704	38.445	1	0	NaN	NaN	NaN	NaN	NaN	1	0.00486305	46.069	1	0.0117382	38.445	NaN	NaN	NaN	NaN	NaN	NaN	NaN	NaN	NaN	3	+	1.1318	1	FQK(1)TAAYGHFGR	FQK(38.45)TAAYGHFGR	AINLDLKRGGNFRFQKTAAYGHFGRDDPDFT;TINLDLKRGGNGRFQKTAAYGHFGRDDPDFT	3	0.633292	-0.664448	-0.122739	0.417812	NaN	-0.62069	-0.129217	NaN	NaN	NaN	0.633292
AT2G37470.1	23	___1	AT2G37470.1	>AT2G37470.1 | Symbols: | Histone superfamily protein | chr2:15736832-15737248 FORWARD LENGTH=138	8.52395e-05	85.862	37.313	85.862	1	0.999785	0.0267748	36.519	1	0.035004	67.897	1	0.0347213	68.016	1	0.0378696	66.692	NaN	NaN	NaN	0.999995	0.015021	57.106	NaN	NaN	NaN	2	+	0.32429	1;2	APAEK(1)LPK	APAEK(85.86)LPK(-85.86)	KKPAEKKPAGKAPAEKLPKAEKKISKDAGGS	5	1.51617	1.37022	1.43632	NaN	1.01635	1.45985	1.69755	NaN	NaN	NaN	NaN
AT2G37660.1	252	___1	AT2G37660.1	>AT2G37660.1 | Symbols: | NAD(P)-binding Rossmann-fold superfamily protein | chr2:15795481-15796977 REVERSE LENGTH=325	5.73616e-15	116.24	67.954	98.592	1	1	0.000599288	70.089	NaN	NaN	NaN	1	0.000706849	75.483	1	0.00316156	61.11	NaN	NaN	NaN	NaN	NaN	NaN	NaN	NaN	NaN	2		0.17438	1	AGGLQDK(1)DGGIR	AGGLQDK(98.59)DGGIR	SGIPYTIIRAGGLQDKDGGIRELLVGKDDEL	7	0.173127	1.01956	-0.249627	-0.294668	NaN	1.16047	-0.0110662	NaN	NaN	NaN	0.173128
AT2G38540.1	107	___1	AT2G38540.1	>AT2G38540.1 | Symbols: LP1, LTP1, ATLTP1 | lipid transfer protein 1 | chr2:16130418-16130893 FORWARD LENGTH=118	0.000269031	48.216	44.354	48.216	1	NaN	NaN	NaN	NaN	NaN	NaN	0	NaN	NaN	1	0.000269031	48.216	NaN	NaN	NaN	NaN	NaN	NaN	NaN	NaN	NaN	3	+	-0.020093	1	ACGVNIPYK(1)ISTSTNCK	ACGVNIPYK(48.22)ISTSTNCK(-48.22)	RAAGIPKACGVNIPYKISTSTNCKTVR____	9	NaN	-0.610213	1.47013	NaN	NaN	-0.49352	1.7349	NaN	NaN	NaN	NaN
AT2G39730.1;AT2G39730.3;AT2G39730.2	218;218;218	___1	AT2G39730.1;AT2G39730.2	>AT2G39730.1 | Symbols: RCA | rubisco activase | chr2:16570951-16573345 REVERSE LENGTH=474;>AT2G39730.3 | Symbols: RCA | rubisco activase | chr2:16571174-16573345 REVERSE LENGTH=441;>AT2G39730.2 | Symbols: RCA | rubisco activase | chr2:16571046-16573345 RE	0.00029669	135.71	65.717	48.284	1	1	0.0172585	95.502	1	0.00381111	117.89	1	0.00029669	127.68	1	0.00381111	117.89	1	0.00542523	116.05	1	0.0297332	76.1	NaN	NaN	NaN	3	+	0.59113	1	YREAADLIK(1)K	YREAADLIK(48.28)K(-48.28)	AKLIRQRYREAADLIKKGKMCCLFINDLDAG	9	0.335311	-0.147857	-0.120883	0.00245056	0.0581087	-0.0955737	-0.0935602	-0.345418	-0.506189	NaN	0.290778
AT2G39730.1;AT2G39730.3;AT2G39730.2	368;368;368	___1	AT2G39730.1;AT2G39730.2	>AT2G39730.1 | Symbols: RCA | rubisco activase | chr2:16570951-16573345 REVERSE LENGTH=474;>AT2G39730.3 | Symbols: RCA | rubisco activase | chr2:16571174-16573345 REVERSE LENGTH=441;>AT2G39730.2 | Symbols: RCA | rubisco activase | chr2:16571046-16573345 RE	1.4513e-07	141.13	100.65	51.463	1	1	0.0256192	45.28	1	0.0390973	41.242	1	3.26187e-05	78.324	1	8.8841e-06	141.13	1	1.4513e-07	122.39	NaN	NaN	NaN	1	7.0807e-07	131.69	2		-0.94492	1	FVESLGVEK(1)IGK	FVESLGVEK(51.46)IGK(-51.46)	YDDEVRKFVESLGVEKIGKRLVNSREGPPVF	9	-0.365546	-0.0558762	1.36688	-0.620801	-0.64862	0.0154976	1.34084	-2.05667	NaN	-2.31603	-0.372729
AT2G39730.1;AT2G39730.3;AT2G39730.2	221;221;221	___1	AT2G39730.1;AT2G39730.2	>AT2G39730.1 | Symbols: RCA | rubisco activase | chr2:16570951-16573345 REVERSE LENGTH=474;>AT2G39730.3 | Symbols: RCA | rubisco activase | chr2:16571174-16573345 REVERSE LENGTH=441;>AT2G39730.2 | Symbols: RCA | rubisco activase | chr2:16571046-16573345 RE	4.44546e-23	119.8	107.31	86.488	1	NaN	NaN	NaN	NaN	NaN	NaN	1	4.44546e-23	119.8	1	4.0975e-06	86.488	NaN	NaN	NaN	NaN	NaN	NaN	NaN	NaN	NaN	2	+	0.1956	1	GK(1)MCCLFINDLDAGAGR	GK(86.49)MCCLFINDLDAGAGR	IRQRYREAADLIKKGKMCCLFINDLDAGAGR	2	NaN	0.0190613	-0.0877344	NaN	NaN	0.11063	-0.0277203	NaN	NaN	NaN	NaN
AT2G39730.1;AT2G39730.3;AT2G39730.2	302;302;302	___1	AT2G39730.1;AT2G39730.2	>AT2G39730.1 | Symbols: RCA | rubisco activase | chr2:16570951-16573345 REVERSE LENGTH=474;>AT2G39730.3 | Symbols: RCA | rubisco activase | chr2:16571174-16573345 REVERSE LENGTH=441;>AT2G39730.2 | Symbols: RCA | rubisco activase | chr2:16571046-16573345 RE	8.08782e-09	110.08	88.527	35.677	1	1	0.00152039	72.29	NaN	NaN	NaN	1	0.0322209	42.083	1	0.00111168	73.881	1	0.000318201	99.5	NaN	NaN	NaN	1	0.00208596	70.089	2	+	2.8621	1	MEK(1)FYWAPTR	MEK(35.68)FYWAPTR	FSTLYAPLIRDGRMEKFYWAPTREDRIGVCK	3	0.0630887	-0.366485	-0.140124	-0.179596	NaN	-0.279827	-0.0626743	-0.288646	NaN	-0.514738	0.0630888
AT2G39730.2	438	___1	AT2G39730.2	>AT2G39730.2 | Symbols: RCA | rubisco activase | chr2:16571046-16573345 REVERSE LENGTH=446	6.86662e-29	173.04	133.1	155.47	1	0.990438	0.000510566	71.879	NaN	NaN	NaN	NaN	NaN	NaN	1	0.00186699	70.942	0.998218	2.67725e-10	94.717	0	NaN	NaN	NaN	NaN	NaN	2		-0.08559	1	GTFYGK(1)TEEK	GTFYGK(155.47)TEEK(-155.47)	GDANADAIGRGTFYGKTEEKEPSK_______	6	1.11363	NaN	1.62562	0.889785	NaN	NaN	1.66127	-1.97047	-0.868595	NaN	1.11363
AT2G40590.1;AT2G40510.1;AT3G56340.1	66;66;66	___1	AT2G40590.1;AT3G56340.1	>AT2G40590.1 | Symbols: | Ribosomal protein S26e family protein | chr2:16945215-16946345 REVERSE LENGTH=131;>AT2G40510.1 | Symbols: | Ribosomal protein S26e family protein | chr2:16918506-16919623 FORWARD LENGTH=133;>AT3G56340.1 | Symbols: | Ribosomal p	2.09083e-13	91.317	85.043	39.905	1	0	NaN	NaN	NaN	NaN	NaN	1	0.0290814	37.157	1	8.01801e-12	91.317	NaN	NaN	NaN	NaN	NaN	NaN	NaN	NaN	NaN	3		-0.19288	1	DVQEASVYEGYTLPK(1)LYAK	DVQEASVYEGYTLPK(39.9)LYAK(-39.9)	RDVQEASVYEGYTLPKLYAKTQYCVSCAIHS	15	-1.02729	NaN	0.376377	-1.36279	NaN	NaN	0.478427	NaN	NaN	NaN	-1.02729
AT2G41220.1;AT5G04140.1;AT5G04140.2	952;950;976	___1	AT2G41220.1;AT5G04140.1	>AT2G41220.1 | Symbols: GLU2 | glutamate synthase 2 | chr2:17177934-17188388 FORWARD LENGTH=1629;>AT5G04140.1 | Symbols: GLU1, GLS1, GLUS, FD-GOGAT | glutamate synthase 1 | chr5:1130031-1138186 FORWARD LENGTH=1622;>AT5G04140.2 | Symbols: GLU1, GLS1, GLUS,	0.00253515	82.417	22.509	57.347	1	1	0.0466296	48.284	1	0.0428311	49.3	1	0.0146784	66.056	1	0.00253515	82.417	NaN	NaN	NaN	NaN	NaN	NaN	NaN	NaN	NaN	2	+	-0.37568	1	DLLEFK(1)SDR	DLLEFK(57.35)SDR	LANRPITVFRDLLEFKSDRNPIPVGKVEPAS;LSNRPVNVLRDLLEFKSDRAPIPVGKVEPAV	6	0.288168	-0.184441	-0.157949	0.0243196	0.0304067	-0.142099	0.0119952	NaN	NaN	NaN	0.29443
AT2G45290.1;AT3G60750.2;AT3G60750.1	347;346;347	___1	AT2G45290.1;AT3G60750.2	>AT2G45290.1 | Symbols: | Transketolase | chr2:18672737-18675589 FORWARD LENGTH=741;>AT3G60750.2 | Symbols: | Transketolase | chr3:22454004-22456824 FORWARD LENGTH=740;>AT3G60750.1 | Symbols: | Transketolase | chr3:22454004-22456824 FORWARD LENGTH=741	2.09051e-09	75.533	71.891	75.533	1	0	NaN	NaN	NaN	NaN	NaN	1	0.0281611	36.207	1	2.09051e-09	75.533	NaN	NaN	NaN	NaN	NaN	NaN	NaN	NaN	NaN	3	+	0.55693	1	ANSYSVHGAALGEK(1)EVEATR	ANSYSVHGAALGEK(75.53)EVEATR	NKANSYSVHGAALGEKEVEATRNNLGWPYEP	14	-0.0687254	NaN	0.33348	-0.264131	NaN	NaN	0.330066	NaN	NaN	NaN	-0.0687254
AT2G45990.2;AT2G45990.1;AT2G45990.3;AT2G45990.4	149;149;149;149	___1	AT2G45990.2	>AT2G45990.2 | Symbols: | unknown protein;FUNCTIONS IN: molecular_function unknown;INVOLVED IN: biological_process unknown;LOCATED IN: chloroplast;EXPRESSED IN: 22 plant structures;EXPRESSED DURING: 13 growth stages;Has 312 Blast hits to 312 protein	7.36465e-07	84.508	77.821	60.55	1	NaN	NaN	NaN	NaN	NaN	NaN	1	0.00568023	49.595	1	0.000871046	56.514	1	2.26938e-05	81.656	NaN	NaN	NaN	1	7.36465e-07	84.508	3	+	-1.0353	1	FYPGVSDALK(1)FASSK	FYPGVSDALK(60.55)FASSK(-60.55)	WIGANRFYPGVSDALKFASSKIYIVTTKQGR	10	NaN	-0.111945	1.08216	NaN	NaN	-0.0648421	1.10271	-2.68975	NaN	-3.15341	NaN
AT2G46820.2;AT2G46820.1	162;162	___1	AT2G46820.2	>AT2G46820.2 | Symbols: PTAC8, TMP14, PSAP, PSI-P | photosystem I P subunit | chr2:19243729-19244870 FORWARD LENGTH=174;>AT2G46820.1 | Symbols: PTAC8, TMP14, PSAP, PSI-P | photosystem I P subunit | chr2:19243729-19244870 FORWARD LENGTH=174	0.000657369	128.86	57.004	128.86	1	1	0.0104969	83.948	1	0.0451717	63.816	1	0.000657369	123.35	1	0.0764362	53.517	NaN	NaN	NaN	NaN	NaN	NaN	1	0.010132	85.862	2		0.67784	1	EALFEK(1)VK	EALFEK(128.86)VK(-128.86)	YKNLVFKPDREALFEKVKSTYKDILGSS___	6	-0.406017	-0.196872	0.0658534	-0.655149	-0.761678	-0.169647	0.0957124	NaN	NaN	-0.852355	-0.368831
AT2G46820.2;AT2G46820.1	153;153	___1	AT2G46820.2	>AT2G46820.2 | Symbols: PTAC8, TMP14, PSAP, PSI-P | photosystem I P subunit | chr2:19243729-19244870 FORWARD LENGTH=174;>AT2G46820.1 | Symbols: PTAC8, TMP14, PSAP, PSI-P | photosystem I P subunit | chr2:19243729-19244870 FORWARD LENGTH=174	0.0101236	90.15	32.292	90.15	1	1	0.0101307	85.67	1	0.0428939	64.711	1	0.0538685	60.398	1	0.0381715	66.568	1	0.0101236	84.615	1	0.0428939	64.711	1	0.0428939	64.711	2		-0.45103	1	NLVFK(1)PDR	NLVFK(90.15)PDR	GIGYTGWFTYKNLVFKPDREALFEKVKSTYK	5	-0.382957	0.306262	-0.612211	-0.718521	-0.628965	0.359184	-0.537843	-0.230753	-0.435456	-0.10771	-0.439833
AT2G46820.2;AT2G46820.1	168;168	___1	AT2G46820.2	>AT2G46820.2 | Symbols: PTAC8, TMP14, PSAP, PSI-P | photosystem I P subunit | chr2:19243729-19244870 FORWARD LENGTH=174;>AT2G46820.1 | Symbols: PTAC8, TMP14, PSAP, PSI-P | photosystem I P subunit | chr2:19243729-19244870 FORWARD LENGTH=174	2.92297e-09	117.02	111.71	76.228	1	NaN	NaN	NaN	NaN	NaN	NaN	0	NaN	NaN	1	0.00931715	58.889	NaN	NaN	NaN	NaN	NaN	NaN	NaN	NaN	NaN	2		-0.018935	1	STYK(1)DILGSS	STYK(76.23)DILGSS	KPDREALFEKVKSTYKDILGSS_________	4	NaN	-0.17275	-0.024036	NaN	NaN	-0.120529	-0.0540844	NaN	NaN	NaN	NaN
AT2G47210.1	431	___1	AT2G47210.1	>AT2G47210.1 | Symbols: | myb-like transcription factor family protein | chr2:19379039-19382204 FORWARD LENGTH=441	3.70501e-06	114.72	102.09	83.182	1	1	0.000358574	68.536	NaN	NaN	NaN	NaN	NaN	NaN	1	3.70501e-06	114.72	1	1.70276e-06	98.898	1	1.70157e-06	83.182	NaN	NaN	NaN	3	+	-0.45323	1	QADTPSPAHK(1)R	QADTPSPAHK(83.18)R	RKGPGRQADTPSPAHKRPRKLKASDL_____	10	2.22073	NaN	2.0726	2.02903	NaN	NaN	2.01293	-0.59392	-0.00715905	NaN	2.22073
AT2G47610.1;AT3G62870.1	220;219	___1	AT2G47610.1;AT3G62870.1	>AT2G47610.1 | Symbols: | Ribosomal protein L7Ae/L30e/S12e/Gadd45 family protein | chr2:19529854-19531401 FORWARD LENGTH=257;>AT3G62870.1 | Symbols: | Ribosomal protein L7Ae/L30e/S12e/Gadd45 family protein | chr3:23242862-23244273 REVERSE LENGTH=256	0.00109101	76.073	68.54	52.576	1	0	NaN	NaN	NaN	NaN	NaN	1	0.0179741	50.354	1	0.0384456	43.68	NaN	NaN	NaN	NaN	NaN	NaN	NaN	NaN	NaN	2	+	-0.23274	1	ANFNDK(1)YEEYR	ANFNDK(52.58)YEEYR	EFSKILEAIKANFNDKYEEYRKKWGGGIMGS	6	0.396817	-0.298886	-0.19774	0.0612924	NaN	-0.173677	-0.123931	NaN	NaN	NaN	0.396817
AT3G01280.1	21	___1	AT3G01280.1	>AT3G01280.1 | Symbols: VDAC1, ATVDAC1 | voltage dependent anion channel 1 | chr3:85754-87612 FORWARD LENGTH=276	0.00767782	42.083	34.3	42.083	1	NaN	NaN	NaN	NaN	NaN	NaN	0	NaN	NaN	1	0.00767782	42.083	NaN	NaN	NaN	NaN	NaN	NaN	NaN	NaN	NaN	3	+	-0.16528	1	DLLYK(1)DHNSDQK	DLLYK(42.08)DHNSDQK(-42.08)	GLYTEIGKKARDLLYKDHNSDQKFSITTFSP	5	NaN	-0.222515	0.516491	NaN	NaN	-0.143978	0.45338	NaN	NaN	NaN	NaN
AT3G01500.1;AT3G01500.2;AT3G01500.3	56;133;133	___1	AT3G01500.1;AT3G01500.3	>AT3G01500.1 | Symbols: CA1, ATBCA1, SABP3, ATSABP3 | carbonic anhydrase 1 | chr3:194853-196716 REVERSE LENGTH=270;>AT3G01500.2 | Symbols: CA1 | carbonic anhydrase 1 | chr3:194853-197873 REVERSE LENGTH=347;>AT3G01500.3 | Symbols: CA1 | carbonic anhydrase 1	2.57485e-15	153.09	126.38	115.34	1	1	0.000317784	67.997	NaN	NaN	NaN	1	0.00623877	55.724	1	3.37204e-14	153.09	1	7.62797e-10	110.38	NaN	NaN	NaN	1	2.57485e-15	115.34	3	+	-0.66681	1	AFDPVETIK(1)QGFIK	AFDPVETIK(115.34)QGFIK(-115.34)	GTSSDKKAFDPVETIKQGFIKFKKEKYETNP	9	-1.31897	-0.344337	3.03848	-1.57497	NaN	-0.301799	3.02997	-5.45501	NaN	-3.90953	-1.31897
AT3G01500.1;AT3G01500.2;AT3G01500.3	61;138;138	___1	AT3G01500.1;AT3G01500.3	>AT3G01500.1 | Symbols: CA1, ATBCA1, SABP3, ATSABP3 | carbonic anhydrase 1 | chr3:194853-196716 REVERSE LENGTH=270;>AT3G01500.2 | Symbols: CA1 | carbonic anhydrase 1 | chr3:194853-197873 REVERSE LENGTH=347;>AT3G01500.3 | Symbols: CA1 | carbonic anhydrase 1	0.000322694	125.25	63.762	125.25	1	1	0.0583205	68.787	1	0.0993994	58.286	0	NaN	NaN	1	0.104074	57.281	1	0.0648957	67.032	NaN	NaN	NaN	NaN	NaN	NaN	2		-0.17609	1	QGFIK(1)FK	QGFIK(125.25)FK(-125.25)	KKAFDPVETIKQGFIKFKKEKYETNPALYGE	5	-1.37936	-0.561388	1.68966	-1.65872	-1.65735	-0.521225	1.72771	-3.65821	NaN	NaN	-1.38398
AT3G01500.1;AT3G01500.2;AT3G01500.3	233;310;310	___1	AT3G01500.1;AT3G01500.3	>AT3G01500.1 | Symbols: CA1, ATBCA1, SABP3, ATSABP3 | carbonic anhydrase 1 | chr3:194853-196716 REVERSE LENGTH=270;>AT3G01500.2 | Symbols: CA1 | carbonic anhydrase 1 | chr3:194853-197873 REVERSE LENGTH=347;>AT3G01500.3 | Symbols: CA1 | carbonic anhydrase 1	5.19361e-15	128.73	95.581	128.73	1	NaN	NaN	NaN	NaN	NaN	NaN	1	0.00163758	67.136	1	0.000179693	79.394	NaN	NaN	NaN	NaN	NaN	NaN	NaN	NaN	NaN	3		-0.56439	1	GTLALK(1)GGYYDFVK	GTLALK(128.73)GGYYDFVK(-128.73)	YPFVREGLVKGTLALKGGYYDFVKGAFELWG	6	NaN	-0.623799	2.72375	NaN	NaN	-0.572801	2.74178	NaN	NaN	NaN	NaN
AT3G01500.1;AT3G01500.2;AT3G01500.3;AT5G14740.2;AT5G14740.1;AT5G14740.4;AT5G14740.3;AT5G14740.5	66;143;143;66;138;138;138;138	___1	AT3G01500.1;AT3G01500.3;AT5G14740.2	>AT3G01500.1 | Symbols: CA1, ATBCA1, SABP3, ATSABP3 | carbonic anhydrase 1 | chr3:194853-196716 REVERSE LENGTH=270;>AT3G01500.2 | Symbols: CA1 | carbonic anhydrase 1 | chr3:194853-197873 REVERSE LENGTH=347;>AT3G01500.3 | Symbols: CA1 | carbonic anhydrase 1	2.83242e-80	203.06	162.19	178.02	1	1	0.000153814	75.911	NaN	NaN	NaN	1	1.88882e-09	108.96	1	6.16707e-12	98.281	1	2.36515e-16	164.01	NaN	NaN	NaN	1	3.1782e-15	117.18	2		1.2125	1	EK(1)YETNPALYGELAK	EK(178.02)YETNPALYGELAK(-178.02)	PVERIKEGFVTFKKEKYETNPALYGELAKGQ;PVETIKQGFIKFKKEKYETNPALYGELAKGQ	2	-0.303757	0.237931	0.712788	-0.736629	NaN	0.441696	0.736966	-1.8535	NaN	-1.68001	-0.303757
AT3G01500.1;AT3G01500.2;AT3G01500.3;AT5G14740.2;AT5G14740.1;AT5G14740.4;AT5G14740.3;AT5G14740.5	123;200;200;123;195;195;195;195	___1	AT3G01500.1;AT3G01500.3;AT5G14740.2	>AT3G01500.1 | Symbols: CA1, ATBCA1, SABP3, ATSABP3 | carbonic anhydrase 1 | chr3:194853-196716 REVERSE LENGTH=270;>AT3G01500.2 | Symbols: CA1 | carbonic anhydrase 1 | chr3:194853-197873 REVERSE LENGTH=347;>AT3G01500.3 | Symbols: CA1 | carbonic anhydrase 1	2.34829e-05	80.96	60.375	78.814	1	1	0.000166437	72.891	1	0.000273604	66.004	1	2.34829e-05	80.96	1	0.000102197	74.475	NaN	NaN	NaN	NaN	NaN	NaN	NaN	NaN	NaN	2		0.60305	1	NIANMVPPFDK(1)VK	NIANMVPPFDK(78.81)VK(-78.81)	AFVVRNIANMVPPFDKVKYAGVGAAIEYAVL;AFVVRNIANMVPPFDKVKYGGVGAAIEYAVL	11	-0.878351	-0.447367	1.29389	-1.52176	-1.42752	-0.362603	1.3709	NaN	NaN	NaN	-0.935779
AT3G01500.1;AT3G01500.2;AT3G01500.3	125;202;202	___1	AT3G01500.1;AT3G01500.3	>AT3G01500.1 | Symbols: CA1, ATBCA1, SABP3, ATSABP3 | carbonic anhydrase 1 | chr3:194853-196716 REVERSE LENGTH=270;>AT3G01500.2 | Symbols: CA1 | carbonic anhydrase 1 | chr3:194853-197873 REVERSE LENGTH=347;>AT3G01500.3 | Symbols: CA1 | carbonic anhydrase 1	2.21375e-31	148.44	134.55	138.66	1	NaN	NaN	NaN	NaN	NaN	NaN	1	2.21375e-31	130.01	1	3.14796e-30	148.44	NaN	NaN	NaN	NaN	NaN	NaN	1	2.03567e-30	138.66	3	+	0.022833	1	VK(1)YGGVGAAIEYAVLHLK	VK(138.66)YGGVGAAIEYAVLHLK(-138.66)	VVRNIANMVPPFDKVKYGGVGAAIEYAVLHL	2	NaN	-0.615663	0.109654	NaN	NaN	-0.484873	0.201278	NaN	NaN	-2.3957	NaN
AT3G02230.1;AT3G08900.1;AT5G15650.1	89;85;89	___1	AT3G02230.1;AT5G15650.1	>AT3G02230.1 | Symbols: RGP1, ATRGP1 | reversibly glycosylated polypeptide 1 | chr3:415463-417304 FORWARD LENGTH=357;>AT3G08900.1 | Symbols: RGP3, RGP | reversibly glycosylated polypeptide 3 | chr3:2708347-2709714 REVERSE LENGTH=362;>AT5G15650.1 | Symbols:	0.0011949	69.03	67.519	69.03	1	0	NaN	NaN	NaN	NaN	NaN	NaN	NaN	NaN	1	0.0011949	69.03	NaN	NaN	NaN	NaN	NaN	NaN	NaN	NaN	NaN	2	+	0.43763	1	ASCISFK(1)DSACR	ASCISFK(69.03)DSACR	DINRILGPKASCISFKDSACRCFGYMVSKKK	7	0.147046	NaN	0.0460122	-0.320684	NaN	NaN	0.0643743	NaN	NaN	NaN	0.147046
AT3G02360.2;AT3G02360.1	90;90	___1	AT3G02360.2	>AT3G02360.2 | Symbols: | 6-phosphogluconate dehydrogenase family protein | chr3:482498-483958 FORWARD LENGTH=486;>AT3G02360.1 | Symbols: | 6-phosphogluconate dehydrogenase family protein | chr3:482498-483958 FORWARD LENGTH=486	1.13202e-05	49.708	41.999	49.708	1	NaN	NaN	NaN	NaN	NaN	NaN	0	NaN	NaN	1	1.13202e-05	49.708	NaN	NaN	NaN	NaN	NaN	NaN	NaN	NaN	NaN	3	+	-0.21949	1	AGSPVDQTIK(1)TLSAYLEK	AGSPVDQTIK(49.71)TLSAYLEK(-49.71)	IIMLVKAGSPVDQTIKTLSAYLEKGDCIVDG	10	NaN	-0.31581	0.45793	NaN	NaN	-0.153158	0.561068	NaN	NaN	NaN	NaN
AT3G02530.1;AT5G16070.1	391;390	___1	AT3G02530.1;AT5G16070.1	>AT3G02530.1 | Symbols: | TCP-1/cpn60 chaperonin family protein | chr3:528806-532457 REVERSE LENGTH=535;>AT5G16070.1 | Symbols: | TCP-1/cpn60 chaperonin family protein | chr5:5247549-5251050 REVERSE LENGTH=535	0.000678813	55.755	48.458	55.755	1	NaN	NaN	NaN	NaN	NaN	NaN	1	0.00177008	47.037	1	0.000678813	55.755	NaN	NaN	NaN	NaN	NaN	NaN	NaN	NaN	NaN	3	+	-0.3337	1	GPNDHTIAQIK(1)DAVR	GPNDHTIAQIK(55.75)DAVR	TILIKGPNDHTIAQIKDAVRDGLRSVKNTIE;TILIKGPNDHTIAQIKDAVRDGLRSVKNTLE	11	NaN	0.0941009	0.236147	NaN	NaN	0.130799	0.216032	NaN	NaN	NaN	NaN
AT3G03780.3;AT3G03780.2;AT3G03780.1;AT5G17920.2;AT5G17920.1	688;688;688;688;688	___1	AT3G03780.3;AT5G17920.2	>AT3G03780.3 | Symbols: ATMS2, MS2 | methionine synthase 2 | chr3:957602-960740 FORWARD LENGTH=765;>AT3G03780.2 | Symbols: ATMS2, MS2 | methionine synthase 2 | chr3:957602-960740 FORWARD LENGTH=765;>AT3G03780.1 | Symbols: ATMS2, MS2 | methionine synthase 2	1.43144e-30	114.75	104.5	114.75	1	NaN	NaN	NaN	NaN	NaN	NaN	1	4.27878e-10	82.635	1	1.62006e-07	57.142	1	1.43144e-30	114.75	NaN	NaN	NaN	NaN	NaN	NaN	3	+	0.21988	1	EGVK(1)YGAGIGPGVYDIHSPR	EGVK(114.75)YGAGIGPGVYDIHSPR	SRSDEKLLSVFREGVKYGAGIGPGVYDIHSP	4	NaN	0.0736831	-0.149129	NaN	NaN	0.147307	0.14178	-0.0765542	NaN	NaN	NaN
AT3G03780.3;AT3G03780.2;AT3G03780.1;AT5G17920.2;AT5G17920.1;AT5G20980.2;AT5G20980.1	18;18;18;18;18;66;66	___1	AT3G03780.3;AT5G17920.2;AT5G20980.2	>AT3G03780.3 | Symbols: ATMS2, MS2 | methionine synthase 2 | chr3:957602-960740 FORWARD LENGTH=765;>AT3G03780.2 | Symbols: ATMS2, MS2 | methionine synthase 2 | chr3:957602-960740 FORWARD LENGTH=765;>AT3G03780.1 | Symbols: ATMS2, MS2 | methionine synthase 2	4.38625e-79	206.2	170.52	90.348	1	NaN	NaN	NaN	NaN	NaN	NaN	1	1.02153e-06	90.725	1	1.77999e-06	88.768	1	1.16781e-06	90.348	NaN	NaN	NaN	1	1.64792e-09	155.57	3	+	0.13284	1	RELK(1)FALESFWDGK	RELK(90.35)FALESFWDGK(-90.35)	SHIVGYPRIGPKRELKFALESFWDGKTNVDD;SHIVGYPRMGPKRELKFALESFWDGKSSADD;SHIVGYPRMGPKRELKFALESFWDGKSTAED	4	NaN	-0.403675	1.09028	NaN	NaN	-0.249479	1.23548	-0.793157	NaN	-2.18344	NaN
AT3G04590.2;AT3G04590.1	124;124	___1	AT3G04590.2	>AT3G04590.2 | Symbols: | AT hook motif DNA-binding family protein | chr3:1239245-1241603 REVERSE LENGTH=411;>AT3G04590.1 | Symbols: | AT hook motif DNA-binding family protein | chr3:1239213-1241603 REVERSE LENGTH=309	9.45761e-12	148.28	94.713	62.781	1	NaN	NaN	NaN	1	0.0992721	47.039	1	0.00182698	56.493	1	1.62575e-10	76.959	1	2.69494e-07	101.53	1	7.80241e-05	79.492	1	1.69052e-05	80.014	3		-1.407	1;2	YVTPEQALAAK(1)K(1)LASSASSSSAK	YVTPEQALAAK(62.78)K(62.78)LASSASSSSAK(-62.78)	GRPRKYVTPEQALAAKKLASSASSSSAKQRR	11	NaN	1.74054	3.40545	NaN	NaN	1.84764	3.55485	-3.34713	-2.73706	NaN	NaN
AT3G05070.1	20	___1	AT3G05070.1	>AT3G05070.1 | Symbols: | CONTAINS InterPro DOMAIN/s: mRNA splicing factor, Cwf18 (InterPro:IPR013169);Has 292 Blast hits to 292 proteins in 153 species: Archae - 0;Bacteria - 0;Metazoa - 118;Fungi - 83;Plants - 38;Viruses - 11;Other Eukaryotes - 4	0.0129302	109.01	22.489	80.438	1	NaN	NaN	NaN	1	0.0265047	86.095	1	0.0185039	98.523	1	0.0303209	79.809	1	0.0129302	109.01	0	NaN	NaN	1	0.0299169	80.438	2	+	0.037344	1	EALK(1)ALR	EALK(80.44)ALR	DESIEQKAAARKEALKALRAAQELSETKEDG	4	1.86719	1.97732	1.43768	NaN	1.57971	2.03594	1.461	-1.37097	-0.546245	-0.613233	NaN
AT3G06650.1;AT5G49460.1	266;266	___1	AT3G06650.1;AT5G49460.1	>AT3G06650.1 | Symbols: ACLB-1 | ATP-citrate lyase B-1 | chr3:2079247-2082633 REVERSE LENGTH=608;>AT5G49460.1 | Symbols: ACLB-2 | ATP citrate lyase subunit B 2 | chr5:20055048-20058195 FORWARD LENGTH=608	0.00216498	50.088	40.551	50.088	1	NaN	NaN	NaN	NaN	NaN	NaN	0	NaN	NaN	1	0.00216498	50.088	NaN	NaN	NaN	NaN	NaN	NaN	NaN	NaN	NaN	3	+	-0.023436	1	LFK(1)SEVQFGHAGAK	LFK(50.09)SEVQFGHAGAK(-50.09)	KPVVAWVSGTCARLFKSEVQFGHAGAKSGGE	3	NaN	-0.308823	1.04546	NaN	NaN	-0.19962	1.36227	NaN	NaN	NaN	NaN
AT3G07740.1;AT3G07740.4;AT3G07740.2;AT3G07740.3	265;272;194;244	___1	AT3G07740.1	>AT3G07740.1 | Symbols: ADA2A, ATADA2A, HAC10, HXA02, HXA2 | homolog of yeast ADA2 2A | chr3:2470014-2473062 REVERSE LENGTH=548;>AT3G07740.4 | Symbols: ADA2A | homolog of yeast ADA2 2A | chr3:2470014-2473062 REVERSE LENGTH=555;>AT3G07740.2 | Symbols: ADA2A	3.10286e-52	162.79	136.24	54.834	1	NaN	NaN	NaN	NaN	NaN	NaN	1	0.0029585	37.157	1	1.87158e-21	103.88	1	2.3376e-15	96.143	1	1.37638e-08	80.316	1	6.01738e-32	123.55	3	+	0.26281	1	LRLPGEK(1)VPLVTELYGYNLK	LRLPGEK(54.83)VPLVTELYGYNLK(-54.83)	SDRSVGEKKLRLPGEKVPLVTELYGYNLKRE	7	NaN	0.542308	1.2875	NaN	NaN	0.6371	1.28627	-2.70651	-2.86533	-3.04406	NaN
AT3G07790.1	451	___1	AT3G07790.1	>AT3G07790.1 | Symbols: | DGCR14-related | chr3:2487491-2489017 FORWARD LENGTH=508	0.000136049	115.65	105.29	64.918	1	1	0.0123708	79.659	NaN	NaN	NaN	1	0.0194061	76.332	1	0.000136049	115.65	1	0.0555284	64.918	NaN	NaN	NaN	NaN	NaN	NaN	2	+	0.040851	1	TLSPAAQK(1)FFR	TLSPAAQK(64.92)FFR	GSASPNVRTLSPAAQKFFRKAIAKSSSTVDE	8	2.65977	6.62739	5.69623	2.4092	NaN	6.7039	5.72937	NaN	NaN	NaN	2.65976
AT3G08580.2;AT3G08580.1;AT4G28390.1	218;218;217	___1	AT3G08580.2	>AT3G08580.2 | Symbols: AAC1 | ADP/ATP carrier 1 | chr3:2605706-2607030 REVERSE LENGTH=381;>AT3G08580.1 | Symbols: AAC1 | ADP/ATP carrier 1 | chr3:2605706-2607030 REVERSE LENGTH=381;>AT4G28390.1 | Symbols: AAC3, ATAAC3 | ADP/ATP carrier 3 | chr4:14041486-1	0.00260337	94.309	60.931	93.096	1	1	0.00260337	94.309	1	0.0511291	51.276	NaN	NaN	NaN	1	0.00260626	93.096	NaN	NaN	NaN	NaN	NaN	NaN	NaN	NaN	NaN	2		0.039484	1	LANDAK(1)AAK	LANDAK(93.1)AAK(-93.1)	VYSLDYARTRLANDAKAAKKGGGGRQFDGLV	6	0.377503	NaN	-0.464564	-0.150689	-0.47319	NaN	-0.216982	NaN	NaN	NaN	0.569394
AT3G08580.2;AT3G08580.1;AT4G28390.1	345;345;343	___1	AT3G08580.2	>AT3G08580.2 | Symbols: AAC1 | ADP/ATP carrier 1 | chr3:2605706-2607030 REVERSE LENGTH=381;>AT3G08580.1 | Symbols: AAC1 | ADP/ATP carrier 1 | chr3:2605706-2607030 REVERSE LENGTH=381;>AT4G28390.1 | Symbols: AAC3, ATAAC3 | ADP/ATP carrier 3 | chr4:14041486-1	4.14083e-07	84.892	49.24	73.435	1	NaN	NaN	NaN	1	0.0724151	36.417	1	0.00108949	66.267	1	4.14083e-07	84.892	1	0.00610557	56.205	NaN	NaN	NaN	1	0.000259525	73.435	2	+	-0.16605	1	SLFK(1)GAGANILR	SLFK(73.44)GAGANILR	AFKQILKNEGAKSLFKGAGANILRAVAGAGV	4	-0.111648	-0.948113	0.659062	NaN	-0.322415	-0.842077	0.649073	-2.08461	NaN	-0.898431	NaN
AT3G08580.2;AT3G08580.1	336;336	___1	AT3G08580.2	>AT3G08580.2 | Symbols: AAC1 | ADP/ATP carrier 1 | chr3:2605706-2607030 REVERSE LENGTH=381;>AT3G08580.1 | Symbols: AAC1 | ADP/ATP carrier 1 | chr3:2605706-2607030 REVERSE LENGTH=381	0.00440172	99.788	36.065	71.221	1	1	0.0261797	57.532	NaN	NaN	NaN	NaN	NaN	NaN	1	0.0411983	50.108	NaN	NaN	NaN	NaN	NaN	NaN	NaN	NaN	NaN	2		0.28547	1	QILK(1)NEGAK	QILK(71.22)NEGAK(-71.22)	AVKYKSSLDAFKQILKNEGAKSLFKGAGANI	4	0.762561	NaN	0.0925709	0.106884	NaN	NaN	0.200216	NaN	NaN	NaN	0.762561
AT3G08580.2;AT3G08580.1	332;332	___1	AT3G08580.2	>AT3G08580.2 | Symbols: AAC1 | ADP/ATP carrier 1 | chr3:2605706-2607030 REVERSE LENGTH=381;>AT3G08580.1 | Symbols: AAC1 | ADP/ATP carrier 1 | chr3:2605706-2607030 REVERSE LENGTH=381	1.07312e-41	182.35	139.5	107.17	1	1	0.0461074	67.385	1	6.81742e-07	85.813	1	7.85063e-07	84.479	1	3.53312e-06	118.87	NaN	NaN	NaN	NaN	NaN	NaN	1	5.51901e-35	164.04	2		-0.54653	1	SSLDAFK(1)QILK	SSLDAFK(107.17)QILK(-107.17)	TSGEAVKYKSSLDAFKQILKNEGAKSLFKGA	7	-2.22546	-0.53437	2.58745	NaN	-2.46538	-0.464604	2.69022	NaN	NaN	-3.5088	NaN
AT3G08940.2	241	___1	AT3G08940.2	>AT3G08940.2 | Symbols: LHCB4.2 | light harvesting complex photosystem II | chr3:2717717-2718665 FORWARD LENGTH=287	3.04061e-08	122.46	104.87	86.288	1	NaN	NaN	NaN	NaN	NaN	NaN	1	8.3391e-05	71.176	1	0.000500498	91.62	1	3.04061e-08	122.46	1	7.39272e-08	86.288	NaN	NaN	NaN	3	+	0.25669	1	AQLQLAEIK(1)HAR	AQLQLAEIK(86.29)HAR	ASDPVKKAQLQLAEIKHARLAMVGFLGFAVQ	9	NaN	-1.55059	-1.61009	NaN	NaN	-1.50557	-1.51627	-0.98819	-2.05062	NaN	NaN
AT3G08940.2	218	___1	AT3G08940.2	>AT3G08940.2 | Symbols: LHCB4.2 | light harvesting complex photosystem II | chr3:2717717-2718665 FORWARD LENGTH=287	5.07028e-13	110.34	88.534	110.34	1	NaN	NaN	NaN	NaN	NaN	NaN	1	0.000106346	46.494	1	1.74014e-07	72.359	NaN	NaN	NaN	NaN	NaN	NaN	1	0.000272166	64.26	3		0.40204	1	LYPGGK(1)FFDPLGLASDPVK	LYPGGK(110.34)FFDPLGLASDPVK(-110.34)	RNAELDSEKRLYPGGKFFDPLGLASDPVKKA	6	NaN	0.0756011	0.417059	NaN	NaN	0.125651	0.436373	NaN	NaN	NaN	NaN
AT3G10650.1	456	___1	AT3G10650.1	>AT3G10650.1 | Symbols: | BEST Arabidopsis thaliana protein match is: nucleoporin-related (TAIR:AT5G20200.1);Has 61042 Blast hits to 31782 proteins in 2093 species: Archae - 202;Bacteria - 16480;Metazoa - 16017;Fungi - 12552;Plants - 1653;Viruses -	7.55101e-49	167.69	155.98	81.278	1	1	6.73173e-07	89.507	1	0.0143306	47.037	1	2.2422e-14	138.05	1	7.44777e-15	150.22	1	8.67237e-14	147.7	1	7.55101e-49	167.69	NaN	NaN	NaN	3		-0.51105	1	GPALK(1)SLQNVEAPK	GPALK(81.28)SLQNVEAPK(-81.28)	SPSKLSPSMLRGPALKSLQNVEAPKFLGNLP	5	1.44216	1.92877	3.22324	0.80149	0.834145	2.05908	3.43959	-4.23953	NaN	NaN	1.38239
AT3G12780.1	204	___1	AT3G12780.1	>AT3G12780.1 | Symbols: PGK1 | phosphoglycerate kinase 1 | chr3:4061127-4063140 REVERSE LENGTH=481	2.76282e-17	163.71	49.593	110.93	1	0.95973	6.2258e-05	83.692	NaN	NaN	NaN	0.963634	0.00852919	60.55	0.976468	1.63607e-07	92.939	0.961268	1.02861e-06	90.707	0.946348	0.00918338	59.709	0.9954	7.67537e-11	100.11	3		0.65601	1	EEEK(1)NDPEFAK	EEEK(110.93)NDPEFAK(-110.93)	GVLLLENVRFYKEEEKNDPEFAKKLASLADL	4	-0.430684	-0.00209343	0.347234	-0.904953	NaN	0.121546	0.378738	-0.11299	-0.47345	0.129217	-0.430684
AT3G12780.1	200	___1	AT3G12780.1	>AT3G12780.1 | Symbols: PGK1 | phosphoglycerate kinase 1 | chr3:4061127-4063140 REVERSE LENGTH=481	2.05517e-22	130.56	73.514	119.21	1	0.997944	0.000605066	76.759	0.997896	0.00489813	65.219	0.999484	0.0138434	55.724	0.998954	0.00565618	64.244	0.999995	2.39153e-14	115.91	0.999985	3.83659e-14	113.25	0.998733	0.0102635	58.32	2		0.38714	1	FYK(1)EEEK	FYK(119.21)EEEK(-119.21)	LPEGGVLLLENVRFYKEEEKNDPEFAKKLAS	3	-0.291463	-0.124267	1.28905	-0.663488	-0.672543	-0.00124122	1.4489	-2.65154	-0.476619	0.821955	-0.436139
AT3G12780.1	351	___1	AT3G12780.1	>AT3G12780.1 | Symbols: PGK1 | phosphoglycerate kinase 1 | chr3:4061127-4063140 REVERSE LENGTH=481	5.74112e-145	172.24	159.11	38.205	1	NaN	NaN	NaN	NaN	NaN	NaN	1	3.19151e-15	73.459	1	3.03464e-20	84.327	NaN	NaN	NaN	NaN	NaN	NaN	NaN	NaN	NaN	3		0.3094	1	GVSLLLPTDVVVADK(1)FAPDANSK	GVSLLLPTDVVVADK(38.2)FAPDANSK(-38.2)	KGVSLLLPTDVVVADKFAPDANSKIVPASGI	15	NaN	-0.0184396	0.606232	NaN	NaN	0.102322	0.638591	NaN	NaN	NaN	NaN
AT3G12780.1	91	___1	AT3G12780.1	>AT3G12780.1 | Symbols: PGK1 | phosphoglycerate kinase 1 | chr3:4061127-4063140 REVERSE LENGTH=481	6.98253e-17	102.52	83.276	102.52	1	NaN	NaN	NaN	NaN	NaN	NaN	1	0.00736927	54.09	1	6.54432e-07	86.944	NaN	NaN	NaN	NaN	NaN	NaN	NaN	NaN	NaN	2	+	-0.47152	1	SVGDLTSADLK(1)GK	SVGDLTSADLK(102.52)GK(-102.52)	SMAKKSVGDLTSADLKGKKVFVRADLNVPLD	11	NaN	-0.375422	0.528323	NaN	NaN	-0.259979	0.554189	NaN	NaN	NaN	NaN
AT3G14210.1	312	___1	AT3G14210.1	>AT3G14210.1 | Symbols: ESM1 | epithiospecifier modifier 1 | chr3:4729886-4731562 FORWARD LENGTH=392	0.000252815	66.004	57.96	44.511	1	0	NaN	NaN	NaN	NaN	NaN	0	NaN	NaN	1	0.000252815	66.004	NaN	NaN	NaN	NaN	NaN	NaN	NaN	NaN	NaN	2		0.47614	1	GNVHSK(1)LCEYQR	GNVHSK(44.51)LCEYQR	GTHNAYGCGKGNVHSKLCEYQRSYFFFDGRH	6	-0.0808659	-0.453538	0.0625652	-0.255512	NaN	-0.394809	0.023871	NaN	NaN	NaN	-0.0808659
AT3G14415.3;AT3G14415.1;AT3G14415.2;AT3G14150.2;AT3G14150.1;AT3G14130.1	150;150;150;151;151;151	___1	AT3G14415.3	>AT3G14415.3 | Symbols: | Aldolase-type TIM barrel family protein | chr3:4818667-4820748 FORWARD LENGTH=367;>AT3G14415.1 | Symbols: | Aldolase-type TIM barrel family protein | chr3:4818667-4820748 FORWARD LENGTH=367;>AT3G14415.2 | Symbols: | Aldolase-ty	1.99375e-14	112.17	104.1	47.037	1	NaN	NaN	NaN	NaN	NaN	NaN	1	0.000684411	67.136	1	1.18993e-06	86.548	1	1.99375e-14	112.17	NaN	NaN	NaN	1	2.09559e-14	103.88	3	+	-1.1265	1	AGFK(1)AIALTVDTPR	AGFK(47.04)AIALTVDTPR	KVVEQLVRRAEKAGFKAIALTVDTPRLGRRE	4	NaN	-0.263213	-0.160146	NaN	NaN	-0.173661	-0.0359054	-1.28328	NaN	-0.310844	NaN
AT3G14420.2;AT3G14420.1;AT3G14420.4;AT3G14420.5;AT3G14420.6;AT3G14420.3;AT4G18360.1;AT4G18360.2	150;150;131;143;149;150;150;150	___1	AT3G14420.2	>AT3G14420.2 | Symbols: | Aldolase-type TIM barrel family protein | chr3:4821804-4823899 FORWARD LENGTH=367;>AT3G14420.1 | Symbols: | Aldolase-type TIM barrel family protein | chr3:4821804-4823899 FORWARD LENGTH=367;>AT3G14420.4 | Symbols: | Aldolase-ty	1.99375e-14	112.17	104.1	47.037	1	NaN	NaN	NaN	NaN	NaN	NaN	1	0.000684411	67.136	1	1.18993e-06	86.548	1	1.99375e-14	112.17	NaN	NaN	NaN	1	2.09559e-14	103.88	3	+	-1.1265	1	AGFK(1)AIALTVDTPR	AGFK(47.04)AIALTVDTPR	NVVEQLVRRAERAGFKAIALTVDTPRLGRRE	4	NaN	-0.263213	-0.160146	NaN	NaN	-0.173661	-0.0359054	-1.28328	NaN	-0.310844	NaN
AT3G14930.3;AT3G14930.2;AT3G14930.1	95;172;172	___1	AT3G14930.3	>AT3G14930.3 | Symbols: HEME1 | Uroporphyrinogen decarboxylase | chr3:5021290-5022577 FORWARD LENGTH=341;>AT3G14930.2 | Symbols: HEME1 | Uroporphyrinogen decarboxylase | chr3:5020675-5022577 FORWARD LENGTH=418;>AT3G14930.1 | Symbols: HEME1 | Uroporphyrinog	1.30696e-08	84.653	79.523	54.004	1	NaN	NaN	NaN	NaN	NaN	NaN	1	1.30696e-08	84.653	1	5.80301e-05	57.936	NaN	NaN	NaN	NaN	NaN	NaN	NaN	NaN	NaN	3	+	0.51389	1	LHPIDFEK(1)LQFVGDSLK	LHPIDFEK(54)LQFVGDSLK(-54)	RTEEDMKRLHPIDFEKLQFVGDSLKILRREV	8	NaN	-0.328091	1.14363	NaN	NaN	-0.297325	1.19575	NaN	NaN	NaN	NaN
AT3G14930.3;AT3G14930.2;AT3G14930.1	199;276;276	___1	AT3G14930.3	>AT3G14930.3 | Symbols: HEME1 | Uroporphyrinogen decarboxylase | chr3:5021290-5022577 FORWARD LENGTH=341;>AT3G14930.2 | Symbols: HEME1 | Uroporphyrinogen decarboxylase | chr3:5020675-5022577 FORWARD LENGTH=418;>AT3G14930.1 | Symbols: HEME1 | Uroporphyrinog	6.21975e-05	80.632	62.617	76.156	1	NaN	NaN	NaN	NaN	NaN	NaN	1	0.00538754	40.941	1	0.000285281	68.972	1	0.00168936	80.632	NaN	NaN	NaN	1	6.21975e-05	76.156	3	+	0.40821	1	WSK(1)PYIEEIIHAVK	WSK(76.16)PYIEEIIHAVK(-76.16)	SWGGQLTPEMWERWSKPYIEEIIHAVKKRCP	3	NaN	-0.478407	0.579318	NaN	NaN	-0.366113	0.653605	NaN	NaN	-2.45664	NaN
AT3G15190.1	126	___1	AT3G15190.1	>AT3G15190.1 | Symbols: | chloroplast 30S ribosomal protein S20, putative | chr3:5116216-5117412 FORWARD LENGTH=202	0.000906397	78.342	54.087	78.342	1	NaN	NaN	NaN	NaN	NaN	NaN	1	0.108325	40.727	1	0.0132099	61.344	NaN	NaN	NaN	NaN	NaN	NaN	1	0.000906397	78.342	2	+	0.015507	1	VLEALEGLK(1)K	VLEALEGLK(78.34)K(-78.34)	ARTRMKKVLEALEGLKKKTDAQADEIVTVEK	9	NaN	-0.336464	1.87044	NaN	NaN	-0.273395	1.94414	NaN	NaN	-3.51421	NaN
AT3G15360.1	141	___1	AT3G15360.1	>AT3G15360.1 | Symbols: ATHM4, TRX-M4, ATM4 | thioredoxin M-type 4 | chr3:5188448-5189457 FORWARD LENGTH=193	1.4704e-07	85.006	76.392	38.376	1	0	NaN	NaN	NaN	NaN	NaN	1	0.0404571	36.597	1	0.00066011	55.975	1	1.4704e-07	85.006	NaN	NaN	NaN	NaN	NaN	NaN	3		1.8688	1	FYK(1)INTDESPNTANR	FYK(38.38)INTDESPNTANR	VDQLAKDFAGKFKFYKINTDESPNTANRYGI	3	0.268075	0.369829	-0.367036	-0.247594	NaN	0.454281	-0.117695	-0.509471	NaN	NaN	0.268075
AT3G15970.1	18	___1	AT3G15970.1	>AT3G15970.1 | Symbols: | NUP50 (Nucleoporin 50 kDa) protein | chr3:5408982-5410379 REVERSE LENGTH=465	5.84243e-05	147.4	71.183	133.23	1	1	0.0163384	76.228	1	0.152948	39.937	1	0.00522826	111.46	1	0.00661336	105.98	1	0.000842442	121.73	1	0.00522826	111.46	0	NaN	NaN	2		0.63992	1	TALK(1)ELSR	TALK(133.23)ELSR	DSDNAIPFSRKRTALKELSRDNPGLDDDDED	4	3.06742	2.97563	2.54928	2.72115	2.81883	3.00979	2.7386	-2.56081	-0.629121	-0.002209	3.00822
AT3G16640.1	119	___1	AT3G16640.1	>AT3G16640.1 | Symbols: TCTP | translationally controlled tumor protein | chr3:5669709-5670729 REVERSE LENGTH=168	5.59652e-09	152.47	119.38	95.417	1	NaN	NaN	NaN	NaN	NaN	NaN	1	9.47175e-07	97.463	1	1.56972e-06	100.22	1	9.7445e-06	152.47	NaN	NaN	NaN	1	1.77327e-07	120.87	2	+	-0.83644	1	GIEGATK(1)FLLPR	GIEGATK(95.42)FLLPR	EEDQAVFKKGIEGATKFLLPRLSDFQFFVGE	7	NaN	-0.030133	-0.0267293	NaN	NaN	0.0333701	0.106001	-1.17553	NaN	-0.536231	NaN
AT3G16640.1	84	___1	AT3G16640.1	>AT3G16640.1 | Symbols: TCTP | translationally controlled tumor protein | chr3:5669709-5670729 REVERSE LENGTH=168	0.000118382	125.72	66.449	37.327	1	1	0.00777472	60.255	NaN	NaN	NaN	1	0.000118382	92.866	1	0.0616954	46.352	NaN	NaN	NaN	NaN	NaN	NaN	NaN	NaN	NaN	3		-0.56796	1	LQEQPTYDK(1)K	LQEQPTYDK(37.33)K(-37.33)	DIVDTFRLQEQPTYDKKGFIAYIKKYIKLLT	9	NaN	0.0871912	-0.210389	NaN	NaN	0.180148	-0.0102069	NaN	NaN	NaN	NaN
AT3G16640.1	111	___1	AT3G16640.1	>AT3G16640.1 | Symbols: TCTP | translationally controlled tumor protein | chr3:5669709-5670729 REVERSE LENGTH=168	3.6245e-06	95.273	83.214	70.942	1	NaN	NaN	NaN	1	0.0323285	36.417	1	0.00911668	95.273	1	0.00137321	71.176	NaN	NaN	NaN	NaN	NaN	NaN	NaN	NaN	NaN	3	+	-0.52027	1	LSEEDQAVFK(1)K	LSEEDQAVFK(70.94)K(-70.94)	KLLTPKLSEEDQAVFKKGIEGATKFLLPRLS	10	-0.582685	0.212383	0.387959	NaN	-0.818045	0.303576	0.466895	NaN	NaN	NaN	NaN
AT3G16950.1;AT3G16950.2	476;476	___1	AT3G16950.1	>AT3G16950.1 | Symbols: LPD1, ptlpd1 | lipoamide dehydrogenase 1 | chr3:5786761-5790383 REVERSE LENGTH=570;>AT3G16950.2 | Symbols: LPD1, ptlpd1 | lipoamide dehydrogenase 1 | chr3:5786508-5790383 REVERSE LENGTH=623	0.00655937	106.2	43.735	90.15	1	1	0.0114826	82.645	1	0.0123301	81.525	1	0.0101684	91.265	1	0.00655937	106.2	NaN	NaN	NaN	1	0.0101609	90.15	0	NaN	NaN	2	+	0.37145	1	TSFK(1)ANTK	TSFK(90.15)ANTK(-90.15)	GEKEGFKVSVVKTSFKANTKALAENEGEGIA	4	-0.417317	-0.178274	0.464783	-1.0238	-1.01791	-0.0589989	0.673049	NaN	-2.03765	-1.04573	-0.307912
AT3G17930.1	165	___1	AT3G17930.1	>AT3G17930.1 | Symbols: | unknown protein;FUNCTIONS IN: molecular_function unknown;INVOLVED IN: biological_process unknown;LOCATED IN: chloroplast thylakoid membrane;EXPRESSED IN: 22 plant structures;EXPRESSED DURING: 13 growth stages;CONTAINS Inter	4.03734e-49	180.07	153.95	65.719	1	1	4.13691e-10	180.07	1	0.00295246	79.201	1	0.00180293	99.283	1	0.00135256	109.16	1	4.03734e-49	180.07	1	0.000643772	118.28	NaN	NaN	NaN	3		0.18828	1	DYESQVMQK(1)R	DYESQVMQK(65.72)R	TYAQQLRDYESQVMQKRLESLSEAELEALMA	9	4.16551	3.42667	3.25773	3.59753	NaN	3.55299	3.31459	-2.47417	-0.556266	NaN	4.16551
AT3G20050.1	403	___1	AT3G20050.1	>AT3G20050.1 | Symbols: ATTCP-1, TCP-1 | T-complex protein 1 alpha subunit | chr3:6998544-7002266 REVERSE LENGTH=545	2.31443e-11	132.32	89.022	126.39	1	NaN	NaN	NaN	1	0.0149301	37.968	1	0.00458722	46.352	1	0.000234369	71.03	1	4.22015e-06	81.017	1	0.00400142	53.567	NaN	NaN	NaN	3		0.46164	1	ALHDALCIVK(1)R	ALHDALCIVK(126.39)R	LDEMERALHDALCIVKRTLESNTVVAGGGAV	10	NaN	-0.227101	-0.162597	NaN	NaN	-0.170897	0.12433	-1.22021	-2.05343	NaN	NaN
AT3G22380.1;AT3G22380.2	178;178	___1	AT3G22380.1	>AT3G22380.1 | Symbols: TIC | time for coffee | chr3:7913181-7918879 FORWARD LENGTH=1550;>AT3G22380.2 | Symbols: TIC | time for coffee | chr3:7913181-7918967 FORWARD LENGTH=1555	0.00158839	97.813	78.682	97.813	1	1	0.00438749	59.367	NaN	NaN	NaN	1	0.00652664	86.344	1	0.00158839	97.813	NaN	NaN	NaN	NaN	NaN	NaN	NaN	NaN	NaN	2	+	0.36027	1	NNFPPTK(1)VFR	NNFPPTK(97.81)VFR	SHNNNHQRKNNFPPTKVFRSSPSPAPVSPLV	7	4.80833	2.53658	-0.562377	4.65226	NaN	2.6808	-0.568519	NaN	NaN	NaN	4.80833
AT3G22380.1;AT3G22380.2	340;340	___1	AT3G22380.1	>AT3G22380.1 | Symbols: TIC | time for coffee | chr3:7913181-7918879 FORWARD LENGTH=1550;>AT3G22380.2 | Symbols: TIC | time for coffee | chr3:7913181-7918967 FORWARD LENGTH=1555	9.8734e-31	119.62	111.07	119.62	1	0	NaN	NaN	NaN	NaN	NaN	1	2.64558e-07	71.853	1	4.35304e-08	73.448	1	9.8734e-31	119.62	NaN	NaN	NaN	NaN	NaN	NaN	3	+	-0.83262	1	QEAAGNDLTEAAK(1)STVEVK	QEAAGNDLTEAAK(119.62)STVEVK(-119.62)	TSKQEAAGNDLTEAAKSTVEVKSRVSSPISN	13	1.0263	1.62434	1.86765	0.502025	NaN	1.7264	2.02098	-2.35424	NaN	NaN	1.0263
AT4G14342.1;AT3G23325.1	19;19	___1	AT4G14342.1	>AT4G14342.1 | Symbols: | Splicing factor 3B subunit 5/RDS3 complex subunit 10 | chr4:8253789-8255405 REVERSE LENGTH=87;>AT3G23325.1 | Symbols: | Splicing factor 3B subunit 5/RDS3 complex subunit 10 | chr3:8345808-8346856 FORWARD LENGTH=87	2.52826e-39	133.15	113.75	73.11	1	0	NaN	NaN	NaN	NaN	NaN	0	NaN	NaN	1	2.01658e-15	73.574	1	2.52826e-39	133.15	NaN	NaN	NaN	1	3.80485e-11	73.11	4	+	0.22922	1	FNINSQLEHLQAK(1)YVGTGHADLSR	FNINSQLEHLQAK(73.11)YVGTGHADLSR	SDRFNINSQLEHLQAKYVGTGHADLSRFEWA	13	1.07313	2.01385	0.14011	0.902807	NaN	2.11293	0.0862163	-3.53836	NaN	5.40088	1.07313
AT3G23810.1;AT4G13940.1;AT4G13940.3;AT4G13940.2;AT4G13940.4	237;237;192;116;237	___1	AT3G23810.1;AT4G13940.1	>AT3G23810.1 | Symbols: SAHH2, ATSAHH2 | S-adenosyl-l-homocysteine (SAH) hydrolase 2 | chr3:8588013-8589671 REVERSE LENGTH=485;>AT4G13940.1 | Symbols: HOG1, EMB1395, SAHH1, MEE58, ATSAHH1 | S-adenosyl-L-homocysteine hydrolase | chr4:8054931-8056676 FORWARD	0.0121585	51.286	47.57	51.286	1	NaN	NaN	NaN	NaN	NaN	NaN	1	0.0341028	46.352	1	0.0297506	47.302	NaN	NaN	NaN	NaN	NaN	NaN	NaN	NaN	NaN	2	+	0.02517	1	SK(1)FDNLYGCR	SK(51.29)FDNLYGCR	LLFPAINVNDSVTKSKFDNLYGCRHSLPDGL	2	NaN	0.434348	0.741517	NaN	NaN	0.561497	0.861762	NaN	NaN	NaN	NaN
AT3G23810.1;AT4G13940.1;AT4G13940.3;AT4G13940.2	441;441;396;320	___1	AT3G23810.1;AT4G13940.1	>AT3G23810.1 | Symbols: SAHH2, ATSAHH2 | S-adenosyl-l-homocysteine (SAH) hydrolase 2 | chr3:8588013-8589671 REVERSE LENGTH=485;>AT4G13940.1 | Symbols: HOG1, EMB1395, SAHH1, MEE58, ATSAHH1 | S-adenosyl-L-homocysteine hydrolase | chr4:8054931-8056676 FORWARD	2.61394e-05	114.89	82.564	114.89	1	NaN	NaN	NaN	NaN	NaN	NaN	1	0.0082332	43.549	1	0.0198901	35.677	NaN	NaN	NaN	NaN	NaN	NaN	NaN	NaN	NaN	3		1.9511	1	VYVLPK(1)HLDEK	VYVLPK(114.89)HLDEK(-114.89)	EKASGKYEKKVYVLPKHLDEKVALLHLGKLG;EKSSGKYEKKVYVLPKHLDEKVAALHLGKLG	6	NaN	-0.317607	1.04056	NaN	NaN	-0.184441	1.11475	NaN	NaN	NaN	NaN
AT3G25520.1	14	___1	AT3G25520.1	>AT3G25520.1 | Symbols: ATL5, PGY3, OLI5, RPL5A | ribosomal protein L5 | chr3:9269573-9271327 REVERSE LENGTH=301	2.81138e-11	144.38	105.58	110.12	1	1	0.0237533	108.46	1	0.0112916	117.4	1	7.70578e-05	130.27	1	0.000263036	144.38	1	0.0334754	98.523	1	0.0472719	86.833	NaN	NaN	NaN	2		0.59104	1	SNAYFK(1)R	SNAYFK(110.12)R	__MVFVKSTKSNAYFKRYQVKFRRRRDGKTD	6	0.192139	0.175684	0.0139313	-0.194113	-0.0400222	0.268075	0.142178	-1.15589	-1.52409	NaN	0.120883
AT3G26060.1;AT3G26060.2	124;125	___1	AT3G26060.1	>AT3G26060.1 | Symbols: ATPRX Q | Thioredoxin superfamily protein | chr3:9524807-9526123 FORWARD LENGTH=216;>AT3G26060.2 | Symbols: ATPRX Q | Thioredoxin superfamily protein | chr3:9524807-9526123 FORWARD LENGTH=217	1.19983e-09	153.04	56.845	153.04	1	1	0.0757531	64.265	NaN	NaN	NaN	1	0.0258813	87.323	1	0.0319445	77.282	NaN	NaN	NaN	NaN	NaN	NaN	NaN	NaN	NaN	2		-0.37589	1	DSYEK(1)FK	DSYEK(153.04)FK(-153.04)	PGCTKQACAFRDSYEKFKKAGAEVIGISGDD	5	0.185105	-0.179776	-0.0339339	-0.0651741	NaN	-0.104558	0.00935006	NaN	NaN	NaN	0.185105
AT3G26070.1	225	___1	AT3G26070.1	>AT3G26070.1 | Symbols: | Plastid-lipid associated protein PAP / fibrillin family protein | chr3:9526904-9528199 FORWARD LENGTH=242	2.41748e-29	153.95	60.851	148.28	1	1	0.000312706	134.13	1	0.00730191	61.344	1	0.013689	55.314	1	9.2415e-05	84.605	1	0.000312706	134.13	1	1.27702e-05	127.87	1	0.00627078	145.91	2		-0.18179	1	GDK(1)GNLFILK	GDK(148.28)GNLFILK(-148.28)	EITYVDEELRLSRGDKGNLFILKMFDPTYRI	3	-1.51766	-0.198659	1.52359	-1.77556	-1.76028	-0.139569	1.54317	-2.90509	-3.38037	-3.06939	-1.5544
AT3G27850.1;AT3G27830.1	151;155	___1	AT3G27850.1	>AT3G27850.1 | Symbols: RPL12-C | ribosomal protein L12-C | chr3:10324905-10325468 FORWARD LENGTH=187;>AT3G27830.1 | Symbols: RPL12-A, RPL12 | ribosomal protein L12-A | chr3:10318576-10319151 FORWARD LENGTH=191	1.2464e-10	147.26	111.53	137.84	1	1	0.00310886	64.224	1	0.0058232	60.157	1	9.78577e-08	147.26	1	7.80844e-05	145.29	1	6.68166e-08	128.54	1	2.60533e-07	126.5	1	7.50268e-06	100.69	2		-0.29925	1	EAK(1)ELIEGLPK	EAK(137.84)ELIEGLPK(-137.84)	IKAVRALTSLALKEAKELIEGLPKKFKEGIT	3	-0.577193	0.241108	0.478869	-0.911397	-0.803846	0.290188	0.562708	-0.591027	-1.38172	-1.29612	-0.645367
AT3G44310.3;AT3G44310.1;AT3G44310.2	336;336;214	___1	AT3G44310.3	>AT3G44310.3 | Symbols: NIT1, ATNIT1, NITI | nitrilase 1 | chr3:15986901-15988841 FORWARD LENGTH=346;>AT3G44310.1 | Symbols: NIT1, ATNIT1, NITI | nitrilase 1 | chr3:15986901-15988841 FORWARD LENGTH=346;>AT3G44310.2 | Symbols: NIT1, ATNIT1, NITI | nitrilase	0.000755791	83.182	64.558	37.968	1	NaN	NaN	NaN	NaN	NaN	NaN	1	0.0423945	44.543	1	0.0120204	73.435	NaN	NaN	NaN	NaN	NaN	NaN	NaN	NaN	NaN	2		0.90544	1	SVTFVTK(1)VEK	SVTFVTK(37.97)VEK(-37.97)	LTVNEHPRKSVTFVTKVEKAEDDSNK_____	7	NaN	0.0323829	0.701178	NaN	NaN	0.138814	0.781653	NaN	NaN	NaN	NaN
AT3G45140.1	236	___1	AT3G45140.1	>AT3G45140.1 | Symbols: LOX2, ATLOX2 | lipoxygenase 2 | chr3:16525437-16529233 FORWARD LENGTH=896	0.000123711	96.135	65.927	96.135	1	1	0.00799636	59.709	1	0.0683594	41.621	1	0.00597882	62.357	1	0.000123711	81.632	1	0.000668275	59.68	NaN	NaN	NaN	NaN	NaN	NaN	3		-1.0155	1	NREEVGEFTK(1)FER	NREEVGEFTK(96.14)FER	ETLQGKNREEVGEFTKFERIYDYDVYNDVGD	10	0.00746935	-0.237456	-0.229834	-0.263698	-0.177947	-0.139268	-0.295018	-0.438073	NaN	NaN	-0.120859
AT3G47070.1	99	___1	AT3G47070.1	>AT3G47070.1 | Symbols: | LOCATED IN: thylakoid, chloroplast thylakoid membrane, chloroplast, chloroplast envelope;EXPRESSED IN: 22 plant structures;EXPRESSED DURING: 13 growth stages;CONTAINS InterPro DOMAIN/s: Thylakoid soluble phosphoprotein TSP9 (I	7.69661e-14	120.92	101.82	46.318	1	NaN	NaN	NaN	NaN	NaN	NaN	1	6.79118e-11	99.927	1	7.69661e-14	120.92	NaN	NaN	NaN	NaN	NaN	NaN	NaN	NaN	NaN	2		1.004	1	SEGGFGGLGSLFK(1)K	SEGGFGGLGSLFK(46.32)K(-46.32)	PKKSEGGFGGLGSLFKK______________	13	NaN	0.699374	3.90301	NaN	NaN	0.794852	3.93219	NaN	NaN	NaN	NaN
AT3G47470.1	174	___1	AT3G47470.1	>AT3G47470.1 | Symbols: LHCA4, CAB4 | light-harvesting chlorophyll-protein complex I subunit A4 | chr3:17493622-17494773 REVERSE LENGTH=251	1.32881e-11	102.57	91.806	77.08	1	1	0.00296258	36.637	1	1.7272e-07	69.979	1	1.36685e-07	71.376	1	2.65478e-06	56.121	1	1.32881e-11	91.589	1	1.21197e-09	102.57	NaN	NaN	NaN	3		0.28476	1	NPGSVNQDPIFK(1)QYSLPK	NPGSVNQDPIFK(77.08)QYSLPK(-77.08)	QDIKNPGSVNQDPIFKQYSLPKGEVGYPGGI	12	-0.648678	0.00920381	0.959711	-1.24941	-1.28282	0.115965	1.15624	-3.60561	NaN	NaN	-0.647129
AT3G48870.2;AT3G48870.1;AT5G50920.1;AT3G45450.1	147;178;158;65	___1	AT3G48870.2;AT5G50920.1	>AT3G48870.2 | Symbols: HSP93-III | Clp ATPase | chr3:18122363-18125915 REVERSE LENGTH=921;>AT3G48870.1 | Symbols: ATCLPC, ATHSP93-III, HSP93-III | Clp ATPase | chr3:18122363-18126008 REVERSE LENGTH=952;>AT5G50920.1 | Symbols: CLPC, ATHSP93-V, HSP93-V, DCA	0.001468	91.701	55.017	91.701	1	NaN	NaN	NaN	NaN	NaN	NaN	0	NaN	NaN	1	0.0745293	43.308	NaN	NaN	NaN	NaN	NaN	NaN	NaN	NaN	NaN	2		-0.44772	1	VEVEK(1)IIGR	VEVEK(91.7)IIGR	KSMGINLKDARVEVEKIIGRGSGFVAVEIPF;KSMGINLKDSRVEVEKIIGRGSGFVAVEIPF	5	NaN	-0.319262	0.127794	NaN	NaN	-0.215228	0.119698	NaN	NaN	NaN	NaN
AT3G48930.1;AT4G30800.1;AT5G23740.1	44;44;44	___1	AT3G48930.1;AT5G23740.1	>AT3G48930.1 | Symbols: EMB1080 | Nucleic acid-binding, OB-fold-like protein | chr3:18141017-18142189 REVERSE LENGTH=160;>AT4G30800.1 | Symbols: | Nucleic acid-binding, OB-fold-like protein | chr4:15001216-15002392 FORWARD LENGTH=159;>AT5G23740.1 | Symbol	3.95743e-08	132.17	91.177	132.17	1	1	0.0032598	66.267	1	0.000334304	80.834	1	0.000373728	80.245	1	0.000924191	74.611	1	7.05077e-05	91.313	1	0.000281415	81.625	1	0.000389131	80.014	2		-0.02304	1	NIGLGFK(1)TPR	NIGLGFK(132.17)TPR	GKGGNRFWKNIGLGFKTPREAIDGAYIDSKC;GKGGNRFWKNIGLGFKTPREAIDGAYVDKKC	7	0.349481	0.067088	-0.222186	0.0640551	0.0172092	0.104068	-0.125651	-0.572565	-0.949672	-0.46178	0.361993
AT3G50820.1	222	___1	AT3G50820.1	>AT3G50820.1 | Symbols: PSBO2, PSBO-2, OEC33 | photosystem II subunit O-2 | chr3:18891008-18892311 REVERSE LENGTH=331	0.00072999	72.898	63.616	62.861	1	NaN	NaN	NaN	1	0.0516831	56.514	1	0.00072999	72.898	1	0.00303381	62.861	NaN	NaN	NaN	NaN	NaN	NaN	NaN	NaN	NaN	2		0.51679	1	QLEASGK(1)PESFSGK	QLEASGK(62.86)PESFSGK(-62.86)	RVPFLFTVKQLEASGKPESFSGKFLVPSYRG	7	NaN	0.257976	0.252552	NaN	NaN	0.372061	0.565737	NaN	NaN	NaN	NaN
AT3G51820.1	361	___1	AT3G51820.1	>AT3G51820.1 | Symbols: ATG4, G4, CHLG | UbiA prenyltransferase family protein | chr3:19216301-19218934 REVERSE LENGTH=387	0.00252377	104.22	65.344	80.706	1	1	0.0105567	83.869	NaN	NaN	NaN	1	0.0152528	77.662	1	0.0152528	77.662	1	0.0152528	77.662	NaN	NaN	NaN	0.999892	0.00545202	64.104	2		-0.56455	1	DPVK(1)YDVK	DPVK(80.71)YDVK(-80.71)	PQIVFQFKYFLKDPVKYDVKYQASAQPFLVL	4	0.350497	0.384934	-0.223917	0.0820213	NaN	0.450485	-0.0461418	1.53635	NaN	3.90043	0.350497
AT3G53650.1	23	___1	AT3G53650.1	>AT3G53650.1 | Symbols: | Histone superfamily protein | chr3:19889358-19889774 FORWARD LENGTH=138	0.0153366	85.862	37.313	85.862	1	NaN	NaN	NaN	1	0.035004	67.897	1	0.0347213	68.016	1	0.0378696	66.692	NaN	NaN	NaN	NaN	NaN	NaN	NaN	NaN	NaN	2	+	0.32429	1;2	APAEK(1)LPK	APAEK(85.86)LPK(-85.86)	KKPAGKKPAEKAPAEKLPKAEKKITKEGGSE	5	1.51617	1.37022	1.43632	NaN	1.01635	1.45985	1.69755	NaN	NaN	NaN	NaN
AT3G54210.1	125	___1	AT3G54210.1	>AT3G54210.1 | Symbols: | Ribosomal protein L17 family protein | chr3:20067672-20068385 REVERSE LENGTH=211	6.5702e-07	93.345	50.502	54.198	1	NaN	NaN	NaN	1	0.000906029	62.466	1	3.96636e-05	74.611	1	8.10577e-05	93.345	NaN	NaN	NaN	NaN	NaN	NaN	NaN	NaN	NaN	3		2.1751	1	GLTTQLLK(1)HGR	GLTTQLLK(54.2)HGR	DQRKALLRGLTTQLLKHGRIKTTRARASAMR	8	0.48944	-0.727642	0.217893	NaN	-0.0329052	-0.663442	0.458783	NaN	NaN	NaN	NaN
AT3G54890.4;AT3G54890.1;AT3G54890.3;AT3G54890.2	84;84;84;84	___1	AT3G54890.4	>AT3G54890.4 | Symbols: LHCA1 | photosystem I light harvesting complex gene 1 | chr3:20339881-20340922 REVERSE LENGTH=213;>AT3G54890.1 | Symbols: LHCA1 | photosystem I light harvesting complex gene 1 | chr3:20339706-20340922 REVERSE LENGTH=241;>AT3G54890.3	1.03394e-05	129.82	111.76	75.819	1	0	NaN	NaN	NaN	NaN	NaN	1	0.00352299	53.237	1	5.53693e-05	81.92	1	1.03394e-05	129.82	1	0.000141698	75.819	0	NaN	NaN	3	+	-0.12749	1	YK(1)ESELIHCR	YK(75.82)ESELIHCR	DPLGLGEVPANLERYKESELIHCRWAMLAVP	2	-0.222566	-0.210329	-0.215741	-0.37589	NaN	-0.124377	-0.0911243	-0.633099	-0.744705	0.494057	-0.222566
AT3G55800.1	347	___1	AT3G55800.1	>AT3G55800.1 | Symbols: SBPASE | sedoheptulose-bisphosphatase | chr3:20709640-20711421 FORWARD LENGTH=393	2.09794e-163	193.6	185.88	77.51	1	NaN	NaN	NaN	NaN	NaN	NaN	1	1.58439e-66	138.34	1	6.77009e-92	153.06	1	1.46242e-162	188.55	NaN	NaN	NaN	1	2.09794e-163	193.6	4		0.18118	1	LLFEVAPLGLLIENAGGFSSDGHK(1)SVLDK	LLFEVAPLGLLIENAGGFSSDGHK(77.51)SVLDK(-77.51)	GLLIENAGGFSSDGHKSVLDKTIINLDDRTQ	24	NaN	-3.0386	3.65147	NaN	NaN	-2.88204	3.85956	-5.17772	NaN	-5.49661	NaN
AT3G57560.1	91	___1	AT3G57560.1	>AT3G57560.1 | Symbols: NAGK | N-acetyl-l-glutamate kinase | chr3:21311164-21312207 REVERSE LENGTH=347	0.00124039	56.121	50.909	56.121	1	NaN	NaN	NaN	NaN	NaN	NaN	1	0.00124039	45.618	1	0.0127936	56.121	NaN	NaN	NaN	NaN	NaN	NaN	NaN	NaN	NaN	3	+	0.059333	1	TIVVK(1)YGGAAMTSPELK	TIVVK(56.12)YGGAAMTSPELK(-56.12)	SLPFIQKFRGKTIVVKYGGAAMTSPELKSSV	5	NaN	0.0454429	2.81137	NaN	NaN	0.172616	2.75244	NaN	NaN	NaN	NaN
AT3G58610.3;AT3G58610.2;AT3G58610.1	110;110;110	___1	AT3G58610.3	>AT3G58610.3 | Symbols: | ketol-acid reductoisomerase | chr3:21671561-21674639 FORWARD LENGTH=591;>AT3G58610.2 | Symbols: | ketol-acid reductoisomerase | chr3:21671561-21674639 FORWARD LENGTH=591;>AT3G58610.1 | Symbols: | ketol-acid reductoisomerase | c	8.88966e-08	108.98	66.649	108.98	1	NaN	NaN	NaN	NaN	NaN	NaN	1	8.88966e-08	89.189	1	5.19812e-06	78.324	1	0.0127106	63.091	NaN	NaN	NaN	1	0.00594239	71.806	3		0.034005	1	DLFK(1)HLPDAFK	DLFK(108.98)HLPDAFK(-108.98)	AGYEEYIVRGGRDLFKHLPDAFKGIKQIGVI	4	NaN	-0.667241	3.03268	NaN	NaN	-0.589116	3.14612	NaN	NaN	-4.93518	NaN
AT3G60245.1	13	___1	AT3G60245.1	>AT3G60245.1 | Symbols: | Zinc-binding ribosomal protein family protein | chr3:22268803-22269750 FORWARD LENGTH=92	0.00417432	87.184	34.122	87.184	1	NaN	NaN	NaN	NaN	NaN	NaN	0	NaN	NaN	1	0.0609363	40.496	NaN	NaN	NaN	NaN	NaN	NaN	NaN	NaN	NaN	2		-0.42488	1	VGIVGK(1)YGTR	VGIVGK(87.18)YGTR	___MAKRTKKVGIVGKYGTRYGASIRKQIKK	6	NaN	-0.057707	0.264391	NaN	NaN	0.00848693	0.444518	NaN	NaN	NaN	NaN
AT3G60750.2;AT3G60750.1	473;474	___1	AT3G60750.2	>AT3G60750.2 | Symbols: | Transketolase | chr3:22454004-22456824 FORWARD LENGTH=740;>AT3G60750.1 | Symbols: | Transketolase | chr3:22454004-22456824 FORWARD LENGTH=741	9.49416e-23	142.45	130.87	79.639	1	1	0.0125539	48.527	1	0.00017023	75.764	1	2.70715e-07	90.707	1	1.71327e-09	114.64	1	0.00353801	91.076	NaN	NaN	NaN	NaN	NaN	NaN	3		0.1955	1	AFGDFQK(1)ATPEER	AFGDFQK(79.64)ATPEER	ASSNMTLLKAFGDFQKATPEERNLRFGVREH	7	0.0548553	-0.197732	-0.190425	-0.260446	-0.255443	-0.0902499	-0.0870554	-0.189335	NaN	NaN	0.0743684
AT3G60750.2;AT3G60750.1	315;316	___1	AT3G60750.2	>AT3G60750.2 | Symbols: | Transketolase | chr3:22454004-22456824 FORWARD LENGTH=740;>AT3G60750.1 | Symbols: | Transketolase | chr3:22454004-22456824 FORWARD LENGTH=741	0.000281415	81.625	58.252	61.344	1	0	NaN	NaN	NaN	NaN	NaN	1	0.000635454	76.332	1	0.000389131	80.014	1	0.000281415	81.625	NaN	NaN	NaN	1	0.0201471	50.786	2	+	0.88351	1	TVTDK(1)PTLIK	TVTDK(61.34)PTLIK(-61.34)	DEIRAAIKEAKTVTDKPTLIKVTTTIGYGSP	5	-1.18965	-0.0770715	1.33501	-1.48475	NaN	-0.0152284	1.35627	-2.11085	NaN	-2.43596	-1.18965
AT3G60750.2;AT3G60750.1	466;467	___1	AT3G60750.2	>AT3G60750.2 | Symbols: | Transketolase | chr3:22454004-22456824 FORWARD LENGTH=740;>AT3G60750.1 | Symbols: | Transketolase | chr3:22454004-22456824 FORWARD LENGTH=741	4.06987e-30	91.416	87.956	69.845	1	NaN	NaN	NaN	NaN	NaN	NaN	0	NaN	NaN	1	4.06987e-30	91.416	1	3.12998e-16	70.449	NaN	NaN	NaN	1	9.75079e-05	41.908	4	+	-0.015387	1	VVPGFLGGSADLASSNMTLLK(1)AFGDFQK	VVPGFLGGSADLASSNMTLLK(69.85)AFGDFQK(-69.85)	LGGSADLASSNMTLLKAFGDFQKATPEERNL	21	NaN	0.16221	0.367843	NaN	NaN	0.333653	0.443046	-1.88833	NaN	-0.59094	NaN
AT3G60770.1;AT4G00100.1	19;19	___1	AT3G60770.1;AT4G00100.1	>AT3G60770.1 | Symbols: | Ribosomal protein S13/S15 | chr3:22460525-22461656 REVERSE LENGTH=151;>AT4G00100.1 | Symbols: ATRPS13A, RPS13, PFL2, RPS13A | ribosomal protein S13A | chr4:37172-38123 FORWARD LENGTH=151	1.18366e-12	137.89	107.28	124.42	1	1	0.00910208	61.344	1	5.33161e-05	96.229	1	4.4322e-05	78.342	1	1.18366e-12	137.89	1	8.27757e-07	124.42	NaN	NaN	NaN	NaN	NaN	NaN	2		-0.13207	1	GISASALPYK(1)R	GISASALPYK(124.42)R	MHSRGKGISASALPYKRSSPSWLKTTPQDVD;MHSRGKGISASALPYKRSSPSWLKTTSQDVD	10	0.409876	-0.211131	0.126785	0.128689	0.109026	-0.104759	0.258995	-1.82961	NaN	NaN	0.400429
AT3G61470.1	201	___1	AT3G61470.1	>AT3G61470.1 | Symbols: LHCA2 | photosystem I light harvesting complex gene 2 | chr3:22745736-22747032 FORWARD LENGTH=257	2.98414e-119	156.58	147.67	71.696	1	NaN	NaN	NaN	NaN	NaN	NaN	1	1.9887e-25	98.627	1	6.51072e-41	103.12	1	2.38289e-66	137.26	NaN	NaN	NaN	1	5.91611e-24	96.351	4		-1.1645	1	LTGTDVGYPGGLWFDPLGWGSGSPAK(1)LK	LTGTDVGYPGGLWFDPLGWGSGSPAK(71.7)LK(-71.7)	GLWFDPLGWGSGSPAKLKELRTKEIKNGRLA	26	NaN	-5.13239	0.216971	NaN	NaN	-5.00523	0.352511	-2.10358	NaN	NaN	NaN
AT3G61870.2;AT3G61870.1	126;126	___1	AT3G61870.2	>AT3G61870.2 | Symbols: | unknown protein;FUNCTIONS IN: molecular_function unknown;INVOLVED IN: biological_process unknown;LOCATED IN: chloroplast, chloroplast inner membrane;EXPRESSED IN: 23 plant structures;EXPRESSED DURING: 14 growth stages;Has 3	5.84906e-06	84.479	69.336	84.479	1	NaN	NaN	NaN	NaN	NaN	NaN	1	0.000225835	74.987	1	0.0126286	56.205	NaN	NaN	NaN	NaN	NaN	NaN	NaN	NaN	NaN	3	+	0.18096	1	TIQSEISDLK(1)K	TIQSEISDLK(84.48)K(-84.48)	QWRRVRTIQSEISDLKKQLKPTPVSPDGSTA	10	NaN	-0.109639	1.70148	NaN	NaN	0.0388575	1.74449	NaN	NaN	NaN	NaN
AT3G62030.3;AT3G62030.1;AT3G62030.2	139;140;193	___1	AT3G62030.3	>AT3G62030.3 | Symbols: ROC4 | rotamase CYP 4 | chr3:22973708-22975139 FORWARD LENGTH=259;>AT3G62030.1 | Symbols: ROC4 | rotamase CYP 4 | chr3:22973708-22975139 FORWARD LENGTH=260;>AT3G62030.2 | Symbols: ROC4 | rotamase CYP 4 | chr3:22973004-22975139 FORWA	1.32616e-06	167.12	157.46	91.636	1	1	0.000395014	70.942	1	0.0117363	41.689	1	1.47549e-05	99.283	1	1.32616e-06	167.12	NaN	NaN	NaN	1	1.46947e-05	91.636	0	NaN	NaN	3	+	0.19568	1	YGYK(1)GSSFHR	YGYK(91.64)GSSFHR	ENFRALCTGEKKYGYKGSSFHRIIKDFMIQG	4	0.12908	0.0149266	-0.148739	-0.0288372	-0.287378	0.1125	-0.0593554	NaN	-1.36524	0.841651	0.132906
AT3G63140.1	338	___1	AT3G63140.1	>AT3G63140.1 | Symbols: CSP41A | chloroplast stem-loop binding protein of 41 kDa | chr3:23327006-23328620 REVERSE LENGTH=406	0.00902674	111.95	52.966	95.502	1	1	0.0428593	60.91	NaN	NaN	NaN	1	0.0183515	87.639	1	0.00902674	111.95	1	0.0151185	99.442	1	0.0152831	99.139	1	0.0264253	78.516	2		-0.98969	1	AIGVDAK(1)K	AIGVDAK(95.5)K(-95.5)	VEIVHYDPKAIGVDAKKAFLFRNMHFYAEPR	7	-0.278216	-0.00537681	-0.396707	-0.554909	NaN	0.126312	-0.115166	-0.354427	-0.542101	-0.368104	-0.278216
AT3G63140.1	331	___1	AT3G63140.1	>AT3G63140.1 | Symbols: CSP41A | chloroplast stem-loop binding protein of 41 kDa | chr3:23327006-23328620 REVERSE LENGTH=406	4.94193e-46	152.94	127.4	152.94	1	1	0.00647983	48.899	1	0.00011259	54.281	1	6.17273e-19	105.5	1	1.80899e-05	69.935	1	9.84822e-09	86.8	1	1.01881e-08	86.573	NaN	NaN	NaN	3		0.23171	1	TVEIVHYDPK(1)AIGVDAK	TVEIVHYDPK(152.94)AIGVDAK(-152.94)	AAAAGKTVEIVHYDPKAIGVDAKKAFLFRNM	10	-0.296332	0.20389	0.492545	NaN	-0.929611	0.304628	0.689357	-1.961	-2.63209	NaN	NaN
AT3G63160.1	13	___1	AT3G63160.1	>AT3G63160.1 | Symbols: | FUNCTIONS IN: molecular_function unknown;INVOLVED IN: biological_process unknown;LOCATED IN: chloroplast outer membrane, thylakoid, chloroplast thylakoid membrane, chloroplast, chloroplast envelope;EXPRESSED IN: 21 plant struc	1.24896e-06	106.6	79.312	35.657	1	0.910157	0.015857	43.37	NaN	NaN	NaN	0	NaN	NaN	0	NaN	NaN	0.984777	0.000568056	67.645	0.915956	0.00880656	54.764	0.93869	0.0372903	41.988	2		1.5047	1	SGGEVNFPK(1)LEK	SGGEVNFPK(35.66)LEK(-35.66)	___MVEKSGGEVNFPKLEKPTGKKQTATVVV	9	-1.30262	0.267116	NaN	-1.50083	NaN	0.325156	NaN	-3.06094	NaN	NaN	-1.30262
AT3G63160.1	4	___1	AT3G63160.1	>AT3G63160.1 | Symbols: | FUNCTIONS IN: molecular_function unknown;INVOLVED IN: biological_process unknown;LOCATED IN: chloroplast outer membrane, thylakoid, chloroplast thylakoid membrane, chloroplast, chloroplast envelope;EXPRESSED IN: 21 plant struc	2.01728e-05	80.69	70.046	39.73	1	1	2.01728e-05	80.69	NaN	NaN	NaN	NaN	NaN	NaN	1	0.0447523	39.73	NaN	NaN	NaN	NaN	NaN	NaN	NaN	NaN	NaN	2	+	0.42895	1	VEK(1)SGGEVNFPK	VEK(39.73)SGGEVNFPK(-39.73)	____________MVEKSGGEVNFPKLEKPTG	3	-0.0173441	NaN	0.229146	-0.698529	NaN	NaN	0.411713	NaN	NaN	NaN	-0.0173441
AT4G00450.1	930	___1	AT4G00450.1	>AT4G00450.1 | Symbols: CRP, CCT | RNA polymerase II transcription mediators | chr4:202425-210666 FORWARD LENGTH=2253	3.05824e-28	169.09	127.72	159.66	1	NaN	NaN	NaN	NaN	NaN	NaN	1	0.0130322	56.29	1	0.0258266	49.298	1	4.11528e-06	106.32	1	5.71365e-25	148.96	NaN	NaN	NaN	3		1.0467	1	VDPQIEITK(1)QVPR	VDPQIEITK(159.66)QVPR	TVESSLKVDPQIEITKQVPRGRQKMARKTQS	9	NaN	2.3276	6.37662	NaN	NaN	2.55466	6.48707	-6.39374	-0.643676	NaN	NaN
AT4G01150.1	157	___1	AT4G01150.1	>AT4G01150.1 | Symbols: | unknown protein;FUNCTIONS IN: molecular_function unknown;INVOLVED IN: biological_process unknown;LOCATED IN: thylakoid, chloroplast thylakoid membrane, chloroplast, plastoglobule, chloroplast envelope;EXPRESSED IN: 23 plant s	4.26467e-11	140.24	101.37	117.93	1	0.999999	0.00614355	62.088	1	0.00831971	52.576	1	0.00150552	62.088	1	0.00202845	72.29	1	5.36743e-07	126.12	1	1.99327e-07	136.7	1	5.72822e-05	140.24	3	+	0.19677	1	KELAEDIESLK(1)K	K(-114.35)ELAEDIESLK(114.35)K(-117.93)	FKSSRKELAEDIESLKKKIAGSE________	11	-1.09285	0.208517	0.835471	-1.34968	-1.30059	0.282618	0.790759	-0.774898	-0.995419	-1.07875	-1.17137
AT4G01690.1;AT4G01690.2	234;234	___1	AT4G01690.1	>AT4G01690.1 | Symbols: PPOX, HEMG1, PPO1 | Flavin containing amine oxidoreductase family | chr4:729929-732309 FORWARD LENGTH=537;>AT4G01690.2 | Symbols: PPOX | Flavin containing amine oxidoreductase family | chr4:729929-732309 FORWARD LENGTH=506	4.23095e-18	130.27	79.212	130.27	1	1	0.0101383	86.794	NaN	NaN	NaN	1	0.127491	43.769	1	0.0415333	65.246	1	0.0101409	87.181	NaN	NaN	NaN	NaN	NaN	NaN	2	+	-0.082976	1	AAFGK(1)VWK	AAFGK(130.27)VWK(-130.27)	YAGDPSKLSMKAAFGKVWKLEQNGGSIIGGT	5	-1.13578	-0.319982	0.54229	-1.40878	NaN	-0.267983	0.577767	-3.89535	NaN	NaN	-1.13578
AT4G03280.2;AT4G03280.1	153;172	___1	AT4G03280.2	>AT4G03280.2 | Symbols: PETC, PGR1 | photosynthetic electron transfer C | chr4:1440462-1441717 FORWARD LENGTH=210;>AT4G03280.1 | Symbols: PETC, PGR1 | photosynthetic electron transfer C | chr4:1440314-1441717 FORWARD LENGTH=229	0.000218118	47.088	44.593	47.088	1	0	NaN	NaN	NaN	NaN	NaN	NaN	NaN	NaN	1	0.000218118	47.088	NaN	NaN	NaN	NaN	NaN	NaN	NaN	NaN	NaN	3		-0.93739	1	AENK(1)FLCPCHGSQYNAQGR	AENK(47.09)FLCPCHGSQYNAQGR	CTHLGCVVPWNKAENKFLCPCHGSQYNAQGR	4	0.10541	NaN	0.173352	-0.052461	NaN	NaN	0.0452975	NaN	NaN	NaN	0.10541
AT4G03280.2;AT4G03280.1	101;120	___1	AT4G03280.2	>AT4G03280.2 | Symbols: PETC, PGR1 | photosynthetic electron transfer C | chr4:1440462-1441717 FORWARD LENGTH=210;>AT4G03280.1 | Symbols: PETC, PGR1 | photosynthetic electron transfer C | chr4:1440314-1441717 FORWARD LENGTH=229	5.75668e-46	117.38	109.1	117.38	1	0	NaN	NaN	NaN	NaN	NaN	NaN	NaN	NaN	1	8.80473e-13	76.817	NaN	NaN	NaN	NaN	NaN	NaN	NaN	NaN	NaN	3		-0.82994	1	DALGNDVVAAEWLK(1)THGPGDR	DALGNDVVAAEWLK(117.38)THGPGDR	AKDALGNDVVAAEWLKTHGPGDRTLTQGLKG	14	0.290189	NaN	-0.0575542	-0.262175	NaN	NaN	0.0298679	NaN	NaN	NaN	0.290188
AT4G04640.1	148	___1	AT4G04640.1	>AT4G04640.1 | Symbols: ATPC1 | ATPase, F1 complex, gamma subunit protein | chr4:2350761-2351882 REVERSE LENGTH=373	7.86411e-21	160.52	130.36	123.67	1	NaN	NaN	NaN	NaN	NaN	NaN	1	2.7374e-09	100.93	1	1.16207e-10	122.33	NaN	NaN	NaN	NaN	NaN	NaN	NaN	NaN	NaN	3		0.72329	1	GLCGGFNNFIIK(1)K	GLCGGFNNFIIK(123.67)K(-123.67)	TGDRGLCGGFNNFIIKKAEARIKELKGLGLE	12	NaN	-1.12604	1.28191	NaN	NaN	-1.00639	1.40076	NaN	NaN	NaN	NaN
AT4G04640.1	187	___1	AT4G04640.1	>AT4G04640.1 | Symbols: ATPC1 | ATPase, F1 complex, gamma subunit protein | chr4:2350761-2351882 REVERSE LENGTH=373	1.61226e-13	74.029	72.306	74.029	1	1	0.00388501	40.432	NaN	NaN	NaN	1	2.8886e-06	58.024	1	1.03486e-06	69.361	1	0.000531724	58.712	NaN	NaN	NaN	NaN	NaN	NaN	3		0.059671	1	RPYIPVDK(1)YLEAGTLPTAK	RPYIPVDK(74.03)YLEAGTLPTAK(-74.03)	KGNSYFLRRPYIPVDKYLEAGTLPTAKEAQA	8	-1.04115	-0.12466	1.00804	-1.61017	NaN	-0.0384804	1.10318	NaN	NaN	NaN	-1.04115
AT4G05180.1	116	___1	AT4G05180.1	>AT4G05180.1 | Symbols: PSBQ, PSBQ-2, PSII-Q | photosystem II subunit Q-2 | chr4:2672093-2673170 REVERSE LENGTH=230	0.00237117	102.52	62.172	102.52	1	NaN	NaN	NaN	1	0.0146784	66.056	1	0.00718369	73.499	1	0.00244232	99.568	1	0.00237117	102.52	0	NaN	NaN	1	0.00405308	78.488	2		0.80459	1	DFSLALK(1)DR	DFSLALK(102.52)DR	GTDNSDQARDFSLALKDRFYIQPLSPTEAAA	7	-0.131124	-0.238221	0.0955737	NaN	-0.369501	-0.189318	0.125148	-0.379301	-0.801682	-0.0793561	NaN
AT4G05180.1	138	___1	AT4G05180.1	>AT4G05180.1 | Symbols: PSBQ, PSBQ-2, PSII-Q | photosystem II subunit Q-2 | chr4:2672093-2673170 REVERSE LENGTH=230	0.00544632	61.344	40.566	56.404	1	NaN	NaN	NaN	NaN	NaN	NaN	1	0.0558897	41.598	1	0.0554013	41.704	NaN	NaN	NaN	NaN	NaN	NaN	NaN	NaN	NaN	2	+	0.839	1	DSAK(1)EIINVK	DSAK(56.4)EIINVK(-56.4)	PLSPTEAAARAKDSAKEIINVKSFIDKKAWP	4	NaN	-0.397885	0.23817	NaN	NaN	-0.31337	0.23669	NaN	NaN	NaN	NaN
AT4G06634.2;AT4G06634.3;AT4G06634.1	172;203;210	___1	AT4G06634.2	>AT4G06634.2 | Symbols: | zinc finger (C2H2 type) family protein | chr4:3764499-3766177 REVERSE LENGTH=349;>AT4G06634.3 | Symbols: | zinc finger (C2H2 type) family protein | chr4:3764499-3766439 REVERSE LENGTH=380;>AT4G06634.1 | Symbols: | zinc finger (	0.00120975	80.706	58.065	73.951	1	1	0.027038	47.894	NaN	NaN	NaN	1	0.00120975	73.499	1	0.0623823	73.499	NaN	NaN	NaN	1	0.00154353	72.2	1	0.027038	47.894	2		-0.59809	1	YTPPAEK(1)VLR	YTPPAEK(73.95)VLR	KNGGGETPKYTPPAEKVLRTVKTPATVCGPS	7	2.18945	2.1275	2.92961	1.93463	NaN	2.18002	3.018	NaN	-0.947306	0.00963388	2.18945
AT4G09320.1	67	___1	AT4G09320.1	>AT4G09320.1 | Symbols: NDPK1 | Nucleoside diphosphate kinase family protein | chr4:5923424-5924366 FORWARD LENGTH=169	0.000163139	59.227	53.512	52.071	1	NaN	NaN	NaN	NaN	NaN	NaN	1	0.00680713	38.3	1	0.000797439	59.227	NaN	NaN	NaN	NaN	NaN	NaN	NaN	NaN	NaN	3	+	-0.071304	1	SFAEK(1)HYEDLSSK	SFAEK(52.07)HYEDLSSK(-52.07)	LKGLKLISVERSFAEKHYEDLSSKSFFSGLV	5	NaN	0.0054719	0.466835	NaN	NaN	0.0632269	0.442066	NaN	NaN	NaN	NaN
AT4G10340.1	61	___1	AT4G10340.1	>AT4G10340.1 | Symbols: LHCB5 | light harvesting complex of photosystem II 5 | chr4:6408200-6409496 FORWARD LENGTH=280	0	300	282.75	146.3	1	NaN	NaN	NaN	1	0.000145787	52.172	1	7.37158e-13	110.74	1	2.18668e-18	106.93	1	7.40952e-47	146.3	NaN	NaN	NaN	1	6.15012e-05	57.525	3	+	-0.51076	1	AVSETSDELAK(1)WYGPDRR	AVSETSDELAK(146.3)WYGPDRR	PAKSKAVSETSDELAKWYGPDRRIFLPDGLL	11	0.0472592	-0.0508461	-0.460481	NaN	-0.373944	0.0606008	-0.394404	-2.74671	NaN	0.247684	NaN
AT4G10340.1	222	___1	AT4G10340.1	>AT4G10340.1 | Symbols: LHCB5 | light harvesting complex of photosystem II 5 | chr4:6408200-6409496 FORWARD LENGTH=280	1.87605e-07	133.32	113.71	118.76	1	1	1.87605e-07	92.19	1	0.00380293	55.261	1	3.53312e-06	118.87	1	6.07394e-07	133.32	1	5.82459e-06	117.79	1	1.49292e-05	107.09	1	1.59924e-05	107.97	2		0.073097	1	DPEQGALLK(1)VK	DPEQGALLK(118.76)VK(-118.76)	DPLGLAKDPEQGALLKVKEIKNGRLAMFAML	9	-0.355104	-0.357881	-0.401084	-0.765474	-0.632271	-0.288752	-0.118094	-0.508855	-1.02433	-0.352566	-0.378401
AT4G10340.1	199	___1	AT4G10340.1	>AT4G10340.1 | Symbols: LHCB5 | light harvesting complex of photosystem II 5 | chr4:6408200-6409496 FORWARD LENGTH=280	2.14179e-125	163.31	152.33	46.295	1	0	NaN	NaN	NaN	NaN	NaN	1	4.87416e-06	52.898	1	1.12773e-21	87.319	1	2.46931e-24	108.44	NaN	NaN	NaN	1	1.6374e-17	96.793	3		1.078	1	ITNGLDFEDK(1)LHPGGPFDPLGLAK	ITNGLDFEDK(46.29)LHPGGPFDPLGLAK(-46.29)	GAEYYRITNGLDFEDKLHPGGPFDPLGLAKD	10	-1.29764	-0.327511	0.708538	-1.54443	NaN	-0.15822	0.856789	-1.81147	NaN	NaN	-1.29764
AT4G10340.1	213	___1	AT4G10340.1	>AT4G10340.1 | Symbols: LHCB5 | light harvesting complex of photosystem II 5 | chr4:6408200-6409496 FORWARD LENGTH=280	8.14455e-71	136.64	123.51	105.46	1	1	1.77922e-21	87.352	NaN	NaN	NaN	1	5.98261e-15	71.651	1	2.74752e-09	58.093	1	6.50541e-33	108.28	1	1.22924e-14	67.563	NaN	NaN	NaN	3		0.89789	1	LHPGGPFDPLGLAK(1)DPEQGALLK	LHPGGPFDPLGLAK(105.46)DPEQGALLK(-105.46)	DKLHPGGPFDPLGLAKDPEQGALLKVKEIKN	14	-0.55841	-0.180888	0.504796	-1.23487	NaN	-0.0649175	0.734179	-2.76131	-2.89711	NaN	-0.55841
AT4G10340.1	109	___1	AT4G10340.1	>AT4G10340.1 | Symbols: LHCB5 | light harvesting complex of photosystem II 5 | chr4:6408200-6409496 FORWARD LENGTH=280	5.7585e-18	119.68	113.15	103.13	0.999717	0.996352	7.9752e-12	94.203	0.987195	0.000329556	65.231	0.938785	0.000500408	60.764	0.999717	5.7585e-18	103.13	0.998807	1.18255e-11	119.68	0.990171	2.66899e-05	100.77	0.995897	1.62347e-07	110.12	4	+	-0.031125	1	KPENFAK(1)YQAFELIHAR	K(-35.49)PENFAK(35.49)YQAFELIHAR	GYDPFGLGKKPENFAKYQAFELIHARWAMLG	7	-1.4954	0.104605	1.41769	-1.83996	-1.66456	0.222063	1.36796	-4.79995	-3.82855	-2.53608	-1.64178
AT4G11010.1;AT4G23900.1;AT4G23895.3	182;181;411	___1	AT4G11010.1	>AT4G11010.1 | Symbols: NDPK3 | nucleoside diphosphate kinase 3 | chr4:6732780-6734298 REVERSE LENGTH=238;>AT4G23900.1 | Symbols: | Nucleoside diphosphate kinase family protein | chr4:12424505-12426318 FORWARD LENGTH=237;>AT4G23895.3 | Symbols: | Pleckst	2.27644e-87	195.6	147.04	161.94	1	1	0.0082283	36.597	1	0.00813732	42.314	1	3.1076e-22	157.91	1	2.732e-23	147.64	1	1.94524e-23	163.8	1	5.17778e-24	157.58	1	2.30438e-25	168.41	2		1.6138	1	LIGATDPQK(1)SEPGTIR	LIGATDPQK(161.94)SEPGTIR	VIRYGRKLIGATDPQKSEPGTIRGDLAVTVG	9	0.00690634	0.223175	-0.244278	-0.21322	-0.453064	0.296076	-0.159371	0.0683268	-0.645751	0.329181	0.165944
AT4G14880.4;AT4G14880.3;AT4G14880.2;AT4G14880.1	167;167;167;167	___1	AT4G14880.4	>AT4G14880.4 | Symbols: OASA1 | O-acetylserine (thiol) lyase (OAS-TL) isoform A1 | chr4:8518209-8520050 REVERSE LENGTH=322;>AT4G14880.3 | Symbols: OASA1 | O-acetylserine (thiol) lyase (OAS-TL) isoform A1 | chr4:8518209-8520050 REVERSE LENGTH=322;>AT4G14880	1.35624e-06	81.526	61.434	50.966	1	0	NaN	NaN	NaN	NaN	NaN	NaN	NaN	NaN	1	1.35624e-06	81.526	1	0.000164776	50.966	NaN	NaN	NaN	NaN	NaN	NaN	3	+	2.9764	1	IHYETTGPEIWK(1)GTGGK	IHYETTGPEIWK(50.97)GTGGK(-50.97)	ANPKIHYETTGPEIWKGTGGKIDGFVSGIGT	12	0.342555	NaN	0.507685	0.115033	NaN	NaN	0.464445	-2.45815	NaN	NaN	0.342555
AT4G15000.2;AT4G15000.1	27;27	___1	AT4G15000.2	>AT4G15000.2 | Symbols: | Ribosomal L27e protein family | chr4:8571896-8572387 FORWARD LENGTH=131;>AT4G15000.1 | Symbols: | Ribosomal L27e protein family | chr4:8571896-8572303 FORWARD LENGTH=135	5.59652e-09	95.417	71.741	95.417	1	NaN	NaN	NaN	NaN	NaN	NaN	1	0.0071036	55.261	1	3.834e-07	95.417	NaN	NaN	NaN	NaN	NaN	NaN	NaN	NaN	NaN	2	+	1.0278	1	AVIIK(1)SFDDGNR	AVIIK(95.42)SFDDGNR	ILLQGRYAGKKAVIIKSFDDGNRDRPYGHCL	5	NaN	-0.197666	0.211966	NaN	NaN	-0.0839056	0.345308	NaN	NaN	NaN	NaN
AT4G16155.1	611	___1	AT4G16155.1	>AT4G16155.1 | Symbols: | dihydrolipoyl dehydrogenases | chr4:9153570-9157322 REVERSE LENGTH=630	2.07966e-58	190.23	172.99	129.11	1	1	7.94795e-11	66.152	NaN	NaN	NaN	1	1.60426e-15	85.087	1	2.07966e-58	190.23	NaN	NaN	NaN	NaN	NaN	NaN	NaN	NaN	NaN	4	+	0.40311	1	LAVHAHPTLSEVVDELFK(1)AAK	LAVHAHPTLSEVVDELFK(129.11)AAK(-129.11)	VHAHPTLSEVVDELFKAAKVDSPASVTAQSV	18	-0.445735	-0.628564	0.426509	-0.664448	NaN	-0.552368	0.373234	NaN	NaN	NaN	-0.445735
AT4G16155.1	536	___1	AT4G16155.1	>AT4G16155.1 | Symbols: | dihydrolipoyl dehydrogenases | chr4:9153570-9157322 REVERSE LENGTH=630	0.00655937	106.2	43.735	90.15	1	1	0.0114826	82.645	1	0.0123301	81.525	1	0.0101684	91.265	1	0.00655937	106.2	NaN	NaN	NaN	1	0.0101609	90.15	0	NaN	NaN	2	+	0.37145	1	TSFK(1)ANTK	TSFK(90.15)ANTK(-90.15)	AEKEGFKVSIAKTSFKANTKALAENEGEGLA	4	-0.417317	-0.178274	0.464783	-1.0238	-1.01791	-0.0589989	0.673049	NaN	-2.03765	-1.04573	-0.307912
AT4G17060.1	153	___1	AT4G17060.1	>AT4G17060.1 | Symbols: FIP2 | FRIGIDA interacting protein 2 | chr4:9593721-9594653 REVERSE LENGTH=310	0.0107392	42.718	35.455	38.875	1	1	0.0111094	42.336	NaN	NaN	NaN	1	0.0107392	42.718	1	0.0158546	38.875	NaN	NaN	NaN	NaN	NaN	NaN	NaN	NaN	NaN	3	+	0.59331	1	NFASHGFK(1)PK	NFASHGFK(38.87)PK(-38.87)	PLKSFGDRNFASHGFKPKNFSKPEPNFSQDL	8	-0.758355	0.672833	3.26687	-0.901823	NaN	0.754546	3.21799	NaN	NaN	NaN	-0.758355
AT4G17330.1	1870	___1	AT4G17330.1	>AT4G17330.1 | Symbols: ATG2484-1, G2484-1 | G2484-1 protein | chr4:9689263-9697172 REVERSE LENGTH=2037	1.02176e-11	77.675	70.22	77.675	1	NaN	NaN	NaN	NaN	NaN	NaN	1	0.000385649	61.962	1	0.00344002	56.121	1	1.02176e-11	77.675	1	0.00490918	63.46	NaN	NaN	NaN	3	+	0.64235	1;2	SIVPQNSGIGSWK(1)MPSK(1)TISIEK	SIVPQNSGIGSWK(77.68)MPSK(77.68)TISIEK(-77.68)	PVRSIVPQNSGIGSWKMPSKTISIEKQTTIS	13	NaN	5.37889	3.30215	NaN	NaN	5.49784	3.2969	-4.99857	NaN	NaN	NaN
AT4G20850.1	1160	___1	AT4G20850.1	>AT4G20850.1 | Symbols: TPP2 | tripeptidyl peptidase ii | chr4:11160935-11169889 REVERSE LENGTH=1380	1.55613e-05	83.692	28.594	56.527	1	NaN	NaN	NaN	NaN	NaN	NaN	1	1.55613e-05	83.692	1	0.00797776	53.377	NaN	NaN	NaN	NaN	NaN	NaN	NaN	NaN	NaN	2	+	0.69573	1	FLGNLK(1)QETEEER	FLGNLK(56.53)QETEEER	EQEVRDTKIKFLGNLKQETEEERSEWRKLCT	6	NaN	-0.0691492	-0.0309717	NaN	NaN	0.0790197	0.120388	NaN	NaN	NaN	NaN
AT4G20850.1	1244	___1	AT4G20850.1	>AT4G20850.1 | Symbols: TPP2 | tripeptidyl peptidase ii | chr4:11160935-11169889 REVERSE LENGTH=1380	1.9706e-32	179.67	126.54	59.227	1	NaN	NaN	NaN	NaN	NaN	NaN	0.99905	0.0137802	39.91	0.999981	0.000607179	57.973	0.928486	1.44939e-05	51.524	NaN	NaN	NaN	NaN	NaN	NaN	2		0.93474	1	TEPEDDEAEK(1)LK	TEPEDDEAEK(59.23)LK(-59.23)	RFLLDKTEPEDDEAEKLKKKMEVTRDQLADA	10	NaN	-0.592745	1.22115	NaN	NaN	-0.480639	1.31362	-2.80349	NaN	NaN	NaN
AT4G21280.1;AT4G21280.2	109;110	___1	AT4G21280.1	>AT4G21280.1 | Symbols: PSBQ, PSBQA, PSBQ-1 | photosystem II subunit QA | chr4:11334446-11335587 FORWARD LENGTH=223;>AT4G21280.2 | Symbols: PSBQ, PSBQA, PSBQ-1 | photosystem II subunit QA | chr4:11334446-11335587 FORWARD LENGTH=224	0.00245366	124.67	78.667	124.67	1	1	0.0163302	64.82	1	0.0291914	56.043	1	0.0169265	64.374	1	0.00245366	91.549	NaN	NaN	NaN	NaN	NaN	NaN	1	0.00969176	70.942	2		1.2634	1	DFALALK(1)DR	DFALALK(124.67)DR	GTDNSDQARDFALALKDRFYLQPLPPTEAAA	7	-0.314063	-0.638591	0.750251	-0.186607	-0.948586	-0.586016	0.710779	NaN	NaN	-0.200084	0.0673633
AT4G21280.1;AT4G21280.2	179;180	___1	AT4G21280.1	>AT4G21280.1 | Symbols: PSBQ, PSBQA, PSBQ-1 | photosystem II subunit QA | chr4:11334446-11335587 FORWARD LENGTH=223;>AT4G21280.2 | Symbols: PSBQ, PSBQA, PSBQ-1 | photosystem II subunit QA | chr4:11334446-11335587 FORWARD LENGTH=224	0.00257234	125.68	45.227	125.68	1	0	NaN	NaN	NaN	NaN	NaN	1	0.0486063	62.466	1	0.0509121	61.56	1	0.0581899	58.699	NaN	NaN	NaN	NaN	NaN	NaN	2		-1.1423	1	SLK(1)DLTTK	SLK(125.68)DLTTK(-125.68)	NTIISSKPKDEKKSLKDLTTKLFDTIDNLDY	3	-0.586341	-0.516388	0.617167	-0.855536	NaN	-0.401806	0.702163	-1.48969	NaN	NaN	-0.586341
AT4G23860.3;AT4G23860.2;AT4G23860.1	443;443;443	___1	AT4G23860.3	>AT4G23860.3 | Symbols: | PHD finger protein-related | chr4:12409336-12411336 FORWARD LENGTH=452;>AT4G23860.2 | Symbols: | PHD finger protein-related | chr4:12409336-12411336 FORWARD LENGTH=452;>AT4G23860.1 | Symbols: | PHD finger protein-related | chr4	2.15814e-30	149	135.9	92.38	1	NaN	NaN	NaN	NaN	NaN	NaN	1	0.00102313	86.488	1	2.15814e-30	149	NaN	NaN	NaN	NaN	NaN	NaN	NaN	NaN	NaN	2		-0.28313	1	AITSADIEQMFSK(1)LK	AITSADIEQMFSK(92.38)LK(-92.38)	PSKAITSADIEQMFSKLKNKRKRME______	13	NaN	-0.560473	2.82092	NaN	NaN	-0.399844	2.89454	NaN	NaN	NaN	NaN
AT4G24280.1;AT5G49910.1	619;619	___1	AT4G24280.1;AT5G49910.1	>AT4G24280.1 | Symbols: cpHsc70-1 | chloroplast heat shock protein 70-1 | chr4:12590094-12593437 FORWARD LENGTH=718;>AT5G49910.1 | Symbols: CPHSC70-2EAT SHOCK PROTEIN 70-2, HSC70-7, cpHsc70-2 | chloroplast heat shock protein 70-2 | chr5:20303470-20306295 F	2.79576e-14	112.62	87.391	112.62	1	NaN	NaN	NaN	NaN	NaN	NaN	1	0.00068684	55.66	1	6.37866e-05	73.834	NaN	NaN	NaN	NaN	NaN	NaN	NaN	NaN	NaN	3		0.27553	1	NQADSVVYQTEK(1)QLK	NQADSVVYQTEK(112.62)QLK(-112.62)	IDTKNQADSVVYQTEKQLKELGEKIPGEVKE;IDTKNQADSVVYQTEKQLKELGEKIPGPVKE	12	NaN	0.00475299	0.402397	NaN	NaN	0.0889556	0.693971	NaN	NaN	NaN	NaN
AT4G26230.1	46	___1	AT4G26230.1	>AT4G26230.1 | Symbols: | Ribosomal protein L31e family protein | chr4:13286026-13286553 FORWARD LENGTH=119	0.000952272	113.22	56.793	77.062	1	0.822198	0.0392756	45.433	NaN	NaN	NaN	1	0.0902911	40.496	0.817069	0.0282018	43.68	NaN	NaN	NaN	NaN	NaN	NaN	NaN	NaN	NaN	2		-1.2114	1	FAEK(1)EMGTK	FAEK(77.06)EMGTK(-77.06)	KKAPKAIKEIRKFAEKEMGTKDVRVDVKLNK	4	NaN	-0.122711	0.770904	NaN	NaN	0.0483758	0.756623	NaN	NaN	NaN	NaN
AT4G28030.2;AT4G28030.1	193;193	___1	AT4G28030.2	>AT4G28030.2 | Symbols: | Acyl-CoA N-acyltransferases (NAT) superfamily protein | chr4:13937748-13939131 REVERSE LENGTH=263;>AT4G28030.1 | Symbols: | Acyl-CoA N-acyltransferases (NAT) superfamily protein | chr4:13937748-13939131 REVERSE LENGTH=274	8.24197e-38	164.88	146.06	123.76	1	NaN	NaN	NaN	NaN	NaN	NaN	1	0.00170319	53.168	1	0.00538754	40.941	1	1.46277e-15	131.86	NaN	NaN	NaN	NaN	NaN	NaN	3		0.0273	1	AYLSNVCVAK(1)ELHR	AYLSNVCVAK(123.76)ELHR	GVDFARAYLSNVCVAKELHRNGVGYKLIDKS	10	NaN	0.305562	0.130318	NaN	NaN	0.498966	0.160766	-1.24773	NaN	NaN	NaN
AT4G28750.1	111	___1	AT4G28750.1	>AT4G28750.1 | Symbols: PSAE-1 | Photosystem I reaction centre subunit IV / PsaE protein | chr4:14202951-14203888 REVERSE LENGTH=143	4.85984e-15	133.86	125.31	42.947	1	1	0.000202928	75.018	1	0.00081668	67.646	1	4.85984e-15	133.86	1	8.70743e-15	111.22	1	7.67137e-08	92.439	0	NaN	NaN	1	7.67137e-08	92.439	3		-1.0552	1	NVGSVVAVDQDPK(1)TR	NVGSVVAVDQDPK(42.95)TR	WFKNVGSVVAVDQDPKTRYPVVVRFAKVNYA	13	0.167228	0.218595	-0.167101	-0.480559	-0.427537	0.334568	-0.0480967	0.131985	-0.41348	0.188654	0.16954
AT4G29060.1;AT4G29060.2	889;645	___1	AT4G29060.1	>AT4G29060.1 | Symbols: emb2726 | elongation factor Ts family protein | chr4:14317744-14321315 FORWARD LENGTH=953;>AT4G29060.2 | Symbols: emb2726 | elongation factor Ts family protein | chr4:14317744-14321315 FORWARD LENGTH=709	1.28424e-52	194.96	91.052	43.897	1	NaN	NaN	NaN	NaN	NaN	NaN	1	0.0299012	46.069	1	0.020965	48.568	NaN	NaN	NaN	NaN	NaN	NaN	NaN	NaN	NaN	3	+	0.80526	1	EDLLSK(1)PENIR	EDLLSK(43.9)PENIR	QKEKEIEMQREDLLSKPENIREKIVEGRISK	6	NaN	0.232415	-0.0705267	NaN	NaN	0.338339	-0.0173518	NaN	NaN	NaN	NaN
AT4G32260.1	171	___1	AT4G32260.1	>AT4G32260.1 | Symbols: | ATPase, F0 complex, subunit B/B', bacterial/chloroplast | chr4:15573859-15574586 REVERSE LENGTH=219	2.12311e-114	220.25	141.26	113.53	1	NaN	NaN	NaN	NaN	NaN	NaN	1	3.13446e-15	133.86	1	1.55814e-22	176.23	1	5.5387e-05	77.068	NaN	NaN	NaN	1	1.2364e-41	156	3		0.25848	1	ETQVEVEEK(1)LAEGR	ETQVEVEEK(113.53)LAEGR	ALNKMKKETQVEVEEKLAEGRKKVEEELKEA	9	NaN	-0.0641179	-0.123401	NaN	NaN	0.0738202	-0.0909888	-0.363809	NaN	NaN	NaN
AT4G34650.1	214	___1	AT4G34650.1	>AT4G34650.1 | Symbols: SQS2 | squalene synthase 2 | chr4:16542377-16544915 FORWARD LENGTH=413	2.67403e-21	114.96	105.27	63.691	1	NaN	NaN	NaN	NaN	NaN	NaN	1	0.0137288	44.391	1	0.021852	40.493	1	2.67403e-21	114.96	NaN	NaN	NaN	NaN	NaN	NaN	3	+	0.51737	1	TNIIK(1)DYLEDINERPK	TNIIK(63.69)DYLEDINERPK(-63.69)	ISNSTGLFLQKTNIIKDYLEDINERPKSRMF	5	NaN	-0.104728	0.799973	NaN	NaN	-0.0163077	1.01392	-2.05038	NaN	NaN	NaN
AT4G35090.1;AT4G35090.2	227;227	___1	AT4G35090.1	>AT4G35090.1 | Symbols: CAT2 | catalase 2 | chr4:16700937-16703215 REVERSE LENGTH=492;>AT4G35090.2 | Symbols: CAT2 | catalase 2 | chr4:16701105-16703215 REVERSE LENGTH=474	0.00439322	50.353	44.318	41.399	1	NaN	NaN	NaN	NaN	NaN	NaN	1	0.00439322	50.353	1	0.0120172	41.399	NaN	NaN	NaN	NaN	NaN	NaN	NaN	NaN	NaN	3	+	0.20543	1	FHWK(1)PTCGVK	FHWK(41.4)PTCGVK(-41.4)	LINKAGKAHYVKFHWKPTCGVKSLLEEDAIR	4	NaN	0.197488	1.42977	NaN	NaN	0.268794	1.46299	NaN	NaN	NaN	NaN
AT4G35090.1;AT4G35090.2	50;50	___1	AT4G35090.1	>AT4G35090.1 | Symbols: CAT2 | catalase 2 | chr4:16700937-16703215 REVERSE LENGTH=492;>AT4G35090.2 | Symbols: CAT2 | catalase 2 | chr4:16701105-16703215 REVERSE LENGTH=474	4.57253e-56	160.64	131.03	160.64	1	NaN	NaN	NaN	NaN	NaN	NaN	1	2.35744e-37	141.31	1	8.38664e-33	159.06	1	4.57253e-56	153.36	NaN	NaN	NaN	NaN	NaN	NaN	3		-0.18589	1	GPILLEDYHLVEK(1)LANFDR	GPILLEDYHLVEK(160.64)LANFDR	GPRGPILLEDYHLVEKLANFDRERIPERVVH	13	NaN	-3.66114	-0.614945	NaN	NaN	-3.61913	-0.332622	-0.398703	NaN	NaN	NaN
AT4G37930.1	403	___1	AT4G37930.1	>AT4G37930.1 | Symbols: SHM1, STM, SHMT1 | serine transhydroxymethyltransferase 1 | chr4:17831891-17834742 REVERSE LENGTH=517	1.31972e-06	97.797	75.701	97.797	1	NaN	NaN	NaN	NaN	NaN	NaN	0	NaN	NaN	1	0.000185039	71.98	NaN	NaN	NaN	NaN	NaN	NaN	NaN	NaN	NaN	3		0.81088	1	VEK(1)VLEAVHIASNK	VEK(97.8)VLEAVHIASNK(-97.8)	LVNLKPKGIDGSRVEKVLEAVHIASNKNTVP	3	NaN	-0.414845	0.749281	NaN	NaN	-0.30171	0.875328	NaN	NaN	NaN	NaN
AT4G38970.1;AT4G38970.2	292;292	___1	AT4G38970.1	>AT4G38970.1 | Symbols: FBA2 | fructose-bisphosphate aldolase 2 | chr4:18163714-18165659 REVERSE LENGTH=398;>AT4G38970.2 | Symbols: FBA2 | fructose-bisphosphate aldolase 2 | chr4:18163769-18165659 REVERSE LENGTH=381	1.46769e-17	127.18	106.9	79.837	1	1	0.0343064	42.947	NaN	NaN	NaN	NaN	NaN	NaN	1	1.46769e-17	127.18	NaN	NaN	NaN	NaN	NaN	NaN	1	1.81716e-15	102.65	2		-0.16302	1	ATPEQVAAYTLK(1)LLR	ATPEQVAAYTLK(79.84)LLR	SKDRATPEQVAAYTLKLLRNRVPPAVPGIMF	12	-0.0258672	NaN	-0.395172	-0.300075	NaN	NaN	-0.31429	NaN	NaN	-0.579792	-0.0258672
AT5G01530.1	221	___1	AT5G01530.1	>AT5G01530.1 | Symbols: LHCB4.1 | light harvesting complex photosystem II | chr5:209084-210243 FORWARD LENGTH=290	3.46855e-29	128.59	106.77	128.59	1	1	4.01405e-06	52.866	1	0.000180662	44.788	1	6.85711e-08	71.592	1	6.69755e-08	76.301	1	1.5733e-21	108.71	NaN	NaN	NaN	1	1.1615e-13	113.51	3		-0.45147	1	LYPGGK(1)FFDPLGLAADPEK	LYPGGK(128.59)FFDPLGLAADPEK(-128.59)	RNAELDSEKRLYPGGKFFDPLGLAADPEKTA	6	-1.13684	-0.152709	0.798466	-1.22729	-1.53634	-0.100298	0.813094	-2.47851	NaN	-3.17371	-0.982363
AT5G02770.1	200	___1	AT5G02770.1	>AT5G02770.1 | Symbols: | unknown protein;Has 469 Blast hits to 336 proteins in 126 species: Archae - 0;Bacteria - 54;Metazoa - 249;Fungi - 22;Plants - 47;Viruses - 0;Other Eukaryotes - 97 (source: NCBI BLink). | chr5:628101-629168 REVERSE LENGTH=2	2.54042e-07	66.826	62.346	66.826	1	NaN	NaN	NaN	NaN	NaN	NaN	1	0.0236372	39.91	1	2.54042e-07	66.826	NaN	NaN	NaN	NaN	NaN	NaN	NaN	NaN	NaN	3	+	0.082448	1	EASADASSDLPEK(1)QIIGK	EASADASSDLPEK(66.83)QIIGK(-66.83)	FSKEASADASSDLPEKQIIGKEAAVSGSAA_	13	NaN	0.186501	2.14618	NaN	NaN	0.200002	2.22344	NaN	NaN	NaN	NaN
AT5G04140.1;AT5G04140.2	537;563	___1	AT5G04140.1	>AT5G04140.1 | Symbols: GLU1, GLS1, GLUS, FD-GOGAT | glutamate synthase 1 | chr5:1130031-1138186 FORWARD LENGTH=1622;>AT5G04140.2 | Symbols: GLU1, GLS1, GLUS, FD-GOGAT | glutamate synthase 1 | chr5:1130031-1138186 FORWARD LENGTH=1648	0.000797341	122.13	56.055	122.13	1	0	NaN	NaN	NaN	NaN	NaN	1	0.0794444	52.716	NaN	NaN	NaN	1	0.0584527	58.596	NaN	NaN	NaN	1	0.000797341	122.13	2	+	0.31332	1	FLK(1)PVNFK	FLK(122.13)PVNFK(-122.13)	FNPYGKWIKENSRFLKPVNFKSSTVMENEEI	3	-1.59741	-0.215664	NaN	-1.81142	NaN	-0.176626	NaN	-3.74172	NaN	-4.1556	-1.59741
AT5G04670.1	664	___1	AT5G04670.1	>AT5G04670.1 | Symbols: | Enhancer of polycomb-like transcription factor protein | chr5:1337998-1340884 REVERSE LENGTH=766	7.46323e-05	110.08	83.37	84.479	1	NaN	NaN	NaN	NaN	NaN	NaN	1	0.00218069	69.721	1	0.00125379	110.08	1	7.46323e-05	90.05	1	0.00906343	59.198	NaN	NaN	NaN	2		0.39752	1	TQLLSK(1)PVFR	TQLLSK(84.48)PVFR	RIFQGHQVKKTQLLSKPVFRKRRSFKRQGSQ	6	NaN	0.439357	0.764935	NaN	NaN	0.485633	0.749815	-1.31466	-1.93396	NaN	NaN
AT5G08280.1	212	___1	AT5G08280.1	>AT5G08280.1 | Symbols: HEMC | hydroxymethylbilane synthase | chr5:2663763-2665596 REVERSE LENGTH=382	1.18462e-05	72.433	62.681	61.942	1	NaN	NaN	NaN	NaN	NaN	NaN	0	NaN	NaN	1	1.18462e-05	72.433	NaN	NaN	NaN	NaN	NaN	NaN	NaN	NaN	NaN	4	+	0.34863	1	SQILHK(1)YPALHVEENFR	SQILHK(61.94)YPALHVEENFR	VVGTASLRRKSQILHKYPALHVEENFRGNVQ	6	NaN	0.230695	0.0383767	NaN	NaN	0.259664	-0.0197731	NaN	NaN	NaN	NaN
AT5G09660.2;AT5G09660.1;AT5G09660.3;AT5G09660.4	112;133;112;133	___1	AT5G09660.2	>AT5G09660.2 | Symbols: PMDH2 | peroxisomal NAD-malate dehydrogenase 2 | chr5:2993645-2995169 REVERSE LENGTH=333;>AT5G09660.1 | Symbols: PMDH2 | peroxisomal NAD-malate dehydrogenase 2 | chr5:2993645-2995551 REVERSE LENGTH=354;>AT5G09660.3 | Symbols: PMDH2	2.30382e-09	100.04	73.251	35.677	1	NaN	NaN	NaN	NaN	NaN	NaN	1	0.00195164	64.121	1	4.12672e-07	95.094	NaN	NaN	NaN	NaN	NaN	NaN	1	1.52785e-06	100.04	3	+	-0.061662	1	DDLFK(1)INAGIVK	DDLFK(35.68)INAGIVK(-35.68)	AGIPRKPGMTRDDLFKINAGIVKTLCEGVAK	5	NaN	-0.220429	0.442967	NaN	NaN	-0.13242	0.518102	NaN	NaN	-2.36848	NaN
AT5G11340.1	155	___1	AT5G11340.1	>AT5G11340.1 | Symbols: | Acyl-CoA N-acyltransferases (NAT) superfamily protein | chr5:3619226-3621068 FORWARD LENGTH=164	0.000250505	54.281	51.715	54.281	1	NaN	NaN	NaN	NaN	NaN	NaN	0	NaN	NaN	1	0.000250505	54.281	NaN	NaN	NaN	NaN	NaN	NaN	NaN	NaN	NaN	3	+	0.20784	1	DCYVVSK(1)SFAQSEANK	DCYVVSK(54.28)SFAQSEANK(-54.28)	NYYINIEPRDCYVVSKSFAQSEANK______	7	NaN	-1.48588	1.19472	NaN	NaN	-1.3059	1.19558	NaN	NaN	NaN	NaN
AT5G12860.2;AT5G12860.1	337;337	___1	AT5G12860.2	>AT5G12860.2 | Symbols: DiT1 | dicarboxylate transporter 1 | chr5:4059850-4061919 REVERSE LENGTH=556;>AT5G12860.1 | Symbols: DiT1 | dicarboxylate transporter 1 | chr5:4059927-4061919 REVERSE LENGTH=557	0.00610557	58.32	41.108	58.32	1	NaN	NaN	NaN	NaN	NaN	NaN	1	0.00610557	56.205	1	0.0638168	40.767	NaN	NaN	NaN	NaN	NaN	NaN	NaN	NaN	NaN	2		-0.78246	1	SSPDAPK(1)LAQEK	SSPDAPK(58.32)LAQEK(-58.32)	YLIYPPTVKSSPDAPKLAQEKLDKMGPMSKN	7	NaN	0.435415	0.0570764	NaN	NaN	0.476433	0.252329	NaN	NaN	NaN	NaN
AT5G13490.2;AT5G13490.1	349;349	___1	AT5G13490.2	>AT5G13490.2 | Symbols: AAC2 | ADP/ATP carrier 2 | chr5:4336034-4337379 FORWARD LENGTH=385;>AT5G13490.1 | Symbols: AAC2 | ADP/ATP carrier 2 | chr5:4336034-4337379 FORWARD LENGTH=385	4.14083e-07	84.892	49.24	73.435	1	NaN	NaN	NaN	1	0.0724151	36.417	1	0.00108949	66.267	1	4.14083e-07	84.892	1	0.00610557	56.205	NaN	NaN	NaN	1	0.000259525	73.435	2	+	-0.16605	1	SLFK(1)GAGANILR	SLFK(73.44)GAGANILR	AFSQIVKKEGAKSLFKGAGANILRAVAGAGV	4	-0.111648	-0.948113	0.659062	NaN	-0.322415	-0.842077	0.649073	-2.08461	NaN	-0.898431	NaN
AT5G13510.1	76	___1	AT5G13510.1	>AT5G13510.1 | Symbols: | Ribosomal protein L10 family protein | chr5:4341294-4341956 FORWARD LENGTH=220	3.53312e-06	118.87	95.19	118.87	1	NaN	NaN	NaN	NaN	NaN	NaN	1	1.14851e-05	104.24	1	1.49292e-05	107.09	1	3.53312e-06	118.87	NaN	NaN	NaN	NaN	NaN	NaN	2	+	-0.06605	1	GLTVK(1)QFQDLR	GLTVK(118.87)QFQDLR	NCHLLAAINYKGLTVKQFQDLRRTLPDTTKL	5	NaN	-0.220984	-0.179893	NaN	NaN	-0.0989072	-0.110363	-0.618916	NaN	NaN	NaN
AT5G14170.1	150	___1	AT5G14170.1	>AT5G14170.1 | Symbols: CHC1 | SWIB/MDM2 domain superfamily protein | chr5:4568696-4570444 REVERSE LENGTH=534	9.13057e-07	89.301	67.751	89.301	0.999803	0.999803	9.13057e-07	89.301	NaN	NaN	NaN	0.998627	6.43409e-05	77.185	0.946193	0.0421782	49.632	0.999339	0.000685391	73.881	NaN	NaN	NaN	NaN	NaN	NaN	3	+	1.0719	1	QKLPEK(1)SLQER	QK(-37.05)LPEK(37.05)SLQER	ELTPAARKKKQKLPEKSLQERVAAILPESAL	6	-0.38896	0.495491	2.24386	-0.605705	NaN	0.542605	2.2055	-2.94486	NaN	NaN	-0.38896
AT5G14320.1	126	___1	AT5G14320.1	>AT5G14320.1 | Symbols: | Ribosomal protein S13/S18 family | chr5:4617839-4618772 REVERSE LENGTH=169	0.0171759	92.838	51.844	92.838	1	NaN	NaN	NaN	NaN	NaN	NaN	1	0.056535	59.35	1	0.0238068	72.607	1	0.0588666	58.433	NaN	NaN	NaN	NaN	NaN	NaN	2		0.38891	1	LK(1)EIQCYR	LK(92.84)EIQCYR	EGDLRRFNALAIKRLKEIQCYRGVRHIQGLP	2	NaN	0.182311	-0.575506	NaN	NaN	0.301354	-0.270469	-0.146467	NaN	NaN	NaN
AT5G14740.2;AT5G14740.1;AT5G14740.4;AT5G14740.3;AT5G14740.5	14;86;86;86;86	___1	AT5G14740.2	>AT5G14740.2 | Symbols: CA2, CA18, BETA CA2 | carbonic anhydrase 2 | chr5:4760536-4762382 FORWARD LENGTH=259;>AT5G14740.1 | Symbols: CA2, CA18, BETA CA2 | carbonic anhydrase 2 | chr5:4758257-4762382 FORWARD LENGTH=331;>AT5G14740.4 | Symbols: CA2, CA18, BET	1.73477e-18	145.81	78.286	145.81	1	NaN	NaN	NaN	NaN	NaN	NaN	1	0.00798223	40.278	0	NaN	NaN	NaN	NaN	NaN	NaN	NaN	NaN	NaN	NaN	NaN	3		0.30978	1	GNESYEDAIEALK(1)K	GNESYEDAIEALK(145.81)K(-145.81)	__MGNESYEDAIEALKKLLIEKDDLKDVAAA	13	NaN	-0.0669713	1.16001	NaN	NaN	0.0781998	1.17212	NaN	NaN	NaN	NaN
AT5G16710.1	202	___1	AT5G16710.1	>AT5G16710.1 | Symbols: DHAR3 | dehydroascorbate reductase 1 | chr5:5483312-5484926 FORWARD LENGTH=258	9.1168e-05	90.476	46.884	90.476	1	NaN	NaN	NaN	NaN	NaN	NaN	1	9.1168e-05	62.861	0	NaN	NaN	1	0.00249993	62.861	NaN	NaN	NaN	NaN	NaN	NaN	3		-0.3677	1	ISAADLSLAPK(1)LYHMK	ISAADLSLAPK(90.48)LYHMK(-90.48)	INGEKISAADLSLAPKLYHMKIALGHYKNWS	11	NaN	0.742351	0.923961	NaN	NaN	0.848478	0.995419	NaN	NaN	NaN	NaN
AT5G17920.2;AT5G17920.1	28;28	___1	AT5G17920.2	>AT5G17920.2 | Symbols: ATCIMS | Cobalamin-independent synthase family protein | chr5:5935771-5939195 FORWARD LENGTH=765;>AT5G17920.1 | Symbols: ATCIMS, ATMETS, ATMS1 | Cobalamin-independent synthase family protein | chr5:5935771-5939195 FORWARD LENGTH=765	5.84867e-11	85.563	78.961	85.563	1	0	NaN	NaN	NaN	NaN	NaN	1	2.95907e-08	75.548	1	5.84867e-11	85.563	0	NaN	NaN	NaN	NaN	NaN	NaN	NaN	NaN	3	+	0.22386	1	FALESFWDGK(1)STAEDLQK	FALESFWDGK(85.56)STAEDLQK(-85.56)	PKRELKFALESFWDGKSTAEDLQKVSADLRS	10	-0.373103	0.0611541	2.3349	-0.703901	NaN	0.137766	2.44693	NaN	NaN	NaN	-0.373103
AT5G17920.2;AT5G17920.1	36;36	___1	AT5G17920.2	>AT5G17920.2 | Symbols: ATCIMS | Cobalamin-independent synthase family protein | chr5:5935771-5939195 FORWARD LENGTH=765;>AT5G17920.1 | Symbols: ATCIMS, ATMETS, ATMS1 | Cobalamin-independent synthase family protein | chr5:5935771-5939195 FORWARD LENGTH=765	8.61326e-18	109.79	98.591	89.507	1	0	NaN	NaN	NaN	NaN	NaN	1	0.00245231	65.374	1	2.20657e-14	109.79	NaN	NaN	NaN	NaN	NaN	NaN	NaN	NaN	NaN	3		-0.65127	1	STAEDLQK(1)VSADLR	STAEDLQK(89.51)VSADLR	LESFWDGKSTAEDLQKVSADLRSSIWKQMSA	8	NaN	1.07683	0.317319	NaN	NaN	1.2022	0.44438	NaN	NaN	NaN	NaN
AT5G17920.2;AT5G17920.1	273;273	___1	AT5G17920.2	>AT5G17920.2 | Symbols: ATCIMS | Cobalamin-independent synthase family protein | chr5:5935771-5939195 FORWARD LENGTH=765;>AT5G17920.1 | Symbols: ATCIMS, ATMETS, ATMS1 | Cobalamin-independent synthase family protein | chr5:5935771-5939195 FORWARD LENGTH=765	0.011013	58.699	41.468	57.785	1	NaN	NaN	NaN	NaN	NaN	NaN	1	0.0745293	43.308	1	0.0245126	58.699	NaN	NaN	NaN	NaN	NaN	NaN	NaN	NaN	NaN	2	+	1.1538	1	GTK(1)TLDLVK	GTK(57.79)TLDLVK(-57.79)	LKGVTAFGFDLVRGTKTLDLVKAGFPEGKYL	3	NaN	-0.311095	1.08577	NaN	NaN	-0.208028	1.20105	NaN	NaN	NaN	NaN
AT5G17920.2;AT5G17920.1	279;279	___1	AT5G17920.2	>AT5G17920.2 | Symbols: ATCIMS | Cobalamin-independent synthase family protein | chr5:5935771-5939195 FORWARD LENGTH=765;>AT5G17920.1 | Symbols: ATCIMS, ATMETS, ATMS1 | Cobalamin-independent synthase family protein | chr5:5935771-5939195 FORWARD LENGTH=765	7.24806e-10	111.31	65.244	111.31	1	NaN	NaN	NaN	1	0.00525284	56.569	1	0.000150813	79.652	1	0.000596467	71.98	1	7.24806e-10	96.673	NaN	NaN	NaN	NaN	NaN	NaN	3		-0.024208	1	TLDLVK(1)AGFPEGK	TLDLVK(111.31)AGFPEGK(-111.31)	FGFDLVRGTKTLDLVKAGFPEGKYLFAGVVD	6	0.0274371	0.0236102	1.20773	NaN	-0.184392	0.118626	1.19889	-1.88747	NaN	NaN	NaN
AT5G20140.1;AT5G20140.2	201;201	___1	AT5G20140.1	>AT5G20140.1 | Symbols: | SOUL heme-binding family protein | chr5:6799047-6800892 REVERSE LENGTH=378;>AT5G20140.2 | Symbols: | SOUL heme-binding family protein | chr5:6799066-6800892 REVERSE LENGTH=395	0.000383109	73.435	47.317	73.435	1	NaN	NaN	NaN	NaN	NaN	NaN	1	0.0240254	47.712	1	0.00247174	65.179	1	0.000383109	73.435	NaN	NaN	NaN	NaN	NaN	NaN	2	+	0.63008	1	IYK(1)TPDLETPK	IYK(73.44)TPDLETPK(-73.44)	SLEGLVDVFKQLRIYKTPDLETPKYQILKRT	3	NaN	-0.259323	0.824265	NaN	NaN	-0.135713	0.974036	-1.43772	NaN	NaN	NaN
AT5G20720.3;AT5G20720.2;AT5G20720.1	170;170;170	___1	AT5G20720.3	>AT5G20720.3 | Symbols: CPN20 | chaperonin 20 | chr5:7015015-7016354 FORWARD LENGTH=253;>AT5G20720.2 | Symbols: CPN20, CPN10, CHCPN10, ATCPN21, CPN21 | chaperonin 20 | chr5:7015015-7016354 FORWARD LENGTH=253;>AT5G20720.1 | Symbols: CPN20, CPN10, CHCPN10, A	0.000124833	74.987	51.87	54.343	1	NaN	NaN	NaN	NaN	NaN	NaN	0	NaN	NaN	1	0.000124833	74.987	1	0.012262	54.343	NaN	NaN	NaN	NaN	NaN	NaN	2	+	-0.40237	1	VFIK(1)VAEAEEK	VFIK(54.34)VAEAEEK(-54.34)	EDIKDLKPLNDRVFIKVAEAEEKTAGGLLLT	4	NaN	0.490057	0.531239	NaN	NaN	0.585636	0.711771	-1.20141	NaN	NaN	NaN
AT5G22450.1	1111	___1	AT5G22450.1	>AT5G22450.1 | Symbols: | unknown protein;LOCATED IN: chloroplast;EXPRESSED IN: 22 plant structures;EXPRESSED DURING: 13 growth stages;BEST Arabidopsis thaliana protein match is: unknown protein (TAIR:AT2G19390.1);Has 30201 Blast hits to 17322 protei	1.10686e-11	80.412	70.266	80.412	1	NaN	NaN	NaN	NaN	NaN	NaN	1	6.75083e-10	66.467	1	1.10686e-11	80.412	1	1.10686e-11	80.412	NaN	NaN	NaN	NaN	NaN	NaN	3	+	1.0319	1	GVTSGDGAVDDEAPIDFSK(1)LAFR	GVTSGDGAVDDEAPIDFSK(80.41)LAFR	SGDGAVDDEAPIDFSKLAFRDLDEIDEQADL	19	NaN	3.32927	2.9079	NaN	NaN	3.44983	2.94764	-2.97075	NaN	NaN	NaN
AT5G22450.1	135	___1	AT5G22450.1	>AT5G22450.1 | Symbols: | unknown protein;LOCATED IN: chloroplast;EXPRESSED IN: 22 plant structures;EXPRESSED DURING: 13 growth stages;BEST Arabidopsis thaliana protein match is: unknown protein (TAIR:AT2G19390.1);Has 30201 Blast hits to 17322 protei	8.84711e-05	97.734	81.063	81.525	1	1	8.84711e-05	97.734	NaN	NaN	NaN	0	NaN	NaN	1	0.00701716	60.598	1	0.00050102	78.342	1	8.84711e-05	85.813	0	NaN	NaN	2		-0.63046	1	MDAATFDK(1)VR	MDAATFDK(81.52)VR	NDIPPGERMDAATFDKVRNQVPRTQDIMAQR	8	4.06609	3.93225	3.41051	3.77315	NaN	3.976	3.45832	-3.48508	-0.482573	0.206768	4.06609
AT5G22880.1	16	___1	AT5G22880.1	>AT5G22880.1 | Symbols: H2B, HTB2 | histone B2 | chr5:7652130-7652567 REVERSE LENGTH=145	1.05109e-19	86.8	82.1	70.345	0.87954	0.5	0.000354469	54.281	NaN	NaN	NaN	0.500077	0.0137802	39.91	0.500012	0.00141507	52.862	0.5	1.17401e-06	62.617	0	NaN	NaN	0.5	0.000430596	62.589	4		-0.69985	1;2	K(0.392)PAEK(0.392)K(0.336)PAEK(0.88)TPAAEPAAAAEK	K(0)PAEK(0)K(0)PAEK(5.76)TPAAEPAAAAEK(-70.34)	MAKADKKPAEKKPAEKTPAAEPAAAAEKKPK	10	0.0231843	0.263155	-0.421479	-0.119871	NaN	0.304277	-0.476226	NaN	-1.19545	0.242816	0.0231843
AT5G22880.1	28	___1	AT5G22880.1	>AT5G22880.1 | Symbols: H2B, HTB2 | histone B2 | chr5:7652130-7652567 REVERSE LENGTH=145	7.57218e-23	138.89	118.69	82.925	1	0.851874	1.99403e-14	107.82	NaN	NaN	NaN	1	4.43495e-05	83.37	0.999977	0.00740165	43.326	0.5	1.17401e-06	62.617	0	NaN	NaN	0.5	0.033181	42.191	2		0.073825	1;2	TPAAEPAAAAEK(1)K	TPAAEPAAAAEK(82.92)K(-82.92)	PAEKTPAAEPAAAAEKKPKAGKKLPKEPAGA	12	1.70443	2.1433	2.72128	1.41359	NaN	2.26436	3.00706	NaN	NaN	-1.17899	1.70443
AT5G35630.3;AT5G35630.2;AT5G35630.1	175;175;175	___1	AT5G35630.3	>AT5G35630.3 | Symbols: GS2, GLN2, ATGSL1 | glutamine synthetase 2 | chr5:13831220-13833239 FORWARD LENGTH=430;>AT5G35630.2 | Symbols: GS2, GLN2, ATGSL1 | glutamine synthetase 2 | chr5:13831220-13833239 FORWARD LENGTH=430;>AT5G35630.1 | Symbols: GS2, GLN2,	0.000630055	119.68	73.218	68.657	1	1	0.000630055	119.68	1	0.00360856	86.898	1	0.00459715	96.342	1	0.0012487	114.4	NaN	NaN	NaN	NaN	NaN	NaN	NaN	NaN	NaN	2	+	-0.15337	1	AAEIFSNK(1)K	AAEIFSNK(68.66)K(-68.66)	IPTNKRAKAAEIFSNKKVSGEVPWFGIEQEY	8	-0.475715	0.171463	0.719994	-0.848375	-0.855927	0.229465	1.01549	NaN	NaN	NaN	-0.396859
AT5G35630.3;AT5G35630.2;AT5G35630.1	384;384;384	___1	AT5G35630.3	>AT5G35630.3 | Symbols: GS2, GLN2, ATGSL1 | glutamine synthetase 2 | chr5:13831220-13833239 FORWARD LENGTH=430;>AT5G35630.2 | Symbols: GS2, GLN2, ATGSL1 | glutamine synthetase 2 | chr5:13831220-13833239 FORWARD LENGTH=430;>AT5G35630.1 | Symbols: GS2, GLN2,	0.0105619	83.862	43.51	67.207	1	NaN	NaN	NaN	NaN	NaN	NaN	1	0.0706233	55.064	1	0.0105619	83.862	1	0.0366459	67.207	NaN	NaN	NaN	NaN	NaN	NaN	2	+	0.20249	1	GK(1)GYLEDR	GK(67.21)GYLEDR	RGCSIRVGRDTEAKGKGYLEDRRPASNMDPY	2	NaN	-0.249325	0.228554	NaN	NaN	-0.143022	0.280194	-0.818757	NaN	NaN	NaN
AT5G38420.1;AT5G38410.1;AT5G38410.3;AT5G38410.2;AT5G38430.1	146;146;151;139;146	___1	AT5G38420.1;AT5G38430.1	>AT5G38420.1 | Symbols: | Ribulose bisphosphate carboxylase (small chain) family protein | chr5:15381203-15381978 REVERSE LENGTH=181;>AT5G38410.1 | Symbols: | Ribulose bisphosphate carboxylase (small chain) family protein | chr5:15377501-15378306 REVERSE	5.93064e-06	113.5	67.649	108.46	1	NaN	NaN	NaN	NaN	NaN	NaN	0.5	0.00644319	56.514	0.5	0.103249	35.711	NaN	NaN	NaN	0.604999	0.00500377	58.723	NaN	NaN	NaN	2		0.93511	1	EVEECK(1)K	EVEECK(108.46)K(-108.46)	GCTDSAQVLKEVEECKKEYPGAFIRIIGFDN	6	NaN	-0.623421	0.946472	NaN	NaN	-0.52421	1.16169	NaN	-2.69301	NaN	NaN
AT5G38420.1;AT5G38410.1;AT5G38410.3;AT5G38410.2;AT5G38430.1	147;147;152;140;147	___1	AT5G38420.1;AT5G38430.1	>AT5G38420.1 | Symbols: | Ribulose bisphosphate carboxylase (small chain) family protein | chr5:15381203-15381978 REVERSE LENGTH=181;>AT5G38410.1 | Symbols: | Ribulose bisphosphate carboxylase (small chain) family protein | chr5:15377501-15378306 REVERSE	8.19294e-31	143.93	127.04	93.096	1	NaN	NaN	NaN	NaN	NaN	NaN	0.5	0.00644319	56.514	0.8134	0.00311684	63.682	0.851914	8.19294e-31	143.93	NaN	NaN	NaN	NaN	NaN	NaN	2		-0.23996	1	K(1)EYPGAFIR	K(93.1)EYPGAFIR	CTDSAQVLKEVEECKKEYPGAFIRIIGFDNT	1	NaN	-0.623421	1.08369	NaN	NaN	-0.52421	1.23362	-5.38245	NaN	NaN	NaN
AT5G38660.1;AT5G38660.2	243;243	___1	AT5G38660.1	>AT5G38660.1 | Symbols: APE1 | acclimation of photosynthesis to environment | chr5:15473285-15475497 REVERSE LENGTH=286;>AT5G38660.2 | Symbols: APE1 | acclimation of photosynthesis to environment | chr5:15471208-15475497 REVERSE LENGTH=431	0.000135018	90.05	65.961	38.875	1	0	NaN	NaN	NaN	NaN	NaN	1	0.0301234	53.237	1	0.0148271	60.255	1	0.000135018	90.05	NaN	NaN	NaN	NaN	NaN	NaN	2		0.54172	1	ALTLSDFEK(1)R	ALTLSDFEK(38.87)R	VLVFEAKALTLSDFEKRQAKFTSFFGPNITA	9	-0.0787313	0.353775	-0.0710762	-0.326317	NaN	0.462576	-0.0655723	-0.677057	NaN	NaN	-0.0787313
AT5G39740.2;AT5G39740.1	14;14	___1	AT5G39740.2	>AT5G39740.2 | Symbols: RPL5B | ribosomal protein L5 B | chr5:15903484-15905185 FORWARD LENGTH=301;>AT5G39740.1 | Symbols: OLI7, RPL5B | ribosomal protein L5 B | chr5:15903365-15905185 FORWARD LENGTH=301	2.81138e-11	144.38	105.58	110.12	1	1	0.0237533	108.46	1	0.0112916	117.4	1	7.70578e-05	130.27	1	0.000263036	144.38	1	0.0334754	98.523	1	0.0472719	86.833	NaN	NaN	NaN	2		0.59104	1	SNAYFK(1)R	SNAYFK(110.12)R	__MVFVKSSKSNAYFKRYQVKFRRRRDGKTD	6	0.192139	0.175684	0.0139313	-0.194113	-0.0400222	0.268075	0.142178	-1.15589	-1.52409	NaN	0.120883
AT5G40950.1	112	___1	AT5G40950.1	>AT5G40950.1 | Symbols: RPL27 | ribosomal protein large subunit 27 | chr5:16410866-16411845 FORWARD LENGTH=198	1.86557e-07	64.705	56.49	63.488	1	NaN	NaN	NaN	NaN	NaN	NaN	1	0.00020463	44.238	1	1.86557e-07	64.705	NaN	NaN	NaN	NaN	NaN	NaN	NaN	NaN	NaN	3		0.22506	1	NVGIGK(1)DHTIFSLIDGLVK	NVGIGK(63.49)DHTIFSLIDGLVK(-63.49)	QRGTKFHAGKNVGIGKDHTIFSLIDGLVKFE	6	NaN	-1.7349	1.93363	NaN	NaN	-1.57094	2.0308	NaN	NaN	NaN	NaN
AT5G42270.1	446	___1	AT5G42270.1	>AT5G42270.1 | Symbols: VAR1, FTSH5 | FtsH extracellular protease family | chr5:16902659-16905102 FORWARD LENGTH=704	2.40443e-19	164.66	108.23	112.13	1	NaN	NaN	NaN	NaN	NaN	NaN	1	0.040701	50.353	1	0.0261797	57.532	NaN	NaN	NaN	NaN	NaN	NaN	NaN	NaN	NaN	2		-0.47031	1	DVDYEK(1)VAR	DVDYEK(112.13)VAR	VHSRGKAIGKDVDYEKVARRTPGFTGADLQN	6	NaN	-0.0193604	0.543215	NaN	NaN	0.105008	0.603797	NaN	NaN	NaN	NaN
AT5G42650.1	448	___1	AT5G42650.1	>AT5G42650.1 | Symbols: AOS, CYP74A, DDE2 | allene oxide synthase | chr5:17097803-17099359 REVERSE LENGTH=518	0.00100116	69.721	41.544	69.721	1	NaN	NaN	NaN	NaN	NaN	NaN	0	NaN	NaN	1	0.0236573	47.815	1	0.0384456	43.68	NaN	NaN	NaN	1	0.00100116	69.721	2	+	-0.11992	1	FVGEEGEK(1)LLR	FVGEEGEK(69.72)LLR	ADEFVPERFVGEEGEKLLRHVLWSNGPETET	8	NaN	-0.237013	0.171531	NaN	NaN	-0.194295	0.132689	-0.941808	NaN	-0.573403	NaN
AT5G42650.1	130	___1	AT5G42650.1	>AT5G42650.1 | Symbols: AOS, CYP74A, DDE2 | allene oxide synthase | chr5:17097803-17099359 REVERSE LENGTH=518	3.28799e-10	105.95	57.907	105.95	1	NaN	NaN	NaN	NaN	NaN	NaN	1	0.0057301	55.724	1	0.000250238	57.434	1	0.00529994	56.514	NaN	NaN	NaN	0	NaN	NaN	3		1.1264	1	SFPVLFDVDK(1)VEK	SFPVLFDVDK(105.95)VEK(-105.95)	ALLDGKSFPVLFDVDKVEKKDLFTGTYMPST	10	NaN	0.188148	0.605837	NaN	NaN	0.253505	0.633054	-1.20533	NaN	-1.64928	NaN
AT5G45390.1	227	___1	AT5G45390.1	>AT5G45390.1 | Symbols: CLPP4, NCLPP4 | CLP protease P4 | chr5:18396351-18397586 FORWARD LENGTH=292	5.60365e-06	83.204	70.935	55.261	1	NaN	NaN	NaN	NaN	NaN	NaN	1	0.00386516	63.091	1	5.60365e-06	83.204	NaN	NaN	NaN	NaN	NaN	NaN	NaN	NaN	NaN	2	+	-0.93783	1	SFEQVLK(1)DIDR	SFEQVLK(55.26)DIDR	SIIAGCTSRSFEQVLKDIDRDRYMSPIEAVE	7	NaN	0.688583	0.153061	NaN	NaN	0.792606	0.199819	NaN	NaN	NaN	NaN
AT5G46420.1	305	___1	AT5G46420.1	>AT5G46420.1 | Symbols: | 16S rRNA processing protein RimM family | chr5:18829999-18832893 FORWARD LENGTH=653	7.04657e-56	183.41	170.08	94.023	1	NaN	NaN	NaN	NaN	NaN	NaN	1	0.000135546	75.764	1	0.00034016	67.326	1	1.03743e-15	131.03	1	0.000135546	75.764	0	NaN	NaN	3		0.092367	1	LCEMEQK(1)HVFDGLR	LCEMEQK(94.02)HVFDGLR	KRLIAAKKKLCEMEQKHVFDGLRFGEKSQRN	7	NaN	0.46289	-0.171335	NaN	NaN	0.618333	0.0318429	0.0298416	-0.623398	-0.155405	NaN
AT5G47210.1;AT5G47210.3;AT5G47210.2	42;42;42	___1	AT5G47210.1	>AT5G47210.1 | Symbols: | Hyaluronan / mRNA binding family | chr5:19169222-19171012 REVERSE LENGTH=357;>AT5G47210.3 | Symbols: | Hyaluronan / mRNA binding family | chr5:19169388-19171012 REVERSE LENGTH=301;>AT5G47210.2 | Symbols: | Hyaluronan / mRNA bin	0.000949578	72.433	60.232	53.565	0.999129	0	NaN	NaN	NaN	NaN	NaN	0.997598	0.000949578	72.433	0.995609	0.00115745	60.549	0.981723	0.0258751	43.592	0.999129	0.00960356	53.565	NaN	NaN	NaN	3	+	-0.49549	1	AAK(0.999)FPTK(0.001)PAPPSQAVR	AAK(30.6)FPTK(-30.6)PAPPSQAVR	KVEKAAAAVQPPKAAKFPTKPAPPSQAVRES	3	3.31005	NaN	5.57319	3.13435	NaN	NaN	5.51253	NaN	NaN	NaN	3.31005
AT5G49400.1	25	___1	AT5G49400.1	>AT5G49400.1 | Symbols: | zinc knuckle (CCHC-type) family protein | chr5:20031154-20031981 FORWARD LENGTH=275	6.30302e-10	133.32	114.22	110.38	1	1	0.0514872	60.157	NaN	NaN	NaN	1	0.00046849	99.834	1	3.97518e-06	119.39	1	6.30302e-10	133.32	1	2.9454e-06	110.38	NaN	NaN	NaN	2	+	0.20077	1	AATLTAAK(1)GLSR	AATLTAAK(110.38)GLSR	QDAADRIKAATLTAAKGLSRTQAERAAAAAA	8	3.08461	2.02687	4.49805	2.80826	NaN	2.20486	4.52377	-7.87151	-2.15631	NaN	3.08461
AT5G51720.1	56	___1	AT5G51720.1	>AT5G51720.1 | Symbols: | 2 iron, 2 sulfur cluster binding | chr5:21009645-21010227 FORWARD LENGTH=108	3.51223e-13	101.92	92.449	66.022	1	NaN	NaN	NaN	NaN	NaN	NaN	0.5	0.000736559	52.862	0.5	0.00625012	45.618	NaN	NaN	NaN	0.824466	3.51223e-13	101.92	0.756794	1.06848e-07	86.573	3		-0.77224	1	NEDK(1)VVDSVVVTELSK	NEDK(66.02)VVDSVVVTELSK(-66.02)	EGGGGINPEIRKNEDKVVDSVVVTELSKNIT	4	NaN	0.900413	0.823064	NaN	NaN	0.942758	0.822452	NaN	-2.73908	-2.09634	NaN
AT5G53560.1	15	___1	AT5G53560.1	>AT5G53560.1 | Symbols: ATB5-A, B5 #2, ATCB5-E, CB5-E | cytochrome B5 isoform E | chr5:21759628-21760353 FORWARD LENGTH=134	0.00429067	46.88	42.299	37.613	1	NaN	NaN	NaN	NaN	NaN	NaN	1	0.00429067	46.88	1	0.013208	37.613	NaN	NaN	NaN	NaN	NaN	NaN	NaN	NaN	NaN	3	+	0.18437	1	VLSFEEVSK(1)HNK	VLSFEEVSK(37.61)HNK(-37.61)	_MSSDRKVLSFEEVSKHNKTKDCWLIISGKV	9	NaN	0.129217	0.763171	NaN	NaN	0.255924	1.05469	NaN	NaN	NaN	NaN
AT5G54270.1	125	___1	AT5G54270.1	>AT5G54270.1 | Symbols: LHCB3, LHCB3*1 | light-harvesting chlorophyll B-binding protein 3 | chr5:22038424-22039383 FORWARD LENGTH=265	0.000586581	77.062	62.811	77.062	1	NaN	NaN	NaN	NaN	NaN	NaN	1	0.016651	53.237	1	0.0207636	50.354	NaN	NaN	NaN	NaN	NaN	NaN	1	0.000586581	77.062	2	+	0.17426	1	VDFK(1)EPVWFK	VDFK(77.06)EPVWFK(-77.06)	CITPEVLQKWVRVDFKEPVWFKAGSQIFSEG	4	NaN	-0.276293	1.13936	NaN	NaN	-0.224385	1.13182	NaN	NaN	-2.87091	NaN
AT5G61410.2;AT5G61410.1	268;268	___1	AT5G61410.2	>AT5G61410.2 | Symbols: RPE | D-ribulose-5-phosphate-3-epimerase | chr5:24684085-24685836 REVERSE LENGTH=281;>AT5G61410.1 | Symbols: RPE, EMB2728 | D-ribulose-5-phosphate-3-epimerase | chr5:24684085-24685836 REVERSE LENGTH=281	0.0004591	102.52	71.726	72.2	1	NaN	NaN	NaN	NaN	NaN	NaN	1	0.00638031	62.466	1	0.00740963	61.213	1	0.0004591	102.52	NaN	NaN	NaN	NaN	NaN	NaN	2	+	0.53076	1	DYAEAIK(1)GIK	DYAEAIK(72.2)GIK(-72.2)	AGSAVFGAKDYAEAIKGIKASKRPAAVAV__	7	NaN	0.0503276	0.513049	NaN	NaN	0.175301	0.531031	-1.35369	NaN	NaN	NaN
AT5G61410.2;AT5G61410.1	71;71	___1	AT5G61410.2	>AT5G61410.2 | Symbols: RPE | D-ribulose-5-phosphate-3-epimerase | chr5:24684085-24685836 REVERSE LENGTH=281;>AT5G61410.1 | Symbols: RPE, EMB2728 | D-ribulose-5-phosphate-3-epimerase | chr5:24684085-24685836 REVERSE LENGTH=281	4.88642e-12	67.76	61.535	36.663	1	NaN	NaN	NaN	NaN	NaN	NaN	1	0.0123723	38.337	1	4.88642e-12	67.76	NaN	NaN	NaN	NaN	NaN	NaN	NaN	NaN	NaN	3		-0.40258	1	SDIIVSPSILSANFAK(1)LGEQVK	SDIIVSPSILSANFAK(36.66)LGEQVK(-36.66)	SDIIVSPSILSANFAKLGEQVKAVELAGCDW	16	NaN	-2.00828	1.10138	NaN	NaN	-1.83954	1.22715	NaN	NaN	NaN	NaN
AT5G61410.2;AT5G61410.1	162;162	___1	AT5G61410.2	>AT5G61410.2 | Symbols: RPE | D-ribulose-5-phosphate-3-epimerase | chr5:24684085-24685836 REVERSE LENGTH=281;>AT5G61410.1 | Symbols: RPE, EMB2728 | D-ribulose-5-phosphate-3-epimerase | chr5:24684085-24685836 REVERSE LENGTH=281	0.00136747	67.519	46.124	40.475	1	0	NaN	NaN	NaN	NaN	NaN	1	0.00136747	67.519	1	0.0499046	40.475	NaN	NaN	NaN	NaN	NaN	NaN	NaN	NaN	NaN	2	+	0.50422	1	TVNQIK(1)SLGAK	TVNQIK(40.48)SLGAK(-40.48)	EQQSTIHLHRTVNQIKSLGAKAGVVLNPGTP	6	-1.64674	-0.338342	1.82644	-2.15431	NaN	-0.218112	1.85569	NaN	NaN	NaN	-1.64674
AT5G64040.1;AT5G64040.2	140;140	___1	AT5G64040.1	>AT5G64040.1 | Symbols: PSAN | photosystem I reaction center subunit PSI-N, chloroplast, putative / PSI-N, putative (PSAN) | chr5:25628724-25629409 REVERSE LENGTH=171;>AT5G64040.2 | Symbols: PSAN | photosystem I reaction center subunit PSI-N, chloroplast,	6.91253e-12	97.797	92.586	64.52	1	1	0.000266804	64.52	1	8.44767e-08	88.561	1	0.00126091	48.899	1	6.91253e-12	97.797	NaN	NaN	NaN	NaN	NaN	NaN	NaN	NaN	NaN	3		0.53841	1	FPENFTGCQDLAK(1)QK	FPENFTGCQDLAK(64.52)QK(-64.52)	SCKFPENFTGCQDLAKQKKVPFISEDIALEC	13	-0.651769	-0.120906	0.64336	-1.27042	-1.31283	-0.00555066	0.77512	NaN	NaN	NaN	-0.612086
AT5G64050.1	215	___1	AT5G64050.1	>AT5G64050.1 | Symbols: ATERS, OVA3, ERS | glutamate tRNA synthetase | chr5:25630196-25633099 REVERSE LENGTH=570	5.69386e-06	98.902	68.173	39.73	1	NaN	NaN	NaN	NaN	NaN	NaN	1	3.40277e-05	75.89	1	0.0141359	53.034	1	5.69386e-06	98.902	NaN	NaN	NaN	1	3.40277e-05	75.89	2	+	-0.71736	1	EGSLK(1)INDLIR	EGSLK(39.73)INDLIR	TPFTYRFRVPKEGSLKINDLIRGEVCWNLDT	5	NaN	-0.00216568	-0.0539454	NaN	NaN	0.109427	0.0184541	-0.572501	NaN	-0.443909	NaN
AT5G65540.1	145	___1	AT5G65540.1	>AT5G65540.1 | Symbols: | unknown protein;Has 6825 Blast hits to 3811 proteins in 289 species: Archae - 0;Bacteria - 184;Metazoa - 2139;Fungi - 760;Plants - 816;Viruses - 52;Other Eukaryotes - 2874 (source: NCBI BLink). | chr5:26195710-26198112 FOR	1.59947e-12	89.507	73.143	48.616	1	NaN	NaN	NaN	NaN	NaN	NaN	1	0.000374672	72.883	1	0.0911819	58.172	1	9.62933e-07	89.507	NaN	NaN	NaN	NaN	NaN	NaN	3		1.1769	1;2	HNPSLTK(1)SLSK(1)PSFTSGTR	HNPSLTK(48.62)SLSK(48.62)PSFTSGTR	GFQREGGIRHNPSLTKSLSKPSFTSGTRGSE	7	NaN	3.60288	5.62103	NaN	NaN	3.63099	5.4872	NaN	NaN	NaN	NaN
AT5G65540.1	149	___1	AT5G65540.1	>AT5G65540.1 | Symbols: | unknown protein;Has 6825 Blast hits to 3811 proteins in 289 species: Archae - 0;Bacteria - 184;Metazoa - 2139;Fungi - 760;Plants - 816;Viruses - 52;Other Eukaryotes - 2874 (source: NCBI BLink). | chr5:26195710-26198112 FOR	1.59947e-12	89.507	73.143	41.242	1	1	0.0080752	54.343	NaN	NaN	NaN	1	0.000374672	72.883	1	0.0390973	41.242	1	9.62933e-07	89.507	NaN	NaN	NaN	NaN	NaN	NaN	2	+	-0.066484	1;2	SLSK(1)PSFTSGTR	SLSK(41.24)PSFTSGTR	EGGIRHNPSLTKSLSKPSFTSGTRGSESDFS	4	-0.505185	-0.953663	-1.07745	-1.16861	NaN	-0.85371	-0.872395	NaN	NaN	NaN	-0.505185
AT5G66190.1;AT5G66190.2	290;192	___1	AT5G66190.1	>AT5G66190.1 | Symbols: ATLFNR1, FNR1 | ferredoxin-NADP(+)-oxidoreductase 1 | chr5:26451203-26453012 REVERSE LENGTH=360;>AT5G66190.2 | Symbols: ATLFNR1 | ferredoxin-NADP(+)-oxidoreductase 1 | chr5:26451203-26452616 REVERSE LENGTH=262	4.83913e-18	164.65	117.83	121.68	1	1	0.00288394	77.062	1	0.00491853	97.734	1	0.000689805	102.4	1	0.00114314	139.86	NaN	NaN	NaN	1	0.00360069	79.659	0	NaN	NaN	2		1.0825	1	GEK(1)MYIQTR	GEK(121.68)MYIQTR	LDFAVSREQTNEKGEKMYIQTRMAEYAEELW	3	0.0190613	-0.00238238	-0.10809	-0.345491	NaN	0.122607	-0.0648829	NaN	-0.820489	0.354565	0.0190613
AT5G66570.1	127	___1	AT5G66570.1	>AT5G66570.1 | Symbols: PSBO-1, OEE1, OEE33, OE33, PSBO1, MSP-1 | PS II oxygen-evolving complex 1 | chr5:26568744-26570124 FORWARD LENGTH=332	7.99039e-33	105.51	102.71	88.627	1	1	4.02121e-15	71.651	NaN	NaN	NaN	NaN	NaN	NaN	1	7.99039e-33	105.51	1	6.30522e-14	88.627	NaN	NaN	NaN	NaN	NaN	NaN	3	+	0.33061	1	GTGTANQCPTIDGGSETFSFK(1)PGK	GTGTANQCPTIDGGSETFSFK(88.63)PGK(-88.63)	NQCPTIDGGSETFSFKPGKYAGKKFCFEPTS	21	-0.961929	NaN	0.941863	-1.18161	NaN	NaN	0.900287	0.0788831	NaN	NaN	-0.961929
AT5G66570.1	223	___1	AT5G66570.1	>AT5G66570.1 | Symbols: PSBO-1, OEE1, OEE33, OE33, PSBO1, MSP-1 | PS II oxygen-evolving complex 1 | chr5:26568744-26570124 FORWARD LENGTH=332	2.0726e-14	102.65	91.39	50.305	1	1	2.0726e-14	102.65	1	0.0033162	62.055	1	6.4361e-05	82.663	1	0.00274591	63.682	NaN	NaN	NaN	NaN	NaN	NaN	NaN	NaN	NaN	2		0.7801	1	QLDASGK(1)PDSFTGK	QLDASGK(50.3)PDSFTGK(-50.3)	RVPFLFTVKQLDASGKPDSFTGKFLVPSYRG	7	-0.323306	0.344488	0.51056	-1.01535	-0.942501	0.467801	0.692082	NaN	NaN	NaN	-0.343568
AT5G67500.1;AT5G67500.2	194;221	___1	AT5G67500.1	>AT5G67500.1 | Symbols: VDAC2, ATVDAC2 | voltage dependent anion channel 2 | chr5:26935223-26937123 FORWARD LENGTH=276;>AT5G67500.2 | Symbols: VDAC2 | voltage dependent anion channel 2 | chr5:26935223-26937123 FORWARD LENGTH=303	0.00606823	46.88	45.744	46.069	1	NaN	NaN	NaN	NaN	NaN	NaN	1	0.00606823	46.88	1	0.00687772	46.069	NaN	NaN	NaN	NaN	NaN	NaN	NaN	NaN	NaN	3	+	0.047975	1	ASYLHHFDEFK(1)R	ASYLHHFDEFK(46.07)R	GDSLKASYLHHFDEFKRTAAVGEVYRKFSTN	11	NaN	-0.00447927	-0.28558	NaN	NaN	0.0243196	-0.332393	NaN	NaN	NaN	NaN
ATCG00120.1	266	___1	ATCG00120.1	>ATCG00120.1 | Symbols: ATPA | ATP synthase subunit alpha | chrC:9938-11461 REVERSE LENGTH=507	7.63433e-31	108.71	99.45	108.71	1	NaN	NaN	NaN	NaN	NaN	NaN	1	1.02449e-07	69.081	1	1.21824e-07	67.645	NaN	NaN	NaN	NaN	NaN	NaN	NaN	NaN	NaN	3		0.83102	1	EQHTLIIYDDLSK(1)QAQAYR	EQHTLIIYDDLSK(108.71)QAQAYR	MYREQHTLIIYDDLSKQAQAYRQMSLLLRRP	13	NaN	-0.170199	-0.00733906	NaN	NaN	-0.127589	-0.1149	NaN	NaN	NaN	NaN
ATCG00120.1	491	___1	ATCG00120.1	>ATCG00120.1 | Symbols: ATPA | ATP synthase subunit alpha | chrC:9938-11461 REVERSE LENGTH=507	4.87468e-261	261.19	246.03	112.74	1	1	1.70684e-05	54.225	NaN	NaN	NaN	NaN	NaN	NaN	1	1.55408e-91	223.51	1	2.92959e-92	226.45	NaN	NaN	NaN	NaN	NaN	NaN	3		-0.19874	1	TLTAEAESFLK(1)EGIQEQLER	TLTAEAESFLK(112.74)EGIQEQLER	IASTKTLTAEAESFLKEGIQEQLERFLLQEK	11	-1.13924	NaN	-0.0943712	-1.43612	NaN	NaN	-0.0119249	-0.675904	NaN	NaN	-1.13924
ATCG00130.1	116	___1	ATCG00130.1	>ATCG00130.1 | Symbols: ATPF | ATPase, F0 complex, subunit B/B', bacterial/chloroplast | chrC:11529-12798 REVERSE LENGTH=184	1.28084e-06	109	71.853	57.425	1	NaN	NaN	NaN	NaN	NaN	NaN	1	0.0035446	60.157	1	0.0147803	48.527	1	1.28084e-06	98.942	0	NaN	NaN	1	3.84946e-06	109	2		0.16624	1	LNLINSTYK(1)TLK	LNLINSTYK(57.43)TLK(-57.43)	SEIEREKLNLINSTYKTLKQLENYKNETILF	9	NaN	-0.407	1.65326	NaN	NaN	-0.342214	1.73524	-3.58696	1.55385	-3.7798	NaN
ATCG00130.1	119	___1	ATCG00130.1	>ATCG00130.1 | Symbols: ATPF | ATPase, F0 complex, subunit B/B', bacterial/chloroplast | chrC:11529-12798 REVERSE LENGTH=184	4.52052e-116	228.98	161.28	147.3	1	1	0.0627905	48.284	NaN	NaN	NaN	1	0.000441886	163.84	1	3.72269e-09	174.41	1	9.84444e-15	108.47	1	0.000274299	132.88	1	0.00360069	79.659	2		-0.32275	1	TLK(1)QLENYK	TLK(147.3)QLENYK(-147.3)	EREKLNLINSTYKTLKQLENYKNETILFEQQ	3	-1.07251	0.209017	0.160718	-1.37718	NaN	0.26135	0.54311	-1.21401	-1.89711	-1.56086	-1.07251
ATCG00130.1	94	___1	ATCG00130.1	>ATCG00130.1 | Symbols: ATPF | ATPase, F0 complex, subunit B/B', bacterial/chloroplast | chrC:11529-12798 REVERSE LENGTH=184	5.73874e-09	136.5	98.505	96.334	1	NaN	NaN	NaN	1	0.0495738	42.976	1	0.000586581	77.062	1	0.0099061	58.172	NaN	NaN	NaN	NaN	NaN	NaN	1	0.0114041	77.062	2		0.81686	1	NVETEADK(1)FR	NVETEADK(96.33)FR	ENARARLRNVETEADKFRVNGYSEIEREKLN	8	0.0999011	-0.0633488	0.196575	NaN	-0.192315	-0.0120098	0.378719	NaN	NaN	NaN	NaN
ATCG00130.1	125	___1	ATCG00130.1	>ATCG00130.1 | Symbols: ATPF | ATPase, F0 complex, subunit B/B', bacterial/chloroplast | chrC:11529-12798 REVERSE LENGTH=184	2.48671e-41	147.56	97.966	147.56	1	NaN	NaN	NaN	NaN	NaN	NaN	1	0.000548782	65.175	1	1.73655e-12	94.203	0	NaN	NaN	NaN	NaN	NaN	NaN	NaN	NaN	3		-0.68517	1	QLENYK(1)NETILFEQQR	QLENYK(147.56)NETILFEQQR	LINSTYKTLKQLENYKNETILFEQQRTINQV	6	NaN	-0.5429	-0.114634	NaN	NaN	-0.445775	0.0161764	NaN	NaN	NaN	NaN
ATCG00280.1	457	___1	ATCG00280.1	>ATCG00280.1 | Symbols: PSBC | photosystem II reaction center protein C | chrC:33720-35141 FORWARD LENGTH=473	2.81654e-46	184.31	90.005	137.09	1	1	5.40992e-07	119.39	1	0.00195164	64.121	1	2.69114e-07	101.53	1	1.43711e-07	156.81	1	0.000488967	71.176	0	NaN	NaN	1	1.58302e-07	90.412	2		-0.045031	1	AAAAGFEK(1)GIDR	AAAAGFEK(137.09)GIDR	LWHAGRARAAAAGFEKGIDRDFEPVLSMTPL	8	-0.237382	0.354791	0.00810176	-0.644713	-0.571236	0.409364	0.116238	-0.312581	-0.804426	-0.0215554	-0.199868
ATCG00280.1	339	___1	ATCG00280.1	>ATCG00280.1 | Symbols: PSBC | photosystem II reaction center protein C | chrC:33720-35141 FORWARD LENGTH=473	5.43268e-45	162.37	121.29	69.612	1	1	9.10808e-12	85.087	1	4.36438e-08	65.423	1	4.31964e-16	93.371	1	1.09422e-16	100.02	1	1.33967e-22	107.63	NaN	NaN	NaN	NaN	NaN	NaN	3		-0.73078	1	LGANVGSAQGPTGLGK(1)YLMR	LGANVGSAQGPTGLGK(69.61)YLMR	LGANVGSAQGPTGLGKYLMRSPTGEVIFGGE	16	0.46717	-0.918469	-0.471031	-0.08253	-0.0702393	-0.824648	-0.28238	-0.949004	NaN	NaN	0.449429
ATCG00340.1	302	___1	ATCG00340.1	>ATCG00340.1 | Symbols: PSAB | Photosystem I, PsaA/PsaB protein | chrC:37375-39579 REVERSE LENGTH=734	2.65794e-46	169.8	154.08	61.963	1	1	8.61334e-35	114.63	NaN	NaN	NaN	1	1.73262e-09	59.857	1	2.65794e-46	169.8	1	2.12075e-12	94.259	1	1.00192e-34	113.73	1	1.19368e-09	61.963	4	+	-0.34478	1	TNFGIGHSIK(1)DLLEAHIPPGGR	TNFGIGHSIK(61.96)DLLEAHIPPGGR	AGHMYRTNFGIGHSIKDLLEAHIPPGGRLGR	10	0.225522	-0.475094	-0.412294	-0.0585631	NaN	-0.446305	-0.460376	-4.57656	-1.44583	0.109695	0.225522
ATCG00340.1	169	___1	ATCG00340.1	>ATCG00340.1 | Symbols: PSAB | Photosystem I, PsaA/PsaB protein | chrC:37375-39579 REVERSE LENGTH=734	0.000177884	96.113	67.936	56.205	1	1	0.102706	36.417	NaN	NaN	NaN	1	0.0940824	37.18	1	0.000177884	96.113	NaN	NaN	NaN	NaN	NaN	NaN	NaN	NaN	NaN	2	+	-0.84869	1	VSWFK(1)NAESR	VSWFK(56.2)NAESR	WLHLQPKWKPRVSWFKNAESRLNHHLSGLFG	5	0.0503276	-0.339765	-0.37729	-0.208128	NaN	-0.241185	-0.187641	NaN	NaN	NaN	0.0503276
ATCG00350.1	327	___1	ATCG00350.1	>ATCG00350.1 | Symbols: PSAA | Photosystem I, PsaA/PsaB protein | chrC:39605-41857 REVERSE LENGTH=750	2.80571e-23	161.8	124.62	36.345	1	NaN	NaN	NaN	NaN	NaN	NaN	1	0.00661659	36.345	1	2.80571e-23	161.8	1	5.23808e-19	109.07	1	2.67028e-08	85.563	1	4.35592e-22	111.22	4		-0.42251	1	DILEAHK(1)GPFTGQGHK	DILEAHK(36.34)GPFTGQGHK(-36.34)	NWGIGHGIKDILEAHKGPFTGQGHKGLYEIL	7	NaN	-0.0765846	0.489585	NaN	NaN	-0.0316217	0.42223	-1.5536	-2.514	-1.72147	NaN
ATCG00350.1	320	___1	ATCG00350.1	>ATCG00350.1 | Symbols: PSAA | Photosystem I, PsaA/PsaB protein | chrC:39605-41857 REVERSE LENGTH=750	5.2353e-09	100.02	92.511	48.899	1	1	2.84222e-05	77.221	NaN	NaN	NaN	1	0.00393472	37.177	1	4.10874e-06	75.548	1	5.2353e-09	89.859	1	1.98478e-05	95.205	1	2.40842e-07	100.02	4		-0.17147	1	TNWGIGHGIK(1)DILEAHK	TNWGIGHGIK(48.9)DILEAHK(-48.9)	AGHMYRTNWGIGHGIKDILEAHKGPFTGQGH	10	-0.572716	-0.66857	0.572051	-0.802562	NaN	-0.570529	0.516367	-1.52189	-2.85747	NaN	-0.572716
ATCG00350.1	28	___1	ATCG00350.1	>ATCG00350.1 | Symbols: PSAA | Photosystem I, PsaA/PsaB protein | chrC:39605-41857 REVERSE LENGTH=750	4.66608e-23	165.86	156.58	91.812	1	1	0.0038481	44.925	1	0.00432402	40.477	1	0.0003162	68.044	1	0.00538754	40.941	1	8.52104e-18	165.86	1	4.95482e-06	83.823	NaN	NaN	NaN	3		0.26734	1	TSFEEWAK(1)PGHFSR	TSFEEWAK(91.81)PGHFSR	LVDRDPIKTSFEEWAKPGHFSRTIAKGPDTT	8	0.246052	-0.207544	-0.140648	-0.447859	-0.324058	-0.0687708	-0.0539454	-1.04252	-1.55495	NaN	0.196733
ATCG00480.1	86	___1	ATCG00480.1	>ATCG00480.1 | Symbols: ATPB, PB | ATP synthase subunit beta | chrC:52660-54156 REVERSE LENGTH=498	5.91499e-07	86.772	64.086	84.365	1	1	0.0147213	47.712	NaN	NaN	NaN	1	5.91499e-07	86.772	1	8.0432e-05	76.073	NaN	NaN	NaN	NaN	NaN	NaN	NaN	NaN	NaN	2		0.31141	1	AVAMSATEGLK(1)R	AVAMSATEGLK(84.36)R	NNRVRAVAMSATEGLKRGMDVVDMGNPLSVP	11	-0.172685	-0.18595	0.192497	-0.467553	NaN	-0.00862417	0.228385	NaN	NaN	NaN	-0.172685
ATCG00480.1	134	___1	ATCG00480.1	>ATCG00480.1 | Symbols: ATPB, PB | ATP synthase subunit beta | chrC:52660-54156 REVERSE LENGTH=498	9.47172e-16	99.413	92.373	82.609	1	NaN	NaN	NaN	NaN	NaN	NaN	1	2.02766e-15	96.143	1	9.47172e-16	99.413	1	6.15245e-09	82.609	NaN	NaN	NaN	NaN	NaN	NaN	3	+	1.1832	1	TTSPIHK(1)SAPAFIELDTK	TTSPIHK(82.61)SAPAFIELDTK(-82.61)	DNLGPVDTRTTSPIHKSAPAFIELDTKLSIF	7	NaN	-0.338944	1.35576	NaN	NaN	-0.232752	1.44749	-3.05529	NaN	NaN	NaN
ATCG00490.1	21	___1	ATCG00490.1	>ATCG00490.1 | Symbols: RBCL | ribulose-bisphosphate carboxylases | chrC:54958-56397 FORWARD LENGTH=479	1.53394e-134	244.67	195.77	92.151	1	1	2.0726e-14	102.65	1	1.19885e-06	86.497	1	5.65781e-14	150.76	1	1.02026e-06	87.519	1	4.97144e-105	244.67	1	3.51569e-18	170.42	1	8.06772e-37	192.78	3		-0.28381	1	EYK(1)LTYYTPEYETK	EYK(92.15)LTYYTPEYETK(-92.15)	ETKASVGFKAGVKEYKLTYYTPEYETKDTDI	3	-0.677535	0.037593	0.801732	-1.09262	-0.926344	0.136585	0.923715	-2.0315	-2.31646	-1.9526	-0.713805
ATCG00490.1	14	___1	ATCG00490.1	>ATCG00490.1 | Symbols: RBCL | ribulose-bisphosphate carboxylases | chrC:54958-56397 FORWARD LENGTH=479	1.71903e-20	164.65	106.06	164.65	1	1	7.97099e-05	88.495	1	0.0206238	50.452	1	2.46894e-05	126.71	1	3.08318e-06	145.99	1	0.0220379	96.342	NaN	NaN	NaN	1	0.0261316	80.916	2		-0.75288	1	ASVGFK(1)AGVK	ASVGFK(164.65)AGVK(-164.65)	__MSPQTETKASVGFKAGVKEYKLTYYTPEY	6	-1.8183	-0.495288	2.49013	-2.24503	-2.15091	-0.373402	2.60445	NaN	NaN	NaN	-1.78637
ATCG00490.1	356	___1	ATCG00490.1	>ATCG00490.1 | Symbols: RBCL | ribulose-bisphosphate carboxylases | chrC:54958-56397 FORWARD LENGTH=479	1.22795e-209	234.11	208.52	101.92	1	NaN	NaN	NaN	NaN	NaN	NaN	1	9.09973e-05	74.732	1	2.69942e-10	86.8	1	1.22795e-209	234.11	1	7.31989e-10	101.92	NaN	NaN	NaN	3		0.82627	1	ESTLGFVDLLRDDYVEK(1)DR	ESTLGFVDLLRDDYVEK(101.92)DR	STLGFVDLLRDDYVEKDRSRGIFFTQDWVSL	17	NaN	-5.47656	0.506578	NaN	NaN	-5.32997	0.574455	-3.35306	-5.01415	NaN	NaN
ATCG00490.1	164	___1	ATCG00490.1	>ATCG00490.1 | Symbols: RBCL | ribulose-bisphosphate carboxylases | chrC:54958-56397 FORWARD LENGTH=479	0.0126729	109.71	86.469	109.71	0.999998	0.999998	0.0126729	109.71	0.986244	0.156309	55.112	0.999995	0.0165276	102.51	0.999998	0.0129965	109.11	NaN	NaN	NaN	NaN	NaN	NaN	NaN	NaN	NaN	3	+	0.31556	1	DKLNK(1)YGR	DK(-56.93)LNK(56.93)YGR	QGPPHGIQVERDKLNKYGRPLLGCTIKPKLG	5	0.678447	-2.29456	0.550888	0.353436	0.382833	-2.18449	0.483259	NaN	NaN	NaN	0.630499
ATCG00490.1	450	___1	ATCG00490.1	>ATCG00490.1 | Symbols: RBCL | ribulose-bisphosphate carboxylases | chrC:54958-56397 FORWARD LENGTH=479	5.85319e-69	172.66	160.74	56.719	1	1	1.3421e-22	113.88	1	8.36142e-05	65.231	1	1.38592e-21	138.97	1	4.49863e-13	97.502	1	1.50148e-21	152.01	1	1.91334e-06	80.316	1	5.85319e-69	172.66	2		-0.9039	1	EACK(1)WSPELAAACEVWK	EACK(56.72)WSPELAAACEVWK(-56.72)	RDLAVEGNEIIREACKWSPELAAACEVWKEI	4	-1.44455	-0.174166	1.67535	-1.69483	-1.75477	-0.0756416	1.78195	-3.1011	-2.58554	-2.59118	-1.42806
ATCG00490.1	201	___1	ATCG00490.1	>ATCG00490.1 | Symbols: RBCL | ribulose-bisphosphate carboxylases | chrC:54958-56397 FORWARD LENGTH=479	5.10024e-209	251.74	245.3	140.89	1	1	2.47137e-15	109.72	1	9.94318e-33	122.49	1	5.10024e-209	234.38	1	1.18765e-58	151.96	1	7.24475e-143	251.74	1	1.93143e-30	137.45	1	8.5309e-30	118.05	3		0.16361	1	GGLDFTK(1)DDENVNSQPFMR	GGLDFTK(140.89)DDENVNSQPFMR	GRAVYECLRGGLDFTKDDENVNSQPFMRWRD	7	0.411301	0.0837921	-0.0582473	-0.10967	-0.0677876	0.168129	0.107928	-0.973922	-0.846402	-0.0397701	0.404358
ATCG00490.1	252	___1	ATCG00490.1	>ATCG00490.1 | Symbols: RBCL | ribulose-bisphosphate carboxylases | chrC:54958-56397 FORWARD LENGTH=479	3.88301e-154	233.14	216.83	102.29	1	1	8.89938e-05	54.281	NaN	NaN	NaN	1	2.93024e-05	63.682	1	4.30935e-13	96.489	1	5.802e-22	150.76	1	5.05115e-22	140.22	1	1.10165e-12	94.007	3		0.59462	1	GHYLNATAGTCEEMIK(1)R	GHYLNATAGTCEEMIK(102.29)R	GHYLNATAGTCEEMIKRAVFARELGVPIVMH	16	0.235114	-0.63424	0.218649	0.0402613	NaN	-0.540484	0.15938	-0.750154	-1.11744	0.634314	0.235114
ATCG00490.1	146	___1	ATCG00490.1	>ATCG00490.1 | Symbols: RBCL | ribulose-bisphosphate carboxylases | chrC:54958-56397 FORWARD LENGTH=479	1.75672e-16	94.707	77.029	43.208	1	0	NaN	NaN	NaN	NaN	NaN	1	3.7362e-08	58.093	1	1.83928e-16	94.384	1	1.75672e-16	94.707	1	4.39931e-05	46.953	1	9.25573e-05	44.848	4		-0.020266	1	IPPAYTK(1)TFQGPPHGIQVER	IPPAYTK(43.21)TFQGPPHGIQVER	AALRLEDLRIPPAYTKTFQGPPHGIQVERDK	7	0.256286	-0.401501	-2.86039	0.0409626	NaN	-0.290674	-2.9102	-0.557221	-1.18262	0.063641	0.256286
ATCG00490.1	183	___1	ATCG00490.1	>ATCG00490.1 | Symbols: RBCL | ribulose-bisphosphate carboxylases | chrC:54958-56397 FORWARD LENGTH=479	0.000725598	83.499	56.61	68.536	1	NaN	NaN	NaN	NaN	NaN	NaN	0	NaN	NaN	1	0.0144455	54.784	NaN	NaN	NaN	1	0.0637925	39.873	0	NaN	NaN	2		-1.2735	1	LGLSAK(1)NYGR	LGLSAK(68.54)NYGR	PLLGCTIKPKLGLSAKNYGRAVYECLRGGLD	6	NaN	-1.0226	0.336209	NaN	NaN	-0.971572	0.402817	NaN	-1.06851	-0.433916	NaN
ATCG00490.1	334	___1	ATCG00490.1	>ATCG00490.1 | Symbols: RBCL | ribulose-bisphosphate carboxylases | chrC:54958-56397 FORWARD LENGTH=479	2.97122e-71	165.06	146.13	61.526	1	1	9.93886e-07	53.453	1	1.1118e-05	48.376	1	6.69146e-17	99.407	1	1.94743e-16	93.92	1	1.3145e-31	137.89	1	7.32163e-31	117.37	1	1.15035e-18	92.098	4		-0.74445	1	LSGGDHIHAGTVVGK(1)LEGDRESTLGFVDLLR	LSGGDHIHAGTVVGK(61.53)LEGDRESTLGFVDLLR	RLSGGDHIHAGTVVGKLEGDRESTLGFVDLL	15	0.210775	0.318693	-0.215244	-0.140651	-0.00154454	0.433494	-0.207893	0.309875	-1.06745	0.799916	0.0851526
ATCG00540.1	216	___1	ATCG00540.1	>ATCG00540.1 | Symbols: PETA | photosynthetic electron transfer A | chrC:61657-62619 FORWARD LENGTH=320	8.50858e-22	104.84	97.507	69.081	1	NaN	NaN	NaN	NaN	NaN	NaN	1	0.0306602	36.663	1	8.50858e-22	104.84	NaN	NaN	NaN	NaN	NaN	NaN	NaN	NaN	NaN	3		1.7651	1	SNNTVYNATAGGIISK(1)ILR	SNNTVYNATAGGIISK(69.08)ILR	SNNTVYNATAGGIISKILRKEKGGYEITIVD	16	NaN	-2.62469	0.0169206	NaN	NaN	-2.45704	0.105054	NaN	NaN	NaN	NaN
ATCG00680.1	438	___1	ATCG00680.1	>ATCG00680.1 | Symbols: PSBB | photosystem II reaction center protein B | chrC:72371-73897 FORWARD LENGTH=508	5.7344e-09	142.19	72.137	142.19	1	1	0.0110509	57.164	1	0.0759749	38.783	1	0.00594727	90.913	1	0.000517978	103.08	1	0.000245021	97.734	NaN	NaN	NaN	1	0.000309196	99.283	2		-0.60259	1	ATLK(1)SDGVFR	ATLK(142.19)SDGVFR	RAQLGEIFELDRATLKSDGVFRSSPRGWFTF	4	-0.214863	-0.200415	0.107166	-0.516698	-0.467394	-0.137711	0.141128	-0.995736	NaN	-0.564243	-0.265085
ATCG00680.1	308	___1	ATCG00680.1	>ATCG00680.1 | Symbols: PSBB | photosystem II reaction center protein B | chrC:72371-73897 FORWARD LENGTH=508	8.04335e-46	144.97	140.45	132.84	1	1	0.000825341	43.794	NaN	NaN	NaN	1	1.59212e-05	70.802	1	1.1704e-08	85.563	1	3.78841e-05	65.105	1	0.00116129	65.105	1	0.000110109	85.563	3		0.74115	1	IPEK(1)LAFYDYIGNNPAK	IPEK(132.84)LAFYDYIGNNPAK(-132.84)	AENQSLSEAWAKIPEKLAFYDYIGNNPAKGG	4	-1.00378	-0.792332	1.4519	-1.30886	NaN	-0.691383	1.50381	-2.80975	-0.132799	2.30813	-1.00378
ATCG00710.1	24	___1	ATCG00710.1	>ATCG00710.1 | Symbols: PSBH | photosystem II reaction center protein H | chrC:74485-74706 FORWARD LENGTH=73	2.55522e-07	132.32	78.567	43.68	1	1	1.05933e-05	81.92	1	0.0152629	52.247	1	3.91878e-06	132.32	1	7.32169e-06	117.09	1	1.48891e-05	107.06	1	2.55522e-07	91.313	1	1.53721e-05	80.69	2	+	0.09175	1	LLK(1)PLNSEYGK	LLK(43.68)PLNSEYGK(-43.68)	SSRSGPRSTTVGKLLKPLNSEYGKVAPGWGT	3	-1.07785	-0.0856498	1.2917	-1.4219	-1.31004	-0.041818	1.37977	-2.58563	-2.75011	-2.88972	-1.13892
ATCG00810.1	75	___1	ATCG00810.1	>ATCG00810.1 | Symbols: RPL22 | ribosomal protein L22 | chrC:83467-83949 REVERSE LENGTH=160	1.0014e-05	82.069	57.814	39.73	1	NaN	NaN	NaN	NaN	NaN	NaN	1	1.53721e-05	80.69	1	1.68424e-05	80.312	1	1.0014e-05	82.069	NaN	NaN	NaN	NaN	NaN	NaN	2	+	-0.82854	1	GFK(1)ETNLVISK	GFK(39.73)ETNLVISK(-39.73)	LVYSAAANASHNKGFKETNLVISKAEVNQGN	3	NaN	-0.108161	0.581605	NaN	NaN	0.00877379	0.721991	-2.42601	NaN	NaN	NaN
ATCG01060.1	35	___1	ATCG01060.1	>ATCG01060.1 | Symbols: PSAC | iron-sulfur cluster binding;electron carriers;4 iron, 4 sulfur cluster binding | chrC:117318-117563 REVERSE LENGTH=81	1.03456e-08	81.346	75.209	39.338	1	1	7.05853e-06	52.862	NaN	NaN	NaN	1	1.03456e-08	81.346	1	1.05079e-06	58.712	1	1.57574e-06	73.498	NaN	NaN	NaN	1	0.0238378	39.853	3		-0.15454	1	ACPTDVLEMIPWDGCK(1)AK	ACPTDVLEMIPWDGCK(39.34)AK(-39.34)	ACPTDVLEMIPWDGCKAKQIASAPRTEDCVG	16	-0.545656	0.35095	0.109016	-0.848011	NaN	0.455334	0.292139	-1.29223	NaN	-0.59538	-0.545656
ATMG00280.1	84	___1	ATMG00280.1	>ATMG00280.1 | Symbols: ORF110A | Ribulose bisphosphate carboxylase large chain, catalytic domain | chrM:77819-78151 REVERSE LENGTH=110	3.88301e-154	233.14	216.83	102.29	1	1	8.89938e-05	54.281	NaN	NaN	NaN	1	2.93024e-05	63.682	1	4.30935e-13	96.489	1	5.802e-22	150.76	1	5.05115e-22	140.22	1	1.10165e-12	94.007	3		0.59462	1	GHYLNATAGTCEEMIK(1)R	GHYLNATAGTCEEMIK(102.29)R	GHYLNATAGTCEEMIKRAVFARELGVPIVMH	16	0.235114	-0.63424	0.218649	0.0402613	NaN	-0.540484	0.15938	-0.750154	-1.11744	0.634314	0.235114
AT5G59970.1;AT5G59690.1;AT3G53730.1;AT3G46320.1;AT3G45930.1;AT2G28740.1;AT1G07820.2;AT1G07820.1;AT1G07660.1;AT1G07660.2	9;9;9;9;9;9;9;9;9;9	___2	AT5G59970.1	>AT5G59970.1 | Symbols: | Histone superfamily protein | chr5:24146352-24146663 REVERSE LENGTH=103;>AT5G59690.1 | Symbols: | Histone superfamily protein | chr5:24051649-24051960 FORWARD LENGTH=103;>AT3G53730.1 | Symbols: | Histone superfamily protein | c	5.00022e-223	244.95	203.95	141	1	1	3.24254e-48	156.24	1	7.14556e-46	194.48	1	1.23869e-35	183	1	1.83666e-159	212.11	1	1.02573e-138	202.25	1	1.34572e-73	171.76	1	2.00647e-57	202.25	2		1.6565	1;2;3;4	GK(1)GGK(1)GLGK(1)GGAK(1)R	GK(141)GGK(141)GLGK(141)GGAK(141)R	_______MSGRGKGGKGLGKGGAKRHRKVLR	5	2.74274	NaN	3.59247	2.34922	NaN	NaN	3.83216	-3.87709	-1.84415	-1.15943	2.74274
AT5G59970.1;AT5G59690.1;AT3G53730.1;AT3G46320.1;AT3G45930.1;AT2G28740.1;AT1G07820.2;AT1G07820.1;AT1G07660.1;AT1G07660.2	13;13;13;13;13;13;13;13;13;13	___2	AT5G59970.1	>AT5G59970.1 | Symbols: | Histone superfamily protein | chr5:24146352-24146663 REVERSE LENGTH=103;>AT5G59690.1 | Symbols: | Histone superfamily protein | chr5:24051649-24051960 FORWARD LENGTH=103;>AT3G53730.1 | Symbols: | Histone superfamily protein | c	5.00022e-223	244.95	203.95	71.451	1	1	3.24254e-48	156.24	1	7.14556e-46	194.48	1	1.23869e-35	183	1	1.83666e-159	212.11	1	1.02573e-138	202.25	1	1.34572e-73	171.76	1	2.00647e-57	202.25	3	+	0.39342	1;2;3;4	GLGK(1)GGAK(1)R	GLGK(71.45)GGAK(71.45)R	___MSGRGKGGKGLGKGGAKRHRKVLRDNIQ	4	1.18555	0.766977	0.447505	0.775767	0.745883	0.854395	0.750688	-1.14379	-1.03839	-1.02744	1.14496
AT5G59970.1;AT5G59690.1;AT3G53730.1;AT3G46320.1;AT3G45930.1;AT2G28740.1;AT1G07820.2;AT1G07820.1;AT1G07660.1	17;17;17;17;17;17;17;17;17	___2	AT5G59970.1	>AT5G59970.1 | Symbols: | Histone superfamily protein | chr5:24146352-24146663 REVERSE LENGTH=103;>AT5G59690.1 | Symbols: | Histone superfamily protein | chr5:24051649-24051960 FORWARD LENGTH=103;>AT3G53730.1 | Symbols: | Histone superfamily protein | c	5.00022e-223	244.95	203.95	71.451	1	1	3.24254e-48	156.24	1	7.14556e-46	194.48	1	1.23869e-35	183	1	1.83666e-159	212.11	1	1.02573e-138	202.25	1	1.34572e-73	171.76	1	2.00647e-57	202.25	3	+	0.39342	2;3;4	GLGK(1)GGAK(1)R	GLGK(71.45)GGAK(71.45)R	SGRGKGGKGLGKGGAKRHRKVLRDNIQGITK	8	1.18555	0.766977	0.447505	0.775767	0.745883	0.854395	0.750688	-1.14379	-1.03168	-0.547131	1.14496
AT5G59970.1;AT5G59690.1;AT3G53730.1;AT3G46320.1;AT3G45930.1;AT2G28740.1;AT1G07820.2;AT1G07820.1;AT1G07660.1;AT1G07660.2	6;6;6;6;6;6;6;6;6;6	___2	AT5G59970.1	>AT5G59970.1 | Symbols: | Histone superfamily protein | chr5:24146352-24146663 REVERSE LENGTH=103;>AT5G59690.1 | Symbols: | Histone superfamily protein | chr5:24051649-24051960 FORWARD LENGTH=103;>AT3G53730.1 | Symbols: | Histone superfamily protein | c	5.00022e-223	244.95	203.95	141	1	1	3.24254e-48	156.24	1	7.14556e-46	194.48	1	1.23869e-35	183	1	1.83666e-159	212.11	1	1.02573e-138	202.25	1	1.34572e-73	171.76	1	2.00647e-57	202.25	2		1.6565	2;3;4	GK(1)GGK(1)GLGK(1)GGAK(1)R	GK(141)GGK(141)GLGK(141)GGAK(141)R	__________MSGRGKGGKGLGKGGAKRHRK	2	2.74274	NaN	3.59247	2.34922	NaN	NaN	3.83216	-3.87709	-1.81528	-1.00532	2.74274
AT1G07790.1	28	___2	AT1G07790.1	>AT1G07790.1 | Symbols: HTB1 | Histone superfamily protein | chr1:2413049-2413495 FORWARD LENGTH=148	6.54054e-28	159	132.29	38.3	1	1	1.28697e-06	127.71	1	1.27633e-06	116.51	1	4.55184e-06	133.16	1	1.47606e-05	150.69	0.999999	8.20398e-07	118.24	0.99999	1.65436e-05	80.96	0.999997	2.43471e-07	89.231	3	+	1.4413	1;2;3	AAEK(1)APAEK(1)K(1)PK	AAEK(38.3)APAEK(38.3)K(38.3)PK(-38.3)	KTAAERPVEENKAAEKAPAEKKPKAGKKLPP	4	4.54942	4.779	4.7064	4.24352	NaN	4.89743	4.67654	NaN	-1.34979	-0.339053	4.54942
AT1G07790.1	33	___2	AT1G07790.1	>AT1G07790.1 | Symbols: HTB1 | Histone superfamily protein | chr1:2413049-2413495 FORWARD LENGTH=148	6.54054e-28	159	132.29	38.3	1	0.890503	1.28697e-06	127.71	0.885063	1.27633e-06	116.51	0.890248	4.55184e-06	133.16	1	1.47606e-05	150.69	0.855682	8.20398e-07	118.24	NaN	NaN	NaN	0.8704	2.43471e-07	89.231	3	+	1.4413	1;2;3	AAEK(1)APAEK(1)K(1)PK	AAEK(38.3)APAEK(38.3)K(38.3)PK(-38.3)	RPVEENKAAEKAPAEKKPKAGKKLPPKEAGD	9	4.54942	4.779	4.7064	4.24352	NaN	4.89743	4.67654	NaN	NaN	-0.339053	4.54942
AT5G65360.1;AT5G10400.1;AT5G10390.1;AT3G27360.1;AT1G09200.1;AT5G10980.1;AT4G40040.2;AT4G40040.1;AT4G40030.3;AT4G40030.1;AT4G40030.2	19;19;19;19;19;19;19;19;19;19;47	___2	AT5G65360.1;AT5G10980.1	>AT5G65360.1 | Symbols: | Histone superfamily protein | chr5:26120099-26120509 REVERSE LENGTH=136;>AT5G10400.1 | Symbols: | Histone superfamily protein | chr5:3270478-3270888 REVERSE LENGTH=136;>AT5G10390.1 | Symbols: | Histone superfamily protein | chr	1.52074e-59	177.78	109.88	72.321	1	1	0.0118048	96.342	1	0.0104354	93.096	1	0.0112272	91.549	1	0.0112272	86.898	0	NaN	NaN	1	0.0104354	117.7	1	0.0445695	68.657	2		0.28321	2	K(1)QLATK(1)AAR	K(72.32)QLATK(72.32)AAR	TKQTARKSTGGKAPRKQLATKAARKSAPATG;TKQTARKSTGGKAPRKQLATKAARKSAPTTG	1	3.10286	2.72402	2.65918	2.53476	2.54156	2.81924	2.90422	-2.86733	-1.21538	0.204642	3.25155
AT5G65360.1;AT5G10400.1;AT5G10390.1;AT3G27360.1;AT1G09200.1;AT5G10980.1;AT4G40040.2;AT4G40040.1;AT4G40030.3;AT4G40030.1;AT4G40030.2	24;24;24;24;24;24;24;24;24;24;52	___2	AT5G65360.1;AT5G10980.1	>AT5G65360.1 | Symbols: | Histone superfamily protein | chr5:26120099-26120509 REVERSE LENGTH=136;>AT5G10400.1 | Symbols: | Histone superfamily protein | chr5:3270478-3270888 REVERSE LENGTH=136;>AT5G10390.1 | Symbols: | Histone superfamily protein | chr	1.52074e-59	177.78	109.88	120.31	1	1	0.0118048	96.342	1	0.0104354	93.096	1	0.0112272	91.549	1	0.0112272	86.898	1	0.0336757	68.456	1	0.0104354	117.7	1	0.0425653	68.657	2		0.092858	1;2	QLATK(1)AAR	QLATK(120.31)AAR	RKSTGGKAPRKQLATKAARKSAPATGGVKKP;RKSTGGKAPRKQLATKAARKSAPTTGGVKKP	5	3.10286	2.72402	2.65918	2.53476	2.54156	2.81924	2.90422	-2.86733	-1.21538	0.204642	3.25155
AT2G28720.1	28	___2	AT2G28720.1	>AT2G28720.1 | Symbols: | Histone superfamily protein | chr2:12327043-12327498 FORWARD LENGTH=151	3.53811e-07	95.483	53.087	86.772	1	1	9.12317e-07	83.204	0.999977	2.90786e-05	79.639	1	9.14362e-07	83.087	1	1.50003e-06	93.348	1	3.53811e-07	85.554	1	8.43584e-07	84.365	1	0.00454523	62.162	3		-0.31943	1;2;3	VAEK(1)APAEK(1)K(1)PK	VAEK(86.77)APAEK(86.77)K(86.77)PK(-86.77)	KPAEKAPAEEEKVAEKAPAEKKPKAGKKLPK	4	3.36147	4.18118	3.65604	2.90704	2.78302	4.27508	3.79344	-3.91496	-1.63285	-0.679203	3.53082
AT2G28720.1	33	___2	AT2G28720.1	>AT2G28720.1 | Symbols: | Histone superfamily protein | chr2:12327043-12327498 FORWARD LENGTH=151	8.43584e-07	95.417	66.816	86.772	1	1	0.0416424	66.692	0.832301	2.90786e-05	79.639	1	9.14362e-07	83.087	1	1.50003e-06	93.348	1	0.00124298	76.073	1	8.43584e-07	84.365	0.748185	0.00454523	62.162	3		-0.31943	1;2;3	VAEK(1)APAEK(1)K(1)PK	VAEK(86.77)APAEK(86.77)K(86.77)PK(-86.77)	APAEEEKVAEKAPAEKKPKAGKKLPKEAVTG	9	3.83026	4.18118	3.21799	3.78889	2.78302	4.27508	3.44659	-2.05817	-0.616437	-0.470489	4.46839
AT2G38810.3;AT2G38810.2;AT2G38810.1	7;7;7	___2	AT2G38810.3	>AT2G38810.3 | Symbols: HTA8 | histone H2A 8 | chr2:16219444-16220679 REVERSE LENGTH=136;>AT2G38810.2 | Symbols: HTA8 | histone H2A 8 | chr2:16219444-16220679 REVERSE LENGTH=136;>AT2G38810.1 | Symbols: HTA8 | histone H2A 8 | chr2:16219444-16220679 REVERSE	5.97108e-106	198.98	168.91	127.05	1	1	7.44268e-12	93.371	1	4.58428e-07	72.21	1	1.99717e-22	103.41	1	5.97108e-106	198.98	1	8.03303e-43	147.25	1	2.56738e-33	141.6	NaN	NaN	NaN	3		-0.066581	1;2;3	GGK(1)GLLAAK(1)TTAAAANK	GGK(127.05)GLLAAK(127.05)TTAAAANK(-127.05)	_________MAGKGGKGLLAAKTTAAAANKD	3	0.119688	0.448478	5.4509	NaN	-0.419855	0.568713	5.4896	NaN	NaN	NaN	NaN
AT2G38810.3;AT2G38810.2;AT2G38810.1	13;13;13	___2	AT2G38810.3	>AT2G38810.3 | Symbols: HTA8 | histone H2A 8 | chr2:16219444-16220679 REVERSE LENGTH=136;>AT2G38810.2 | Symbols: HTA8 | histone H2A 8 | chr2:16219444-16220679 REVERSE LENGTH=136;>AT2G38810.1 | Symbols: HTA8 | histone H2A 8 | chr2:16219444-16220679 REVERSE	5.97108e-106	198.98	168.91	40.941	1	1	2.11969e-18	107.65	1	4.58428e-07	72.21	1	1.99717e-22	103.41	1	5.97108e-106	198.98	1	8.03303e-43	147.25	1	2.56738e-33	141.6	1	0.000477666	72.705	2		-2.3513	1;2;3	GLLAAK(1)TTAAAANK	GLLAAK(40.94)TTAAAANK(-40.94)	___MAGKGGKGLLAAKTTAAAANKDSVKKKS	6	0.119688	0.448478	5.4509	NaN	-0.419855	0.568713	5.4896	NaN	NaN	NaN	NaN
AT3G07740.1;AT3G07740.4;AT3G07740.2;AT3G07740.3	214;221;143;193	___2	AT3G07740.1	>AT3G07740.1 | Symbols: ADA2A, ATADA2A, HAC10, HXA02, HXA2 | homolog of yeast ADA2 2A | chr3:2470014-2473062 REVERSE LENGTH=548;>AT3G07740.4 | Symbols: ADA2A | homolog of yeast ADA2 2A | chr3:2470014-2473062 REVERSE LENGTH=555;>AT3G07740.2 | Symbols: ADA2A	4.02309e-08	64.522	59.264	60.133	1	NaN	NaN	NaN	NaN	NaN	NaN	1	4.2375e-06	64.522	1	0.00281736	43.841	NaN	NaN	NaN	NaN	NaN	NaN	NaN	NaN	NaN	3		-0.30528	2	HEASGK(1)VNEIDPPLSALAGVK(1)K	HEASGK(60.13)VNEIDPPLSALAGVK(60.13)K(-60.13)	EELPVSAEIKHEASGKVNEIDPPLSALAGVK	6	NaN	1.17798	1.99229	NaN	NaN	1.22639	1.95121	NaN	NaN	NaN	NaN
AT3G07740.1;AT3G07740.4;AT3G07740.2;AT3G07740.3	229;236;158;208	___2	AT3G07740.1	>AT3G07740.1 | Symbols: ADA2A, ATADA2A, HAC10, HXA02, HXA2 | homolog of yeast ADA2 2A | chr3:2470014-2473062 REVERSE LENGTH=548;>AT3G07740.4 | Symbols: ADA2A | homolog of yeast ADA2 2A | chr3:2470014-2473062 REVERSE LENGTH=555;>AT3G07740.2 | Symbols: ADA2A	4.94236e-24	135.57	100.19	135.57	1	NaN	NaN	NaN	NaN	NaN	NaN	1	4.2375e-06	64.522	1	0.00281736	43.841	NaN	NaN	NaN	NaN	NaN	NaN	NaN	NaN	NaN	3		-0.24381	1;2	VNEIDPPLSALAGVK(1)K(1)K	VNEIDPPLSALAGVK(135.57)K(135.57)K(-135.57)	KVNEIDPPLSALAGVKKKGNVPQAKDIIKLE	15	NaN	1.17798	1.99229	NaN	NaN	1.22639	1.95121	NaN	NaN	NaN	NaN
AT3G45980.1;AT3G46030.1;AT5G59910.1	28;23;28	___2	AT3G45980.1;AT3G46030.1;AT5G59910.1	>AT3G45980.1 | Symbols: H2B, HTB9 | Histone superfamily protein | chr3:16897492-16897944 REVERSE LENGTH=150;>AT3G46030.1 | Symbols: HTB11 | Histone superfamily protein | chr3:16913614-16914051 REVERSE LENGTH=145;>AT5G59910.1 | Symbols: HTB4 | Histone super	5.38071e-18	136.24	107.34	63.181	1	1	1.6845e-05	131.69	1	7.5441e-06	128.54	1	3.76829e-07	120.87	1	5.38071e-18	136.24	1	3.83299e-09	128.54	1	2.53055e-07	120.87	1	3.85189e-05	104.24	2		0.59581	1;2;3	AEK(1)APAEK(1)K(1)PK	AEK(63.18)APAEK(63.18)K(63.18)PK(-63.18)	KPAAEKPVEEKSKAEKAPAEKKPKAGKKLPK;KPAEKKPVEEKSKAEKAPAEKKPKAGKKLPK;KPASEKPVEEKSKAEKAPAEKKPKAGKKLPK	3	4.18745	4.07699	3.61883	4.03192	3.59144	4.20797	3.85071	-2.70698	-0.702961	0.00906043	4.34915
AT3G45980.1;AT3G46030.1;AT5G59910.1	33;28;33	___2	AT3G45980.1;AT3G46030.1;AT5G59910.1	>AT3G45980.1 | Symbols: H2B, HTB9 | Histone superfamily protein | chr3:16897492-16897944 REVERSE LENGTH=150;>AT3G46030.1 | Symbols: HTB11 | Histone superfamily protein | chr3:16913614-16914051 REVERSE LENGTH=145;>AT5G59910.1 | Symbols: HTB4 | Histone super	5.38071e-18	136.24	107.34	87.083	1	1	1.6845e-05	131.69	0.999962	7.5441e-06	128.54	1	3.76829e-07	120.87	1	5.38071e-18	136.24	1	3.83299e-09	128.54	1	1.19586e-06	120.87	0.999991	3.85189e-05	104.24	2		1.9555	1;2;3	SKAEK(1)APAEK(1)K	SK(-45.86)AEK(45.86)APAEK(83.1)K(-87.08)	KPVEEKSKAEKAPAEKKPKAGKKLPKEAGAG	10	4.46793	4.23189	3.54424	4.03545	4.17528	4.34334	3.48992	-1.91844	-0.698202	0.00906043	4.37337
AT3G45980.1;AT3G46030.1;AT5G59910.1	34;29;34	___2	AT3G45980.1;AT3G46030.1;AT5G59910.1	>AT3G45980.1 | Symbols: H2B, HTB9 | Histone superfamily protein | chr3:16897492-16897944 REVERSE LENGTH=150;>AT3G46030.1 | Symbols: HTB11 | Histone superfamily protein | chr3:16913614-16914051 REVERSE LENGTH=145;>AT5G59910.1 | Symbols: HTB4 | Histone super	1.2261e-10	119.39	95.71	63.181	1	1	4.78566e-05	107.09	0.500429	0.00112332	63.091	1	1.54715e-06	119.39	1	2.94629e-05	111.79	1	7.72641e-06	93.345	1	2.53055e-07	90.614	NaN	NaN	NaN	2		0.59581	2;3	AEK(1)APAEK(1)K(1)PK	AEK(63.18)APAEK(63.18)K(63.18)PK(-63.18)	PVEEKSKAEKAPAEKKPKAGKKLPKEAGAGG	9	4.52212	3.9221	3.72692	4.26709	NaN	4.07262	3.86912	-2.71615	-0.707713	NaN	4.52212
AT3G45980.1;AT3G46030.1;AT5G59910.1	39;34;39	___2	AT3G45980.1;AT3G46030.1;AT5G59910.1	>AT3G45980.1 | Symbols: H2B, HTB9 | Histone superfamily protein | chr3:16897492-16897944 REVERSE LENGTH=150;>AT3G46030.1 | Symbols: HTB11 | Histone superfamily protein | chr3:16913614-16914051 REVERSE LENGTH=145;>AT5G59910.1 | Symbols: HTB4 | Histone super	0.00786661	109.01	48.252	63.682	1	1	0.0737453	97.798	1	0.114889	86.794	1	0.114889	86.794	1	0.00786661	86.794	1	0.0737453	97.798	0	NaN	NaN	NaN	NaN	NaN	3		-1.7777	2;3	AGK(1)K(1)LPK(1)EAGAGGDK	AGK(63.68)K(63.68)LPK(63.68)EAGAGGDK(-63.68)	SKAEKAPAEKKPKAGKKLPKEAGAGGDKKKK	3	4.36587	4.71078	5.63795	3.6865	3.71644	4.81522	5.82019	-5.52816	-1.7239	NaN	4.44811
AT3G45980.1;AT3G46030.1;AT5G59910.1	40;35;40	___2	AT3G45980.1;AT3G46030.1;AT5G59910.1	>AT3G45980.1 | Symbols: H2B, HTB9 | Histone superfamily protein | chr3:16897492-16897944 REVERSE LENGTH=150;>AT3G46030.1 | Symbols: HTB11 | Histone superfamily protein | chr3:16913614-16914051 REVERSE LENGTH=145;>AT5G59910.1 | Symbols: HTB4 | Histone super	0.00786661	109.01	48.252	63.682	1	1	0.0737453	97.798	1	0.114889	86.794	1	0.114889	86.794	1	0.00786661	86.794	1	0.0737453	97.798	0	NaN	NaN	NaN	NaN	NaN	3		-1.7777	2;3	AGK(1)K(1)LPK(1)EAGAGGDK	AGK(63.68)K(63.68)LPK(63.68)EAGAGGDK(-63.68)	KAEKAPAEKKPKAGKKLPKEAGAGGDKKKKM	4	4.36587	4.71078	5.63795	3.6865	3.71644	4.81522	5.82019	-5.52816	-1.7239	NaN	4.44811
AT3G46030.1	7	___2	AT3G46030.1	>AT3G46030.1 | Symbols: HTB11 | Histone superfamily protein | chr3:16913614-16914051 REVERSE LENGTH=145	5.19753e-19	145.28	57.486	37.18	1	0.987783	0.00474641	105.98	NaN	NaN	NaN	NaN	NaN	NaN	1	5.19753e-19	123.02	0.995698	0.000398702	102.52	0.985958	4.26578e-06	98.281	0.983834	0.00110684	110.38	2		-0.62364	2;3	AEK(1)K(1)PAEK(1)K	AEK(37.18)K(37.18)PAEK(37.18)K(-37.18)	_________MAPKAEKKPAEKKPVEEKSKAE	3	3.61506	NaN	7.76625	3.3014	NaN	NaN	7.73826	-1.50054	-0.219992	0.292664	3.61506
AT3G54560.1	7	___2	AT3G54560.1	>AT3G54560.1 | Symbols: HTA11 | histone H2A 11 | chr3:20196532-20197466 FORWARD LENGTH=136	1.98426e-98	193.31	147.58	153.32	1	1	9.51636e-28	133.28	1	6.32304e-31	114.56	1	4.35099e-30	129.36	1	2.83708e-29	140.78	1	1.49247e-47	148.26	1	1.65867e-56	165.17	1	0.00818368	40.983	3		0.1272	1;2;3	GGK(1)GLVAAK(1)TMAANK	GGK(153.32)GLVAAK(153.32)TMAANK(-153.32)	_________MAGKGGKGLVAAKTMAANKDKD	3	1.0021	0.636265	1.78986	1.04124	-0.0620229	0.764006	1.83424	NaN	-3.09246	-2.71985	1.50146
AT3G54560.1	13	___2	AT3G54560.1	>AT3G54560.1 | Symbols: HTA11 | histone H2A 11 | chr3:20196532-20197466 FORWARD LENGTH=136	1.98426e-98	193.31	147.58	45.614	1	1	9.51636e-28	133.28	1	6.32304e-31	114.56	1	4.35099e-30	129.36	1	2.83708e-29	140.78	1	1.49247e-47	148.26	1	1.65867e-56	165.17	1	0.00818368	40.983	3		-0.052112	1;2;3	GLVAAK(1)TMAANK(1)DK	GLVAAK(45.61)TMAANK(45.61)DK(-45.61)	___MAGKGGKGLVAAKTMAANKDKDKDKKKP	6	1.0021	0.636265	1.78986	1.04124	-0.0620229	0.764006	1.83424	NaN	NaN	-2.71985	1.50146
AT4G29790.1	606	___2	AT4G29790.1	>AT4G29790.1 | Symbols: | unknown protein;BEST Arabidopsis thaliana protein match is: unknown protein (TAIR:AT2G19390.1);Has 538 Blast hits to 357 proteins in 124 species: Archae - 0;Bacteria - 74;Metazoa - 109;Fungi - 58;Plants - 105;Viruses - 2;	2.82383e-05	93.381	68.463	36.127	1	1	0.0149764	37.687	NaN	NaN	NaN	1	0.0363226	44.391	1	0.00148939	44.998	1	8.48157e-05	93.381	1	0.000113389	92.474	NaN	NaN	NaN	3		0.31712	2	SVNPMGVMK(1)HGTAK(1)QLR	SVNPMGVMK(36.13)HGTAK(36.13)QLR	RGFASTRSVNPMGVMKHGTAKQLRSARNGSD	9	0.688315	NaN	4.41144	0.544387	NaN	NaN	4.35317	-4.11581	-1.67429	NaN	0.688315
AT4G29790.1	611	___2	AT4G29790.1	>AT4G29790.1 | Symbols: | unknown protein;BEST Arabidopsis thaliana protein match is: unknown protein (TAIR:AT2G19390.1);Has 538 Blast hits to 357 proteins in 124 species: Archae - 0;Bacteria - 74;Metazoa - 109;Fungi - 58;Plants - 105;Viruses - 2;	2.82383e-05	93.381	68.463	36.127	1	1	0.0149764	37.687	NaN	NaN	NaN	1	0.0363226	44.391	1	0.00148939	44.998	1	8.48157e-05	93.381	1	0.000113389	92.474	NaN	NaN	NaN	3		0.31712	2	SVNPMGVMK(1)HGTAK(1)QLR	SVNPMGVMK(36.13)HGTAK(36.13)QLR	TRSVNPMGVMKHGTAKQLRSARNGSDKNESR	14	0.688315	NaN	4.41144	0.544387	NaN	NaN	4.35317	-4.11581	-1.67429	NaN	0.688315
AT5G22450.1	532	___2	AT5G22450.1	>AT5G22450.1 | Symbols: | unknown protein;LOCATED IN: chloroplast;EXPRESSED IN: 22 plant structures;EXPRESSED DURING: 13 growth stages;BEST Arabidopsis thaliana protein match is: unknown protein (TAIR:AT2G19390.1);Has 30201 Blast hits to 17322 protei	5.79192e-26	108.5	91.628	77.959	1	NaN	NaN	NaN	NaN	NaN	NaN	0.998672	1.95471e-06	68.42	1	2.17075e-10	86.557	1	6.22699e-18	108.5	1	5.79192e-26	102.45	NaN	NaN	NaN	3		1.0194	2;3	SENLPVEK(1)PFHNIK(1)IASDK(1)NR	SENLPVEK(77.96)PFHNIK(77.96)IASDK(77.96)NR	VKSENLPVEKPFHNIKIASDKNRSKYGRPPA	14	NaN	4.98089	2.31143	NaN	NaN	5.03532	2.22438	-2.16294	-1.38809	NaN	NaN
AT5G22450.1	537	___2	AT5G22450.1	>AT5G22450.1 | Symbols: | unknown protein;LOCATED IN: chloroplast;EXPRESSED IN: 22 plant structures;EXPRESSED DURING: 13 growth stages;BEST Arabidopsis thaliana protein match is: unknown protein (TAIR:AT2G19390.1);Has 30201 Blast hits to 17322 protei	5.79192e-26	108.5	91.628	77.959	1	NaN	NaN	NaN	NaN	NaN	NaN	0.999997	1.95471e-06	68.42	1	2.17075e-10	86.557	1	6.22699e-18	108.5	1	5.79192e-26	102.45	NaN	NaN	NaN	3		1.0194	2;3	SENLPVEK(1)PFHNIK(1)IASDK(1)NR	SENLPVEK(77.96)PFHNIK(77.96)IASDK(77.96)NR	LPVEKPFHNIKIASDKNRSKYGRPPAKKVKD	19	NaN	4.98089	2.31143	NaN	NaN	5.03532	2.22438	-2.16294	-1.38809	NaN	NaN
AT5G22880.1	34	___2	AT5G22880.1	>AT5G22880.1 | Symbols: H2B, HTB2 | histone B2 | chr5:7652130-7652567 REVERSE LENGTH=145	0.00105551	109.01	48.252	58.814	1	1	0.0737453	97.798	1	0.114889	86.794	1	0.114889	86.794	1	0.040658	86.794	1	0.0737453	97.798	0	NaN	NaN	NaN	NaN	NaN	3		-1.2163	2;3	AGK(1)K(1)LPK(1)EPAGAGDK	AGK(58.81)K(58.81)LPK(58.81)EPAGAGDK(-58.81)	AAEPAAAAEKKPKAGKKLPKEPAGAGDKKKK	3	4.36587	4.71078	5.63795	3.6865	3.71644	4.81522	5.82019	-5.52816	-1.7239	NaN	4.44811
AT5G22880.1	35	___2	AT5G22880.1	>AT5G22880.1 | Symbols: H2B, HTB2 | histone B2 | chr5:7652130-7652567 REVERSE LENGTH=145	0.00105551	109.01	48.252	58.814	1	1	0.0737453	97.798	1	0.114889	86.794	1	0.114889	86.794	1	0.040658	86.794	1	0.0737453	97.798	0	NaN	NaN	NaN	NaN	NaN	3		-1.2163	2;3	AGK(1)K(1)LPK(1)EPAGAGDK	AGK(58.81)K(58.81)LPK(58.81)EPAGAGDK(-58.81)	AEPAAAAEKKPKAGKKLPKEPAGAGDKKKKR	4	4.36587	4.71078	5.63795	3.6865	3.71644	4.81522	5.82019	-5.52816	-1.7239	NaN	4.44811
AT5G25150.1	286	___2	AT5G25150.1	>AT5G25150.1 | Symbols: TAF5 | TBP-associated factor 5 | chr5:8677117-8682058 FORWARD LENGTH=669	9.226e-18	147.52	112.83	119.77	1	1	4.49015e-05	114.7	NaN	NaN	NaN	0	NaN	NaN	1	0.0394948	52.5	1	7.23335e-08	125.53	1	7.23335e-08	125.53	NaN	NaN	NaN	2		0.48754	2	DK(1)AGNATAK(1)VAR	DK(119.77)AGNATAK(119.77)VAR	EIGKQGSSLKKLKKDKAGNATAKVARLETIT	2	5.58027	4.12557	3.74555	4.92533	NaN	4.23113	3.97431	-4.08216	-1.0713	NaN	5.58027
AT5G25150.1	293	___2	AT5G25150.1	>AT5G25150.1 | Symbols: TAF5 | TBP-associated factor 5 | chr5:8677117-8682058 FORWARD LENGTH=669	9.226e-18	147.52	112.83	119.77	1	1	4.49015e-05	114.7	NaN	NaN	NaN	0	NaN	NaN	1	0.0394948	52.5	1	7.23335e-08	125.53	1	7.23335e-08	125.53	NaN	NaN	NaN	2		0.48754	2	DK(1)AGNATAK(1)VAR	DK(119.77)AGNATAK(119.77)VAR	SLKKLKKDKAGNATAKVARLETITVSPAPRV	9	5.58027	4.12557	3.74555	4.92533	NaN	4.23113	3.97431	-4.08216	-1.0713	NaN	5.58027
AT5G25150.1	280	___2	AT5G25150.1	>AT5G25150.1 | Symbols: TAF5 | TBP-associated factor 5 | chr5:8677117-8682058 FORWARD LENGTH=669	1.73603e-62	201.72	129.44	72.315	1	1	5.26987e-32	156.24	1	0.0403501	76.759	1	0.000134773	78.69	1	1.52555e-23	146.96	1	1.28426e-31	153.7	1	1.10985e-08	135.02	NaN	NaN	NaN	3	+	1.751	2;3	STEIGK(1)QGSSLK(1)K(1)LK	STEIGK(72.32)QGSSLK(72.32)K(72.32)LK(-72.32)	SKKRSTEIGKQGSSLKKLKKDKAGNATAKVA	12	8.66017	5.04776	0.596929	7.99061	NaN	5.14	0.801456	-7.4953	-2.22438	NaN	8.66017
AT5G25150.1	274	___2	AT5G25150.1	>AT5G25150.1 | Symbols: TAF5 | TBP-associated factor 5 | chr5:8677117-8682058 FORWARD LENGTH=669	1.73603e-62	201.72	129.44	72.315	1	1	5.26987e-32	156.24	1	0.0403501	76.759	1	0.000134773	78.69	1	1.52555e-23	146.96	1	1.28426e-31	153.7	1	1.10985e-08	135.02	NaN	NaN	NaN	3	+	1.751	2;3	STEIGK(1)QGSSLK(1)K(1)LK	STEIGK(72.32)QGSSLK(72.32)K(72.32)LK(-72.32)	DGDADDSKKRSTEIGKQGSSLKKLKKDKAGN	6	8.66017	5.04776	0.596929	7.99061	NaN	5.14	0.801456	-7.4953	-2.22438	NaN	8.66017
AT5G59970.1;AT5G59690.1;AT3G53730.1;AT3G46320.1;AT3G45930.1;AT2G28740.1;AT1G07820.2;AT1G07820.1;AT1G07660.1;AT1G07660.2	9;9;9;9;9;9;9;9;9;9	___3	AT5G59970.1	>AT5G59970.1 | Symbols: | Histone superfamily protein | chr5:24146352-24146663 REVERSE LENGTH=103;>AT5G59690.1 | Symbols: | Histone superfamily protein | chr5:24051649-24051960 FORWARD LENGTH=103;>AT3G53730.1 | Symbols: | Histone superfamily protein | c	5.00022e-223	244.95	203.95	141	1	1	3.24254e-48	156.24	1	7.14556e-46	194.48	1	1.23869e-35	183	1	1.83666e-159	212.11	1	1.02573e-138	202.25	1	1.34572e-73	171.76	1	2.00647e-57	202.25	2		1.6565	1;2;3;4	GK(1)GGK(1)GLGK(1)GGAK(1)R	GK(141)GGK(141)GLGK(141)GGAK(141)R	_______MSGRGKGGKGLGKGGAKRHRKVLR	5	3.89826	4.7252	2.02562	2.58676	4.50722	4.77894	2.13448	-2.18909	-1.44752	-0.720398	2.8097
AT5G59970.1;AT5G59690.1;AT3G53730.1;AT3G46320.1;AT3G45930.1;AT2G28740.1;AT1G07820.2;AT1G07820.1;AT1G07660.1;AT1G07660.2	13;13;13;13;13;13;13;13;13;13	___3	AT5G59970.1	>AT5G59970.1 | Symbols: | Histone superfamily protein | chr5:24146352-24146663 REVERSE LENGTH=103;>AT5G59690.1 | Symbols: | Histone superfamily protein | chr5:24051649-24051960 FORWARD LENGTH=103;>AT3G53730.1 | Symbols: | Histone superfamily protein | c	5.00022e-223	244.95	203.95	71.451	1	1	3.24254e-48	156.24	1	7.14556e-46	194.48	1	1.23869e-35	183	1	1.83666e-159	212.11	1	1.02573e-138	202.25	1	1.34572e-73	171.76	1	2.00647e-57	202.25	3	+	0.39342	1;2;3;4	GLGK(1)GGAK(1)R	GLGK(71.45)GGAK(71.45)R	___MSGRGKGGKGLGKGGAKRHRKVLRDNIQ	4	3.89826	4.7252	2.08369	2.58676	4.50722	4.77894	2.15914	-2.18909	-1.44752	-0.720398	2.8097
AT5G59970.1;AT5G59690.1;AT3G53730.1;AT3G46320.1;AT3G45930.1;AT2G28740.1;AT1G07820.2;AT1G07820.1;AT1G07660.1	17;17;17;17;17;17;17;17;17	___3	AT5G59970.1	>AT5G59970.1 | Symbols: | Histone superfamily protein | chr5:24146352-24146663 REVERSE LENGTH=103;>AT5G59690.1 | Symbols: | Histone superfamily protein | chr5:24051649-24051960 FORWARD LENGTH=103;>AT3G53730.1 | Symbols: | Histone superfamily protein | c	5.00022e-223	244.95	203.95	71.451	1	1	3.24254e-48	156.24	1	7.14556e-46	194.48	1	1.23869e-35	183	1	1.83666e-159	212.11	1	1.02573e-138	202.25	1	1.34572e-73	171.76	1	2.00647e-57	202.25	3	+	0.39342	2;3;4	GLGK(1)GGAK(1)R	GLGK(71.45)GGAK(71.45)R	SGRGKGGKGLGKGGAKRHRKVLRDNIQGITK	8	4.64442	4.73725	2.02562	4.20578	4.50722	4.83162	2.13448	-2.18909	-1.44085	0.0567222	4.30203
AT5G59970.1;AT5G59690.1;AT3G53730.1;AT3G46320.1;AT3G45930.1;AT2G28740.1;AT1G07820.2;AT1G07820.1;AT1G07660.1;AT1G07660.2	6;6;6;6;6;6;6;6;6;6	___3	AT5G59970.1	>AT5G59970.1 | Symbols: | Histone superfamily protein | chr5:24146352-24146663 REVERSE LENGTH=103;>AT5G59690.1 | Symbols: | Histone superfamily protein | chr5:24051649-24051960 FORWARD LENGTH=103;>AT3G53730.1 | Symbols: | Histone superfamily protein | c	5.00022e-223	244.95	203.95	141	1	1	3.24254e-48	156.24	1	7.14556e-46	194.48	1	1.23869e-35	183	1	1.83666e-159	212.11	1	1.02573e-138	202.25	1	1.34572e-73	171.76	1	2.00647e-57	202.25	2		1.6565	2;3;4	GK(1)GGK(1)GLGK(1)GGAK(1)R	GK(141)GGK(141)GLGK(141)GGAK(141)R	__________MSGRGKGGKGLGKGGAKRHRK	2	4.7546	4.81281	5.3594	4.52738	4.5191	4.94589	5.52603	-5.9366	-1.44752	-1.79011	4.48169
AT2G38810.3;AT2G38810.2;AT2G38810.1	4;4;4	___3	AT2G38810.3	>AT2G38810.3 | Symbols: HTA8 | histone H2A 8 | chr2:16219444-16220679 REVERSE LENGTH=136;>AT2G38810.2 | Symbols: HTA8 | histone H2A 8 | chr2:16219444-16220679 REVERSE LENGTH=136;>AT2G38810.1 | Symbols: HTA8 | histone H2A 8 | chr2:16219444-16220679 REVERSE	5.10039e-38	161.35	137.82	132.14	1	1	2.11969e-18	107.65	1	4.58428e-07	72.21	1	1.99717e-22	103.41	1	1.55177e-35	161.35	1	1.24118e-18	104.84	1	2.56738e-33	141.6	NaN	NaN	NaN	3		-0.22419	1;2;3	AGK(1)GGK(1)GLLAAK(1)TTAAAANK	AGK(132.14)GGK(132.14)GLLAAK(132.14)TTAAAANK(-132.14)	____________MAGKGGKGLLAAKTTAAAA	3	4.22226	4.99236	5.83206	NaN	3.55753	5.11753	5.98942	NaN	-3.42006	NaN	NaN
AT2G38810.3;AT2G38810.2;AT2G38810.1	7;7;7	___3	AT2G38810.3	>AT2G38810.3 | Symbols: HTA8 | histone H2A 8 | chr2:16219444-16220679 REVERSE LENGTH=136;>AT2G38810.2 | Symbols: HTA8 | histone H2A 8 | chr2:16219444-16220679 REVERSE LENGTH=136;>AT2G38810.1 | Symbols: HTA8 | histone H2A 8 | chr2:16219444-16220679 REVERSE	5.97108e-106	198.98	168.91	127.05	1	1	7.44268e-12	93.371	1	4.58428e-07	72.21	1	1.99717e-22	103.41	1	5.97108e-106	198.98	1	8.03303e-43	147.25	1	2.56738e-33	141.6	NaN	NaN	NaN	3		-0.066581	1;2;3	GGK(1)GLLAAK(1)TTAAAANK	GGK(127.05)GLLAAK(127.05)TTAAAANK(-127.05)	_________MAGKGGKGLLAAKTTAAAANKD	3	4.22226	4.99236	5.83206	NaN	3.55753	5.11753	5.98942	NaN	-3.42006	NaN	NaN
AT2G38810.3;AT2G38810.2;AT2G38810.1	13;13;13	___3	AT2G38810.3	>AT2G38810.3 | Symbols: HTA8 | histone H2A 8 | chr2:16219444-16220679 REVERSE LENGTH=136;>AT2G38810.2 | Symbols: HTA8 | histone H2A 8 | chr2:16219444-16220679 REVERSE LENGTH=136;>AT2G38810.1 | Symbols: HTA8 | histone H2A 8 | chr2:16219444-16220679 REVERSE	5.97108e-106	198.98	168.91	40.941	1	1	2.11969e-18	107.65	1	4.58428e-07	72.21	1	1.99717e-22	103.41	1	5.97108e-106	198.98	1	8.03303e-43	147.25	1	2.56738e-33	141.6	1	0.000477666	72.705	2		-2.3513	1;2;3	GLLAAK(1)TTAAAANK	GLLAAK(40.94)TTAAAANK(-40.94)	___MAGKGGKGLLAAKTTAAAANKDSVKKKS	6	4.22226	4.99236	5.83206	NaN	3.55753	5.11753	5.98942	NaN	-3.42006	NaN	NaN
AT3G54560.1	4	___3	AT3G54560.1	>AT3G54560.1 | Symbols: HTA11 | histone H2A 11 | chr3:20196532-20197466 FORWARD LENGTH=136	1.98426e-98	193.31	147.58	128.64	1	1	3.14099e-08	95.197	1	6.32304e-31	114.56	1	4.35099e-30	129.36	1	2.83708e-29	122.49	1	1.91224e-37	132.4	1	1.68318e-34	165.17	NaN	NaN	NaN	3		0.27046	2;3	AGK(1)GGK(1)GLVAAK(1)TMAANK	AGK(128.64)GGK(128.64)GLVAAK(128.64)TMAANK(-128.64)	____________MAGKGGKGLVAAKTMAANK	3	4.73091	4.83076	5.48694	NaN	3.97719	4.95042	5.6458	NaN	-3.45398	NaN	NaN
AT3G54560.1	7	___3	AT3G54560.1	>AT3G54560.1 | Symbols: HTA11 | histone H2A 11 | chr3:20196532-20197466 FORWARD LENGTH=136	1.98426e-98	193.31	147.58	153.32	1	1	9.51636e-28	133.28	1	6.32304e-31	114.56	1	4.35099e-30	129.36	1	2.83708e-29	140.78	1	1.49247e-47	148.26	1	1.65867e-56	165.17	1	0.00818368	40.983	3		0.1272	1;2;3	GGK(1)GLVAAK(1)TMAANK	GGK(153.32)GLVAAK(153.32)TMAANK(-153.32)	_________MAGKGGKGLVAAKTMAANKDKD	3	4.73091	4.83076	5.48694	NaN	3.97719	4.95042	5.6458	NaN	-3.45398	NaN	NaN
AT3G54560.1	13	___3	AT3G54560.1	>AT3G54560.1 | Symbols: HTA11 | histone H2A 11 | chr3:20196532-20197466 FORWARD LENGTH=136	1.98426e-98	193.31	147.58	45.614	1	1	9.51636e-28	133.28	1	6.32304e-31	114.56	1	4.35099e-30	129.36	1	2.83708e-29	140.78	1	1.49247e-47	148.26	1	1.65867e-56	165.17	1	0.00818368	40.983	3		-0.052112	1;2;3	GLVAAK(1)TMAANK(1)DK	GLVAAK(45.61)TMAANK(45.61)DK(-45.61)	___MAGKGGKGLVAAKTMAANKDKDKDKKKP	6	4.73091	4.83076	5.48694	NaN	3.97719	4.95042	5.6458	NaN	-3.45398	NaN	NaN
AT4G29790.1	1055	___3	AT4G29790.1	>AT4G29790.1 | Symbols: | unknown protein;BEST Arabidopsis thaliana protein match is: unknown protein (TAIR:AT2G19390.1);Has 538 Blast hits to 357 proteins in 124 species: Archae - 0;Bacteria - 74;Metazoa - 109;Fungi - 58;Plants - 105;Viruses - 2;	3.50666e-59	144.75	113.8	80.236	1	1	1.35562e-05	61.942	NaN	NaN	NaN	1	9.58917e-06	65.184	1	2.4258e-31	121.4	NaN	NaN	NaN	1	3.01977e-16	94.632	NaN	NaN	NaN	3		0.20842	1;2;3	ELLLDDVGGK(1)PLSSSTK(1)GK(1)R	ELLLDDVGGK(80.24)PLSSSTK(80.24)GK(80.24)R	NRMKKRELLLDDVGGKPLSSSTKGKRSERDR	10	4.05702	4.11187	3.40278	3.50602	NaN	4.24982	3.6238	NaN	-0.746979	NaN	4.05702
AT4G29790.1	1062	___3	AT4G29790.1	>AT4G29790.1 | Symbols: | unknown protein;BEST Arabidopsis thaliana protein match is: unknown protein (TAIR:AT2G19390.1);Has 538 Blast hits to 357 proteins in 124 species: Archae - 0;Bacteria - 74;Metazoa - 109;Fungi - 58;Plants - 105;Viruses - 2;	3.50666e-59	144.75	113.8	80.236	1	1	1.35562e-05	61.942	NaN	NaN	NaN	1	9.58917e-06	65.184	1	2.4258e-31	121.4	NaN	NaN	NaN	1	3.01977e-16	94.632	NaN	NaN	NaN	3		0.20842	2;3	ELLLDDVGGK(1)PLSSSTK(1)GK(1)R	ELLLDDVGGK(80.24)PLSSSTK(80.24)GK(80.24)R	LLLDDVGGKPLSSSTKGKRSERDRDGKGQAS	17	4.05702	4.11187	3.40278	3.50602	NaN	4.24982	3.6238	NaN	-0.746979	NaN	4.05702
AT4G29790.1	1064	___3	AT4G29790.1	>AT4G29790.1 | Symbols: | unknown protein;BEST Arabidopsis thaliana protein match is: unknown protein (TAIR:AT2G19390.1);Has 538 Blast hits to 357 proteins in 124 species: Archae - 0;Bacteria - 74;Metazoa - 109;Fungi - 58;Plants - 105;Viruses - 2;	3.50666e-59	144.75	113.8	80.236	1	1	1.35562e-05	61.942	NaN	NaN	NaN	1	9.58917e-06	65.184	1	2.4258e-31	121.4	NaN	NaN	NaN	1	3.01977e-16	94.632	NaN	NaN	NaN	3		0.20842	3	ELLLDDVGGK(1)PLSSSTK(1)GK(1)R	ELLLDDVGGK(80.24)PLSSSTK(80.24)GK(80.24)R	LDDVGGKPLSSSTKGKRSERDRDGKGQASSS	19	4.05702	4.11187	3.40278	3.50602	NaN	4.24982	3.6238	NaN	-0.746979	NaN	4.05702
[truncated: 77 more columns]

## Sheet: Protein groups quantified
Dataset EV2: (B) Proteins groups identified and quantified in A. thaliana leaves after treatment with trichostatin A (TSA). Leaf strips were vacuum-infiltrated with 5 µM TSA or a buffer control and incubated for 4 h under light. Two experimental sets with three replicates each were measured, however only the first set (replicate 1 - 3) was used for quantitative and statistical analysis, due to hi…
												mean normalised log2 protein group ratios (TSA/WT)			normalised log2 protein group ratios (TSA/WT)							raw protein group ratios (TSA/WT)																						LIMMA analysis
															technical replicates
Protein IDs	Majority protein IDs	Fasta headers	Number of proteins	Peptides	Razor + unique peptides	Unique peptides	Sequence coverage [%]	Mol. weight [kDa]	Sequence length	Q-value	Score	rep 1	rep 2	rep 3	rep 1a	rep 1b	rep 2	rep 3	rep 4	rep 5	rep 6	Ratio H/L TSA input 1.1	Ratio H/L TSA input 1.1.1	Ratio H/L TSA input 1.2	Ratio H/L TSA input 1.3	Ratio H/L TSA input 4.2	Ratio H/L TSA input 4.1	Ratio H/L TSA input 4.3	Ratio H/L count	Intensity H TSA input 1.1	Intensity L TSA input 1.1	Intensity L TSA input 1.1.1	Intensity H TSA input 1.1.1	Intensity L TSA input 1.2	Intensity H TSA input 1.2	Intensity L TSA input 1.3	Intensity H TSA input 1.3	Intensity L TSA input 4.1	Intensity H TSA input 4.1	Intensity L TSA input 4.2	Intensity H TSA input 4.2	Intensity L TSA input 4.3	Intensity H TSA input 4.3	mean log2 fold-change	t value	P-value	adj. P-value	-log10 P-value	-log10 adj. P-value (FDR)
AT1G01080.1;AT1G01080.2	AT1G01080.1;AT1G01080.2	>AT1G01080.1 | Symbols: | RNA-binding (RRM/RBD/RNP motifs) family protein | chr1:45503-46789 REVERSE LENGTH=293;>AT1G01080.2 | Symbols: | RNA-binding (RRM/RBD/RNP motifs) family protein | chr1:45503-46789 REVERSE LENGTH=294	2	11	11	11	41.6	32.575	293	0	75.028	0.018012	-0.0700272	-0.216238	-0.00969855	0.0457225	-0.0700272	-0.216238	-0.0313951	0.310128	-1.40893	0.83389	0.815	1.0523	1.1201	0.51793	0.8317	0.3735	70	477660000	735970000	664060000	444420000	449690000	464840000	567820000	538830000	2166400000	1231700000	1193200000	632250000	601370000	507560000	-0.0894176	-0.602105	0.576945	0.999198	0.238866	0.000348536
AT1G01090.1	AT1G01090.1	>AT1G01090.1 | Symbols: PDH-E1 ALPHA | pyruvate dehydrogenase E1 alpha | chr1:47705-49166 REVERSE LENGTH=428	1	18	18	18	44.4	47.173	428	0	200.77	-0.418911	0.450802	-0.0419438	-0.372262	-0.46556	0.450802	-0.0419438	0.567169	-0.0970714	-0.271305	0.59596	0.64898	1.5469	0.99095	0.7108	0.58208	0.72354	72	414560000	472790000	536580000	389000000	374980000	403800000	458250000	395690000	479430000	250440000	253390000	238830000	219190000	135150000	-0.00335095	-0.01515	0.988579	0.999198	0.00498864	0.000348536
AT1G01100.4;AT1G01100.2;AT1G01100.1;AT1G01100.3	AT1G01100.4;AT1G01100.2;AT1G01100.1;AT1G01100.3	>AT1G01100.4 | Symbols: | 60S acidic ribosomal protein family | chr1:50284-50954 REVERSE LENGTH=112;>AT1G01100.2 | Symbols: | 60S acidic ribosomal protein family | chr1:50284-50954 REVERSE LENGTH=112;>AT1G01100.1 | Symbols: | 60S acidic ribosomal protei	4	4	4	2	89.3	11.162	112	0	147.5	-0.627218	0.240253	0.352566	-0.181346	-1.07309	0.240253	0.352566	0.852615	2.18102	-2.06124	0.36851	0.64002	1.2747	0.74946	0.14918	0.48118	0.2313	17	143690000	587620000	320540000	188810000	144280000	186040000	128550000	124840000	150900000	100700000	266760000	32630000	209090000	50757000	-0.0114662	-0.0454103	0.96578	0.999198	0.0151219	0.000348536
AT1G01140.1;AT1G01140.2;AT1G01140.3;AT1G30270.1	AT1G01140.1;AT1G01140.2;AT1G01140.3	>AT1G01140.1 | Symbols: CIPK9, SnRK3.12, PKS6 | CBL-interacting protein kinase 9 | chr1:64398-67512 REVERSE LENGTH=447;>AT1G01140.2 | Symbols: CIPK9, PKS6 | CBL-interacting protein kinase 9 | chr1:64398-67512 REVERSE LENGTH=449;>AT1G01140.3 | Symbols: CIPK	4	3	2	2	11	50.504	447	0	14.48	0.998629	1.05949	-0.423739	0.998629	NaN	1.05949	-0.423739	NaN	NaN	NaN	NaN	1.6912	2.3208	1.2346	NaN	NaN	NaN	7	25742000	14545000	10149000	14323000	5002000	12876000	11730000	11220000	17354000	10643000	5063800	3590300	0	0	0.544794	1.52674	0.195543	0.999198	0.708758	0.000348536
AT1G01170.2;AT1G01170.1	AT1G01170.2;AT1G01170.1	>AT1G01170.2 | Symbols: | Protein of unknown function (DUF1138) | chr1:74105-74443 REVERSE LENGTH=83;>AT1G01170.1 | Symbols: | Protein of unknown function (DUF1138) | chr1:74105-74443 REVERSE LENGTH=83	2	2	2	2	31.3	9.0623	83	0	41.954	-0.165463	-0.336756	0.815377	-0.24313	-0.0877947	-0.336756	0.815377	0.583484	1.41758	-0.0906032	0.78098	0.65306	0.88662	0.53497	0.253	0.50744	0.76431	47	268560000	455580000	453070000	233630000	597250000	486230000	472880000	268730000	368200000	196930000	1113300000	435420000	270530000	189670000	0.104386	0.371755	0.727398	0.999198	0.138228	0.000348536
AT1G01300.1	AT1G01300.1	>AT1G01300.1 | Symbols: | Eukaryotic aspartyl protease family protein | chr1:117065-118522 FORWARD LENGTH=485	1	6	6	6	15.5	52.175	485	0	31.977	0.251325	-0.500116	-0.0813396	0.251325	NaN	-0.500116	-0.0813396	NaN	NaN	NaN	NaN	0.9865	0.79569	1.0425	NaN	NaN	NaN	18	0	0	71649000	79251000	58416000	70750000	16532000	26585000	0	0	24217000	0	2585700	3942000	-0.110043	-0.539935	0.615577	0.999198	0.210717	0.000348536
AT1G01320.2;AT1G01320.1	AT1G01320.2;AT1G01320.1	>AT1G01320.2 | Symbols: | Tetratricopeptide repeat (TPR)-like superfamily protein | chr1:121582-130099 REVERSE LENGTH=1787;>AT1G01320.1 | Symbols: | Tetratricopeptide repeat (TPR)-like superfamily protein | chr1:121582-130099 REVERSE LENGTH=1797	2	40	40	31	31.6	197.5	1787	0	323.31	0.343102	0.449746	0.00385713	0.410124	0.27608	0.449746	0.00385713	0.547109	0.702069	-1.07567	1.0065	1.0565	1.4888	0.92492	0.42334	0.54725	0.40577	133	493880000	521290000	802280000	814530000	592540000	873950000	644290000	560490000	543650000	274470000	396680000	190460000	352240000	196940000	0.265568	1.58183	0.1828	0.999198	0.738025	0.000348536
AT1G01470.1	AT1G01470.1	>AT1G01470.1 | Symbols: LEA14, LSR3 | Late embryogenesis abundant protein | chr1:172295-172826 REVERSE LENGTH=151	1	6	6	6	45	16.543	151	0	16.415	-0.840293	0.252658	1.3445	-0.908253	-0.772333	0.252658	1.3445	0.379038	0.702046	0.310107	0.47701	0.4551	1.3265	0.35726	0.37055	0.63058	1.0423	31	319720000	674860000	749150000	291600000	435450000	535020000	629940000	253440000	551040000	218550000	1501200000	372810000	266190000	132640000	0.252289	0.561519	0.601988	0.999198	0.220412	0.000348536
AT1G01620.1;AT1G01620.2;AT3G54820.1	AT1G01620.1	>AT1G01620.1 | Symbols: PIP1C, TMP-B, PIP1;3 | plasma membrane intrinsic protein 1C | chr1:225986-227176 REVERSE LENGTH=286	3	8	7	6	26.6	30.632	286	0	267.37	-0.24699	0.210264	0.155486	-0.36576	-0.128219	0.210264	0.155486	-0.882917	-0.347666	-1.94547	0.7257	0.66084	1.2036	0.71621	0.85253	1.4931	0.22051	43	485220000	775470000	760620000	417130000	606160000	740060000	746120000	450740000	733830000	199200000	74926000	64253000	1374400000	138190000	0.0395868	0.230773	0.827892	0.999198	0.0820261	0.000348536
AT1G01790.1	AT1G01790.1	>AT1G01790.1 | Symbols: KEA1, ATKEA1 | K+ efflux antiporter 1 | chr1:284781-290869 FORWARD LENGTH=1193	1	30	30	26	33.1	128.03	1193	0	323.31	-0.0590385	0.00891703	-0.0606008	-0.0660648	-0.0520122	0.00891703	-0.0606008	0.272071	0.659928	-1.04913	0.81175	0.80115	1.1173	1.0166	0.4522	0.68122	0.48583	159	453990000	557480000	921360000	727100000	877080000	870970000	1005100000	761870000	1019200000	597550000	1606900000	529430000	609490000	271100000	-0.0369074	-0.259935	0.806701	0.999198	0.0932874	0.000348536
AT1G01800.1;AT1G01800.2	AT1G01800.1;AT1G01800.2	>AT1G01800.1 | Symbols: | NAD(P)-binding Rossmann-fold superfamily protein | chr1:293396-294888 FORWARD LENGTH=295;>AT1G01800.2 | Symbols: | NAD(P)-binding Rossmann-fold superfamily protein | chr1:293595-294888 FORWARD LENGTH=260	2	12	11	11	42	31.66	295	0	323.31	-0.222366	-0.00937905	0.531073	-0.26866	-0.176071	-0.00937905	0.531073	0.425908	0.0391621	-0.576024	0.75458	0.67489	1.1046	0.64822	0.66069	0.65921	0.60543	47	276840000	466770000	474310000	328100000	365280000	320500000	358640000	295120000	3071800000	485580000	1283800000	372930000	254730000	96274000	0.0997759	0.481606	0.653208	0.999198	0.184948	0.000348536
AT1G01820.1	AT1G01820.1	>AT1G01820.1 | Symbols: PEX11C | peroxin 11c | chr1:296213-297723 REVERSE LENGTH=235	1	4	2	2	20	25.912	235	0	28.53	-0.380457	-0.343568	-0.0600474	-0.487379	-0.273535	-0.343568	-0.0600474	NaN	-0.1121	NaN	0.68769	0.59846	0.85519	0.99966	0.39866	NaN	NaN	17	48625000	70453000	80196000	40973000	119360000	99570000	98711000	95010000	43689000	22792000	73577000	45969000	0	0	-0.261357	-1.66614	0.164903	0.999198	0.78277	0.000348536
AT1G01910.5;AT1G01910.4;AT1G01910.2;AT1G01910.1;AT1G01910.3	AT1G01910.5;AT1G01910.4;AT1G01910.2;AT1G01910.1	>AT1G01910.5 | Symbols: | P-loop containing nucleoside triphosphate hydrolases superfamily protein | chr1:313595-315644 REVERSE LENGTH=249;>AT1G01910.4 | Symbols: | P-loop containing nucleoside triphosphate hydrolases superfamily protein | chr1:313595-31	5	3	3	3	14.5	28.898	249	0	13.624	0.106064	-0.241322	0.325847	-0.078061	0.290189	-0.241322	0.325847	NaN	0.225514	-2.01847	1.0021	0.76876	0.93935	0.81301	0.57299	NaN	0.17235	6	71097000	61623000	21181000	10363000	50741000	48688000	17863000	14430000	0	0	90890000	55018000	186980000	27705000	0.0635296	0.353004	0.740454	0.999198	0.130502	0.000348536
AT1G01960.1	AT1G01960.1	>AT1G01960.1 | Symbols: EDA10 | SEC7-like guanine nucleotide exchange family protein | chr1:330830-337582 REVERSE LENGTH=1750	1	11	11	9	8	194.94	1750	0	115.15	-0.456193	-0.00820338	0.0508611	0.103397	-1.01578	-0.00820338	0.0508611	0.759869	0.683646	-0.435437	0.41815	0.90225	1.0963	0.94452	0.4631	0.48632	0.56021	22	29789000	84648000	107740000	54347000	87957000	75397000	67907000	52418000	51710000	33448000	39838000	32979000	152790000	77678000	-0.137845	-0.774922	0.47817	0.999198	0.320418	0.000348536
AT1G02020.2;AT1G02020.1	AT1G02020.2;AT1G02020.1	>AT1G02020.2 | Symbols: | nitroreductase family protein | chr1:353214-354845 REVERSE LENGTH=543;>AT1G02020.1 | Symbols: | nitroreductase family protein | chr1:352842-354845 REVERSE LENGTH=642	2	5	5	5	17.1	60.693	543	0	21.087	-0.631913	NaN	NaN	-0.631913	NaN	NaN	NaN	1.35273	NaN	NaN	NaN	0.52431	NaN	NaN	NaN	0.33938	NaN	3	0	0	21623000	9090100	0	0	0	0	31938000	16295000	0	0	105370000	20381000	-0.631913	-1.90409	0.17685	0.999198	0.752394	0.000348536
AT1G02080.2;AT1G02080.1	AT1G02080.2;AT1G02080.1	>AT1G02080.2 | Symbols: | transcription regulators | chr1:373694-386682 FORWARD LENGTH=2377;>AT1G02080.1 | Symbols: | transcription regulators | chr1:373335-386682 FORWARD LENGTH=2431	2	12	12	12	9.1	263.76	2377	0	122.26	-0.0409917	-0.0406898	-0.249385	-0.0199454	-0.062038	-0.0406898	-0.249385	NaN	NaN	NaN	0.82728	0.82921	1.0685	1.1036	NaN	NaN	NaN	20	10497000	16675000	53002000	51313000	30011000	29326000	62093000	46866000	15164000	10834000	0	0	0	0	-0.110355	-0.74182	0.496076	0.999198	0.304452	0.000348536
AT1G02090.2;AT1G02090.3;AT1G02090.1	AT1G02090.2;AT1G02090.3;AT1G02090.1	>AT1G02090.2 | Symbols: FUS5, CSN7, COP15, ATCSN7 | Proteasome component (PCI) domain protein | chr1:387647-389568 REVERSE LENGTH=225;>AT1G02090.3 | Symbols: FUS5, CSN7, COP15, ATCSN7 | Proteasome component (PCI) domain protein | chr1:388223-389568 REVERSE	3	2	2	2	9.8	25.471	225	0	15.335	-2.08492	-0.391342	3.10942	-2.08492	NaN	-0.391342	3.10942	NaN	NaN	NaN	NaN	0.18986	0.84317	0.10795	NaN	NaN	NaN	6	0	5927000	68987000	13254000	42219000	33248000	56439000	7709800	12277000	1129500	0	0	0	0	0.211055	0.202165	0.84885	0.999198	0.0711689	0.000348536
AT1G02120.1	AT1G02120.1	>AT1G02120.1 | Symbols: VAD1 | GRAM domain family protein | chr1:395761-399720 FORWARD LENGTH=598	1	4	4	4	9.2	67.701	598	0	20.009	NaN	NaN	NaN	NaN	NaN	NaN	NaN	0.534914	0.523484	NaN	NaN	NaN	NaN	NaN	0.4791	0.58124	NaN	4	0	0	0	0	0	0	0	0	63081000	36106000	55942000	33637000	29690000	19093000	NaN	NaN	NaN	NaN	NaN	NaN
AT1G02140.1	AT1G02140.1	>AT1G02140.1 | Symbols: MEE63, MAGO, HAP1 | mago nashi family protein | chr1:403467-404401 REVERSE LENGTH=150	1	6	6	6	58	17.458	150	0	94.068	-0.364951	0.0852886	-0.147046	0.115566	-0.845469	0.0852886	-0.147046	-0.126576	0.400339	-0.0419368	0.47291	0.83797	1.1754	1.0632	0.50774	0.91493	0.86697	27	30815000	59394000	112140000	71378000	50963000	62922000	125800000	105060000	98526000	84768000	67295000	25195000	80780000	86645000	-0.142236	-0.855391	0.436685	0.999198	0.359832	0.000348536
AT1G02150.1	AT1G02150.1	>AT1G02150.1 | Symbols: | Tetratricopeptide repeat (TPR)-like superfamily protein | chr1:408779-410433 FORWARD LENGTH=524	1	10	10	10	30.9	59.882	524	0	73.582	-0.170266	0.187134	0.0149514	-0.195963	-0.144568	0.187134	0.0149514	1.62011	NaN	-0.831101	0.7804	0.70695	1.2151	0.91548	NaN	0.29131	0.4488	16	15593000	22254000	34688000	11485000	9431900	12042000	17094000	12558000	210170000	66018000	8190200	1200600	124830000	50929000	0.0106067	0.0673643	0.949261	0.999198	0.0226143	0.000348536
AT1G02170.1	AT1G02170.1	>AT1G02170.1 | Symbols: LOL3, ATMCPB1, MCP1B, ATMC1, MC1 | metacaspase 1 | chr1:411883-413426 FORWARD LENGTH=367	1	1	1	1	5.7	39.792	367	0	14.624	0.129481	NaN	-0.549916	0.129481	NaN	NaN	-0.549916	NaN	NaN	NaN	NaN	0.89948	NaN	1.4174	NaN	NaN	NaN	4	0	0	11405000	11325000	0	0	5786200	5999800	0	0	0	0	0	0	-0.210217	-0.778277	0.487362	0.999198	0.312148	0.000348536
AT1G02280.2;AT1G02280.1	AT1G02280.2;AT1G02280.1	>AT1G02280.2 | Symbols: TOC33, ATTOC33, PPI1 | translocon at the outer envelope membrane of chloroplasts 33 | chr1:448665-450246 REVERSE LENGTH=297;>AT1G02280.1 | Symbols: TOC33, ATTOC33, PPI1 | translocon at the outer envelope membrane of chloroplasts 33	2	6	6	6	27.3	32.925	297	0	33.21	0.108987	0.205142	0.164755	0.190678	0.0272955	0.205142	0.164755	3.70851	1.94987	-2.64783	0.82029	0.9074	1.3033	0.86759	0.1524	0.066458	0.16709	17	186670000	228610000	201790000	141860000	94354000	133330000	108700000	104150000	408980000	33198000	1048700000	85959000	203200000	19805000	0.159628	1.12105	0.320033	0.999198	0.494805	0.000348536
AT1G02305.1;AT1G02300.1	AT1G02305.1	>AT1G02305.1 | Symbols: | Cysteine proteinases superfamily protein | chr1:455816-457974 FORWARD LENGTH=362	2	5	5	5	17.4	40.033	362	0	14.078	NaN	-0.166697	NaN	NaN	NaN	-0.166697	NaN	0.271026	NaN	NaN	NaN	NaN	0.95066	NaN	NaN	0.69703	NaN	9	12215000	27317000	37811000	3288900	40570000	39660000	8042100	19879000	37145000	24203000	0	0	0	0	-0.166697	-0.502293	0.658275	0.999198	0.181593	0.000348536
AT1G02475.1	AT1G02475.1	>AT1G02475.1 | Symbols: | Polyketide cyclase/dehydrase and lipid transport superfamily protein | chr1:514110-515331 REVERSE LENGTH=219	1	3	3	3	11.9	25.037	219	0	5.5095	0.302641	-1.38647	0.18236	0.302641	NaN	-1.38647	0.18236	0.489666	-0.97519	NaN	NaN	0.99614	0.42285	0.78214	1.275	0.53077	NaN	15	31209000	36131000	158690000	134340000	719780000	107550000	397410000	150160000	223950000	170330000	1608600000	3144000000	51544000	23486000	-0.300489	-0.762423	0.484874	0.999198	0.314371	0.000348536
AT1G02500.2;AT1G02500.1	AT1G02500.2;AT1G02500.1	>AT1G02500.2 | Symbols: SAM1, SAM-1, MAT1, AtSAM1 | S-adenosylmethionine synthetase 1 | chr1:519037-520218 FORWARD LENGTH=393;>AT1G02500.1 | Symbols: SAM1, SAM-1, MAT1, AtSAM1 | S-adenosylmethionine synthetase 1 | chr1:519037-520218 FORWARD LENGTH=393	2	22	8	4	70.5	43.158	393	0	232.98	0.155337	0.249991	0.543299	0.180403	0.130272	0.249991	0.543299	0.476538	1.47582	-1.04638	0.83185	0.88854	1.2993	0.61215	0.24745	0.6205	0.40815	69	985970000	892820000	1302200000	1187600000	928050000	1200700000	891750000	555810000	1093000000	469730000	187390000	42718000	526000000	184460000	0.316209	1.95509	0.116183	0.999198	0.934856	0.000348536
AT1G02560.1	AT1G02560.1	>AT1G02560.1 | Symbols: CLPP5, NCLPP5, NCLPP1 | nuclear encoded CLP protease 5 | chr1:538000-539805 FORWARD LENGTH=298	1	9	9	9	42.6	32.356	298	0	323.31	-0.0830494	-0.253206	0.0381397	-0.01749	-0.148609	-0.253206	0.0381397	0.975056	1.53763	-0.583852	0.72425	0.71042	0.9169	0.79388	0.21714	0.4322	0.53995	60	690050000	879030000	1654200000	1106900000	1429100000	1302400000	910620000	666430000	198870000	119870000	732670000	171970000	786580000	215920000	-0.0993718	-0.652604	0.546744	0.999198	0.262216	0.000348536
AT1G02780.1	AT1G02780.1	>AT1G02780.1 | Symbols: emb2386 | Ribosomal protein L19e family protein | chr1:608120-609391 REVERSE LENGTH=214	1	7	7	3	36	24.606	214	0	323.31	-0.00733525	0.154972	-0.0546401	-0.141908	0.127237	0.154972	-0.0546401	0.305182	0.318218	-2.63352	0.8325	0.76143	1.2285	0.8752	0.53715	0.5987	0.17153	135	1100400000	1570200000	2261000000	2129800000	1291200000	1574600000	1824900000	1550000000	1841600000	986130000	4125100000	1990800000	1847200000	451340000	0.0309989	0.21013	0.843	0.999198	0.0741725	0.000348536
AT1G02910.1	AT1G02910.1	>AT1G02910.1 | Symbols: LPA1 | tetratricopeptide repeat (TPR)-containing protein | chr1:655749-658125 REVERSE LENGTH=453	1	12	12	12	30.5	50.738	453	0	81.209	-1.21666	-0.293589	0.446404	-1.34498	-1.08835	-0.293589	0.446404	-0.357833	0.160734	NaN	0.38717	0.32876	0.9123	0.66231	0.62872	1.0794	NaN	29	46976000	118710000	204650000	55486000	130060000	126210000	211540000	78830000	473660000	398820000	66739000	29364000	6940900	11337000	-0.354616	-0.999925	0.369422	0.999198	0.432477	0.000348536
AT1G02920.1	AT1G02920.1	>AT1G02920.1 | Symbols: ATGSTF7, GST11, ATGSTF8, GSTF7, ATGST11 | glutathione S-transferase 7 | chr1:658886-659705 REVERSE LENGTH=209	1	13	12	6	79.4	23.598	209	0	170.37	0.209629	-0.34551	-0.086512	0.215492	0.203765	-0.34551	-0.086512	0.416943	-0.242694	-0.377632	0.95523	0.93162	0.8848	1.0552	0.74204	0.55841	0.71906	138	3494200000	3757300000	3010200000	2859100000	1341800000	1245000000	2797600000	2942900000	2780900000	1507200000	3807500000	2402700000	963740000	720740000	-0.074131	-0.416462	0.696713	0.999198	0.156946	0.000348536
AT1G02930.2;AT1G02930.1	AT1G02930.2;AT1G02930.1	>AT1G02930.2 | Symbols: GSTF6 | glutathione S-transferase 6 | chr1:661363-662191 REVERSE LENGTH=208;>AT1G02930.1 | Symbols: ATGSTF6, GST1, ERD11, ATGSTF3, GSTF6, ATGST1 | glutathione S-transferase 6 | chr1:661363-662191 REVERSE LENGTH=208	2	12	5	5	78.8	23.486	208	0	100.72	-0.682641	0.191057	1.19334	-0.784259	-0.581022	0.191057	1.19334	1.3384	0.626246	-1.3288	0.55807	0.49223	1.2822	0.42924	0.38929	0.30947	0.38091	69	574730000	686160000	1019400000	518120000	676160000	855670000	1221500000	557640000	694070000	254810000	1301200000	618340000	554700000	151300000	0.233918	0.595543	0.580949	0.999198	0.235862	0.000348536
AT1G03090.2;AT1G03090.1	AT1G03090.2;AT1G03090.1	>AT1G03090.2 | Symbols: MCCA | methylcrotonyl-CoA carboxylase alpha chain, mitochondrial / 3-methylcrotonyl-CoA carboxylase 1 (MCCA) | chr1:739715-743819 FORWARD LENGTH=734;>AT1G03090.1 | Symbols: MCCA | methylcrotonyl-CoA carboxylase alpha chain, mitochon	2	9	9	9	17.8	80.45	734	0	99.119	-0.115566	-0.0339683	0.138584	-0.180675	-0.0504576	-0.0339683	0.138584	0.282579	-2.12813	-0.216988	0.81382	0.70087	1.0299	0.91189	2.8583	0.71197	0.74043	20	33687000	46692000	62939000	45316000	113440000	138710000	115480000	111460000	48092000	36355000	72068000	121980000	27153000	18148000	-0.00365007	-0.0243406	0.981652	0.999198	0.00804252	0.000348536
AT1G03130.1	AT1G03130.1	>AT1G03130.1 | Symbols: PSAD-2 | photosystem I subunit D-2 | chr1:753528-754142 REVERSE LENGTH=204	1	20	1	1	75.5	22.306	204	0	53.428	0.143263	NaN	0.0177822	NaN	0.143263	NaN	0.0177822	-1.48918	-0.289953	0.102457	0.90966	NaN	NaN	0.86923	0.85129	2.0395	0.94467	30	3553200000	3727700000	0	0	0	0	614770000	911010000	354320000	612920000	1044900000	871900000	168600000	151010000	0.0805225	0.403079	0.711105	0.999198	0.148066	0.000348536
AT1G03160.1;AT1G03160.2	AT1G03160.1;AT1G03160.2	>AT1G03160.1 | Symbols: FZL | FZO-like | chr1:761321-766053 FORWARD LENGTH=912;>AT1G03160.2 | Symbols: FZL | FZO-like | chr1:761321-765091 FORWARD LENGTH=740	2	17	17	17	25.2	100.73	912	0	168.99	-0.182736	0.0404014	-0.0861043	0.308128	-0.673601	0.0404014	-0.0861043	0.352382	0.541891	-0.265882	0.52352	0.98818	1.1309	1.0475	0.47649	0.67867	0.64693	50	50531000	115580000	261310000	171740000	187300000	175490000	136760000	109190000	352130000	257700000	170620000	77196000	145530000	57279000	-0.0761464	-0.515382	0.631259	0.999198	0.199792	0.000348536
AT1G03220.1	AT1G03220.1	>AT1G03220.1 | Symbols: | Eukaryotic aspartyl protease family protein | chr1:787143-788444 FORWARD LENGTH=433	1	8	8	5	21.5	45.717	433	0	110.28	0.634412	0.373509	0.785751	0.138552	1.13027	0.373509	0.785751	2.76395	2.30223	-2.73802	1.6725	0.85827	1.4731	0.52409	0.14146	0.12182	0.11937	32	209040000	117450000	123980000	220940000	108230000	171280000	281280000	199480000	948130000	196290000	635170000	148560000	364670000	38747000	0.597891	3.66932	0.018314	0.999198	1.73722	0.000348536
AT1G03230.1	AT1G03230.1	>AT1G03230.1 | Symbols: | Eukaryotic aspartyl protease family protein | chr1:790110-791414 FORWARD LENGTH=434	1	8	5	5	22.1	46.148	434	0	33.449	-0.698108	0.115832	0.917297	-0.698108	NaN	0.115832	0.917297	NaN	NaN	NaN	NaN	0.47781	1.2414	0.48589	NaN	NaN	NaN	11	0	0	22933000	18743000	9220700	11776000	42942000	27341000	25044000	0	0	0	12075000	23012000	0.111674	0.323196	0.761421	0.999198	0.118375	0.000348536
AT1G03310.2;AT1G03310.1	AT1G03310.2;AT1G03310.1	>AT1G03310.2 | Symbols: ATISA2, ISA2, DBE1, BE2 | debranching enzyme 1 | chr1:813975-816623 FORWARD LENGTH=882;>AT1G03310.1 | Symbols: ATISA2, ISA2, DBE1, BE2 | debranching enzyme 1 | chr1:813975-816623 FORWARD LENGTH=882	2	5	5	5	10.1	98.883	882	0	36.046	-0.280475	0.0326651	0.597365	-0.280475	NaN	0.0326651	0.597365	1.24561	NaN	NaN	NaN	0.65753	1.1237	0.61323	NaN	0.38045	NaN	4	4747800	10300000	35578000	16700000	16511000	12652000	15068000	9830200	28910000	14841000	52835000	60704000	37106000	52996000	0.116518	0.520578	0.627921	0.999198	0.202095	0.000348536
AT1G03475.1;AT4G03205.1;AT4G03205.2	AT1G03475.1	>AT1G03475.1 | Symbols: LIN2, HEMF1, ATCPO-I | Coproporphyrinogen III oxidase | chr1:869302-871175 REVERSE LENGTH=386	3	21	21	21	59.6	43.796	386	0	310.07	-0.0777164	-0.0324625	0.0182496	-0.000894759	-0.154538	-0.0324625	0.0182496	0.0960054	0.0688616	-0.0865533	0.72646	0.81995	1.0745	0.96214	0.57574	0.7549	0.76872	201	1902600000	2715300000	3123300000	2221400000	2532100000	2833800000	2962600000	2524700000	4731000000	3188200000	5193900000	2420700000	3241500000	1728700000	-0.0306431	-0.215223	0.839265	0.999198	0.0761011	0.000348536
AT1G03600.1	AT1G03600.1	>AT1G03600.1 | Symbols: PSB27 | photosystem II family protein | chr1:898916-899440 FORWARD LENGTH=174	1	6	6	6	41.4	18.834	174	0	323.31	-0.0521771	-0.199554	0.0386137	-0.00665169	-0.0977025	-0.199554	0.0386137	0.0999891	0.341208	0.106214	0.79375	0.81193	0.96393	0.95303	0.4926	0.74699	0.87444	234	4541300000	5231500000	4442400000	3607200000	4950900000	5143700000	5940000000	6028600000	3766700000	3007500000	13455000000	7928900000	4607500000	3811900000	-0.071039	-0.477612	0.655832	0.999198	0.183207	0.000348536
AT1G03630.2;AT1G03630.1	AT1G03630.2;AT1G03630.1	>AT1G03630.2 | Symbols: POR C, PORC | protochlorophyllide oxidoreductase C | chr1:907699-909245 FORWARD LENGTH=399;>AT1G03630.1 | Symbols: POR C, PORC | protochlorophyllide oxidoreductase C | chr1:907699-909245 FORWARD LENGTH=401	2	24	20	19	68.2	43.625	399	0	323.31	0.0135336	-0.0369699	0.629545	0.0790197	-0.0519524	-0.0369699	0.629545	0.9985	0.197534	-0.900988	0.79409	0.83778	1.093	0.62553	0.53489	0.38525	0.45366	186	1670300000	2142700000	2570700000	1897300000	2340900000	2594600000	2883200000	2146000000	1226400000	459700000	1597900000	899110000	907410000	436570000	0.202036	0.9988	0.369911	0.999198	0.431903	0.000348536
AT1G03680.1	AT1G03680.1	>AT1G03680.1 | Symbols: ATHM1, TRX-M1, ATM1, THM1 | thioredoxin M-type 1 | chr1:916990-917865 REVERSE LENGTH=179	1	9	9	9	48.6	19.664	179	0	323.31	-0.773572	0.743903	0.202174	-0.748578	-0.798567	0.743903	0.202174	1.36164	0.090634	-0.63554	0.46701	0.48964	1.8796	0.84104	0.59246	0.31913	0.52024	202	1491600000	2282900000	3640800000	2348800000	2031000000	3701000000	2780400000	3224900000	5559800000	2484300000	8982800000	4776300000	4079000000	1910500000	0.0575013	0.173304	0.870144	0.999198	0.0604088	0.000348536
AT1G03860.2	AT1G03860.2	>AT1G03860.2 | Symbols: ATPHB2, PHB2 | prohibitin 2 | chr1:979611-980870 REVERSE LENGTH=221	1	9	6	1	53.4	24.896	221	0	66.15	-0.627123	0.0882773	0.439872	-0.454901	-0.799345	0.0882773	0.439872	NaN	1.30329	NaN	0.41151	0.55025	1.1936	0.68532	0.28274	NaN	NaN	21	76776000	147210000	299700000	161580000	187190000	205770000	178780000	112180000	56568000	17838000	214810000	42739000	26861000	13521000	-0.0329913	-0.129405	0.902775	0.999198	0.0444204	0.000348536
AT1G03870.1	AT1G03870.1	>AT1G03870.1 | Symbols: FLA9 | FASCICLIN-like arabinoogalactan 9 | chr1:982625-983368 REVERSE LENGTH=247	1	4	3	3	24.3	26.115	247	0	47.384	-0.69129	0.276794	0.682719	-1.04588	-0.336701	0.276794	0.682719	-0.698841	1.78453	-1.38161	0.64119	0.41168	1.2808	0.6122	0.19108	1.3446	0.38294	23	18667000	46026000	49178000	20811000	86176000	95828000	113310000	68769000	397690000	360950000	242810000	108640000	51047000	14345000	0.089408	0.288717	0.785975	0.999198	0.104591	0.000348536
AT1G04040.1	AT1G04040.1	>AT1G04040.1 | Symbols: | HAD superfamily, subfamily IIIB acid phosphatase | chr1:1042564-1043819 REVERSE LENGTH=271	1	13	13	12	51.7	31.096	271	0	56.961	-0.0219471	-0.00411755	-0.0257376	-0.0417141	-0.00218015	-0.00411755	-0.0257376	0.171661	NaN	NaN	0.79948	0.76515	1.1062	0.98762	NaN	0.77529	NaN	67	370490000	669020000	1407300000	921450000	582600000	739420000	747240000	534880000	141640000	61462000	54520000	14137000	57021000	74161000	-0.0172674	-0.122281	0.908093	0.999198	0.0418695	0.000348536
AT1G04080.2;AT1G04080.1;AT1G04080.3	AT1G04080.2;AT1G04080.1;AT1G04080.3	>AT1G04080.2 | Symbols: PRP39 | Tetratricopeptide repeat (TPR)-like superfamily protein | chr1:1053171-1056550 FORWARD LENGTH=582;>AT1G04080.1 | Symbols: PRP39 | Tetratricopeptide repeat (TPR)-like superfamily protein | chr1:1051803-1056550 FORWARD LENGTH=	3	6	6	6	14.8	64.941	582	0	58.957	0.121148	-0.0873654	1.09591	0.121148	NaN	-0.0873654	1.09591	1.73793	NaN	NaN	NaN	0.89835	1.0853	0.42283	NaN	0.25773	NaN	12	0	0	38079000	36591000	53692000	67269000	44308000	36735000	96747000	41712000	0	0	0	0	0.376565	1.32516	0.25013	0.999198	0.601833	0.000348536
AT1G04170.1;AT4G18330.2;AT4G18330.1;AT2G18720.1	AT1G04170.1	>AT1G04170.1 | Symbols: EIF2 GAMMA | eukaryotic translation initiation factor 2 gamma subunit | chr1:1097423-1099702 FORWARD LENGTH=465	4	17	17	17	40.2	50.853	465	0	161.12	-0.56094	-0.125825	0.306127	-0.566335	-0.555545	-0.125825	0.306127	-0.000432815	0.499851	-1.64237	0.57656	0.53951	1.0228	0.79753	0.48531	0.82466	0.28926	63	459650000	649080000	828690000	344300000	589300000	616240000	748650000	481560000	533970000	267310000	261790000	132440000	113530000	30534000	-0.126879	-0.57567	0.59318	0.999198	0.226814	0.000348536
AT1G04190.1	AT1G04190.1	>AT1G04190.1 | Symbols: TPR3 | Tetratricopeptide repeat (TPR)-like superfamily protein | chr1:1106617-1108557 REVERSE LENGTH=328	1	4	4	4	16.2	37.18	328	0	6.9269	NaN	0.491084	-0.583134	NaN	NaN	0.491084	-0.583134	NaN	NaN	NaN	NaN	NaN	1.548	1.476	NaN	NaN	NaN	4	0	0	0	0	21776000	32335000	27430000	33871000	9922300	11561000	34993000	29122000	0	0	-0.0460252	-0.130554	0.903534	0.999198	0.0440554	0.000348536
AT1G04260.1	AT1G04260.1	>AT1G04260.1 | Symbols: MPI7, MPIP7, PRA1.D | CAMV movement protein interacting protein 7 | chr1:1140749-1141297 REVERSE LENGTH=182	1	1	1	1	6	19.325	182	0.0031146	2.4384	0.265197	-0.0386286	NaN	0.265197	NaN	-0.0386286	NaN	NaN	NaN	NaN	NaN	1.0019	1.0512	NaN	NaN	NaN	NaN	7	26564000	25347000	106710000	94369000	9956800	14196000	0	0	0	0	38485000	33835000	12038000	8478400	0.113284	0.530599	0.628676	0.999198	0.201573	0.000348536
AT1G04270.2;AT1G04270.1	AT1G04270.2;AT1G04270.1	>AT1G04270.2 | Symbols: RPS15 | cytosolic ribosomal protein S15 | chr1:1141852-1142960 REVERSE LENGTH=151;>AT1G04270.1 | Symbols: RPS15 | cytosolic ribosomal protein S15 | chr1:1141852-1142960 REVERSE LENGTH=152	2	5	5	1	58.9	17.058	151	0	199.76	-0.0418718	0.161694	0.805888	-0.319225	0.235482	0.161694	0.805888	0.421573	1.69511	-1.59148	0.93413	0.6256	1.2223	0.57866	0.21005	0.57495	0.23603	46	707480000	867940000	345020000	218540000	483250000	556280000	406090000	257250000	762250000	465270000	972360000	244210000	544900000	121250000	0.30857	1.38299	0.233109	0.999198	0.63244	0.000348536
AT1G04350.1	AT1G04350.1	>AT1G04350.1 | Symbols: | 2-oxoglutarate (2OG) and Fe(II)-dependent oxygenase superfamily protein | chr1:1165296-1166538 FORWARD LENGTH=360	1	3	3	3	13.1	40.796	360	0	29.963	-0.601423	-0.51988	0.393994	-0.0745322	-1.12831	-0.51988	0.393994	NaN	NaN	NaN	0.39694	0.75388	0.77393	0.75603	NaN	NaN	NaN	14	9812400	31692000	86946000	74929000	56686000	42004000	50357000	46712000	63518000	18745000	0	0	7652000	3404800	-0.242436	-0.940189	0.396102	0.999198	0.402193	0.000348536
AT1G04410.1;AT5G56720.1	AT1G04410.1	>AT1G04410.1 | Symbols: | Lactate/malate dehydrogenase family protein | chr1:1189418-1191267 REVERSE LENGTH=332	2	23	23	11	74.7	35.571	332	0	323.31	0.0554032	-0.0697698	-0.0326651	0.0539454	0.0568609	-0.0697698	-0.0326651	-0.0575542	-0.0618453	0.0911243	0.8277	0.85835	1.0491	1.0081	0.69641	0.78667	0.87573	320	8275100000	9559500000	7542100000	6090700000	7061700000	7210700000	6735000000	6554800000	12983000000	6814900000	13687000000	7865900000	6604200000	3188400000	-0.0156772	-0.10936	0.917755	0.999198	0.0372734	0.000348536
AT1G04420.1	AT1G04420.1	>AT1G04420.1 | Symbols: | NAD(P)-linked oxidoreductase superfamily protein | chr1:1191634-1193699 FORWARD LENGTH=412	1	14	14	14	44.4	46.427	412	0	211.25	-0.37488	-0.20088	0.313334	-0.598654	-0.151106	-0.20088	0.313334	0.973412	-0.0954519	-0.130144	0.74233	0.48387	0.96316	0.77378	0.67211	0.40534	0.78444	117	551630000	838710000	1066900000	704230000	1007700000	990080000	1189800000	826520000	1599100000	705920000	1667100000	954710000	1193700000	773170000	-0.0874752	-0.440444	0.680524	0.999198	0.167157	0.000348536
AT1G04430.2;AT1G04430.1	AT1G04430.2;AT1G04430.1	>AT1G04430.2 | Symbols: | S-adenosyl-L-methionine-dependent methyltransferases superfamily protein | chr1:1198860-1201301 FORWARD LENGTH=623;>AT1G04430.1 | Symbols: | S-adenosyl-L-methionine-dependent methyltransferases superfamily protein | chr1:1198860	2	18	18	11	39.5	70.507	623	0	162.09	0.0220881	-0.0422488	-0.0791561	-0.0112971	0.0554733	-0.0422488	-0.0791561	1.19149	NaN	NaN	0.86985	0.82026	1.0398	1.0522	NaN	0.36196	NaN	43	99230000	136720000	214440000	160020000	210660000	219460000	278480000	228140000	148570000	1341200000	24156000	0	68275000	1663200	-0.0331056	-0.232239	0.826823	0.999198	0.0825876	0.000348536
AT3G04400.1;AT2G33370.1;AT1G04480.1;AT3G04400.2	AT3G04400.1;AT2G33370.1;AT1G04480.1;AT3G04400.2	>AT3G04400.1 | Symbols: emb2171 | Ribosomal protein L14p/L23e family protein | chr3:1167339-1168308 FORWARD LENGTH=140;>AT2G33370.1 | Symbols: | Ribosomal protein L14p/L23e family protein | chr2:14143718-14144644 REVERSE LENGTH=140;>AT1G04480.1 | Symbols:	4	12	12	12	78.6	15.027	140	0	96.608	-0.200663	0.0214797	0.91817	-0.586558	0.185232	0.0214797	0.91817	0.0647213	0.133226	-0.578521	0.97169	0.53765	1.1235	0.51332	0.60654	0.8132	0.53887	77	434510000	591670000	1229600000	871070000	1339100000	1512500000	1934200000	1403400000	1379900000	636220000	1369400000	616480000	764960000	554740000	0.246329	0.909114	0.410602	0.999198	0.386579	0.000348536
AT1G04530.1	AT1G04530.1	>AT1G04530.1 | Symbols: TPR4 | Tetratricopeptide repeat (TPR)-like superfamily protein | chr1:1234456-1235895 REVERSE LENGTH=310	1	14	14	14	52.3	34.553	310	0	323.31	0.362523	0.289598	-0.158079	0.409364	0.315682	0.289598	-0.158079	0.574799	-1.26237	NaN	0.99722	1.0744	1.3595	1.0875	1.537	0.58181	NaN	23	81455000	87194000	73908000	85754000	97272000	144150000	42191000	59311000	172450000	85786000	164970000	142880000	0	0	0.164681	0.920087	0.405433	0.999198	0.392081	0.000348536
AT1G04620.1	AT1G04620.1	>AT1G04620.1 | Symbols: | coenzyme F420 hydrogenase family / dehydrogenase, beta subunit family | chr1:1282869-1286492 REVERSE LENGTH=462	1	12	12	12	31.8	51.661	462	0	79.438	-0.073521	-0.154667	-0.124857	-0.209578	0.0625362	-0.154667	-0.124857	0.24448	0.810688	NaN	0.87084	0.6814	0.99983	1.0273	0.40823	0.68733	NaN	17	52687000	91802000	206660000	202890000	212210000	230650000	117680000	127170000	43018000	38497000	48458000	24904000	8703700	0	-0.117682	-0.828478	0.450237	0.999198	0.346559	0.000348536
AT1G04640.2;AT1G04640.1	AT1G04640.2;AT1G04640.1	>AT1G04640.2 | Symbols: LIP2 | lipoyltransferase 2 | chr1:1292541-1293248 FORWARD LENGTH=235;>AT1G04640.1 | Symbols: LIP2 | lipoyltransferase 2 | chr1:1292541-1293248 FORWARD LENGTH=235	2	11	11	11	63.4	26.421	235	0	127.33	-0.46118	0.0690147	0.669029	-0.397258	-0.525102	0.0690147	0.669029	1.91132	NaN	NaN	0.59052	0.60352	1.1662	0.61182	NaN	0.22433	NaN	37	85530000	151460000	336810000	253930000	187180000	212990000	205920000	150660000	60629000	13356000	50891000	23172000	16565000	12117000	0.0922878	0.352171	0.741037	0.999198	0.13016	0.000348536
AT1G04690.1	AT1G04690.1	>AT1G04690.1 | Symbols: KAB1, KV-BETA1 | potassium channel beta subunit 1 | chr1:1313662-1315420 FORWARD LENGTH=328	1	15	15	15	41.8	36.538	328	0	121.89	0.262672	-0.263993	-0.406428	0.337197	0.188148	-0.263993	-0.406428	0.128361	0.11541	-0.280195	0.91885	0.97359	0.91122	1.2776	0.67449	0.74953	0.7755	46	272610000	408680000	170510000	127320000	230310000	162200000	117730000	134050000	1034600000	631930000	290440000	137150000	580750000	432460000	-0.135916	-0.689468	0.525386	0.999198	0.279521	0.000348536
AT1G04750.1;AT2G33120.1;AT2G33120.2;AT1G04750.2;AT2G33120.3;AT1G04760.1;AT2G32670.1;AT3G24890.1;AT3G24890.2;AT2G33110.1;AT4G15780.1	AT1G04750.1;AT2G33120.1;AT2G33120.2;AT1G04750.2	>AT1G04750.1 | Symbols: VAMP7B, VAMP721, ATVAMP721, AT VAMP7B | vesicle-associated membrane protein 721 | chr1:1331857-1333426 REVERSE LENGTH=219;>AT2G33120.1 | Symbols: SAR1, VAMP722, ATVAMP722 | synaptobrevin-related protein 1 | chr2:14043785-14045337 RE	11	9	9	9	43.4	24.765	219	0	76.792	0.110873	-0.155614	0.349493	0.0946415	0.127105	-0.155614	0.349493	-0.289598	-0.160404	0.332278	0.92423	0.82837	0.9716	0.74466	0.75671	1.0267	1.2123	44	627930000	854370000	208640000	170580000	104430000	67048000	181150000	124330000	414440000	171010000	213360000	106090000	119010000	98934000	0.101584	0.589897	0.584407	0.999198	0.233284	0.000348536
AT1G50010.1;AT1G04820.1	AT1G50010.1;AT1G04820.1	>AT1G50010.1 | Symbols: TUA2 | tubulin alpha-2 chain | chr1:18517737-18519729 FORWARD LENGTH=450;>AT1G04820.1 | Symbols: TUA4, TOR2 | tubulin alpha-4 chain | chr1:1356421-1358266 REVERSE LENGTH=450	2	24	24	1	69.3	49.54	450	0	323.31	-0.274704	0.0993626	0.590528	-0.223525	-0.325883	0.0993626	0.590528	0.925632	0.631243	-0.13538	0.66482	0.69206	1.1623	0.646	0.40964	0.44846	0.72426	401	5307500000	7770900000	9459700000	7061100000	6804900000	7991300000	9081600000	6002300000	9148000000	4269900000	20254000000	7087700000	8798300000	5070500000	0.138395	0.62758	0.561575	0.999198	0.250592	0.000348536
AT1G04850.1	AT1G04850.1	>AT1G04850.1 | Symbols: | ubiquitin-associated (UBA)/TS-N domain-containing protein | chr1:1365311-1368706 REVERSE LENGTH=413	1	4	4	4	14.3	46.603	413	0	22.672	-1.09477	-0.168609	1.60069	-1.09477	NaN	-0.168609	1.60069	NaN	NaN	NaN	NaN	0.36341	0.90785	0.33	NaN	NaN	NaN	5	0	0	127560000	67225000	96726000	87606000	101340000	50612000	0	0	22478000	2435100	0	0	0.112435	0.20329	0.848024	0.999198	0.0715921	0.000348536
AT1G04870.1;AT1G04870.2	AT1G04870.1;AT1G04870.2	>AT1G04870.1 | Symbols: PRMT10, ATPRMT10 | protein arginine methyltransferase 10 | chr1:1373485-1375128 REVERSE LENGTH=280;>AT1G04870.2 | Symbols: PRMT10, ATPRMT10 | protein arginine methyltransferase 10 | chr1:1373485-1375598 REVERSE LENGTH=383	2	1	1	1	8.2	32.074	280	0	44.2	0.139993	0.57415	-0.411209	0.139993	NaN	0.57415	-0.411209	NaN	NaN	NaN	NaN	0.89371	1.528	1.2787	NaN	NaN	NaN	8	0	0	22780000	17432000	7205800	9689900	19076000	24585000	3453100	2751500	5290400	594240	0	0	0.100978	0.422566	0.692574	0.999198	0.159534	0.000348536
AT1G04980.1	AT1G04980.1	>AT1G04980.1 | Symbols: ATPDIL2-2, ATPDI10, PDI10, PDIL2-2 | PDI-like 2-2 | chr1:1413869-1416120 REVERSE LENGTH=447	1	4	4	4	10.7	48.403	447	0	6.1101	-0.954781	NaN	0.63922	-0.954781	NaN	NaN	0.63922	NaN	NaN	NaN	NaN	0.42341	NaN	0.60517	NaN	NaN	NaN	5	0	0	86553000	62418000	19635000	17957000	88398000	56451000	0	0	0	0	0	0	-0.15778	-0.331093	0.760099	0.999198	0.11913	0.000348536
AT1G05010.1	AT1G05010.1	>AT1G05010.1 | Symbols: EFE, ACO4, EAT1 | ethylene-forming enzyme | chr1:1431419-1432695 REVERSE LENGTH=323	1	10	10	9	46.7	36.676	323	0	323.31	0.0484624	0.377512	0.73135	0.138683	-0.0417587	0.377512	0.73135	1.05194	0.462754	-1.25615	0.82437	0.90291	1.4167	0.5776	0.48524	0.37711	0.33852	49	202120000	235460000	325040000	370740000	268440000	414380000	522940000	472730000	1056100000	944190000	1079000000	655380000	519120000	134380000	0.385775	1.98675	0.111856	0.999198	0.951341	0.000348536
AT1G05190.1	AT1G05190.1	>AT1G05190.1 | Symbols: emb2394 | Ribosomal protein L6 family | chr1:1502515-1503738 REVERSE LENGTH=223	1	17	17	17	62.3	24.705	223	0	223.62	-0.369632	0.0886844	0.625044	-0.3876	-0.351663	0.0886844	0.625044	1.19364	1.38613	-1.40882	0.63286	0.63211	1.1728	0.63901	0.23736	0.36428	0.30174	271	1993500000	3392400000	4555800000	3027300000	3224100000	3505500000	4245000000	2799400000	3473500000	1207900000	6917900000	1922200000	2562200000	1071200000	0.114699	0.477455	0.655935	0.999198	0.183139	0.000348536
AT1G05350.1	AT1G05350.1	>AT1G05350.1 | Symbols: | NAD(P)-binding Rossmann-fold superfamily protein | chr1:1560891-1564005 REVERSE LENGTH=431	1	7	7	7	23.2	47.02	431	0	61.336	NaN	NaN	0.397809	NaN	NaN	NaN	0.397809	-0.0611541	NaN	NaN	NaN	NaN	NaN	0.73676	NaN	0.94834	NaN	3	12635000	21117000	0	0	7785100	9570600	31277000	28796000	47422000	31449000	0	0	0	0	0.397809	1.19868	0.336623	0.999198	0.472856	0.000348536
AT1G05500.1	AT1G05500.1	>AT1G05500.1 | Symbols: SYTE, ATSYTE, NTMC2TYPE2.1, NTMC2T2.1, SYT5 | Calcium-dependent lipid-binding (CaLB domain) family protein | chr1:1625098-1628940 FORWARD LENGTH=560	1	7	7	7	20.4	62.928	560	0	31.347	NaN	-0.575336	1.52487	NaN	NaN	-0.575336	1.52487	NaN	NaN	NaN	NaN	NaN	0.75522	0.34218	NaN	NaN	NaN	5	0	0	10298000	0	22367000	20490000	2072500000	72732000	68001000	28403000	11930000	1553600	0	0	0.474769	0.785068	0.483862	0.999198	0.315278	0.000348536
AT1G05560.1	AT1G05560.1	>AT1G05560.1 | Symbols: UGT1, UGT75B1 | UDP-glucosyltransferase 75B1 | chr1:1645674-1647083 REVERSE LENGTH=469	1	7	7	7	26	52.813	469	0	48.384	0.631617	NaN	NaN	0.631617	NaN	NaN	NaN	1.63093	NaN	NaN	NaN	1.2317	NaN	NaN	NaN	0.29565	NaN	5	0	0	10577000	19490000	0	0	2686400	12103000	200740000	61644000	43473000	19586000	5195300	0	0.631617	1.90319	0.176985	0.999198	0.752063	0.000348536
AT1G06000.1	AT1G06000.1	>AT1G06000.1 | Symbols: | UDP-Glycosyltransferase superfamily protein | chr1:1820495-1821802 REVERSE LENGTH=435	1	4	4	4	15.9	48.122	435	0	18.577	-0.555184	-0.379301	NaN	-0.555184	NaN	-0.379301	NaN	NaN	1.84099	NaN	NaN	0.59351	0.86035	NaN	0.20098	NaN	NaN	9	0	0	33672000	18143000	23755000	21664000	16041000	11432000	19214000	19356000	56952000	14030000	13100000	9627200	-0.467243	-2.30661	0.0946348	0.999198	1.02395	0.000348536
AT1G06130.2;AT1G06130.1;AT2G31350.2;AT2G31350.1	AT1G06130.2;AT1G06130.1	>AT1G06130.2 | Symbols: GLX2-4 | glyoxalase 2-4 | chr1:1858034-1860640 REVERSE LENGTH=330;>AT1G06130.1 | Symbols: GLX2-4 | glyoxalase 2-4 | chr1:1858034-1860640 REVERSE LENGTH=331	4	4	4	4	22.1	36.496	330	0	76.482	-0.683646	-0.0497257	0.230838	-0.524957	-0.842335	-0.0497257	0.230838	NaN	NaN	-0.288629	0.46784	0.5351	1.0835	0.80747	NaN	NaN	0.67948	9	42725000	100430000	23644000	9659100	33836000	29916000	56240000	34955000	250140000	107040000	0	0	179250000	123850000	-0.167511	-0.725004	0.505359	0.999198	0.2964	0.000348536
AT1G06190.1;AT1G06190.2	AT1G06190.1;AT1G06190.2	>AT1G06190.1 | Symbols: | Rho termination factor | chr1:1892467-1894078 REVERSE LENGTH=401;>AT1G06190.2 | Symbols: | Rho termination factor | chr1:1892589-1894078 REVERSE LENGTH=292	2	5	5	5	12.7	44.529	401	0	12.594	-0.512436	0.177216	-0.189793	-0.198792	-0.826079	0.177216	-0.189793	0.506701	-0.625831	NaN	0.47808	0.69557	1.2651	1.1104	1.0036	0.59472	NaN	24	154060000	216610000	851800000	542330000	238240000	329430000	148280000	152370000	41714000	24882000	60409000	55254000	8439200	4848600	-0.175004	-0.896872	0.416432	0.999198	0.380456	0.000348536
AT1G06220.2;AT1G06220.1;AT5G25230.1	AT1G06220.2;AT1G06220.1;AT5G25230.1	>AT1G06220.2 | Symbols: MEE5 | Ribosomal protein S5/Elongation factor G/III/V family protein | chr1:1900524-1904583 FORWARD LENGTH=987;>AT1G06220.1 | Symbols: MEE5, CLO, GFA1 | Ribosomal protein S5/Elongation factor G/III/V family protein | chr1:1900524-19	3	13	13	13	17.5	110.44	987	0	95.494	0.472435	-0.243591	0.0076666	0.42191	0.52296	-0.243591	0.0076666	1.73543	0.104015	0.568227	1.1978	1.0683	0.90746	0.89794	0.61876	0.25961	1.4499	22	70247000	73773000	150090000	162770000	70603000	80338000	100900000	98881000	43611000	13213000	115060000	49903000	70442000	76036000	0.0788366	0.393977	0.712066	0.999198	0.14748	0.000348536
AT1G06290.1;AT3G06690.1;AT1G06310.1	AT1G06290.1	>AT1G06290.1 | Symbols: ACX3, ATACX3 | acyl-CoA oxidase 3 | chr1:1922423-1926002 FORWARD LENGTH=675	3	15	15	15	28.3	75.675	675	0	125	0.0852762	0.0211954	0.224149	0.132116	0.0384361	0.0211954	0.224149	-0.160662	NaN	-1.84513	0.85092	0.84567	1.1509	0.82838	NaN	0.95589	0.23422	35	82232000	90721000	146990000	132070000	102910000	132490000	100600000	92172000	213550000	206780000	47860000	5395400	114110000	34998000	0.110207	0.750536	0.491314	0.999198	0.308641	0.000348536
AT1G06410.1	AT1G06410.1	>AT1G06410.1 | Symbols: ATTPS7, TPS7, ATTPSA | trehalose-phosphatase/synthase 7 | chr1:1955413-1958153 FORWARD LENGTH=851	1	15	15	14	23.4	96.687	851	0	75.509	-1.12225	0.0514416	0.298318	-1.01153	-1.23297	0.0514416	0.298318	0.954865	0.769354	NaN	0.36712	0.40967	1.1212	0.76141	0.39973	0.44532	NaN	19	12514000	35007000	89224000	46382000	130320000	124630000	102250000	88438000	25566000	9229900	38712000	21000000	31193000	1182700	-0.257497	-0.784425	0.47312	0.999198	0.325029	0.000348536
AT1G06430.1;AT5G15250.1;AT5G15250.2;AT3G02450.1	AT1G06430.1	>AT1G06430.1 | Symbols: FTSH8 | FTSH protease 8 | chr1:1960214-1962525 REVERSE LENGTH=685	4	27	7	6	52.6	73.198	685	0	231.07	-0.0379436	-0.319712	0.0578121	-0.135935	0.0600474	-0.319712	0.0578121	0.894268	0.0405414	0.171975	0.87433	0.69736	0.88294	0.99263	0.65836	0.47749	0.91112	57	275250000	420980000	476490000	282210000	724400000	723160000	676680000	535750000	694830000	315300000	1286600000	342000000	1013000000	799420000	-0.0999477	-0.622339	0.564715	0.999198	0.248171	0.000348536
AT1G06460.1	AT1G06460.1	>AT1G06460.1 | Symbols: ACD32.1, ACD31.2 | alpha-crystallin domain 32.1 | chr1:1967308-1969414 REVERSE LENGTH=285	1	5	5	5	26.3	31.222	285	0	18.066	-0.178747	-0.114363	-0.0299829	-0.178747	NaN	-0.114363	-0.0299829	NaN	NaN	NaN	NaN	0.70417	1.0372	0.92835	NaN	NaN	NaN	8	30564000	19338000	109320000	76755000	82750000	69780000	47469000	47488000	44731000	27216000	0	0	0	0	-0.107698	-0.747311	0.493072	0.999198	0.30709	0.000348536
AT1G06530.1	AT1G06530.1	>AT1G06530.1 | Symbols: | Tropomyosin-related | chr1:2001625-2002596 FORWARD LENGTH=323	1	9	9	9	25.1	36.119	323	0	20.922	0.0549543	0.133432	-0.363115	0.0285691	0.0813396	0.133432	-0.363115	0.141207	NaN	NaN	0.84881	0.8172	1.2302	1.242	NaN	0.76742	NaN	25	79101000	100650000	89727000	84075000	109330000	117230000	292780000	223890000	79554000	57083000	0	0	0	0	-0.0582429	-0.331958	0.755232	0.999198	0.12192	0.000348536
AT1G06570.1;AT1G06570.2	AT1G06570.1;AT1G06570.2	>AT1G06570.1 | Symbols: PDS1, HPD | phytoene desaturation 1 | chr1:2012015-2013543 REVERSE LENGTH=473;>AT1G06570.2 | Symbols: PDS1, HPD | phytoene desaturation 1 | chr1:2012173-2013543 REVERSE LENGTH=418	2	5	5	5	20.9	51.92	473	0	27.641	-0.723206	-1.17283	-0.10286	-0.723206	NaN	-1.17283	-0.10286	NaN	NaN	NaN	NaN	0.51877	0.5057	1.0288	NaN	NaN	NaN	7	11971000	29162000	48889000	14481000	24170000	15314000	15329000	14331000	0	0	0	0	0	0	-0.666299	-2.63524	0.0528612	0.999198	1.27686	0.000348536
AT1G06650.2;AT1G06650.1;AT1G06645.1	AT1G06650.2;AT1G06650.1	>AT1G06650.2 | Symbols: | 2-oxoglutarate (2OG) and Fe(II)-dependent oxygenase superfamily protein | chr1:2035909-2037186 FORWARD LENGTH=369;>AT1G06650.1 | Symbols: | 2-oxoglutarate (2OG) and Fe(II)-dependent oxygenase superfamily protein | chr1:2035909-2	3	5	5	5	18.4	42.02	369	0	91.375	-0.421383	-0.313656	0.695209	-0.834185	-0.00858066	-0.313656	0.695209	-0.0271541	1.67217	NaN	0.82157	0.44773	0.89857	0.59874	0.22935	0.94165	NaN	18	23602000	25137000	68314000	40621000	100950000	98555000	81338000	55893000	77492000	45403000	48976000	10801000	9603000	0	-0.0132768	-0.0476111	0.964123	0.999198	0.0158677	0.000348536
AT1G06680.2;AT1G06680.1;AT2G30790.1	AT1G06680.2;AT1G06680.1	>AT1G06680.2 | Symbols: PSBP-1, OEE2, PSII-P | photosystem II subunit P-1 | chr1:2048076-2049186 FORWARD LENGTH=219;>AT1G06680.1 | Symbols: PSBP-1, OEE2, PSII-P, OE23 | photosystem II subunit P-1 | chr1:2047940-2049186 FORWARD LENGTH=263	3	14	14	14	71.2	23.759	219	0	323.31	-0.350713	-0.215965	0.584587	-0.304149	-0.397277	-0.215965	0.584587	1.46339	1.497	-1.53362	0.60951	0.63875	0.93619	0.63376	0.23037	0.29473	0.32702	439	9986200000	14541000000	14944000000	10205000000	17304000000	18615000000	18701000000	14472000000	35366000000	15042000000	51232000000	21102000000	34286000000	20734000000	0.0059698	0.0245987	0.981457	0.999198	0.00812856	0.000348536
AT1G06690.1	AT1G06690.1	>AT1G06690.1 | Symbols: | NAD(P)-linked oxidoreductase superfamily protein | chr1:2049742-2052039 REVERSE LENGTH=377	1	13	13	13	42.2	41.497	377	0	67.209	-0.150023	-0.100995	0.217659	-0.483501	0.183455	-0.100995	0.217659	-0.30871	-0.00245056	-3.25415	0.92207	0.57513	1.0389	0.80335	0.67623	0.9435	0.10091	37	362400000	443490000	389900000	369470000	362020000	310500000	555590000	473300000	416120000	260320000	423890000	306240000	105380000	63925000	-0.0111197	-0.0689656	0.948057	0.999198	0.0231653	0.000348536
AT1G06700.2;AT1G06700.1;AT2G30730.1;AT2G41970.1	AT1G06700.2;AT1G06700.1	>AT1G06700.2 | Symbols: | Protein kinase superfamily protein | chr1:2052750-2054552 REVERSE LENGTH=361;>AT1G06700.1 | Symbols: | Protein kinase superfamily protein | chr1:2052750-2054552 REVERSE LENGTH=361	4	8	4	4	34.1	39.819	361	0	38.58	NaN	0.370276	NaN	NaN	NaN	0.370276	NaN	NaN	-1.71075	NaN	NaN	NaN	1.3608	NaN	2.218	NaN	NaN	4	0	0	0	0	11554000	18033000	0	0	15406000	17306000	70802000	171090000	0	0	0.370276	1.11572	0.364716	0.999198	0.438046	0.000348536
AT1G06820.1	AT1G06820.1	>AT1G06820.1 | Symbols: CRTISO, CCR2 | carotenoid isomerase | chr1:2093145-2096220 REVERSE LENGTH=595	1	5	5	5	13.8	65.428	595	0	13.833	0.176961	0.367595	-0.146264	0.176961	NaN	0.367595	-0.146264	NaN	NaN	NaN	NaN	0.91099	1.3891	1.1042	NaN	NaN	NaN	10	19962000	17495000	115570000	45330000	14254000	24311000	24149000	30700000	14067000	17939000	0	0	0	0	0.132764	0.763863	0.484098	0.999198	0.315067	0.000348536
AT1G06950.1	AT1G06950.1	>AT1G06950.1 | Symbols: ATTIC110, TIC110 | translocon at the inner envelope membrane of chloroplasts 110 | chr1:2130303-2135563 REVERSE LENGTH=1016	1	42	42	42	48.1	112.12	1016	0	323.31	0.0489265	0.0305479	0.0856957	0.0201999	0.0776532	0.0305479	0.0856957	0.0926017	0.259996	-0.377351	0.84476	0.83032	1.1208	0.91887	0.55154	0.76326	0.75762	288	1758500000	2020400000	2579400000	1969900000	2122500000	2300700000	2399200000	1790800000	2924500000	2047000000	2187700000	1250300000	1190100000	688250000	0.0550567	0.388918	0.715542	0.999198	0.145365	0.000348536
AT1G07040.1	AT1G07040.1	>AT1G07040.1 | Symbols: | unknown protein;INVOLVED IN: biological_process unknown;LOCATED IN: chloroplast;EXPRESSED IN: 24 plant structures;EXPRESSED DURING: 14 growth stages;BEST Arabidopsis thaliana protein match is: unknown protein (TAIR:AT1G27030	1	2	2	2	9.2	40.637	371	0	20.808	-0.324329	-0.0886076	-0.388796	-0.324329	NaN	-0.0886076	-0.388796	NaN	NaN	NaN	NaN	0.64914	1.0215	1.2638	NaN	NaN	NaN	8	12987000	15218000	54894000	42452000	47563000	42280000	42964000	36400000	32061000	31007000	0	0	11592000	14908000	-0.267244	-1.73493	0.151639	0.999198	0.819189	0.000348536
AT1G07080.1	AT1G07080.1	>AT1G07080.1 | Symbols: | Thioredoxin superfamily protein | chr1:2170069-2171861 FORWARD LENGTH=265	1	3	3	3	15.8	29.698	265	0	8.1114	-0.166794	0.41792	-0.360533	-0.0606982	-0.27289	0.41792	-0.360533	1.64034	0.925632	NaN	0.71435	0.79768	1.4755	1.1925	0.40035	0.27614	NaN	6	43846000	62138000	68839000	65989000	42271000	77009000	66189000	127690000	51603000	40970000	24938000	21924000	0	0	-0.036469	-0.171991	0.871116	0.999198	0.059924	0.000348536
AT1G07110.1;AT3G30200.1	AT1G07110.1	>AT1G07110.1 | Symbols: F2KP, ATF2KP, FKFBP | fructose-2,6-bisphosphatase | chr1:2178363-2183980 REVERSE LENGTH=744	2	14	14	14	23.9	82.558	744	0	48.688	0.140124	0.0607391	-0.512884	0.140124	NaN	0.0607391	-0.512884	0.0319903	-0.330329	-0.627293	NaN	0.85636	1.1241	1.3663	0.82529	0.84675	0.60767	39	0	0	86598000	69656000	50596000	64170000	139790000	162920000	243220000	215090000	149060000	95428000	103330000	154940000	-0.104007	-0.524794	0.62522	0.999198	0.203967	0.000348536
AT1G07140.1	AT1G07140.1	>AT1G07140.1 | Symbols: SIRANBP | Pleckstrin homology (PH) domain superfamily protein | chr1:2192360-2193688 REVERSE LENGTH=228	1	11	11	7	57.9	25.601	228	0	202.04	0.169636	-0.0979495	0.128456	0.217727	0.121546	-0.0979495	0.128456	0.818249	0.932719	-0.590463	0.88071	0.83137	1.0107	0.75714	0.33356	0.48329	0.64552	37	781950000	858560000	853220000	676050000	622020000	503580000	981210000	719750000	351030000	144650000	719850000	253160000	641460000	312340000	0.0667143	0.439088	0.681434	0.999198	0.166576	0.000348536
AT1G07250.1	AT1G07250.1	>AT1G07250.1 | Symbols: UGT71C4 | UDP-glucosyl transferase 71C4 | chr1:2225963-2227402 FORWARD LENGTH=479	1	12	12	12	37.2	52.843	479	0	102.24	-0.245448	-0.211565	-0.0143553	-0.0512197	-0.439676	-0.211565	-0.0143553	0.964939	0.291875	NaN	0.62436	0.81365	0.95778	0.98037	0.57347	0.44183	NaN	22	62425000	88395000	55285000	53378000	56099000	70059000	59245000	62026000	28764000	15743000	89270000	52568000	0	0	-0.157123	-1.0523	0.347305	0.999198	0.459289	0.000348536
AT1G07320.4;AT1G07320.3;AT1G07320.2;AT1G07320.1	AT1G07320.4;AT1G07320.3;AT1G07320.2;AT1G07320.1	>AT1G07320.4 | Symbols: RPL4 | ribosomal protein L4 | chr1:2249190-2250173 FORWARD LENGTH=278;>AT1G07320.3 | Symbols: RPL4 | ribosomal protein L4 | chr1:2249190-2250026 FORWARD LENGTH=278;>AT1G07320.2 | Symbols: RPL4 | ribosomal protein L4 | chr1:2249190-2	4	13	13	13	48.6	30.142	278	0	228.31	0.0151967	-0.327584	0.28847	-0.0588336	0.0892269	-0.327584	0.28847	0.412328	0.53755	-0.85598	0.92315	0.80465	0.85171	0.7815	0.44551	0.6196	0.45463	137	2086300000	2783900000	2279500000	2143600000	1060900000	941900000	2046900000	1742500000	3053100000	1605900000	3325700000	1388200000	4002000000	1437600000	-0.00797238	-0.0429543	0.967629	0.999198	0.0142911	0.000348536
AT1G07360.1;AT5G07060.2;AT5G07060.1	AT1G07360.1	>AT1G07360.1 | Symbols: | CCCH-type zinc fingerfamily protein with RNA-binding domain | chr1:2260562-2262795 REVERSE LENGTH=481	3	4	4	2	8.5	53.587	481	0	5.5222	-0.621333	NaN	NaN	-0.621333	NaN	NaN	NaN	0.447918	NaN	NaN	NaN	0.52617	NaN	NaN	NaN	0.65091	NaN	4	0	0	32412000	21139000	0	0	0	0	158490000	88629000	0	0	0	0	-0.621333	-1.87221	0.181738	0.999198	0.740555	0.000348536
AT1G07370.1;AT2G29570.1	AT1G07370.1;AT2G29570.1	>AT1G07370.1 | Symbols: PCNA1, ATPCNA1 | proliferating cellular nuclear antigen 1 | chr1:2263204-2264382 FORWARD LENGTH=263;>AT2G29570.1 | Symbols: PCNA2, ATPCNA2 | proliferating cell nuclear antigen 2 | chr2:12650139-12651598 REVERSE LENGTH=264	2	4	4	4	23.2	29.122	263	0	69.273	0.437874	0.27023	-0.465086	0.454808	0.42094	0.27023	-0.465086	NaN	0.54061	NaN	1.0828	1.1078	1.23	1.331	0.45029	NaN	NaN	15	72675000	72263000	176130000	187510000	105320000	150400000	38093000	53778000	0	0	83925000	40786000	0	0	0.0810059	0.345118	0.745977	0.999198	0.127275	0.000348536
AT1G07440.1;AT1G07440.2;AT2G29330.1;AT1G07450.1	AT1G07440.1;AT1G07440.2	>AT1G07440.1 | Symbols: | NAD(P)-binding Rossmann-fold superfamily protein | chr1:2286436-2287665 REVERSE LENGTH=266;>AT1G07440.2 | Symbols: | NAD(P)-binding Rossmann-fold superfamily protein | chr1:2286700-2287665 REVERSE LENGTH=207	4	6	6	5	30.5	28.332	266	0	91.367	-0.757739	-0.229924	0.632405	-0.347032	-1.16845	-0.229924	0.632405	1.57945	1.66919	-0.238902	0.37556	0.61383	0.94974	0.66038	0.20728	0.29798	0.69396	21	12554000	33720000	200210000	138740000	130740000	154950000	149200000	121690000	190460000	70010000	247450000	80723000	244120000	224260000	-0.118419	-0.384194	0.718797	0.999198	0.143394	0.000348536
AT5G59970.1;AT5G59690.1;AT3G53730.1;AT3G46320.1;AT3G45930.1;AT2G28740.1;AT1G07820.2;AT1G07820.1;AT1G07660.1;AT1G07660.2	AT5G59970.1;AT5G59690.1;AT3G53730.1;AT3G46320.1;AT3G45930.1;AT2G28740.1;AT1G07820.2;AT1G07820.1;AT1G07660.1;AT1G07660.2	>AT5G59970.1 | Symbols: | Histone superfamily protein | chr5:24146352-24146663 REVERSE LENGTH=103;>AT5G59690.1 | Symbols: | Histone superfamily protein | chr5:24051649-24051960 FORWARD LENGTH=103;>AT3G53730.1 | Symbols: | Histone superfamily protein | c	10	17	17	17	72.8	11.409	103	0	323.31	0.226112	-0.0771019	-0.0710762	0.10286	0.349365	-0.0771019	-0.0710762	-0.237074	0.157142	-1.60494	1.0349	0.89857	1.0421	1.0005	0.53657	0.86772	0.2479	145	2890400000	2677500000	2564900000	2010300000	2374900000	2192400000	3215700000	2867400000	3349200000	2783700000	5117600000	2724600000	2440500000	1247600000	0.0259781	0.165962	0.875582	0.999198	0.0577032	0.000348536
AT1G07670.1;AT1G07810.1	AT1G07670.1;AT1G07810.1	>AT1G07670.1 | Symbols: ATECA4, ECA4 | endomembrane-type CA-ATPase 4 | chr1:2370305-2374196 REVERSE LENGTH=1061;>AT1G07810.1 | Symbols: ECA1, ATECA1, ACA3 | ER-type Ca2+-ATPase 1 | chr1:2416681-2420572 FORWARD LENGTH=1061	2	8	8	7	10.7	116.18	1061	0	41.951	0.253989	-0.262209	0.346041	0.253989	NaN	-0.262209	0.346041	0.382288	0.846039	NaN	NaN	0.98315	0.91016	0.75287	0.38929	0.65454	NaN	12	0	0	30079000	30808000	19125000	28381000	24272000	26851000	55784000	37172000	90502000	36970000	0	0	0.112607	0.590966	0.583751	0.999198	0.233773	0.000348536
AT1G07750.1;AT2G28680.1	AT1G07750.1	>AT1G07750.1 | Symbols: | RmlC-like cupins superfamily protein | chr1:2404300-2405863 REVERSE LENGTH=356	2	6	6	6	23	38.31	356	0	15.187	NaN	NaN	NaN	NaN	NaN	NaN	NaN	-0.0460021	0.398969	NaN	NaN	NaN	NaN	NaN	0.48594	0.85836	NaN	4	693170	1262100	0	4003800	0	11906000	0	3715800	105900000	55738000	79206000	42523000	49762000	4052700	NaN	NaN	NaN	NaN	NaN	NaN
AT5G59850.1;AT1G07770.2;AT1G07770.1;AT2G39590.1	AT5G59850.1;AT1G07770.2;AT1G07770.1	>AT5G59850.1 | Symbols: | Ribosomal protein S8 family protein | chr5:24112499-24113084 REVERSE LENGTH=130;>AT1G07770.2 | Symbols: RPS15A | ribosomal protein S15A | chr1:2408413-2409065 REVERSE LENGTH=130;>AT1G07770.1 | Symbols: RPS15A | ribosomal protein	4	7	7	2	56.2	14.804	130	0	80.048	-0.263913	0.0451634	-0.202261	-0.220681	-0.307144	0.0451634	-0.202261	-0.369383	0.446993	0.230818	0.64971	0.67846	1.1412	1.0853	0.44172	1.0366	0.93044	52	133670000	225650000	1006400000	615430000	869400000	1180900000	620130000	658450000	762500000	644580000	540760000	333280000	408140000	391500000	-0.140337	-0.905873	0.412139	0.999198	0.384956	0.000348536
AT1G07780.5;AT1G07780.3;AT1G07780.2;AT1G07780.1;AT1G07780.4;AT1G29410.1;AT1G29410.2	AT1G07780.5;AT1G07780.3;AT1G07780.2;AT1G07780.1;AT1G07780.4	>AT1G07780.5 | Symbols: PAI1 | phosphoribosylanthranilate isomerase 1 | chr1:2410352-2411833 REVERSE LENGTH=275;>AT1G07780.3 | Symbols: PAI1, TRP6 | phosphoribosylanthranilate isomerase 1 | chr1:2410352-2411833 REVERSE LENGTH=275;>AT1G07780.2 | Symbols: PA	7	5	5	1	33.8	29.633	275	0	33.82	-0.0320641	-0.232938	0.249634	-0.0320641	NaN	-0.232938	0.249634	NaN	NaN	NaN	NaN	0.79864	0.90138	0.83433	NaN	NaN	NaN	7	5255600	9097000	26860000	26451000	65341000	56236000	23205000	30768000	0	0	18060000	0	0	0	-0.005123	-0.0301459	0.977277	0.999198	0.0099822	0.000348536
AT1G07890.8;AT1G07890.7;AT1G07890.5;AT1G07890.4;AT1G07890.3;AT1G07890.2;AT1G07890.1;AT1G07890.6	AT1G07890.8;AT1G07890.7;AT1G07890.5;AT1G07890.4;AT1G07890.3;AT1G07890.2;AT1G07890.1;AT1G07890.6	>AT1G07890.8 | Symbols: APX1, MEE6, CS1, ATAPX1, ATAPX01 | ascorbate peroxidase 1 | chr1:2438005-2439435 FORWARD LENGTH=250;>AT1G07890.7 | Symbols: APX1, MEE6, CS1, ATAPX1, ATAPX01 | ascorbate peroxidase 1 | chr1:2438005-2439435 FORWARD LENGTH=250;>AT1G078	8	18	17	17	81.2	27.561	250	0	323.31	-0.209525	0.0635029	0.360601	-0.199007	-0.220043	0.0635029	0.360601	0.861657	0.961789	-1.19535	0.72006	0.74141	1.1459	0.77037	0.34475	0.42272	0.33467	336	4507700000	5490300000	9370600000	6836900000	7141000000	7497600000	7835100000	5330500000	6531000000	2301400000	11983000000	3861800000	7608600000	3431800000	0.0715264	0.397877	0.709391	0.999198	0.149114	0.000348536
AT5G60390.3;AT5G60390.1;AT1G07940.2;AT1G07940.1;AT1G07930.1;AT1G07920.1;AT5G60390.2;AT1G07930.2	AT5G60390.3;AT5G60390.1;AT1G07940.2;AT1G07940.1;AT1G07930.1;AT1G07920.1;AT5G60390.2;AT1G07930.2	>AT5G60390.3 | Symbols: | GTP binding Elongation factor Tu family protein | chr5:24289226-24290675 FORWARD LENGTH=449;>AT5G60390.1 | Symbols: | GTP binding Elongation factor Tu family protein | chr5:24289226-24290675 FORWARD LENGTH=449;>AT1G07940.2 | Sym	8	35	35	35	76.4	49.502	449	0	323.31	-0.705761	-0.211114	1.01051	-0.909363	-0.502158	-0.211114	1.01051	1.2501	1.15734	-0.572973	0.57289	0.43986	0.93199	0.48354	0.28075	0.33794	0.54153	670	21987000000	37573000000	35679000000	21039000000	28483000000	29736000000	31897000000	20388000000	22870000000	13861000000	51878000000	16466000000	19675000000	10004000000	0.0312125	0.0837444	0.936956	0.999198	0.028281	0.000348536
AT1G08110.3;AT1G08110.2;AT1G08110.1;AT1G08110.4	AT1G08110.3;AT1G08110.2;AT1G08110.1;AT1G08110.4	>AT1G08110.3 | Symbols: | lactoylglutathione lyase family protein / glyoxalase I family protein | chr1:2535702-2537630 FORWARD LENGTH=185;>AT1G08110.2 | Symbols: | lactoylglutathione lyase family protein / glyoxalase I family protein | chr1:2535702-25376	4	10	10	10	63.2	20.848	185	0	242.72	0.0702139	0.151469	0.33878	0.103397	0.0370308	0.151469	0.33878	1.21033	0.127321	0.14496	0.84041	0.80588	1.242	0.74819	0.60718	0.35296	0.91629	49	351520000	402920000	519170000	468190000	227190000	264160000	359860000	373430000	570900000	319090000	559740000	267960000	536140000	379580000	0.186821	1.23692	0.2784	0.999198	0.55533	0.000348536
AT1G08160.1	AT1G08160.1	>AT1G08160.1 | Symbols: | Late embryogenesis abundant (LEA) hydroxyproline-rich glycoprotein family | chr1:2559672-2560337 REVERSE LENGTH=221	1	4	4	4	20.4	25.158	221	0	17.874	-0.195895	0.0100636	0.0292052	-0.181428	-0.210363	0.0100636	0.0292052	NaN	NaN	NaN	0.70843	0.70525	1.0984	0.96524	NaN	NaN	NaN	15	88929000	119940000	134530000	99508000	79663000	129930000	108700000	88394000	15504000	12754000	38050000	17357000	23192000	29598000	-0.0522088	-0.349655	0.742797	0.999198	0.12913	0.000348536
AT1G08190.1	AT1G08190.1	>AT1G08190.1 | Symbols: ATVPS41, ZIP2, VPS41, ATVAM2, VAM2 | vacuolar protein sorting 41 | chr1:2567652-2573142 FORWARD LENGTH=980	1	3	3	3	3.3	110.28	980	0	6.6691	NaN	-0.528386	NaN	NaN	NaN	-0.528386	NaN	-0.145221	NaN	NaN	NaN	NaN	0.75254	NaN	NaN	0.98178	NaN	5	0	0	9169600	4808700	25779000	35694000	0	0	42540000	37130000	0	0	0	0	-0.528386	-1.59214	0.232758	0.999198	0.633095	0.000348536
AT1G08200.1	AT1G08200.1	>AT1G08200.1 | Symbols: AXS2 | UDP-D-apiose/UDP-D-xylose synthase 2 | chr1:2574259-2576609 REVERSE LENGTH=389	1	18	18	7	58.6	43.79	389	0	297.01	0.0581022	0.204015	0.365481	-0.000692654	0.116897	0.204015	0.365481	1.0272	0.154201	-0.508527	0.83329	0.76499	1.2926	0.73359	0.6103	0.4391	0.64037	88	348240000	440360000	1115600000	742730000	672860000	794780000	686890000	432140000	477970000	186930000	1170400000	1428900000	453270000	282790000	0.2092	1.36395	0.238584	0.999198	0.622359	0.000348536
AT1G08250.1;AT2G27820.1;AT5G22630.1	AT1G08250.1;AT2G27820.1	>AT1G08250.1 | Symbols: ADT6 | arogenate dehydratase 6 | chr1:2588994-2590235 REVERSE LENGTH=413;>AT2G27820.1 | Symbols: PD1, ADT3 | prephenate dehydratase 1 | chr2:11856808-11858082 FORWARD LENGTH=424	3	5	5	4	15.3	44.801	413	0	12.785	NaN	0.412944	0.267462	NaN	NaN	0.412944	0.267462	0.230533	NaN	NaN	NaN	NaN	1.4779	0.81237	NaN	0.73982	NaN	7	16872000	17694000	13578000	11726000	57800000	61001000	41956000	22545000	33792000	26298000	15019000	0	0	0	0.340203	1.69448	0.17857	0.999198	0.748191	0.000348536
AT1G08360.1	AT1G08360.1	>AT1G08360.1 | Symbols: | Ribosomal protein L1p/L10e family | chr1:2636231-2637694 FORWARD LENGTH=216	1	13	5	3	50.5	24.469	216	0	20.915	0.0459481	0	-0.00877379	-0.0115007	0.103397	0	-0.00877379	0.00977119	0.188874	NaN	0.87434	0.85039	1.1069	0.9884	0.5584	0.79645	NaN	33	684700000	897860000	725620000	622280000	613950000	741200000	764560000	683430000	300450000	241140000	227560000	116900000	0	0	0.0123915	0.0875076	0.934131	0.999198	0.029592	0.000348536
AT1G08450.3;AT1G08450.1;AT1G08450.2	AT1G08450.3;AT1G08450.1;AT1G08450.2	>AT1G08450.3 | Symbols: CRT3 | calreticulin 3 | chr1:2668008-2671800 REVERSE LENGTH=399;>AT1G08450.1 | Symbols: CRT3, PSL1, EBS2, AtCRT3 | calreticulin 3 | chr1:2668008-2671800 REVERSE LENGTH=424;>AT1G08450.2 | Symbols: CRT3, PSL1, EBS2, AtCRT3 | calreticu	3	7	7	7	27.6	46.825	399	0	92.888	0.708055	0.717824	1.0344	0.708055	NaN	0.717824	1.0344	0.530031	-0.0844725	-0.271409	NaN	1.2616	1.8262	0.46435	0.71329	0.58233	0.68182	34	0	0	63755000	61846000	138890000	233870000	139520000	113120000	166120000	77456000	445380000	195840000	156520000	130370000	0.820092	5.1686	0.00521018	0.999198	2.28315	0.000348536
AT1G08480.1	AT1G08480.1	>AT1G08480.1 | Symbols: | unknown protein;FUNCTIONS IN: molecular_function unknown;INVOLVED IN: biological_process unknown;LOCATED IN: mitochondrion, plasma membrane, plastid, vacuole;EXPRESSED IN: 27 plant structures;EXPRESSED DURING: 15 growth stag	1	3	3	3	31.7	15.812	142	0	73.026	-0.291397	0.0596321	0.396498	-0.160234	-0.422559	0.0596321	0.396498	NaN	0.424571	NaN	0.60977	0.70527	1.1317	0.74062	0.49893	NaN	NaN	15	90352000	128230000	108960000	65968000	86711000	89763000	163880000	107720000	97242000	65753000	72082000	39200000	85560000	65886000	0.0549113	0.281838	0.790911	0.999198	0.101872	0.000348536
AT1G08490.1	AT1G08490.1	>AT1G08490.1 | Symbols: ATSUFS, SUFS, ATCPNIFS, ATNFS2, CPNIFS | chloroplastic NIFS-like cysteine desulfurase | chr1:2685980-2688547 REVERSE LENGTH=463	1	7	7	7	24.4	50.485	463	0	109.96	0.245202	0.102188	NaN	0.471344	0.0190613	0.102188	NaN	NaN	NaN	-0.663991	0.86411	1.0917	1.1678	NaN	NaN	NaN	0.5328	12	39565000	39659000	120630000	85330000	98866000	69658000	31617000	20061000	13794000	8935100	1147100	1024500	18655000	7461000	0.173695	0.865705	0.443866	0.999198	0.352748	0.000348536
AT1G08520.1	AT1G08520.1	>AT1G08520.1 | Symbols: ALB1, ALB-1V, V157, PDE166, CHLD | ALBINA 1 | chr1:2696538-2700819 FORWARD LENGTH=760	1	25	25	25	36.3	83.283	760	0	149.22	0.0200278	0.0773797	0.25558	0.155231	-0.115176	0.0773797	0.25558	0.243062	0.33681	-0.820616	0.74177	0.90871	1.1802	0.78847	0.48333	0.68421	0.52132	102	368820000	484520000	1056900000	868230000	715470000	858440000	885140000	635320000	1146900000	620230000	559190000	331800000	150680000	88917000	0.117663	0.789334	0.470527	0.999198	0.327416	0.000348536
AT1G08550.2;AT1G08550.1	AT1G08550.2;AT1G08550.1	>AT1G08550.2 | Symbols: NPQ1, AVDE1 | non-photochemical quenching 1 | chr1:2707462-2709387 FORWARD LENGTH=462;>AT1G08550.1 | Symbols: NPQ1, AVDE1 | non-photochemical quenching 1 | chr1:2707462-2709387 FORWARD LENGTH=462	2	10	10	10	35.1	52.017	462	0	237.87	-0.196473	-0.00689809	0.361843	-0.0170375	-0.375908	-0.00689809	0.361843	0.54271	-0.0646069	0.247927	0.61804	0.79222	1.0891	0.74459	0.71498	0.58202	1.1655	52	140280000	294620000	371480000	256170000	336960000	391130000	439020000	271330000	143050000	78019000	515470000	253960000	21649000	17930000	0.0528239	0.294331	0.781956	0.999198	0.106818	0.000348536
AT1G08640.1	AT1G08640.1	>AT1G08640.1 | Symbols: CJD1 | Chloroplast J-like domain 1 | chr1:2748714-2751209 REVERSE LENGTH=294	1	7	7	7	20.1	32.902	294	0	106.08	-0.312939	-0.14642	1.53166	-0.312939	NaN	-0.14642	1.53166	NaN	0.426432	NaN	NaN	0.64321	0.98473	0.33365	0.51191	NaN	NaN	14	14377000	8763700	38191000	44079000	88111000	98903000	83148000	48698000	20737000	22669000	295620000	138000000	83877000	45351000	0.357433	0.845661	0.441547	0.999198	0.355024	0.000348536
AT1G08780.1	AT1G08780.1	>AT1G08780.1 | Symbols: AIP3, PFD4 | ABI3-interacting protein 3 | chr1:2809925-2811126 REVERSE LENGTH=129	1	2	2	2	26.4	14.88	129	0	11.238	0.272757	-0.240401	-0.403922	0.298072	0.247442	-0.240401	-0.403922	NaN	0.78344	NaN	0.93049	1.0243	0.93146	1.2593	0.38187	NaN	NaN	17	23403000	22554000	38730000	46525000	25384000	20370000	31679000	43218000	92749000	60988000	38973000	17297000	4875700	5178300	-0.123855	-0.627753	0.561471	0.999198	0.250672	0.000348536
AT1G08830.2;AT1G08830.1	AT1G08830.2;AT1G08830.1	>AT1G08830.2 | Symbols: CSD1 | copper/zinc superoxide dismutase 1 | chr1:2827700-2829053 FORWARD LENGTH=152;>AT1G08830.1 | Symbols: CSD1 | copper/zinc superoxide dismutase 1 | chr1:2827700-2829053 FORWARD LENGTH=152	2	3	2	2	25	15.098	152	0	83.529	0.131841	0.998918	-0.513289	0.160017	0.103665	0.998918	-0.513289	0.314356	0.605991	-0.179057	0.88132	0.82213	2.1862	1.2577	0.40434	0.64653	0.86023	20	133720000	135880000	238970000	253000000	126650000	258600000	130200000	153220000	401120000	225040000	535000000	211640000	485750000	284940000	0.205823	0.627137	0.56184	0.999198	0.250387	0.000348536
AT1G08880.1;AT1G54690.1	AT1G08880.1;AT1G54690.1	>AT1G08880.1 | Symbols: HTA5, H2AXA, G-H2AX, GAMMA-H2AX | Histone superfamily protein | chr1:2847144-2847676 REVERSE LENGTH=142;>AT1G54690.1 | Symbols: HTA3, H2AXB, G-H2AX, GAMMA-H2AX | gamma histone variant H2AX | chr1:20414607-20415206 REVERSE LENGTH=142	2	5	3	3	49.3	14.813	142	0	78.64	0.5007	-0.035106	NaN	0.5007	NaN	-0.035106	NaN	0.416115	-0.688136	NaN	NaN	1.0695	1.0648	NaN	1.0564	0.65173	NaN	14	44559000	31580000	92887000	122200000	94939000	86400000	69676000	67952000	77043000	49029000	145920000	140340000	20667000	21537000	0.232797	0.950214	0.405008	0.999198	0.392536	0.000348536
AT1G08970.4;AT1G08970.3;AT1G08970.2;AT1G08970.1;AT1G54830.3;AT1G54830.2;AT1G54830.1	AT1G08970.4;AT1G08970.3;AT1G08970.2;AT1G08970.1;AT1G54830.3;AT1G54830.2;AT1G54830.1	>AT1G08970.4 | Symbols: HAP5C, NF-YC9 | nuclear factor Y, subunit C9 | chr1:2883144-2883839 FORWARD LENGTH=231;>AT1G08970.3 | Symbols: HAP5C, NF-YC9 | nuclear factor Y, subunit C9 | chr1:2883144-2883839 FORWARD LENGTH=231;>AT1G08970.2 | Symbols: HAP5C, NF-	7	3	2	2	14.7	25.639	231	0.0015277	3.0757	0.477574	0.31429	NaN	0.477574	NaN	0.31429	NaN	NaN	NaN	NaN	NaN	1.0859	1.362	NaN	NaN	NaN	NaN	5	0	0	28880000	23214000	18176000	28091000	10118000	10861000	0	0	0	0	0	0	0.395932	1.96216	0.134342	0.999198	0.871788	0.000348536
AT1G08980.1	AT1G08980.1	>AT1G08980.1 | Symbols: ATAMI1, AMI1, ATTOC64-I, TOC64-I | amidase 1 | chr1:2884455-2886430 FORWARD LENGTH=425	1	9	9	9	40.5	45.056	425	0	89.737	-0.578254	-0.138997	0.613763	-0.48072	-0.675789	-0.138997	0.613763	1.8838	0.903414	NaN	0.51294	0.57583	0.9958	0.62954	0.3825	0.2293	NaN	17	89672000	124630000	233990000	164980000	238450000	215510000	237470000	143590000	191280000	44553000	50744000	13599000	50294000	982380	-0.0344962	-0.125686	0.905551	0.999198	0.0430872	0.000348536
AT1G09010.1	AT1G09010.1	>AT1G09010.1 | Symbols: | glycoside hydrolase family 2 protein | chr1:2895259-2899287 REVERSE LENGTH=944	1	15	15	15	25.6	107.66	944	0	100.72	-0.208594	-0.143181	-0.302407	-0.208594	NaN	-0.143181	-0.302407	NaN	NaN	NaN	NaN	0.70371	0.97299	1.1417	NaN	NaN	NaN	24	0	0	84533000	83226000	99663000	122170000	74629000	72900000	20800000	8210100	0	0	3807900	617800	-0.218061	-1.50848	0.199962	0.999198	0.699053	0.000348536
AT1G09020.1	AT1G09020.1	>AT1G09020.1 | Symbols: SNF4, ATSNF4 | homolog of yeast sucrose nonfermenting 4 | chr1:2900149-2904212 REVERSE LENGTH=487	1	6	6	6	23.4	53.466	487	0	59.847	-0.0408233	0.101247	0.0630474	-0.0408233	NaN	0.101247	0.0630474	-0.14965	NaN	NaN	NaN	0.82808	1.1162	0.86612	NaN	0.98994	NaN	12	16521000	22566000	76104000	46317000	39070000	44035000	23461000	24596000	22199000	31972000	26353000	15511000	47882000	0	0.0411569	0.285755	0.788099	0.999198	0.103419	0.000348536
AT1G09070.1	AT1G09070.1	>AT1G09070.1 | Symbols: SRC2, (AT)SRC2 | soybean gene regulated by cold-2 | chr1:2927767-2928741 FORWARD LENGTH=324	1	6	6	6	19.4	34.189	324	0	10.728	NaN	NaN	-0.0878702	NaN	NaN	NaN	-0.0878702	0.314392	0.724564	NaN	NaN	NaN	NaN	1.028	0.40191	0.65376	NaN	12	31138000	29013000	43242000	43147000	86410000	99897000	180940000	169140000	344030000	300230000	110130000	46806000	94238000	64798000	-0.0878702	-0.264771	0.812459	0.999198	0.0901984	0.000348536
AT1G09080.2;AT1G09080.1	AT1G09080.2;AT1G09080.1	>AT1G09080.2 | Symbols: BIP3 | Heat shock protein 70 (Hsp 70) family protein | chr1:2929268-2931804 REVERSE LENGTH=665;>AT1G09080.1 | Symbols: BIP3 | Heat shock protein 70 (Hsp 70) family protein | chr1:2929268-2931804 REVERSE LENGTH=675	2	8	2	2	10.4	74.074	665	0	5.2947	NaN	NaN	NaN	NaN	NaN	NaN	NaN	3.76207	2.50291	NaN	NaN	NaN	NaN	NaN	0.11289	0.061683	NaN	7	0	0	0	0	0	0	0	0	2219100000	293590000	603930000	92163000	149330000	63799000	NaN	NaN	NaN	NaN	NaN	NaN
AT1G09130.2;AT1G09130.1;AT1G09130.3	AT1G09130.2;AT1G09130.1;AT1G09130.3	>AT1G09130.2 | Symbols: | ATP-dependent caseinolytic (Clp) protease/crotonase family protein | chr1:2940063-2942217 REVERSE LENGTH=330;>AT1G09130.1 | Symbols: | ATP-dependent caseinolytic (Clp) protease/crotonase family protein | chr1:2940063-2942217 REV	3	12	12	12	33.9	36.307	330	0	49.968	0.184983	0.0405417	-0.12618	0.044464	0.325502	0.0405417	-0.12618	0.252879	0.632226	-0.599593	0.95166	0.79618	1.1446	1.0314	0.40895	0.7241	0.49199	46	846600000	1008800000	415120000	258220000	214970000	264430000	319160000	270530000	953120000	813190000	806780000	349550000	877310000	1023300000	0.0331148	0.215482	0.839075	0.999198	0.076199	0.000348536
AT5G65360.1;AT5G10400.1;AT5G10390.1;AT3G27360.1;AT1G09200.1;AT5G65350.1	AT5G65360.1;AT5G10400.1;AT5G10390.1;AT3G27360.1;AT1G09200.1	>AT5G65360.1 | Symbols: | Histone superfamily protein | chr5:26120099-26120509 REVERSE LENGTH=136;>AT5G10400.1 | Symbols: | Histone superfamily protein | chr5:3270478-3270888 REVERSE LENGTH=136;>AT5G10390.1 | Symbols: | Histone superfamily protein | chr	6	12	4	3	76.5	15.268	136	0	237.46	0.795928	-1.23657	-0.526169	0.852958	0.738897	-1.23657	-0.526169	0.818936	1.33486	-1.41511	1.3581	1.4282	0.467	1.3664	0.26333	0.52552	0.36847	43	646140000	459220000	686370000	924830000	843820000	381020000	675760000	881560000	194960000	184040000	1247300000	386350000	147490000	149300000	-0.322271	-0.755124	0.488821	0.999198	0.31085	0.000348536
AT1G09210.1	AT1G09210.1	>AT1G09210.1 | Symbols: CRT1b, AtCRT1b | calreticulin 1b | chr1:2973217-2976655 REVERSE LENGTH=424	1	24	24	17	65.6	48.156	424	0	323.31	-0.222196	0.41446	-0.0223323	-0.160443	-0.283948	0.41446	-0.0223323	-0.0639171	0.134588	-2.57209	0.66631	0.71667	1.4468	0.97524	0.58687	0.87239	0.13925	92	279350000	353070000	503970000	357600000	414150000	585200000	459820000	341710000	637150000	318330000	737760000	385260000	769220000	158030000	0.056644	0.298194	0.779195	0.999198	0.108354	0.000348536
AT1G09270.3;AT1G09270.2;AT1G09270.1	AT1G09270.3;AT1G09270.2;AT1G09270.1	>AT1G09270.3 | Symbols: IMPA-4 | importin alpha isoform 4 | chr1:2995162-2997833 FORWARD LENGTH=456;>AT1G09270.2 | Symbols: IMPA-4 | importin alpha isoform 4 | chr1:2994506-2997833 FORWARD LENGTH=538;>AT1G09270.1 | Symbols: IMPA-4 | importin alpha isoform	3	8	5	5	24.6	50.078	456	0	67.707	-0.713923	-0.599025	0.142767	-0.713923	NaN	-0.599025	0.142767	0.183081	0.547616	NaN	NaN	0.49346	0.76869	0.88054	0.48079	0.81511	NaN	5	7460600	10266000	16705000	9266300	43655000	40240000	55829000	75321000	42372000	28991000	109610000	53016000	250960000	7359100	-0.39006	-1.6961	0.158986	0.999198	0.798641	0.000348536
AT1G09310.1	AT1G09310.1	>AT1G09310.1 | Symbols: | Protein of unknown function, DUF538 | chr1:3009109-3009648 FORWARD LENGTH=179	1	11	11	10	55.9	19.947	179	0	237.49	0.0660866	-0.0278221	0.715036	0.0885487	0.0436244	-0.0278221	0.715036	0.186574	-0.0347792	-0.308841	0.87587	0.90118	1.096	0.6221	0.64214	0.76041	0.76248	64	367670000	504180000	628390000	456420000	517240000	489350000	870100000	504070000	2824500000	2017700000	1000300000	571480000	404610000	252540000	0.2511	1.18542	0.296249	0.999198	0.528343	0.000348536
AT1G09330.1	AT1G09330.1	>AT1G09330.1 | Symbols: | unknown protein;FUNCTIONS IN: molecular_function unknown;INVOLVED IN: biological_process unknown;LOCATED IN: integral to membrane;EXPRESSED IN: 24 plant structures;EXPRESSED DURING: 15 growth stages;CONTAINS InterPro DOMAIN	1	3	3	3	20.4	21.238	186	0	8.0745	NaN	NaN	NaN	NaN	NaN	NaN	NaN	0.0798592	-0.643764	NaN	NaN	NaN	NaN	NaN	1.0253	0.81638	NaN	4	0	0	0	0	0	0	0	0	101960000	112880000	72324000	98836000	0	0	NaN	NaN	NaN	NaN	NaN	NaN
AT1G09340.1	AT1G09340.1	>AT1G09340.1 | Symbols: CRB, CSP41B, HIP1.3 | chloroplast RNA binding | chr1:3015473-3018035 FORWARD LENGTH=378	1	32	32	32	70.9	42.619	378	0	323.31	-0.383181	-0.215999	0.585886	-0.355129	-0.411234	-0.215999	0.585886	0.183638	0.38628	-0.374786	0.61694	0.61768	0.94537	0.65449	0.4635	0.67681	0.58317	492	9084000000	14559000000	17565000000	11194000000	16452000000	15728000000	16601000000	11282000000	19423000000	14422000000	32379000000	12495000000	23788000000	7982000000	-0.0044312	-0.0179658	0.986457	0.999198	0.00592206	0.000348536
AT1G09430.1	AT1G09430.1	>AT1G09430.1 | Symbols: ACLA-3 | ATP-citrate lyase A-3 | chr1:3042135-3044978 FORWARD LENGTH=424	1	14	14	10	45.3	46.945	424	0	125.29	-0.310895	-0.231922	0.474432	-0.44087	-0.180921	-0.231922	0.474432	-0.344147	0.13641	-0.105132	0.7343	0.55835	0.96118	0.66838	0.58089	1.0633	0.93684	55	214270000	418790000	522530000	378410000	434180000	456640000	485180000	401810000	387430000	551790000	446790000	308050000	164660000	149100000	-0.022795	-0.103582	0.922081	0.999198	0.0352309	0.000348536
AT1G09490.2;AT1G09490.1;AT1G09500.3;AT1G09500.2;AT1G09500.1	AT1G09490.2;AT1G09490.1	>AT1G09490.2 | Symbols: | NAD(P)-binding Rossmann-fold superfamily protein | chr1:3064680-3065815 FORWARD LENGTH=291;>AT1G09490.1 | Symbols: | NAD(P)-binding Rossmann-fold superfamily protein | chr1:3064172-3065815 FORWARD LENGTH=322	5	5	5	3	21.3	32.397	291	0	17.67	-1.03319	-0.132594	1.70345	-1.03319	NaN	-0.132594	1.70345	0.901554	0.715817	-1.62402	NaN	0.37678	1.0021	0.30974	0.42022	0.47503	0.32758	8	0	0	41533000	17351000	56204000	54543000	35661000	16605000	26897000	8479300	84636000	34535000	34394000	10866000	0.179225	0.31857	0.764697	0.999198	0.116511	0.000348536
AT1G09560.1;AT1G02335.1	AT1G09560.1	>AT1G09560.1 | Symbols: GLP5 | germin-like protein 5 | chr1:3093896-3094639 FORWARD LENGTH=219	2	4	4	3	19.2	22.868	219	0	162.63	-0.485346	0.0504668	1.26354	-0.950732	-0.0199601	0.0504668	1.26354	0.382551	1.26531	0.397255	0.79137	0.38087	1.0866	0.40529	0.26381	0.62566	1.3738	27	347240000	508100000	554960000	295540000	392900000	458220000	298230000	162530000	131210000	69495000	333450000	67295000	138070000	112170000	0.276221	0.732151	0.501398	0.999198	0.299817	0.000348536
AT1G09620.1	AT1G09620.1	>AT1G09620.1 | Symbols: | ATP binding;leucine-tRNA ligases;aminoacyl-tRNA ligases;nucleotide binding;ATP binding;aminoacyl-tRNA ligases | chr1:3113077-3116455 REVERSE LENGTH=1091	1	40	40	40	49.8	123.45	1091	0	323.31	-0.150573	0.0993626	0.0210868	-0.098691	-0.202456	0.0993626	0.0210868	0.918224	0.588595	-0.622088	0.73158	0.7359	1.1939	0.93625	0.45236	0.43197	0.65257	121	566370000	809420000	858850000	581010000	778390000	779220000	679540000	547720000	1007300000	540270000	460430000	380350000	798490000	452570000	-0.0100413	-0.0670733	0.94948	0.999198	0.0225142	0.000348536
AT1G09630.1	AT1G09630.1	>AT1G09630.1 | Symbols: ATRAB11C, ATRABA2A, ATRAB-A2A, RAB-A2A, RAB11c | RAB GTPase 11C | chr1:3118350-3119571 REVERSE LENGTH=217	1	9	9	6	51.2	24.108	217	0	72.609	-0.0848539	0.0396999	0.216384	-0.376976	0.207268	0.0396999	0.216384	0.35021	0.902848	-2.01363	0.90832	0.70276	1.1261	0.8479	0.35493	0.65973	0.19955	55	30949000	78370000	79788000	200750000	263190000	279530000	281830000	579410000	1187500000	568170000	190860000	68671000	427090000	119860000	0.0570767	0.373014	0.726526	0.999198	0.138749	0.000348536
AT1G09640.1;AT1G09640.2	AT1G09640.1	>AT1G09640.1 | Symbols: | Translation elongation factor EF1B, gamma chain | chr1:3120162-3122152 FORWARD LENGTH=414	2	16	6	6	34.8	46.66	414	0	191.11	-0.0721929	0.0133551	-0.178874	-0.0252358	-0.11915	0.0133551	-0.178874	-0.0654344	0.0999119	-0.00859519	0.76457	0.84365	1.1064	1.1238	0.59942	0.91549	0.93786	86	710150000	965960000	1093500000	874470000	932160000	1040900000	1221700000	1318500000	1843800000	1520200000	2443500000	1584800000	384820000	433260000	-0.0792372	-0.542488	0.61396	0.999198	0.21186	0.000348536
AT1G09750.1	AT1G09750.1	>AT1G09750.1 | Symbols: | Eukaryotic aspartyl protease family protein | chr1:3157541-3158960 FORWARD LENGTH=449	1	9	9	9	22.9	47.661	449	0	323.31	0.218683	-0.305931	0.11402	0.0935602	0.343806	-0.305931	0.11402	0.399978	0.0727558	-0.200084	1.0462	0.90436	0.90267	0.92353	0.56202	0.64846	0.70565	108	1151400000	1560300000	1881200000	2140600000	1863000000	1904900000	2024300000	2079100000	3791900000	2942300000	3414700000	2063600000	3943800000	2042200000	0.0089239	0.0501423	0.962217	0.999198	0.0167269	0.000348536
AT1G09770.1	AT1G09770.1	>AT1G09770.1 | Symbols: ATCDC5, CDC5, ATMYBCDC5 | cell division cycle 5 | chr1:3162002-3165122 FORWARD LENGTH=844	1	6	6	6	10.3	95.766	844	0	27.234	NaN	-0.142752	NaN	NaN	NaN	-0.142752	NaN	1.48346	NaN	NaN	NaN	NaN	0.95617	NaN	NaN	0.30177	NaN	8	12061000	11786000	13885000	20669000	38746000	48970000	21210000	17505000	28536000	10866000	0	0	0	0	-0.142752	-0.43014	0.703079	0.999198	0.152996	0.000348536
AT1G09780.1	AT1G09780.1	>AT1G09780.1 | Symbols: | Phosphoglycerate mutase, 2,3-bisphosphoglycerate-independent | chr1:3165550-3167812 REVERSE LENGTH=557	1	26	16	16	66.2	60.579	557	0	323.31	0.0689286	0.175812	0.185245	-0.202306	0.340164	0.175812	0.185245	0.773417	0.0819191	0.200881	0.94472	0.696	1.2112	0.85856	0.59786	0.48743	0.80265	103	458200000	643400000	1106000000	970190000	736830000	1020200000	922290000	570450000	1646800000	936060000	997750000	855220000	665530000	411360000	0.143328	0.999674	0.369532	0.999198	0.432349	0.000348536
AT1G09795.1	AT1G09795.1	>AT1G09795.1 | Symbols: ATATP-PRT2, HISN1B, ATP-PRT2 | ATP phosphoribosyl transferase 2 | chr1:3173588-3176690 FORWARD LENGTH=413	1	13	13	10	38.7	44.756	413	0	263.22	0.295538	-0.298602	0.116504	0.238542	0.352533	-0.298602	0.116504	1.19406	0.556372	-0.423062	1.0978	0.96142	0.92253	0.83958	0.46838	0.37899	0.72174	26	182910000	231490000	266460000	415400000	224070000	240310000	310710000	242080000	111130000	60925000	236600000	69005000	58960000	51424000	0.0378134	0.20482	0.846899	0.999198	0.0721682	0.000348536
AT1G09830.1	AT1G09830.1	>AT1G09830.1 | Symbols: | Glycinamide ribonucleotide (GAR) synthetase | chr1:3192783-3194936 REVERSE LENGTH=532	1	9	9	9	24.1	56.473	532	0	135.15	-0.0300464	0.037312	0.660315	-0.454387	0.394295	0.037312	0.660315	0.307144	0.467095	-0.456326	0.97741	0.59737	1.1363	0.5747	0.45185	0.65406	0.70788	27	92697000	87131000	287420000	188400000	151480000	170470000	134430000	118680000	76906000	51349000	209330000	50302000	127120000	77515000	0.222527	1.08569	0.333811	0.999198	0.4765	0.000348536
AT1G09870.1	AT1G09870.1	>AT1G09870.1 | Symbols: | histidine acid phosphatase family protein | chr1:3205817-3208444 FORWARD LENGTH=487	1	6	6	6	19.7	54.854	487	0	135.52	NaN	-0.164238	0.836321	NaN	NaN	-0.164238	0.836321	0.509266	1.32742	0.0140695	NaN	NaN	0.9762	0.54438	0.32714	0.64045	0.84138	16	17817000	30548000	10316000	24863000	59195000	75077000	36666000	25424000	36378000	36078000	17133000	8616500	20761000	22347000	0.336042	0.999869	0.383611	0.999198	0.416109	0.000348536
AT1G10200.1	AT1G10200.1	>AT1G10200.1 | Symbols: WLIM1 | GATA type zinc finger transcription factor family protein | chr1:3346677-3347763 REVERSE LENGTH=190	1	4	4	4	17.4	21.04	190	0	45.198	0.245809	0.14991	-0.129481	0.21661	0.275007	0.14991	-0.129481	NaN	0.0688768	NaN	0.93669	0.94461	1.2457	1.0832	0.62535	NaN	NaN	12	113620000	121490000	148970000	137230000	84226000	101480000	68466000	64618000	28218000	24749000	115150000	90273000	0	0	0.0887458	0.553404	0.607075	0.999198	0.216757	0.000348536
AT1G10290.1	AT1G10290.1	>AT1G10290.1 | Symbols: ADL6, DRP2A | dynamin-like protein 6 | chr1:3370774-3377120 FORWARD LENGTH=914	1	24	5	5	30.2	99.165	914	0	15.984	-0.839286	-1.07537	NaN	-0.839286	NaN	-1.07537	NaN	NaN	NaN	NaN	NaN	0.46129	0.52664	NaN	NaN	NaN	NaN	3	27974000	28426000	32903000	18603000	25132000	18089000	27902000	22171000	6693900	3959000	15628000	0	0	0	-0.957327	-4.62354	0.0146629	0.999198	1.83378	0.000348536
AT1G10360.1	AT1G10360.1	>AT1G10360.1 | Symbols: ATGSTU18, GST29, GSTU18 | glutathione S-transferase TAU 18 | chr1:3395738-3396806 REVERSE LENGTH=227	1	5	5	5	23.8	25.911	227	0	16.461	-0.508414	-0.354059	0.857312	-0.774108	-0.242721	-0.354059	0.857312	-0.265437	1.23206	NaN	0.70169	0.45776	0.83452	0.53705	0.26238	1.0315	NaN	14	152030000	203580000	149810000	61883000	119900000	107070000	122060000	45505000	85871000	80138000	164320000	59031000	32598000	24549000	-0.00172033	-0.00530368	0.996002	0.999198	0.00173997	0.000348536
AT1G10370.1	AT1G10370.1	>AT1G10370.1 | Symbols: GST30, ATGSTU17, GST30B, ERD9 | Glutathione S-transferase family protein | chr1:3397274-3398273 REVERSE LENGTH=227	1	10	10	10	55.5	25.307	227	0	234.6	-0.234924	0.193961	0.666393	-0.255925	-0.213922	0.193961	0.666393	1.77522	1.79431	0.74123	0.67048	0.68487	1.2323	0.61173	0.20457	0.2352	1.3139	60	534990000	756780000	843050000	580820000	559810000	752300000	486710000	338990000	1265900000	272860000	1179600000	360390000	920450000	1149900000	0.208477	0.923968	0.403617	0.999198	0.39403	0.000348536
AT1G10430.1;AT1G69960.1	AT1G10430.1	>AT1G10430.1 | Symbols: PP2A-2 | protein phosphatase 2A-2 | chr1:3428705-3430437 REVERSE LENGTH=306	2	5	4	1	26.8	34.934	306	0	51.525	0.615095	0.190552	-0.127105	0.778965	0.451224	0.190552	-0.127105	1.67877	NaN	NaN	1.1596	1.3497	1.2516	1.0232	NaN	0.25876	NaN	8	35345000	31335000	47661000	44999000	86030000	41309000	45684000	72321000	202300000	57015000	0	0	0	0	0.226181	1.11617	0.321902	0.999198	0.492276	0.000348536
AT1G10510.1	AT1G10510.1	>AT1G10510.1 | Symbols: emb2004 | RNI-like superfamily protein | chr1:3461771-3465590 FORWARD LENGTH=605	1	14	14	14	33.9	64.722	605	0	323.31	-0.1506	0.243913	-0.20989	0.309409	-0.61061	0.243913	-0.20989	-0.213876	-0.00877379	0.0316775	0.55469	0.9595	1.3029	1.0942	0.66216	1.0262	1.0156	39	52791000	63840000	251700000	236710000	143810000	167190000	194640000	159030000	252820000	194420000	219070000	72268000	130410000	76540000	-0.0388591	-0.227415	0.830345	0.999198	0.0807416	0.000348536
AT1G10590.2;AT1G10590.1;AT1G10590.3	AT1G10590.2;AT1G10590.1;AT1G10590.3	>AT1G10590.2 | Symbols: | Nucleic acid-binding, OB-fold-like protein | chr1:3502324-3502991 REVERSE LENGTH=139;>AT1G10590.1 | Symbols: | Nucleic acid-binding, OB-fold-like protein | chr1:3502324-3502991 REVERSE LENGTH=139;>AT1G10590.3 | Symbols: | Nucle	3	3	3	3	20.9	15.455	139	0	5.9342	NaN	NaN	0.575486	NaN	NaN	NaN	0.575486	-0.345964	0.340514	NaN	NaN	NaN	NaN	0.65142	0.50341	1.1652	NaN	5	0	0	0	0	17034000	7196600	34206000	22870000	151530000	175970000	115870000	58637000	0	0	0.575486	1.73406	0.204968	0.999198	0.688314	0.000348536
AT1G10670.4;AT1G10670.2;AT1G10670.1;AT1G10670.3;AT1G60810.1	AT1G10670.4;AT1G10670.2;AT1G10670.1;AT1G10670.3	>AT1G10670.4 | Symbols: ACLA-1 | ATP-citrate lyase A-1 | chr1:3535787-3538098 FORWARD LENGTH=423;>AT1G10670.2 | Symbols: ACLA-1 | ATP-citrate lyase A-1 | chr1:3535787-3538098 FORWARD LENGTH=423;>AT1G10670.1 | Symbols: ACLA-1 | ATP-citrate lyase A-1 | chr1:	5	11	7	7	37.8	46.678	423	0	90.272	-0.0883373	0.325732	0.148497	0.0147838	-0.191458	0.325732	0.148497	0.266871	0.219388	NaN	0.75445	0.81756	1.3969	0.8693	0.60537	0.63207	NaN	33	146030000	209110000	220720000	160710000	117730000	162700000	191610000	146190000	205990000	90203000	29995000	18758000	13432000	13611000	0.12863	0.790161	0.470091	0.999198	0.327818	0.000348536
AT1G10700.1	AT1G10700.1	>AT1G10700.1 | Symbols: PRS3 | phosphoribosyl pyrophosphate (PRPP) synthase 3 | chr1:3554157-3556274 FORWARD LENGTH=411	1	3	3	3	11.4	44.696	411	0	33.492	0.22371	0.146655	-0.409255	0.351967	0.0954519	0.146655	-0.409255	NaN	NaN	NaN	0.93025	1.0299	1.2273	1.3276	NaN	NaN	NaN	5	17818000	17962000	35757000	32082000	19367000	40404000	23666000	34582000	0	0	0	0	0	0	-0.0129634	-0.066409	0.949979	0.999198	0.0222858	0.000348536
AT1G10760.1;AT4G24450.1	AT1G10760.1	>AT1G10760.1 | Symbols: SEX1, SOP1, SOP, GWD1, GWD | Pyruvate phosphate dikinase, PEP/pyruvate binding domain | chr1:3581210-3590043 REVERSE LENGTH=1399	2	49	49	49	43.6	156.58	1399	0	323.31	0.0613224	-0.0426203	0.121581	0.0280033	0.0946415	-0.0426203	0.121581	0.00845004	0.0855274	0.518938	0.87082	0.82456	1.0727	0.86364	0.64436	0.8124	1.0409	215	916260000	1086400000	1506800000	1192000000	1232800000	1149800000	1178500000	947950000	3892400000	2109500000	2903900000	1461400000	1344100000	1369500000	0.046761	0.322896	0.761633	0.999198	0.118254	0.000348536
AT1G10840.1;AT1G10840.2	AT1G10840.1;AT1G10840.2	>AT1G10840.1 | Symbols: TIF3H1 | translation initiation factor 3 subunit H1 | chr1:3607885-3610299 REVERSE LENGTH=337;>AT1G10840.2 | Symbols: TIF3H1 | translation initiation factor 3 subunit H1 | chr1:3607885-3609657 REVERSE LENGTH=250	2	8	8	8	25.5	38.372	337	0	167.4	-0.370202	-0.127809	1.18561	-0.162767	-0.577638	-0.127809	1.18561	-0.57289	2.00636	-1.90687	0.57606	0.70368	0.99646	0.41693	0.14803	1.35	0.21083	17	66787000	92726000	125020000	92910000	131000000	132220000	149280000	73532000	61315000	49123000	116970000	31792000	359960000	54398000	0.229198	0.643753	0.551959	0.999198	0.258093	0.000348536
AT1G60940.2;AT1G60940.1;AT1G10940.1;AT1G10940.2;AT2G23030.1	AT1G60940.2;AT1G60940.1;AT1G10940.1;AT1G10940.2	>AT1G60940.2 | Symbols: SNRK2-10, SNRK2.10, SRK2B | SNF1-related protein kinase 2.10 | chr1:22439398-22441896 REVERSE LENGTH=361;>AT1G60940.1 | Symbols: SNRK2-10, SNRK2.10, SRK2B | SNF1-related protein kinase 2.10 | chr1:22439398-22441896 REVERSE LENGTH=36	5	4	2	1	14.1	41.039	361	0	12.923	NaN	NaN	-0.0617071	NaN	NaN	NaN	-0.0617071	NaN	-1.63831	NaN	NaN	NaN	NaN	1.0368	2.0025	NaN	NaN	3	0	0	10648000	38038000	0	0	22748000	34324000	0	0	216600000	868110000	0	0	-0.0617071	-0.185936	0.867211	0.999198	0.0618752	0.000348536
AT1G10950.1	AT1G10950.1	>AT1G10950.1 | Symbols: TMN1, AtTMN1 | transmembrane nine 1 | chr1:3659322-3663622 FORWARD LENGTH=589	1	5	4	4	8.5	66.892	589	0	12.712	-0.615353	NaN	NaN	-0.615353	NaN	NaN	NaN	0.0361708	NaN	NaN	NaN	0.50075	NaN	NaN	NaN	0.82463	NaN	14	0	0	141610000	78611000	16407000	15171000	40230000	24311000	27270000	25252000	53477000	15579000	15303000	20409000	-0.615353	-1.85419	0.184575	0.999198	0.733828	0.000348536
AT1G11260.1	AT1G11260.1	>AT1G11260.1 | Symbols: STP1, ATSTP1 | sugar transporter 1 | chr1:3777460-3780133 FORWARD LENGTH=522	1	6	6	6	13	57.61	522	0	257.81	0.129762	0.375623	0.894563	-0.0974092	0.356932	0.375623	0.894563	0.19636	0.211114	-0.352897	1.0764	0.71118	1.4618	0.52819	0.54263	0.6894	0.71678	68	383910000	318040000	261500000	224940000	236430000	328610000	245480000	154790000	1033600000	685700000	859870000	382980000	507400000	366740000	0.466649	2.24612	0.0823135	0.999198	1.08453	0.000348536
AT1G11430.1	AT1G11430.1	>AT1G11430.1 | Symbols: | plastid developmental protein DAG, putative | chr1:3847273-3848938 FORWARD LENGTH=232	1	6	6	6	36.2	26.2	232	0	288.86	-0.535444	-0.146196	0.54494	-0.94289	-0.127999	-0.146196	0.54494	0.804526	1.55724	-2.45443	0.76347	0.44288	1.0073	0.6602	0.23671	0.50385	0.15401	32	9270900	11472000	42655000	18406000	58369000	67191000	162320000	115480000	172890000	76188000	462760000	118850000	227340000	49204000	-0.0455667	-0.177949	0.866708	0.999198	0.0621274	0.000348536
AT1G11580.1	AT1G11580.1	>AT1G11580.1 | Symbols: ATPMEPCRA, PMEPCRA | methylesterase PCR A | chr1:3888730-3890649 FORWARD LENGTH=557	1	5	4	4	10.8	61.687	557	0	64.877	NaN	NaN	NaN	NaN	NaN	NaN	NaN	0.00933552	0.339418	NaN	NaN	NaN	NaN	NaN	0.55673	0.86436	NaN	8	0	0	0	0	0	0	0	0	98793000	70516000	37215000	19871000	8945800	7817100	NaN	NaN	NaN	NaN	NaN	NaN
AT1G11650.1;AT1G11650.2	AT1G11650.1;AT1G11650.2	>AT1G11650.1 | Symbols: ATRBP45B, RBP45B | RNA-binding (RRM/RBD/RNP motifs) family protein | chr1:3914895-3917301 FORWARD LENGTH=306;>AT1G11650.2 | Symbols: ATRBP45B, RBP45B | RNA-binding (RRM/RBD/RNP motifs) family protein | chr1:3914895-3917941 FORWARD L	2	4	4	4	19.6	33.43	306	0	76.258	-0.540181	0.0224743	0.966404	-0.739757	-0.340605	0.0224743	0.966404	1.26195	NaN	NaN	0.61864	0.461	1.1405	0.4948	NaN	0.31648	NaN	15	49410000	56810000	133930000	68605000	138590000	166440000	138150000	72199000	231530000	127520000	67386000	24365000	0	0	0.149566	0.454512	0.671121	0.999198	0.173199	0.000348536
AT1G11720.1;AT1G11720.2	AT1G11720.1;AT1G11720.2	>AT1G11720.1 | Symbols: ATSS3, SS3 | starch synthase 3 | chr1:3952460-3956840 FORWARD LENGTH=1042;>AT1G11720.2 | Symbols: SS3 | starch synthase 3 | chr1:3951597-3956840 FORWARD LENGTH=1094	2	11	11	11	15	118.51	1042	0	101.71	-0.587511	-0.0574067	0.962548	-0.587511	NaN	-0.0574067	0.962548	NaN	NaN	NaN	NaN	0.53415	1.0418	0.48631	NaN	NaN	NaN	17	14013000	17913000	120320000	70478000	93214000	108040000	49008000	31685000	102090000	83860000	0	0	0	0	0.105877	0.312821	0.768777	0.999198	0.1142	0.000348536
AT1G11750.1;AT1G11750.2	AT1G11750.1;AT1G11750.2	>AT1G11750.1 | Symbols: CLPP6, NCLPP1, NCLPP6 | CLP protease proteolytic subunit 6 | chr1:3967609-3969535 FORWARD LENGTH=271;>AT1G11750.2 | Symbols: CLPP6 | CLP protease proteolytic subunit 6 | chr1:3967609-3969535 FORWARD LENGTH=289	2	10	10	10	47.6	29.382	271	0	323.31	0.266365	0.0163537	-0.106482	0.536152	-0.00342325	0.0163537	-0.106482	0.177262	1.12519	-0.202904	0.79057	1.0584	1.0989	1.0139	0.30471	0.7535	0.80096	86	747320000	823560000	511790000	499550000	459460000	499080000	341100000	338000000	271660000	170360000	979430000	328410000	726070000	435630000	0.0587453	0.368423	0.729711	0.999198	0.136849	0.000348536
AT1G11840.4;AT1G11840.3;AT1G11840.2;AT1G11840.1;AT1G11840.6;AT1G11840.5	AT1G11840.4;AT1G11840.3;AT1G11840.2;AT1G11840.1;AT1G11840.6;AT1G11840.5	>AT1G11840.4 | Symbols: ATGLX1, GLX1 | glyoxalase I homolog | chr1:3996045-3997518 FORWARD LENGTH=283;>AT1G11840.3 | Symbols: ATGLX1, GLX1 | glyoxalase I homolog | chr1:3996045-3997518 FORWARD LENGTH=283;>AT1G11840.2 | Symbols: ATGLX1, GLX1 | glyoxalase I	6	12	11	11	45.9	31.928	283	0	51.32	-0.0622211	-0.0819802	0.0660195	-0.191392	0.0669503	-0.0819802	0.0660195	0.654536	0.501055	-0.56499	0.84975	0.70968	1.0418	0.89341	0.44105	0.52021	0.5749	119	891070000	1280800000	986420000	722210000	1012800000	997280000	1243400000	909340000	1071400000	569640000	3237100000	1705700000	2512700000	1715000000	-0.0260606	-0.180245	0.86501	0.999198	0.0629789	0.000348536
AT1G11860.3;AT1G11860.2;AT1G11860.1	AT1G11860.3;AT1G11860.2;AT1G11860.1	>AT1G11860.3 | Symbols: | Glycine cleavage T-protein family | chr1:4001801-4003245 FORWARD LENGTH=408;>AT1G11860.2 | Symbols: | Glycine cleavage T-protein family | chr1:4001801-4003245 FORWARD LENGTH=408;>AT1G11860.1 | Symbols: | Glycine cleavage T-prot	3	28	28	28	78.7	44.444	408	0	323.31	-0.213417	-0.107259	0.342653	-0.164383	-0.262452	-0.107259	0.342653	0.502689	0.251127	-1.89475	0.68978	0.7148	1.027	0.73199	0.50367	0.58197	0.26979	575	9976000000	12961000000	18401000000	12868000000	14309000000	14067000000	17043000000	11494000000	13738000000	6004800000	27649000000	10386000000	12952000000	6346200000	0.0073253	0.040198	0.969705	0.999198	0.0133605	0.000348536
AT1G11870.1;AT1G11870.2;AT1G11870.3	AT1G11870.1;AT1G11870.2	>AT1G11870.1 | Symbols: ATSRS, OVA7, SRS | Seryl-tRNA synthetase | chr1:4003895-4006556 FORWARD LENGTH=512;>AT1G11870.2 | Symbols: ATSRS, SRS | Seryl-tRNA synthetase | chr1:4003895-4006556 FORWARD LENGTH=514	3	11	11	11	31.2	57.181	512	0	191.33	-0.407613	-0.18472	0.423255	-0.0237684	-0.791458	-0.18472	0.423255	1.40045	NaN	NaN	0.46736	0.76034	0.96321	0.72228	NaN	0.31976	NaN	28	77723000	99508000	193490000	136190000	141410000	139320000	210150000	143250000	42502000	18034000	0	0	0	0	-0.0563591	-0.256926	0.808879	0.999198	0.0921165	0.000348536
AT1G11890.1	AT1G11890.1	>AT1G11890.1 | Symbols: SEC22, ATSEC22 | Synaptobrevin family protein | chr1:4011509-4012835 FORWARD LENGTH=218	1	5	5	5	31.2	25.332	218	0	21.576	0.132511	NaN	0.850142	0.132511	NaN	NaN	0.850142	1.20104	-0.72561	NaN	NaN	0.86622	NaN	0.5352	1.0678	0.39218	NaN	13	8854300	23835000	35015000	30003000	4746900	4518400	35294000	28380000	146350000	77799000	106820000	144320000	15249000	4312900	0.491327	1.77157	0.164358	0.999198	0.784209	0.000348536
AT1G11910.1;AT1G62290.2;AT1G62290.1	AT1G11910.1	>AT1G11910.1 | Symbols: APA1, ATAPA1 | aspartic proteinase A1 | chr1:4017119-4019874 REVERSE LENGTH=506	3	16	16	16	45.7	54.613	506	0	284.06	0.015344	-0.00322079	0.0801489	0.0877344	-0.0570464	-0.00322079	0.0801489	0.143006	0.700263	-0.164626	0.72197	0.77836	1.0964	0.87456	0.3952	0.69605	0.79704	49	211610000	309400000	378710000	329690000	355670000	387830000	322680000	226540000	693350000	368100000	1003300000	321720000	1257000000	946800000	0.0307574	0.216343	0.838444	0.999198	0.0765258	0.000348536
AT1G11930.2;AT1G11930.1	AT1G11930.2;AT1G11930.1	>AT1G11930.2 | Symbols: | Predicted pyridoxal phosphate-dependent enzyme, YBL036C type | chr1:4028783-4030298 FORWARD LENGTH=255;>AT1G11930.1 | Symbols: | Predicted pyridoxal phosphate-dependent enzyme, YBL036C type | chr1:4028783-4030298 FORWARD LENGTH=	2	5	5	4	29.4	27.766	255	0	43.157	-0.745174	0.185867	0.706677	-1.15053	-0.33982	0.185867	0.706677	NaN	1.39342	NaN	0.67183	0.36488	1.231	0.62621	0.25852	NaN	NaN	9	59454000	101130000	203620000	84142000	159440000	135020000	125080000	52614000	12772000	0	146750000	48710000	0	0	0.0491229	0.153505	0.884828	0.999198	0.0531412	0.000348536
AT1G12000.1	AT1G12000.1	>AT1G12000.1 | Symbols: | Phosphofructokinase family protein | chr1:4050159-4053727 REVERSE LENGTH=566	1	15	15	10	32.3	61.459	566	0	150.09	0.378663	0.715893	0.924728	0.372172	0.385155	0.715893	0.924728	0.937491	1.02415	-0.381761	1.0847	0.99422	1.8865	0.50514	0.33076	0.46435	0.74761	26	96300000	135140000	167980000	185590000	94466000	149160000	209600000	126750000	294340000	102760000	293690000	74369000	150050000	78094000	0.673095	3.79272	0.0163218	0.999198	1.78723	0.000348536
AT1G12010.1	AT1G12010.1	>AT1G12010.1 | Symbols: | 2-oxoglutarate (2OG) and Fe(II)-dependent oxygenase superfamily protein | chr1:4056274-4057670 FORWARD LENGTH=320	1	3	2	2	7.5	36.531	320	0	35.384	-0.252467	0.266996	2.13093	-0.186032	-0.318902	0.266996	2.13093	NaN	NaN	NaN	0.62484	0.65326	1.3472	0.21917	NaN	NaN	NaN	16	86690000	116410000	201080000	134620000	188810000	244000000	255140000	63598000	0	0	0	0	0	0	0.715155	1.4041	0.227177	0.999198	0.643636	0.000348536
AT1G12050.1	AT1G12050.1	>AT1G12050.1 | Symbols: | fumarylacetoacetase, putative | chr1:4072904-4075856 FORWARD LENGTH=421	1	10	10	10	37.3	46.095	421	0	113.22	-0.373288	0.0875986	0.237354	-0.311685	-0.43489	0.0875986	0.237354	0.649978	0.882199	0.192194	0.60336	0.63218	1.1904	0.84601	0.36014	0.52492	0.81558	28	89473000	165120000	330020000	239580000	254650000	222690000	276670000	167200000	342070000	163470000	390780000	175050000	319440000	223330000	-0.0161119	-0.0856778	0.935505	0.999198	0.0289541	0.000348536
AT1G12210.1	AT1G12210.1	>AT1G12210.1 | Symbols: RFL1 | RPS5-like 1 | chr1:4140948-4143605 FORWARD LENGTH=885	1	1	1	1	1	101.44	885	0.00066138	3.2319	0.190099	-0.246327	-0.588133	0.278817	0.101381	-0.246327	-0.588133	NaN	0.496244	NaN	0.83139	0.93427	0.96436	1.3474	0.50218	NaN	NaN	18	48580000	50815000	70231000	63424000	45047000	47236000	66461000	73810000	21673000	39945000	26440000	17450000	8768800	5659800	-0.214787	-1.03436	0.354749	0.999198	0.450078	0.000348536
AT1G12230.1;AT1G12230.2	AT1G12230.1;AT1G12230.2	>AT1G12230.1 | Symbols: | Aldolase superfamily protein | chr1:4148050-4150708 FORWARD LENGTH=405;>AT1G12230.2 | Symbols: | Aldolase superfamily protein | chr1:4148050-4150708 FORWARD LENGTH=427	2	14	14	14	40.2	43.994	405	0	163.54	0.0294752	-0.0813848	0.353708	-0.102357	0.161307	-0.0813848	0.353708	0.0551416	1.18105	-2.30458	0.93633	0.74542	1.0599	0.75723	0.30888	0.72239	0.19647	29	321200000	396600000	567130000	490030000	550820000	474060000	505350000	368410000	691080000	357690000	118490000	36431000	415330000	96373000	0.1006	0.604287	0.575618	0.999198	0.239865	0.000348536
AT1G12240.1	AT1G12240.1	>AT1G12240.1 | Symbols: ATBETAFRUCT4, VAC-INV | Glycosyl hydrolases family 32 protein | chr1:4153699-4157457 FORWARD LENGTH=664	1	12	12	10	24.5	73.843	664	0	187.39	0.533358	0.149389	0.0716941	0.669571	0.397146	0.149389	0.0716941	0.112943	-0.147046	-1.92676	1.1426	1.3177	1.2416	0.9029	0.65284	0.75914	0.21094	48	262560000	394460000	519910000	486870000	563950000	633070000	739640000	644390000	579450000	281890000	928010000	401490000	807710000	169720000	0.251481	1.47077	0.209401	0.999198	0.679021	0.000348536
AT1G12250.2;AT1G12250.1	AT1G12250.2;AT1G12250.1	>AT1G12250.2 | Symbols: | Pentapeptide repeat-containing protein | chr1:4159623-4161269 FORWARD LENGTH=206;>AT1G12250.1 | Symbols: | Pentapeptide repeat-containing protein | chr1:4159287-4161269 FORWARD LENGTH=280	2	8	8	8	54.9	21.768	206	0	133.02	-0.231407	0.525969	0.209445	-0.341391	-0.121424	0.525969	0.209445	0.659221	0.7291	-0.0225808	0.73833	0.63839	1.514	0.82541	0.40528	0.5462	0.78352	22	29768000	41750000	26082000	19645000	68905000	136620000	96764000	91684000	669090000	242850000	361100000	124840000	155950000	51774000	0.168002	0.819947	0.4546	0.999198	0.342371	0.000348536
AT1G12270.1	AT1G12270.1	>AT1G12270.1 | Symbols: Hop1 | stress-inducible protein, putative | chr1:4172105-4174575 FORWARD LENGTH=572	1	10	6	6	26.6	64.584	572	0	125.9	0.607768	0.174151	NaN	0.607768	NaN	0.174151	NaN	0.364144	NaN	NaN	NaN	1.1536	1.2182	NaN	NaN	0.67138	NaN	8	4408900	3507000	47380000	66933000	100430000	99298000	14540000	22108000	86748000	58285000	0	0	0	0	0.390959	1.70339	0.17686	0.999198	0.752372	0.000348536
AT1G12310.1	AT1G12310.1	>AT1G12310.1 | Symbols: | Calcium-binding EF-hand family protein | chr1:4187500-4187946 REVERSE LENGTH=148	1	7	7	3	56.8	16.517	148	0	189.89	-1.01031	0.437441	0.155952	-0.698881	-1.32175	0.437441	0.155952	1.09826	1.33552	-1.41269	0.34687	0.51841	1.5256	0.84364	0.25731	0.39093	0.27395	26	169690000	378070000	715230000	317860000	447690000	515760000	578490000	278510000	621410000	284200000	402980000	176640000	178390000	42682000	-0.138974	-0.419478	0.694666	0.999198	0.158224	0.000348536
AT1G12410.1	AT1G12410.1	>AT1G12410.1 | Symbols: CLPR2, NCLPP2, CLP2 | CLP protease proteolytic subunit 2 | chr1:4223099-4224954 FORWARD LENGTH=279	1	10	10	10	45.5	31.208	279	0	260.5	-0.442418	-0.442418	0.433273	-0.109001	-0.775836	-0.442418	0.433273	0.399578	0.862182	-0.11904	0.49288	0.7582	0.79924	0.69264	0.36794	0.59659	0.67084	49	102900000	208950000	691930000	456210000	681370000	586320000	514590000	405720000	834880000	384480000	501020000	150490000	254980000	133270000	-0.150521	-0.620248	0.565971	0.999198	0.247206	0.000348536
AT1G12520.2;AT1G12520.1;AT1G12520.3	AT1G12520.2;AT1G12520.1	>AT1G12520.2 | Symbols: ATCCS, CCS | copper chaperone for SOD1 | chr1:4267277-4268438 REVERSE LENGTH=229;>AT1G12520.1 | Symbols: ATCCS, CCS | copper chaperone for SOD1 | chr1:4267277-4268900 REVERSE LENGTH=320	3	3	3	3	13.5	24.318	229	0	10.742	0.180092	0.54092	-0.34426	0.406972	-0.0467869	0.54092	-0.34426	-0.0729976	NaN	NaN	0.77647	1.0271	1.5962	1.2286	NaN	0.8562	NaN	11	53800000	68318000	37694000	54911000	32339000	54536000	42251000	50446000	80012000	54603000	0	0	0	0	0.125584	0.560919	0.602363	0.999198	0.220141	0.000348536
AT1G12780.1;AT1G63180.1	AT1G12780.1	>AT1G12780.1 | Symbols: UGE1, ATUGE1 | UDP-D-glucose/UDP-D-galactose 4-epimerase 1 | chr1:4356124-4358120 REVERSE LENGTH=351	2	11	11	9	42.7	39.157	351	0	78.583	0.164431	0.0271541	0.468791	-0.000548299	0.329411	0.0271541	0.468791	0.114785	-3.23548	NaN	1.0338	0.85539	1.122	0.67345	6.6385	0.74146	NaN	43	193190000	247290000	443730000	312710000	256510000	292920000	428860000	406170000	169210000	81641000	24276000	28093000	45165000	4389200	0.220125	1.32238	0.250977	0.999198	0.600367	0.000348536
AT1G12800.1	AT1G12800.1	>AT1G12800.1 | Symbols: | Nucleic acid-binding, OB-fold-like protein | chr1:4361778-4365189 REVERSE LENGTH=767	1	9	9	9	16.6	85.667	767	0	54.658	0.150913	0.29066	-0.176323	0.335483	-0.0336582	0.29066	-0.176323	-0.0478175	NaN	NaN	0.80824	1.0159	1.3599	1.0693	NaN	0.84221	NaN	19	86418000	112740000	214010000	140430000	59458000	86765000	96908000	77691000	37174000	15869000	51640000	9117100	10599000	14543000	0.0884167	0.522097	0.626947	0.999198	0.202769	0.000348536
AT1G12840.1	AT1G12840.1	>AT1G12840.1 | Symbols: DET3, ATVHA-C | vacuolar ATP synthase subunit C (VATC) / V-ATPase C subunit / vacuolar proton pump C subunit (DET3) | chr1:4375584-4378220 FORWARD LENGTH=375	1	20	20	20	57.1	42.619	375	0	323.31	-0.10905	-0.244104	-0.15069	-0.103612	-0.114488	-0.244104	-0.15069	0.00372694	0.285056	-0.01749	0.77697	0.75026	0.94788	1.0587	0.52382	0.80804	0.77524	169	968270000	1293900000	1125800000	833910000	1036600000	1011200000	1688300000	1755300000	2272500000	1464700000	3668400000	2076600000	1964900000	1639300000	-0.167948	-1.16875	0.30225	0.999198	0.519633	0.000348536
AT1G12900.4;AT1G12900.3;AT1G12900.1	AT1G12900.4;AT1G12900.3;AT1G12900.1	>AT1G12900.4 | Symbols: GAPA-2 | glyceraldehyde 3-phosphate dehydrogenase A subunit 2 | chr1:4392634-4393850 REVERSE LENGTH=350;>AT1G12900.3 | Symbols: GAPA-2 | glyceraldehyde 3-phosphate dehydrogenase A subunit 2 | chr1:4392634-4393850 REVERSE LENGTH=350;	3	29	23	6	88.6	37.667	350	0	323.31	-0.365953	-0.00258472	0.513522	-0.408895	-0.323011	-0.00258472	0.513522	1.10005	1.13657	-0.733603	0.66544	0.63537	1.0991	0.68621	0.29798	0.38104	0.43183	611	10266000000	19969000000	23394000000	11981000000	21392000000	21879000000	28174000000	16131000000	64602000000	19215000000	92890000000	25372000000	101940000000	25670000000	0.0483283	0.216783	0.838122	0.999198	0.0766928	0.000348536
AT1G12920.1;AT3G26618.1	AT1G12920.1;AT3G26618.1	>AT1G12920.1 | Symbols: ERF1-2 | eukaryotic release factor 1-2 | chr1:4396555-4397859 REVERSE LENGTH=434;>AT3G26618.1 | Symbols: ERF1-3 | eukaryotic release factor 1-3 | chr3:9788854-9790161 FORWARD LENGTH=435	2	6	6	3	15.9	48.941	434	0	57.486	0.198304	-0.00592725	0.207445	-0.148273	0.544881	-0.00592725	0.207445	0.278881	0.16238	NaN	1.2379	0.72586	1.0477	0.84269	0.62766	0.65756	NaN	27	77170000	63581000	86842000	165150000	159080000	213370000	125380000	185180000	128270000	305610000	303510000	163940000	37441000	39662000	0.133274	0.895705	0.416991	0.999198	0.379873	0.000348536
AT1G13020.1;AT3G26400.1	AT1G13020.1	>AT1G13020.1 | Symbols: EIF4B2 | eukaryotic initiation factor 4B2 | chr1:4440927-4443520 REVERSE LENGTH=549	2	8	8	8	21.1	59.324	549	0	18.21	0.095971	0.238787	0.426994	0.282499	-0.0905572	0.238787	0.426994	NaN	NaN	NaN	0.76212	0.98893	1.2822	0.71192	NaN	NaN	NaN	15	1006200000	1787400000	47390000	53148000	89009000	156020000	146120000	143290000	49416000	26509000	31221000	12852000	0	0	0.253917	1.63484	0.171329	0.999198	0.766169	0.000348536
AT1G13060.1;AT1G13060.2	AT1G13060.1;AT1G13060.2	>AT1G13060.1 | Symbols: PBE1 | 20S proteasome beta subunit E1 | chr1:4452641-4454663 FORWARD LENGTH=274;>AT1G13060.2 | Symbols: PBE1 | 20S proteasome beta subunit E1 | chr1:4452641-4454663 FORWARD LENGTH=298	2	8	8	4	44.5	29.667	274	0	252.7	-0.0902556	-0.345821	0.0839056	-0.201991	0.0214797	-0.345821	0.0839056	1.08841	1.36799	NaN	0.8394	0.7129	0.87684	0.89098	0.24384	0.44452	NaN	33	172640000	230760000	507330000	342270000	340680000	331920000	492780000	405980000	245230000	83081000	102120000	38481000	15461000	10787000	-0.11739	-0.713843	0.511589	0.999198	0.291079	0.000348536
AT1G13080.2;AT1G13080.1	AT1G13080.2;AT1G13080.1	>AT1G13080.2 | Symbols: CYP71B2 | cytochrome P450, family 71, subfamily B, polypeptide 2 | chr1:4459493-4460807 FORWARD LENGTH=384;>AT1G13080.1 | Symbols: CYP71B2 | cytochrome P450, family 71, subfamily B, polypeptide 2 | chr1:4459212-4460807 FORWARD LENGT	2	8	8	7	25.3	44.347	384	0	26.364	-0.643924	-0.549134	0.251401	-0.643924	NaN	-0.549134	0.251401	NaN	NaN	NaN	NaN	0.51316	0.71862	0.82457	NaN	NaN	NaN	17	5789800	4880000	50505000	29540000	32368000	29625000	22742000	12508000	26340000	19083000	0	0	16956000	15655000	-0.313886	-1.31699	0.252629	0.999198	0.597517	0.000348536
AT1G13090.1	AT1G13090.1	>AT1G13090.1 | Symbols: CYP71B28 | cytochrome P450, family 71, subfamily B, polypeptide 28 | chr1:4461846-4463400 FORWARD LENGTH=490	1	8	4	2	20.4	56.536	490	0	72.298	-0.814108	-0.316079	NaN	-0.814108	NaN	-0.316079	NaN	NaN	0.904359	NaN	NaN	0.48312	0.8617	NaN	0.42132	NaN	NaN	11	0	0	56272000	25853000	41143000	26943000	15048000	7477400	0	0	16042000	7511300	0	0	-0.565094	-2.36428	0.089414	0.999198	1.04859	0.000348536
AT1G13110.1;AT3G26210.1	AT1G13110.1	>AT1G13110.1 | Symbols: CYP71B7 | cytochrome P450, family 71 subfamily B, polypeptide 7 | chr1:4467272-4468857 FORWARD LENGTH=504	2	16	16	11	37.3	57.208	504	0	202.96	0.134058	0.111298	0.255047	0.124593	0.143524	0.111298	0.255047	0.240878	0.444105	-0.038836	0.8828	0.85884	1.178	0.81409	0.48689	0.71351	0.91026	77	66446000	71000000	428880000	321960000	234260000	285300000	357560000	277950000	1139000000	926860000	543830000	331050000	164930000	175260000	0.166801	1.15572	0.307018	0.999198	0.512836	0.000348536
AT1G13270.1;AT1G13270.2	AT1G13270.1;AT1G13270.2	>AT1G13270.1 | Symbols: MAP1C, MAP1B | methionine aminopeptidase 1B | chr1:4544999-4547155 FORWARD LENGTH=369;>AT1G13270.2 | Symbols: MAP1C, MAP1B | methionine aminopeptidase 1B | chr1:4544999-4546574 FORWARD LENGTH=283	2	9	9	9	35	40.424	369	0	172.11	-0.0791474	-0.256459	-0.343124	-0.654604	0.496309	-0.256459	-0.343124	0.162509	NaN	-0.0402595	1.0787	0.51168	0.9489	1.0867	NaN	0.76319	0.90707	39	258890000	343510000	550950000	353180000	284580000	255050000	374250000	275610000	314170000	221890000	39201000	1285700	84614000	79728000	-0.226243	-1.50227	0.201486	0.999198	0.695755	0.000348536
AT1G13280.1	AT1G13280.1	>AT1G13280.1 | Symbols: AOC4 | allene oxide cyclase 4 | chr1:4547624-4548552 FORWARD LENGTH=254	1	7	5	5	34.3	27.809	254	0	22.554	-0.676264	0.165687	-0.167743	-0.582534	-0.769994	0.165687	-0.167743	0.656899	1.36338	-2.42725	0.49374	0.50773	1.2667	1.0424	0.23826	0.51528	0.14319	8	35638000	56407000	108060000	54469000	111720000	132060000	84409000	49733000	327320000	169020000	238960000	42308000	259610000	59339000	-0.226107	-1.03931	0.352683	0.999198	0.452616	0.000348536
AT1G13320.3;AT1G13320.1;AT1G13320.2	AT1G13320.3;AT1G13320.1;AT1G13320.2	>AT1G13320.3 | Symbols: PP2AA3 | protein phosphatase 2A subunit A3 | chr1:4563692-4567348 REVERSE LENGTH=587;>AT1G13320.1 | Symbols: PP2AA3 | protein phosphatase 2A subunit A3 | chr1:4563692-4567348 REVERSE LENGTH=587;>AT1G13320.2 | Symbols: PP2AA3 | pro	3	16	7	7	39.7	65.516	587	0	62.719	-0.546201	-0.0773606	1.05376	-0.161443	-0.930958	-0.0773606	1.05376	1.16595	-0.316841	1.04628	0.43736	0.71645	1.0727	0.43877	0.85965	0.38419	1.7382	39	88364000	168210000	230940000	130800000	219420000	223310000	218220000	116080000	129740000	60466000	84152000	39565000	196340000	220210000	0.143401	0.408766	0.701949	0.999198	0.153695	0.000348536
AT1G13440.1;AT1G13440.2;AT1G16300.1;AT1G79530.1	AT1G13440.1;AT1G13440.2	>AT1G13440.1 | Symbols: GAPC-2, GAPC2 | glyceraldehyde-3-phosphate dehydrogenase C2 | chr1:4608465-4610494 REVERSE LENGTH=338;>AT1G13440.2 | Symbols: GAPC-2, GAPC2 | glyceraldehyde-3-phosphate dehydrogenase C2 | chr1:4608465-4610494 REVERSE LENGTH=310	4	31	31	4	87.3	36.913	338	0	323.31	-0.2424	-0.0863236	0.719447	-0.228926	-0.255873	-0.0863236	0.719447	0.330429	0.483884	0.164271	0.68244	0.6958	1.0276	0.57996	0.44783	0.6356	0.84727	841	16991000000	24858000000	26581000000	18571000000	25108000000	29096000000	29740000000	21889000000	27650000000	15457000000	50626000000	22330000000	10813000000	8567000000	0.130241	0.529298	0.622342	0.999198	0.205971	0.000348536
AT1G13560.1	AT1G13560.1	>AT1G13560.1 | Symbols: AAPT1, ATAAPT1 | aminoalcoholphosphotransferase 1 | chr1:4638834-4641691 REVERSE LENGTH=389	1	2	2	1	6.2	43.542	389	0	11.654	-0.697651	0.250113	0.740818	-0.656194	-0.739107	0.250113	0.740818	NaN	NaN	NaN	0.51792	0.51111	1.2796	0.55698	NaN	NaN	NaN	11	33900000	53981000	104900000	88603000	87236000	107180000	101420000	72520000	0	0	0	0	0	0	0.0977599	0.306931	0.772965	0.999198	0.11184	0.000348536
AT1G13900.1	AT1G13900.1	>AT1G13900.1 | Symbols: | Purple acid phosphatases superfamily protein | chr1:4753494-4755554 REVERSE LENGTH=656	1	2	2	2	3.2	73.716	656	0	5.6326	-0.259841	-0.0586082	0.265431	-0.259841	NaN	-0.0586082	0.265431	NaN	NaN	NaN	NaN	0.64842	1.0655	0.77335	NaN	NaN	NaN	6	0	0	24539000	18491000	21316000	18609000	31803000	23388000	9367900	6459900	0	0	11963000	0	-0.0176726	-0.10098	0.92403	0.999198	0.0343141	0.000348536
AT1G13930.3;AT1G13930.2;AT1G13930.1	AT1G13930.3;AT1G13930.2;AT1G13930.1	>AT1G13930.3 | Symbols: | Involved in response to salt stress. Knockout mutants are hypersensitive to salt stress. | chr1:4761091-4761558 FORWARD LENGTH=155;>AT1G13930.2 | Symbols: | Involved in response to salt stress. Knockout mutants are hypersensit	3	11	11	11	89	16.163	155	0	323.31	-0.449304	0.831796	0.308252	-0.366243	-0.532366	0.831796	0.308252	0.674337	0.709127	0.152508	0.56391	0.59227	1.9884	0.75007	0.372	0.51894	1.0084	157	4766200000	7395900000	4914100000	3171100000	2261200000	4348100000	3749700000	3396800000	7510300000	4517300000	28342000000	11509000000	4537900000	4636000000	0.230248	0.798359	0.465788	0.999198	0.331812	0.000348536
AT1G14000.1	AT1G14000.1	>AT1G14000.1 | Symbols: VIK | VH1-interacting kinase | chr1:4797606-4800043 FORWARD LENGTH=438	1	15	15	15	37.9	49.335	438	0	119.95	-0.23048	-0.312258	0.033289	0.0472592	-0.508219	-0.312258	0.033289	-0.456491	1.42728	-1.05158	0.56611	0.83859	0.87598	0.92558	0.2788	1.2063	0.41778	41	118910000	191670000	268710000	225810000	187670000	162860000	175760000	141430000	194050000	193860000	59849000	23151000	168120000	87195000	-0.169816	-1.07634	0.337545	0.999198	0.471668	0.000348536
AT1G14030.1	AT1G14030.1	>AT1G14030.1 | Symbols: | Rubisco methyltransferase family protein | chr1:4805493-4807440 REVERSE LENGTH=482	1	8	8	8	21.8	54.611	482	0	162.66	-0.809929	-0.631131	NaN	-0.809929	NaN	-0.631131	NaN	0.864754	-0.5757	-1.514	NaN	0.46647	0.70873	NaN	0.46191	0.47298	0.31038	10	7317000	39141000	84772000	18894000	102930000	64431000	18532000	0	200880000	158080000	207120000	83710000	245840000	44728000	-0.72053	-3.55368	0.0314334	0.999198	1.50261	0.000348536
AT1G14150.1;AT1G14150.2	AT1G14150.1	>AT1G14150.1 | Symbols: PQL1, PQL2 | PsbQ-like 2 | chr1:4839885-4840632 FORWARD LENGTH=190	2	5	5	5	30	22.157	190	0	89.329	0.0673399	0.0342158	-0.0949116	0.265077	-0.130397	0.0342158	-0.0949116	0.496611	0.381667	0.130272	0.73019	0.96222	1.1429	1.042	0.51451	0.59109	0.84993	39	116910000	171040000	34920000	32959000	63427000	81482000	76100000	103360000	993300000	606020000	558520000	336920000	562090000	462240000	0.00221469	0.015268	0.98849	0.999198	0.00502773	0.000348536
AT1G14250.1	AT1G14250.1	>AT1G14250.1 | Symbols: | GDA1/CD39 nucleoside phosphatase family protein | chr1:4868675-4871203 FORWARD LENGTH=488	1	2	2	2	7.4	53.504	488	0	96.263	NaN	NaN	NaN	NaN	NaN	NaN	NaN	0.0941254	0.158333	0.0137839	NaN	NaN	NaN	NaN	0.58055	0.90911	0.75484	12	10541000	13590000	0	0	9451500	14514000	33872000	12971000	131520000	108810000	174520000	85960000	343470000	244120000	NaN	NaN	NaN	NaN	NaN	NaN
AT1G14320.1;AT1G14320.2	AT1G14320.1;AT1G14320.2	>AT1G14320.1 | Symbols: SAC52, RPL10, RPL10A | Ribosomal protein L16p/L10e family protein | chr1:4888270-4889408 FORWARD LENGTH=220;>AT1G14320.2 | Symbols: SAC52, RPL10A | Ribosomal protein L16p/L10e family protein | chr1:4888270-4889408 FORWARD LENGTH=163	2	14	14	3	54.1	24.917	220	0	323.31	0.111051	0.0219061	0.171856	0.0316775	0.190425	0.0219061	0.171856	0.106684	-0.0717627	0.0601858	0.96135	0.86286	1.1283	0.85135	0.69271	0.8022	0.90872	230	3241300000	3550400000	3011700000	3062400000	2278600000	2099800000	3317500000	3108400000	2857600000	2459600000	7238500000	4371600000	2330300000	1981400000	0.101604	0.704715	0.516726	0.999198	0.28674	0.000348536
AT1G14345.1	AT1G14345.1	>AT1G14345.1 | Symbols: | NAD(P)-linked oxidoreductase superfamily protein | chr1:4899176-4899766 FORWARD LENGTH=196	1	4	4	4	20.9	21.223	196	0	24.505	-0.0283519	0.232538	-0.116764	-0.0274838	-0.0292199	0.232538	-0.116764	1.60792	0.584263	NaN	0.80533	0.82797	1.3173	1.0943	0.43224	0.26787	NaN	32	320240000	410660000	788760000	545540000	257670000	310450000	399830000	460340000	828810000	381850000	550580000	275850000	0	0	0.0291407	0.184491	0.861874	0.999198	0.0645564	0.000348536
AT1G14410.1	AT1G14410.1	>AT1G14410.1 | Symbols: ATWHY1, PTAC1, WHY1 | ssDNA-binding transcriptional regulator | chr1:4929352-4930810 REVERSE LENGTH=263	1	5	5	4	27	29.058	263	0	80.32	-1.03815	0.100036	0.382119	-1.06842	-1.00787	0.100036	0.382119	NaN	NaN	NaN	0.42056	0.37706	1.1971	0.74899	NaN	NaN	NaN	26	74622000	140120000	250910000	131650000	170030000	187200000	143980000	86747000	32351000	26869000	28942000	22601000	0	0	-0.185331	-0.568913	0.597376	0.999198	0.223753	0.000348536
AT1G14610.1	AT1G14610.1	>AT1G14610.1 | Symbols: TWN2, VALRS | valyl-tRNA synthetase / valine--tRNA ligase (VALRS) | chr1:5008502-5014486 REVERSE LENGTH=1108	1	24	24	23	26.8	125.92	1108	0	230.85	0.190845	-0.0118061	-0.210264	0.292193	0.0894982	-0.0118061	-0.210264	0.191821	0.220211	-0.0308698	0.8786	0.99265	1.0925	1.0831	0.57868	0.69262	0.73804	54	153610000	240310000	314050000	254130000	354690000	366340000	279100000	237120000	642080000	253170000	90931000	54445000	503130000	310400000	-0.0104083	-0.0644839	0.951427	0.999198	0.0216245	0.000348536
AT1G14650.2;AT1G14650.1;AT1G14640.1	AT1G14650.2;AT1G14650.1	>AT1G14650.2 | Symbols: | SWAP (Suppressor-of-White-APricot)/surp domain-containing protein / ubiquitin family protein | chr1:5028077-5030520 FORWARD LENGTH=785;>AT1G14650.1 | Symbols: | SWAP (Suppressor-of-White-APricot)/surp domain-containing protein /	3	7	7	7	15.3	87.593	785	0	44.617	NaN	-0.199156	NaN	NaN	NaN	-0.199156	NaN	0.276101	NaN	NaN	NaN	NaN	0.97897	NaN	NaN	0.73334	NaN	6	6380400	7854600	32369000	31982000	58521000	44620000	7983200	10333000	388200000	29586000	11982000	2579800	11578000	28421000	-0.199156	-0.600099	0.600815	0.999198	0.221259	0.000348536
AT1G14670.1	AT1G14670.1	>AT1G14670.1 | Symbols: | Endomembrane protein 70 protein family | chr1:5037669-5040199 FORWARD LENGTH=592	1	8	8	2	13.5	68.083	592	0	16.441	0.748223	-0.0376065	-0.0517201	0.369606	1.12684	-0.0376065	-0.0517201	0.0388805	NaN	-0.975283	1.815	0.92503	1.0342	0.96222	NaN	0.84984	0.40975	18	159370000	143380000	476780000	586990000	77273000	77477000	190080000	195520000	35631000	23474000	0	0	353980000	77868000	0.219632	0.964275	0.385156	0.999198	0.414363	0.000348536
AT1G14810.1	AT1G14810.1	>AT1G14810.1 | Symbols: | semialdehyde dehydrogenase family protein | chr1:5102684-5104633 REVERSE LENGTH=375	1	13	13	13	46.4	40.745	375	0	323.31	-0.235372	-0.127289	0.30004	-0.29775	-0.172994	-0.127289	0.30004	0.536712	0.895127	-1.80541	0.72734	0.65133	1.016	0.75165	0.34115	0.58485	0.26926	78	537580000	788380000	932330000	635760000	731520000	809380000	824850000	733680000	756330000	348790000	1211800000	806890000	560310000	278390000	-0.0208739	-0.11643	0.912466	0.999198	0.0397833	0.000348536
AT1G14830.1	AT1G14830.1	>AT1G14830.1 | Symbols: ADL1C, ADL5, DRP1C, DL1C | DYNAMIN-like 1C | chr1:5107699-5111470 REVERSE LENGTH=614	1	17	17	14	38.9	68.722	614	0	181.54	0.170939	-0.0306635	-0.407516	0.0756011	0.266277	-0.0306635	-0.407516	-0.033793	NaN	NaN	0.95	0.8322	1.0835	1.249	NaN	0.88828	NaN	47	210870000	208820000	203670000	189020000	157210000	180980000	184270000	204280000	134120000	68687000	20919000	12147000	61437000	7899100	-0.0890801	-0.489889	0.647786	0.999198	0.188568	0.000348536
AT1G14850.1	AT1G14850.1	>AT1G14850.1 | Symbols: NUP155 | nucleoporin 155 | chr1:5116921-5123259 REVERSE LENGTH=1464	1	5	5	5	6.5	160.01	1464	0	19.752	NaN	NaN	-0.519542	NaN	NaN	NaN	-0.519542	1.93898	NaN	NaN	NaN	NaN	NaN	1.3104	NaN	0.21965	NaN	6	0	0	7213300	6688700	0	0	7408300	10251000	85345000	36990000	0	0	0	0	-0.519542	-1.56549	0.238474	0.999198	0.622558	0.000348536
AT1G14980.1	AT1G14980.1	>AT1G14980.1 | Symbols: CPN10 | chaperonin 10 | chr1:5165930-5166654 REVERSE LENGTH=98	1	7	7	7	71.4	10.812	98	0	46.48	-0.252735	-0.264183	-0.124196	-0.150914	-0.354557	-0.264183	-0.124196	0.415711	0.171791	-0.368309	0.6277	0.73831	0.94441	1.0519	0.50173	0.59258	0.748	52	440530000	626870000	774120000	455780000	677140000	537060000	787150000	562170000	628200000	463980000	1425900000	695390000	546420000	418640000	-0.213705	-1.48031	0.206972	0.999198	0.684087	0.000348536
AT1G15120.1;AT1G15120.2;AT2G01090.2;AT2G01090.1	AT1G15120.1;AT1G15120.2	>AT1G15120.1 | Symbols: | Ubiquinol-cytochrome C reductase hinge protein | chr1:5203091-5203897 FORWARD LENGTH=69;>AT1G15120.2 | Symbols: | Ubiquinol-cytochrome C reductase hinge protein | chr1:5202648-5203950 FORWARD LENGTH=166	4	3	3	3	53.6	7.9832	69	0	15.687	-0.838151	0.813771	NaN	NaN	-0.838151	0.813771	NaN	NaN	NaN	NaN	0.43021	NaN	1.9432	NaN	NaN	NaN	NaN	8	109500000	193840000	79036000	13062000	30787000	70440000	38880000	15216000	40959000	63338000	4351900	7007200	76647000	0	-0.01219	-0.0248295	0.981589	0.999198	0.00807049	0.000348536
AT1G15130.1	AT1G15130.1	>AT1G15130.1 | Symbols: | Endosomal targeting BRO1-like domain-containing protein | chr1:5206217-5209848 REVERSE LENGTH=846	1	11	11	11	17.6	95.208	846	0	31.976	-0.199538	-0.316744	0.036585	-0.2209	-0.178175	-0.316744	0.036585	0.0679842	1.29103	NaN	0.73011	0.66957	0.8893	0.90827	0.28469	0.71115	NaN	24	41014000	50306000	112090000	81418000	82063000	97157000	83684000	63298000	104940000	75015000	62343000	22852000	19705000	15497000	-0.159899	-1.01417	0.363292	0.999198	0.439744	0.000348536
AT1G15140.1;AT1G15140.3;AT1G15140.2	AT1G15140.1;AT1G15140.3;AT1G15140.2	>AT1G15140.1 | Symbols: | FAD/NAD(P)-binding oxidoreductase | chr1:5210403-5212137 REVERSE LENGTH=295;>AT1G15140.3 | Symbols: | FAD/NAD(P)-binding oxidoreductase | chr1:5210642-5212137 REVERSE LENGTH=271;>AT1G15140.2 | Symbols: | FAD/NAD(P)-binding oxid	3	11	11	11	40.7	31.923	295	0	178.99	-0.654227	-0.0191119	0.837584	-0.593441	-0.715012	-0.0191119	0.837584	1.80229	1.31226	-2.09795	0.49468	0.51953	1.105	0.54219	0.27777	0.23661	0.19337	70	1074600000	1829600000	1587000000	1012000000	1023000000	1335400000	1342300000	972140000	1218100000	457610000	1375600000	588180000	579360000	261940000	0.0547483	0.168656	0.873586	0.999198	0.0586946	0.000348536
AT3G16080.1;AT1G15250.1;AT1G52300.1	AT3G16080.1;AT1G15250.1;AT1G52300.1	>AT3G16080.1 | Symbols: | Zinc-binding ribosomal protein family protein | chr3:5454892-5455677 FORWARD LENGTH=95;>AT1G15250.1 | Symbols: | Zinc-binding ribosomal protein family protein | chr1:5248825-5249381 REVERSE LENGTH=95;>AT1G52300.1 | Symbols: | Z	3	8	8	8	47.4	10.771	95	0	35.541	0.156493	-0.0167164	-0.117562	0.16633	0.146655	-0.0167164	-0.117562	-0.372952	-0.0788831	-0.143819	0.91893	0.87308	1.1034	0.95359	0.6831	1.0117	0.84649	42	587260000	639020000	134920000	118500000	422680000	467070000	462660000	298800000	154140000	145070000	388080000	261300000	85359000	57084000	0.00740468	0.0489856	0.963088	0.999198	0.016334	0.000348536
AT1G15270.1;AT3G16040.1	AT1G15270.1;AT3G16040.1	>AT1G15270.1 | Symbols: | Translation machinery associated TMA7 | chr1:5250833-5252020 REVERSE LENGTH=64;>AT3G16040.1 | Symbols: | Translation machinery associated TMA7 | chr3:5443202-5443810 FORWARD LENGTH=64	2	2	2	2	32.8	6.978	64	0	29.771	1.42277	NaN	-0.320889	1.42277	NaN	NaN	-0.320889	0.689008	0.670911	NaN	NaN	2.1607	NaN	1.1491	0.46842	0.56446	NaN	14	0	0	48292000	49692000	12172000	37074000	82519000	73374000	107700000	42607000	30957000	19556000	0	0	0.550941	1.07202	0.35436	0.999198	0.450555	0.000348536
AT1G15290.1	AT1G15290.1	>AT1G15290.1 | Symbols: | Tetratricopeptide repeat (TPR)-like superfamily protein | chr1:5257327-5264814 REVERSE LENGTH=1608	1	7	3	3	4.5	177.63	1608	0	12.749	0.742265	0.146395	NaN	0.742265	NaN	0.146395	NaN	NaN	NaN	NaN	NaN	1.3915	1.2173	NaN	NaN	NaN	NaN	5	8685700	19402000	16607000	24937000	29552000	25237000	0	0	0	0	0	0	0	0	0.44433	1.74199	0.169659	0.999198	0.770423	0.000348536
AT1G15340.1;AT1G15340.2	AT1G15340.1;AT1G15340.2	>AT1G15340.1 | Symbols: MBD10 | methyl-CPG-binding domain 10 | chr1:5275895-5277474 REVERSE LENGTH=384;>AT1G15340.2 | Symbols: MBD10 | methyl-CPG-binding domain 10 | chr1:5275895-5277474 REVERSE LENGTH=332	2	12	12	11	37.8	42.357	384	0	152.03	-0.177654	0.224534	0.330393	-0.251573	-0.103736	0.224534	0.330393	-0.00863036	NaN	NaN	0.72044	0.61503	1.2443	0.70636	NaN	0.76746	NaN	15	127790000	163460000	136450000	88582000	124290000	109010000	56296000	41892000	120540000	78951000	0	0	33660000	4109700	0.125757	0.715706	0.510545	0.999198	0.291966	0.000348536
AT1G15390.1	AT1G15390.1	>AT1G15390.1 | Symbols: PDF1A, ATDEF1 | peptide deformylase 1A | chr1:5294653-5295625 FORWARD LENGTH=269	1	4	4	4	18.6	29.995	269	0	34.374	0.250355	0.136585	0.129608	NaN	0.250355	0.136585	0.129608	0.127589	NaN	0.0760118	0.97313	NaN	1.1825	0.88643	NaN	0.80217	0.85226	10	36197000	37251000	18136000	10218000	50777000	34214000	15405000	17595000	165840000	137750000	44477000	21726000	132290000	109560000	0.172183	1.19905	0.291426	0.999198	0.535472	0.000348536
AT1G15690.1;AT1G15690.2	AT1G15690.1;AT1G15690.2	>AT1G15690.1 | Symbols: AVP1, ATAVP3, AVP-3, AtVHP1;1 | Inorganic H pyrophosphatase family protein | chr1:5399115-5402185 FORWARD LENGTH=770;>AT1G15690.2 | Symbols: AVP1, ATAVP3, AVP-3, AtVHP1;1 | Inorganic H pyrophosphatase family protein | chr1:5399115-5	2	21	21	21	25.5	80.819	770	0	323.31	-0.338388	0.0746424	0.459814	-0.38513	-0.291645	0.0746424	0.459814	0.565481	0.351351	-1.09025	0.68636	0.63799	1.1655	0.71652	0.46746	0.50918	0.45629	306	6389300000	7912800000	8256500000	6024600000	6221800000	7014000000	6421700000	4903900000	5907300000	3438500000	9703800000	5368900000	4976200000	3189900000	0.0653563	0.310813	0.770203	0.999198	0.113395	0.000348536
AT1G15710.1	AT1G15710.1	>AT1G15710.1 | Symbols: | prephenate dehydrogenase family protein | chr1:5404505-5405581 FORWARD LENGTH=358	1	4	4	4	17.3	40.633	358	0	9.467	NaN	NaN	0.307394	NaN	NaN	NaN	0.307394	0.420492	-1.06475	NaN	NaN	NaN	NaN	0.76835	1.3946	0.61742	NaN	7	10522000	13939000	12277000	4313900	22569000	24219000	42544000	28078000	44273000	26789000	146440000	283160000	12966000	12599000	0.307394	0.926243	0.438603	0.999198	0.357928	0.000348536
AT1G15750.4;AT1G15750.3;AT1G15750.2;AT1G15750.1	AT1G15750.4;AT1G15750.3;AT1G15750.2;AT1G15750.1	>AT1G15750.4 | Symbols: WSIP1, TPL | Transducin family protein / WD-40 repeat family protein | chr1:5415086-5420359 REVERSE LENGTH=1131;>AT1G15750.3 | Symbols: WSIP1, TPL | Transducin family protein / WD-40 repeat family protein | chr1:5415086-5420359 REVE	4	11	3	2	10.8	124.3	1131	0	5.4907	0.5007	0.262313	-0.0899048	0.5007	NaN	0.262313	-0.0899048	NaN	0.076037	NaN	NaN	1.1102	1.3316	0.97992	0.61187	NaN	NaN	12	0	0	24088000	35967000	27454000	29919000	71431000	75420000	31720000	25550000	56117000	30683000	0	0	0.224369	1.22805	0.281401	0.999198	0.550674	0.000348536
AT1G15820.1	AT1G15820.1	>AT1G15820.1 | Symbols: LHCB6, CP24 | light harvesting complex photosystem II subunit 6 | chr1:5446685-5447676 REVERSE LENGTH=258	1	18	18	17	56.2	27.522	258	0	323.31	-0.263727	-0.0320937	0.526016	-0.309628	-0.217826	-0.0320937	0.526016	0.317894	0.244617	0.164658	0.66443	0.65216	1.0484	0.68074	0.54325	0.67347	1.1401	294	11540000000	16579000000	18139000000	11647000000	14809000000	15434000000	14201000000	10434000000	16188000000	6255500000	32624000000	10600000000	20907000000	11436000000	0.0767318	0.361524	0.734509	0.999198	0.134003	0.000348536
AT1G15930.2;AT1G15930.1	AT1G15930.2;AT1G15930.1	>AT1G15930.2 | Symbols: | Ribosomal protein L7Ae/L30e/S12e/Gadd45 family protein | chr1:5471702-5472741 FORWARD LENGTH=144;>AT1G15930.1 | Symbols: | Ribosomal protein L7Ae/L30e/S12e/Gadd45 family protein | chr1:5471702-5472741 FORWARD LENGTH=144	2	8	5	5	77.1	15.377	144	0	300.65	-0.27138	0.304394	0.43776	-0.583722	0.0409626	0.304394	0.43776	0.402989	0.100871	-1.40943	0.8036	0.53342	1.3616	0.73271	0.55406	0.62125	0.32155	41	633760000	794720000	703360000	275190000	159030000	183180000	994500000	652740000	1253500000	484170000	2718900000	986290000	1099700000	412670000	0.156925	0.769614	0.481008	0.999198	0.317847	0.000348536
AT1G15950.2;AT1G15950.1	AT1G15950.2;AT1G15950.1	>AT1G15950.2 | Symbols: CCR1, IRX4, ATCCR1 | cinnamoyl coa reductase 1 | chr1:5478855-5481949 FORWARD LENGTH=337;>AT1G15950.1 | Symbols: CCR1, IRX4, ATCCR1 | cinnamoyl coa reductase 1 | chr1:5478855-5481915 FORWARD LENGTH=344	2	7	7	7	25.5	37.186	337	0	26.224	NaN	0.289834	0.657081	NaN	NaN	0.289834	0.657081	0.205264	0.33559	NaN	NaN	NaN	1.3729	0.60884	0.52591	0.72735	NaN	8	0	0	37249000	10980000	72417000	61235000	30923000	23588000	72270000	49538000	92745000	48193000	22175000	5609300	0.473458	2.1446	0.111321	0.999198	0.953423	0.000348536
AT1G15980.1	AT1G15980.1	>AT1G15980.1 | Symbols: NDF1, NDH48 | NDH-dependent cyclic electron flow 1 | chr1:5489314-5491199 FORWARD LENGTH=461	1	15	15	15	42.7	51.022	461	0	249.57	-0.289553	-0.125919	0.205247	-0.142146	-0.436959	-0.125919	0.205247	0.239328	0.589312	-1.11685	0.58954	0.70294	1.0031	0.80741	0.39602	0.72062	0.37144	108	585260000	1029100000	1306500000	844870000	1203300000	1197100000	1103200000	741400000	721950000	406620000	1432800000	662380000	1372800000	520750000	-0.0700749	-0.407241	0.702989	0.999198	0.153051	0.000348536
AT1G16080.1	AT1G16080.1	>AT1G16080.1 | Symbols: | unknown protein;LOCATED IN: apoplast, chloroplast stroma, chloroplast, chloroplast envelope;EXPRESSED IN: 23 plant structures;EXPRESSED DURING: 14 growth stages;Has 81 Blast hits to 81 proteins in 28 species: Archae - 0;Bact	1	18	18	18	60.7	34.13	313	0	323.31	-0.170169	-0.0244432	0.298832	-0.183245	-0.157093	-0.0244432	0.298832	0.414653	0.545445	-0.305699	0.71798	0.71458	1.0916	0.79183	0.42493	0.60347	0.68216	174	1424000000	2363900000	2955900000	1646000000	1892800000	2096600000	2494700000	1697400000	5024700000	2371400000	2871100000	1442400000	2517100000	1557500000	0.03474	0.205046	0.846733	0.999198	0.0722535	0.000348536
AT1G16240.3;AT1G16240.2;AT1G16240.1	AT1G16240.3;AT1G16240.2;AT1G16240.1	>AT1G16240.3 | Symbols: SYP51, ATSYP51 | syntaxin of plants 51 | chr1:5555193-5556340 REVERSE LENGTH=228;>AT1G16240.2 | Symbols: SYP51, ATSYP51 | syntaxin of plants 51 | chr1:5555183-5556340 REVERSE LENGTH=232;>AT1G16240.1 | Symbols: SYP51, ATSYP51 | synta	3	6	6	6	38.6	25.523	228	0	33.073	-0.164044	0.13829	-0.297015	-0.164044	NaN	0.13829	-0.297015	-0.375401	NaN	NaN	NaN	0.70187	1.2786	1.1963	NaN	0.99904	NaN	12	22651000	35290000	79704000	78186000	33509000	35243000	69328000	171110000	59181000	49359000	0	0	0	0	-0.10759	-0.648701	0.549039	0.999198	0.260397	0.000348536
AT1G16350.1;AT1G79470.1	AT1G16350.1	>AT1G16350.1 | Symbols: | Aldolase-type TIM barrel family protein | chr1:5590951-5592872 FORWARD LENGTH=502	2	14	14	14	33.7	54.051	502	0	112.43	-0.57875	-0.0646157	0.711771	-0.258667	-0.898834	-0.0646157	0.711771	-0.288299	1.59118	NaN	0.48006	0.68229	1.0581	0.55351	0.24074	0.99007	NaN	29	55217000	111360000	297140000	199210000	259740000	280200000	141590000	94839000	172440000	148910000	384400000	105520000	137510000	36240000	0.0228018	0.0785443	0.94086	0.999198	0.0264749	0.000348536
AT1G16460.4;AT1G16460.3;AT1G16460.1;AT1G16460.2	AT1G16460.4;AT1G16460.3;AT1G16460.1;AT1G16460.2	>AT1G16460.4 | Symbols: RDH2 | rhodanese homologue 2 | chr1:5619848-5621981 REVERSE LENGTH=318;>AT1G16460.3 | Symbols: ATRDH2, ATMST2, MST2, ST2, STR2, RDH2 | rhodanese homologue 2 | chr1:5619848-5621981 REVERSE LENGTH=318;>AT1G16460.1 | Symbols: ATRDH2, A	4	7	7	7	39.6	34.717	318	0	98.438	-0.0621636	-0.266021	0.236639	-0.307019	0.182692	-0.266021	0.236639	0.736172	NaN	NaN	0.92653	0.66986	0.87871	0.78018	NaN	0.48425	NaN	13	113730000	115210000	63942000	60248000	46582000	35344000	29479000	29651000	59859000	22191000	0	0	0	0	-0.0305151	-0.177169	0.867284	0.999198	0.0618384	0.000348536
AT1G79210.3;AT1G79210.2;AT1G79210.1;AT1G16470.2;AT1G16470.1	AT1G79210.3;AT1G79210.2;AT1G79210.1;AT1G16470.2;AT1G16470.1	>AT1G79210.3 | Symbols: | N-terminal nucleophile aminohydrolases (Ntn hydrolases) superfamily protein | chr1:29796286-29798240 REVERSE LENGTH=235;>AT1G79210.2 | Symbols: | N-terminal nucleophile aminohydrolases (Ntn hydrolases) superfamily protein | chr1	5	11	11	11	61.7	25.733	235	0	237.08	-0.0806823	-0.13649	1.49236	-0.176577	0.015212	-0.13649	1.49236	-0.300768	NaN	NaN	0.82091	0.6527	1.008	0.34631	NaN	1.1042	NaN	34	164770000	398150000	475440000	223380000	320780000	324640000	472020000	269220000	335170000	75074000	0	0	0	0	0.425064	1.09641	0.32958	0.999198	0.482039	0.000348536
AT1G16560.3;AT1G16560.2;AT1G16560.1	AT1G16560.3;AT1G16560.2;AT1G16560.1	>AT1G16560.3 | Symbols: | Per1-like family protein | chr1:5668945-5670343 FORWARD LENGTH=342;>AT1G16560.2 | Symbols: | Per1-like family protein | chr1:5668945-5670343 FORWARD LENGTH=342;>AT1G16560.1 | Symbols: | Per1-like family protein | chr1:5668945-5	3	1	1	1	2.6	39.374	342	0.0058788	2.1618	0.063641	-0.342433	-0.209017	0.063641	NaN	-0.342433	-0.209017	NaN	0.0610292	NaN	NaN	0.84076	0.87584	1.0745	0.67939	NaN	NaN	12	0	0	37310000	31607000	32128000	25080000	40847000	43268000	48075000	46270000	169730000	102940000	43351000	41166000	-0.162603	-0.99977	0.36949	0.999198	0.432398	0.000348536
AT1G16720.1	AT1G16720.1	>AT1G16720.1 | Symbols: HCF173 | high chlorophyll fluorescence phenotype 173 | chr1:5723161-5726248 FORWARD LENGTH=598	1	24	24	24	53.8	65.708	598	0	323.31	0.108723	-0.052087	-0.0762854	0.184217	0.0332292	-0.052087	-0.0762854	-0.136585	0.27652	-0.00287385	0.89075	0.87314	1.0627	0.98	0.55158	0.85681	0.80581	99	517090000	650870000	1017600000	955240000	967900000	1198700000	781970000	716610000	588890000	468080000	407060000	181700000	570990000	342620000	-0.0065498	-0.0447089	0.966308	0.999198	0.0148845	0.000348536
AT1G16820.2;AT1G16820.1	AT1G16820.2;AT1G16820.1	>AT1G16820.2 | Symbols: | vacuolar ATP synthase catalytic subunit-related / V-ATPase-related / vacuolar proton pump-related | chr1:5757199-5758202 REVERSE LENGTH=66;>AT1G16820.1 | Symbols: | vacuolar ATP synthase catalytic subunit-related / V-ATPase-rela	2	1	1	1	22.7	7.3872	66	0	74.029	-0.00458346	-0.768518	NaN	-0.39388	0.384713	-0.768518	NaN	NaN	NaN	NaN	1.0148	0.59718	0.63716	NaN	NaN	NaN	NaN	10	78501000	75012000	50025000	47951000	22796000	14922000	0	0	70057000	55396000	179670000	100710000	67677000	79336000	-0.386551	-1.34987	0.260524	0.999198	0.584153	0.000348536
AT1G16880.1;AT1G16880.2	AT1G16880.1;AT1G16880.2	>AT1G16880.1 | Symbols: | uridylyltransferase-related | chr1:5773796-5776125 FORWARD LENGTH=290;>AT1G16880.2 | Symbols: | uridylyltransferase-related | chr1:5773796-5775272 FORWARD LENGTH=213	2	12	12	12	50.7	31.294	290	0	323.31	-0.506066	-0.124	0.412846	-0.444557	-0.567575	-0.124	0.412846	-0.490775	0.876572	-1.03466	0.55391	0.58485	1.0179	0.69669	0.33185	1.0534	0.44938	145	1667800000	2860500000	3741200000	1995100000	2720300000	2676500000	3402000000	2265100000	3445300000	1674500000	5497200000	1876700000	4891400000	1258800000	-0.0724065	-0.316276	0.766323	0.999198	0.115588	0.000348536
AT1G16920.1	AT1G16920.1	>AT1G16920.1 | Symbols: RAB11, ATRABA1B, RABA1b | RAB GTPase homolog A1B | chr1:5787489-5789147 REVERSE LENGTH=216	1	7	3	3	37	24.02	216	0	5.9695	-0.522115	-0.19904	NaN	-0.522115	NaN	-0.19904	NaN	0.41473	NaN	NaN	NaN	0.55728	0.96495	NaN	NaN	0.6431	NaN	6	21513000	51536000	73581000	29384000	45899000	43215000	28748000	21328000	87245000	64303000	0	0	0	0	-0.360578	-1.67254	0.182858	0.999198	0.737886	0.000348536
AT1G17050.1;AT1G78510.2;AT1G78510.1	AT1G17050.1	>AT1G17050.1 | Symbols: SPS2 | solanesyl diphosphate synthase 2 | chr1:5829289-5831215 FORWARD LENGTH=417	3	7	7	7	28.1	46.044	417	0	194.85	0.0159047	-0.426044	0.2001	0.0549179	-0.0231085	-0.426044	0.2001	1.47774	1.29315	-1.7336	0.80452	0.82734	0.80969	0.85138	0.24705	0.29914	0.27234	27	14501000	17598000	176610000	131310000	134940000	118280000	127610000	101620000	174080000	56839000	258360000	99657000	50932000	12605000	-0.0700129	-0.370504	0.728266	0.999198	0.13771	0.000348536
AT1G17100.1	AT1G17100.1	>AT1G17100.1 | Symbols: | SOUL heme-binding family protein | chr1:5844766-5845539 FORWARD LENGTH=232	1	6	6	6	40.5	25.388	232	0	323.31	-0.225296	0.110764	0.449769	-0.166082	-0.284511	0.110764	0.449769	1.42271	0.539184	0.343578	0.63906	0.66249	1.2092	0.68052	0.40548	0.28873	1.1756	36	455790000	681930000	742680000	519780000	425360000	604230000	527040000	492570000	592290000	287580000	366070000	137250000	184990000	149070000	0.111746	0.578668	0.591324	0.999198	0.228174	0.000348536
AT1G17160.2;AT1G17160.1	AT1G17160.2;AT1G17160.1	>AT1G17160.2 | Symbols: | pfkB-like carbohydrate kinase family protein | chr1:5867678-5869175 FORWARD LENGTH=355;>AT1G17160.1 | Symbols: | pfkB-like carbohydrate kinase family protein | chr1:5867678-5869215 FORWARD LENGTH=379	2	4	4	4	21.1	37.676	355	0	35.109	NaN	-0.374748	0.0945259	NaN	NaN	-0.374748	0.0945259	0.617477	NaN	NaN	NaN	NaN	0.86937	0.93853	NaN	0.56103	NaN	7	3402600	4056800	26372000	26025000	50053000	51408000	47253000	42963000	139940000	96027000	39532000	5037700	0	0	-0.140111	-0.597083	0.58819	0.999198	0.230483	0.000348536
AT1G17220.1	AT1G17220.1	>AT1G17220.1 | Symbols: FUG1 | Translation initiation factor 2, small GTP-binding protein | chr1:5885383-5890165 FORWARD LENGTH=1026	1	27	27	27	36.6	109.75	1026	0	253.06	0.275827	-0.0210868	-0.312897	0.295488	0.256165	-0.0210868	-0.312897	1.42872	0.639355	-0.828281	0.98005	0.93709	1.0914	1.1564	0.42713	0.30336	0.40202	72	298570000	412520000	526180000	381100000	354640000	407760000	367200000	257360000	583870000	116140000	357660000	91355000	398170000	142220000	-0.0193859	-0.106503	0.919893	0.999198	0.0362625	0.000348536
AT1G17290.1	AT1G17290.1	>AT1G17290.1 | Symbols: AlaAT1 | alanine aminotransferas | chr1:5922771-5926093 FORWARD LENGTH=543	1	24	24	16	52.3	59.82	543	0	323.31	0.167362	0.166972	0.0955429	0.210264	0.124461	0.166972	0.0955429	0.613851	0.0124463	0.283922	0.88991	0.96962	1.2338	0.89205	0.61896	0.53337	1.0904	304	2962000000	3500300000	3458300000	3200200000	2706900000	3006100000	3272000000	2914000000	3247200000	1643200000	5422200000	2903400000	1071700000	889900000	0.143293	1.00868	0.365642	0.999198	0.436944	0.000348536
AT1G17420.1	AT1G17420.1	>AT1G17420.1 | Symbols: LOX3 | lipoxygenase 3 | chr1:5977512-5981384 FORWARD LENGTH=919	1	10	10	7	17.2	103.72	919	0	83.748	NaN	0.0647449	0.952825	NaN	NaN	0.0647449	0.952825	NaN	NaN	NaN	NaN	NaN	1.1571	0.50666	NaN	NaN	NaN	13	0	0	0	15870000	8299800	55503000	88941000	42536000	6961500	1475700	0	0	0	0	0.508785	1.63188	0.191106	0.999198	0.718726	0.000348536
AT1G17470.2;AT1G17470.1;AT1G72660.3;AT1G72660.2;AT1G72660.1	AT1G17470.2;AT1G17470.1	>AT1G17470.2 | Symbols: ATDRG1, ATDRG, DRG1 | developmentally regulated G-protein 1 | chr1:6003442-6006155 FORWARD LENGTH=399;>AT1G17470.1 | Symbols: ATDRG1, ATDRG, DRG1 | developmentally regulated G-protein 1 | chr1:6003442-6006155 FORWARD LENGTH=399	5	9	9	9	33.8	44.639	399	0	48.011	0.705593	0.223793	-1.82167	0.734829	0.676358	0.223793	-1.82167	0.985159	1.75064	NaN	1.34	1.377	1.3075	3.4744	0.20207	0.43632	NaN	4	32970000	41432000	99179000	207830000	69789000	64391000	26987000	90101000	26847000	12216000	49582000	12170000	17988000	9006900	-0.297428	-0.548124	0.6104	0.999198	0.214386	0.000348536
AT1G17620.1	AT1G17620.1	>AT1G17620.1 | Symbols: | Late embryogenesis abundant (LEA) hydroxyproline-rich glycoprotein family | chr1:6062313-6063107 FORWARD LENGTH=264	1	2	2	2	13.6	28.288	264	0	31.845	-1.33694	-0.429751	NaN	-1.33694	NaN	-0.429751	NaN	NaN	NaN	NaN	NaN	0.31802	0.82207	NaN	NaN	NaN	NaN	6	7350800	41713000	42786000	10236000	31845000	19307000	12135000	4226700	0	0	0	0	0	0	-0.883344	-2.7969	0.0594916	0.999198	1.22554	0.000348536
AT1G17650.1	AT1G17650.1	>AT1G17650.1 | Symbols: GLYR2, GR2 | glyoxylate reductase 2 | chr1:6069594-6071964 REVERSE LENGTH=358	1	11	11	11	51.1	37.781	358	0	299.76	0.0824527	-0.187806	0.706041	0.115832	0.0490731	-0.187806	0.706041	1.72695	1.74425	-1.94809	0.84483	0.86282	0.99335	0.61506	0.18589	0.27173	0.21662	36	171420000	284150000	219870000	149700000	271510000	280440000	373940000	288970000	377890000	95964000	414620000	78539000	711910000	267440000	0.200229	0.878395	0.425358	0.999198	0.371245	0.000348536
AT1G17840.1	AT1G17840.1	>AT1G17840.1 | Symbols: WBC11, ABCG11, DSO, COF1, ATWBC11 | white-brown complex homolog protein 11 | chr1:6142870-6145894 FORWARD LENGTH=703	1	3	2	2	5.5	78.412	703	0	80.228	NaN	-0.172181	NaN	NaN	NaN	-0.172181	NaN	1.23135	NaN	NaN	NaN	NaN	1.0189	NaN	NaN	0.3615	NaN	12	0	0	21708000	10333000	43472000	41464000	24458000	22915000	166120000	46529000	0	0	0	0	-0.172181	-0.518817	0.648295	0.999198	0.188227	0.000348536
AT1G17860.1	AT1G17860.1	>AT1G17860.1 | Symbols: | Kunitz family trypsin and protease inhibitor protein | chr1:6149343-6149933 FORWARD LENGTH=196	1	6	6	6	36.7	22.081	196	0	70.29	-0.996455	-0.113286	0.649435	NaN	-0.996455	-0.113286	0.649435	NaN	NaN	NaN	0.39653	NaN	1.0204	0.73873	NaN	NaN	NaN	10	37954000	106120000	40811000	30661000	111590000	121640000	75212000	53578000	129190000	28462000	0	0	0	0	-0.153436	-0.436851	0.682937	0.999198	0.165619	0.000348536
AT1G17880.1	AT1G17880.1	>AT1G17880.1 | Symbols: BTF3, ATBTF3 | basic transcription factor 3 | chr1:6152572-6153425 REVERSE LENGTH=165	1	10	10	7	67.9	17.946	165	0	323.31	-0.189	0.0792927	0.187658	-0.358436	-0.0195652	0.0792927	0.187658	0.399616	0.54924	-1.9981	0.83382	0.63161	1.1525	0.83759	0.40959	0.65213	0.25375	67	1023300000	1234700000	1094900000	853620000	863830000	874970000	966830000	895880000	174940000	95816000	934440000	370850000	1565900000	1014400000	0.0259834	0.162229	0.87835	0.999198	0.0563322	0.000348536
AT1G17890.3;AT1G17890.2;AT1G17890.1;AT1G73250.1	AT1G17890.3;AT1G17890.2;AT1G17890.1	>AT1G17890.3 | Symbols: GER2 | NAD(P)-binding Rossmann-fold superfamily protein | chr1:6154478-6155440 REVERSE LENGTH=320;>AT1G17890.2 | Symbols: GER2 | NAD(P)-binding Rossmann-fold superfamily protein | chr1:6154478-6155440 REVERSE LENGTH=320;>AT1G17890.1	4	8	8	8	37.2	35.421	320	0	262.09	-0.679643	-0.0914637	0.145158	-0.679643	NaN	-0.0914637	0.145158	0.072938	NaN	NaN	NaN	0.50356	0.98335	0.87319	NaN	0.80871	NaN	21	8324800	22631000	240650000	94345000	160140000	138680000	108040000	64927000	110990000	103330000	47857000	30622000	0	0	-0.208649	-0.958138	0.387921	0.999198	0.411257	0.000348536
AT1G18060.1	AT1G18060.1	>AT1G18060.1 | Symbols: | unknown protein;INVOLVED IN: biological_process unknown;LOCATED IN: chloroplast;EXPRESSED IN: 22 plant structures;EXPRESSED DURING: 13 growth stages;Has 74 Blast hits to 74 proteins in 29 species: Archae - 0;Bacteria - 19;	1	8	8	8	36.7	25.198	226	0	70.937	-0.678731	0.0346383	0.233973	-0.680636	-0.676826	0.0346383	0.233973	1.81527	1.97784	-1.15043	0.50012	0.53837	1.1566	0.81101	0.1758	0.24685	0.34138	27	18530000	31906000	21989000	15372000	43397000	51333000	59058000	49651000	55324000	15978000	266990000	651110000	245360000	69461000	-0.136707	-0.582758	0.588799	0.999198	0.230033	0.000348536
AT1G18070.2;AT1G18070.1;AT1G18070.3	AT1G18070.2;AT1G18070.1;AT1G18070.3	>AT1G18070.2 | Symbols: | Translation elongation factor EF1A/initiation factor IF2gamma family protein | chr1:6214236-6218211 REVERSE LENGTH=532;>AT1G18070.1 | Symbols: | Translation elongation factor EF1A/initiation factor IF2gamma family protein | chr1	3	13	13	13	29.1	59.242	532	0	130.52	-0.797594	-0.0519972	0.53529	-0.955676	-0.639512	-0.0519972	0.53529	0.126518	0.231058	2.15267	0.52334	0.40896	1.0758	0.64361	0.56837	0.79554	3.5448	35	380600000	428150000	314590000	144960000	263210000	275580000	366380000	186680000	177770000	184440000	171590000	113250000	74341000	95410000	-0.104767	-0.353255	0.740279	0.999198	0.130605	0.000348536
AT1G18080.1	AT1G18080.1	>AT1G18080.1 | Symbols: ATARCA, RACK1A_AT, RACK1A | Transducin/WD40 repeat-like superfamily protein | chr1:6222325-6223901 FORWARD LENGTH=327	1	21	21	17	65.1	35.747	327	0	323.31	-0.0649879	0.114367	0.553998	-0.166163	0.0361869	0.114367	0.553998	0.0257203	0.228148	-0.760186	0.83789	0.66585	1.1805	0.63899	0.52095	0.79915	0.56701	171	2181500000	2705000000	1858000000	1275800000	1725800000	1992100000	1666200000	1273900000	2340600000	1673400000	3296200000	1775500000	1405000000	614390000	0.201126	1.06919	0.34042	0.999198	0.467985	0.000348536
AT1G18170.1	AT1G18170.1	>AT1G18170.1 | Symbols: | FKBP-like peptidyl-prolyl cis-trans isomerase family protein | chr1:6254291-6255507 FORWARD LENGTH=247	1	7	7	7	36	26.529	247	0	146.43	-0.546292	0.0901759	1.50279	-0.796411	-0.296173	0.0901759	1.50279	0.153607	-0.207268	-0.47313	0.70919	0.50327	1.207	0.33932	0.68778	0.74624	0.72819	28	209030000	286260000	365000000	196500000	690870000	293730000	60115000	28270000	224600000	247500000	716690000	448390000	407540000	252150000	0.348892	0.805473	0.462078	0.999198	0.335285	0.000348536
AT1G18210.2;AT1G18210.1	AT1G18210.2;AT1G18210.1	>AT1G18210.2 | Symbols: | Calcium-binding EF-hand family protein | chr1:6268273-6268785 REVERSE LENGTH=170;>AT1G18210.1 | Symbols: | Calcium-binding EF-hand family protein | chr1:6268273-6268785 REVERSE LENGTH=170	2	11	11	11	82.4	18.35	170	0	323.31	0.00422068	-0.138156	-0.072586	0.0380147	-0.0295734	-0.138156	-0.072586	-0.00288247	0.158703	NaN	0.84494	0.8323	1.0219	1.0844	0.6287	0.86753	NaN	55	195220000	198110000	364430000	300430000	320730000	322060000	395440000	388520000	464850000	242910000	762000000	1140900000	117520000	10594000	-0.0688403	-0.478539	0.655223	0.999198	0.183611	0.000348536
AT1G18270.1;AT1G18270.2;AT1G18270.3	AT1G18270.1;AT1G18270.2;AT1G18270.3	>AT1G18270.1 | Symbols: | ketose-bisphosphate aldolase class-II family protein | chr1:6283634-6293772 REVERSE LENGTH=1373;>AT1G18270.2 | Symbols: | ketose-bisphosphate aldolase class-II family protein | chr1:6283634-6293772 REVERSE LENGTH=1374;>AT1G18270	3	17	17	17	19.4	147.04	1373	0	158.35	0.0741677	-0.211782	-0.304277	0.124725	0.0236102	-0.211782	-0.304277	0.30308	NaN	NaN	0.85264	0.90221	0.91875	1.179	NaN	0.71089	NaN	30	76156000	104150000	159780000	138160000	168040000	159190000	124850000	209450000	170500000	129750000	0	0	0	0	-0.147297	-0.91606	0.407324	0.999198	0.39006	0.000348536
AT1G18450.1	AT1G18450.1	>AT1G18450.1 | Symbols: ATARP4, ARP4 | actin-related protein 4 | chr1:6348199-6351766 FORWARD LENGTH=441	1	3	3	3	10.7	48.936	441	0	22.058	-0.734324	NaN	0.949032	-1.14172	-0.326932	NaN	0.949032	NaN	NaN	NaN	0.64806	0.38622	NaN	0.50484	NaN	NaN	NaN	3	55014000	72608000	29166000	20697000	0	2243800	28191000	12931000	3356600	9050100	0	0	0	0	0.107354	0.215223	0.841965	0.999198	0.0747062	0.000348536
AT1G18500.1	AT1G18500.1	>AT1G18500.1 | Symbols: MAML-4, IPMS1 | methylthioalkylmalate synthase-like 4 | chr1:6369347-6372861 FORWARD LENGTH=631	1	17	17	5	37.2	68.675	631	0	222.86	0.103556	-0.224402	-0.258579	0.0304067	0.176706	-0.224402	-0.258579	0.145717	-0.128689	NaN	0.92216	0.82234	0.96708	1.1587	0.75143	0.83108	NaN	35	137090000	165040000	310360000	203800000	174460000	209340000	133410000	115830000	110320000	94351000	223450000	161620000	10201000	951180	-0.126475	-0.78413	0.473276	0.999198	0.324886	0.000348536
AT1G18540.1	AT1G18540.1	>AT1G18540.1 | Symbols: | Ribosomal protein L6 family protein | chr1:6377448-6378548 REVERSE LENGTH=233	1	19	8	8	65.7	26.152	233	0	23.93	0.215614	0.0588013	-0.0779266	0.0432046	0.388024	0.0588013	-0.0779266	-0.157303	0.0684077	0.34153	1.0245	0.85977	1.1551	1.0535	0.57727	0.8988	0.89281	55	899430000	1186000000	707640000	695490000	700830000	809390000	1290100000	780020000	1123300000	1058100000	1980000000	1115900000	1795600000	1552600000	0.0654963	0.429915	0.687607	0.999198	0.16266	0.000348536
AT1G18590.1	AT1G18590.1	>AT1G18590.1 | Symbols: SOT17, ATSOT17, ATST5C | sulfotransferase 17 | chr1:6398634-6399674 FORWARD LENGTH=346	1	12	10	9	50.3	39.912	346	0	182.2	-0.867681	-0.339601	1.18515	-1.06981	-0.665546	-0.339601	1.18515	0.799069	NaN	-1.07379	0.5307	0.38554	0.8102	0.44056	NaN	0.50583	0.37941	11	49853000	86704000	253480000	101560000	179360000	150020000	73608000	24220000	122120000	66000000	29493000	3758700	287930000	77788000	-0.00737847	-0.0167878	0.987344	0.999198	0.00553132	0.000348536
AT1G19130.1	AT1G19130.1	>AT1G19130.1 | Symbols: | CONTAINS InterPro DOMAIN/s: Protein of unknown function DUF985 (InterPro:IPR009327), RmlC-like jelly roll fold (InterPro:IPR014710);Has 1465 Blast hits to 1465 proteins in 584 species: Archae - 10;Bacteria - 1038;Metazoa - 19;	1	5	5	5	50.5	21.64	192	0	50.01	-0.285056	0.0305479	-0.0294175	-0.285056	NaN	0.0305479	-0.0294175	NaN	NaN	NaN	NaN	0.64024	1.1387	1.0101	NaN	NaN	NaN	11	0	0	103230000	69618000	109480000	143430000	97199000	56300000	27836000	7103400	0	0	0	0	-0.0946417	-0.608339	0.573159	0.999198	0.241725	0.000348536
AT1G19150.1	AT1G19150.1	>AT1G19150.1 | Symbols: LHCA6, LHCA2*1 | photosystem I light harvesting complex gene 6 | chr1:6612806-6613799 FORWARD LENGTH=270	1	4	4	4	18.9	29.939	270	0	24.206	-2.08792	-0.105318	2.08003	-2.08792	NaN	-0.105318	2.08003	-0.36233	0.772653	NaN	NaN	0.19346	1.0513	0.21718	0.40727	0.95791	NaN	36	20647000	147620000	386980000	101890000	330160000	337200000	294410000	68569000	622530000	415200000	362170000	99961000	104000000	6520100	-0.037736	-0.045674	0.965581	0.999198	0.0152112	0.000348536
AT1G19450.1	AT1G19450.1	>AT1G19450.1 | Symbols: | Major facilitator superfamily protein | chr1:6731671-6734633 REVERSE LENGTH=488	1	2	1	1	5.1	52.787	488	0.00023041	4.0552	NaN	NaN	NaN	NaN	NaN	NaN	NaN	NaN	0.216485	-0.344337	NaN	NaN	NaN	NaN	0.53202	NaN	0.62401	8	0	0	0	0	0	0	0	0	96825000	58942000	103450000	55797000	133980000	88178000	NaN	NaN	NaN	NaN	NaN	NaN
AT1G19570.1;AT1G19570.2;AT1G19550.1	AT1G19570.1;AT1G19570.2	>AT1G19570.1 | Symbols: DHAR1, ATDHAR1, DHAR5 | dehydroascorbate reductase | chr1:6773462-6774413 REVERSE LENGTH=213;>AT1G19570.2 | Symbols: DHAR1, ATDHAR1, DHAR5 | dehydroascorbate reductase | chr1:6773462-6774413 REVERSE LENGTH=212	3	17	17	17	90.6	23.641	213	0	323.31	-0.696241	0.0457225	0.690917	-0.61405	-0.778432	0.0457225	0.690917	0.78205	0.765008	-0.0685136	0.47838	0.49492	1.1782	0.55412	0.358	0.44771	0.99579	151	1085200000	1685700000	2771600000	1745500000	2123000000	2459100000	2303500000	1669800000	4113300000	3394200000	5691600000	1811800000	2506000000	1963800000	0.0134661	0.044066	0.966792	0.999198	0.014667	0.000348536
AT1G19580.1;AT1G19580.2	AT1G19580.1;AT1G19580.2	>AT1G19580.1 | Symbols: GAMMA CA1 | gamma carbonic anhydrase 1 | chr1:6774937-6777092 FORWARD LENGTH=275;>AT1G19580.2 | Symbols: GAMMA CA1 | gamma carbonic anhydrase 1 | chr1:6774937-6776845 FORWARD LENGTH=220	2	8	6	6	45.8	29.971	275	0	147.97	-0.344517	0.412944	-0.389457	-0.318992	-0.370042	0.412944	-0.389457	NaN	NaN	NaN	0.61879	0.68554	1.4388	1.2546	NaN	NaN	NaN	18	79202000	142540000	107230000	102870000	102700000	111000000	58527000	61134000	0	0	0	0	0	0	-0.10701	-0.474254	0.658043	0.999198	0.181746	0.000348536
AT1G19670.1	AT1G19670.1	>AT1G19670.1 | Symbols: ATCLH1, CORI1, ATHCOR1, CLH1 | chlorophyllase 1 | chr1:6803796-6804923 REVERSE LENGTH=324	1	7	7	7	39.5	34.854	324	0	166.72	-0.229294	-0.181804	0.900664	-0.71596	0.257373	-0.181804	0.900664	1.54582	2.13638	NaN	0.95334	0.49644	0.98437	0.5018	0.14064	0.20042	NaN	21	125930000	268460000	327360000	121190000	237240000	195640000	194900000	87478000	353330000	70643000	629440000	78243000	0	0	0.163189	0.56919	0.597203	0.999198	0.223878	0.000348536
AT4G38920.1;AT4G34720.1;AT2G16510.1;AT1G19910.1;AT1G75630.1;AT1G75630.2	AT4G38920.1;AT4G34720.1;AT2G16510.1;AT1G19910.1;AT1G75630.1;AT1G75630.2	>AT4G38920.1 | Symbols: AVA-P3, ATVHA-C3, VHA-C3 | vacuolar-type H(+)-ATPase C3 | chr4:18147330-18148853 FORWARD LENGTH=164;>AT4G34720.1 | Symbols: AVA-P1, VHA-C1, ATVHA-C1 | ATPase, F0/V0 complex, subunit C protein | chr4:16568223-16569165 REVERSE LENGTH=	6	1	1	1	11	16.571	164	0	67.4	-1.42545	-0.0475471	1.67415	-1.31305	-1.53784	-0.0475471	1.67415	3.44867	2.69068	-3.52914	0.29103	0.3149	1.0795	0.29335	0.087207	0.07496	0.09085	74	826390000	2668200000	2437300000	738470000	2049600000	2023700000	1889500000	569150000	535620000	40321000	1132900000	80217000	964040000	91546000	0.0670536	0.107698	0.918999	0.999198	0.0366852	0.000348536
AT1G19920.1	AT1G19920.1	>AT1G19920.1 | Symbols: APS2, ASA1 | Pseudouridine synthase/archaeosine transglycosylase-like family protein | chr1:6914835-6916657 REVERSE LENGTH=476	1	14	11	10	35.5	53.638	476	0	24.371	0.104063	0.00144204	-0.180784	-0.150833	0.358959	0.00144204	-0.180784	-0.229834	-0.312665	NaN	1.0149	0.69635	1.1091	1.0153	0.81242	0.95332	NaN	24	47588000	43976000	54752000	43694000	76546000	72300000	26925000	27353000	241960000	199430000	69790000	54373000	14066000	11668000	-0.0250932	-0.165125	0.876203	0.999198	0.0573953	0.000348536
AT1G20010.1	AT1G20010.1	>AT1G20010.1 | Symbols: TUB5 | tubulin beta-5 chain | chr1:6938033-6940481 REVERSE LENGTH=449	1	23	9	6	68.4	50.342	449	0	323.31	0.129279	-0.0287784	-0.0764222	0.143524	0.115033	-0.0287784	-0.0764222	0.279144	0.383548	0.342668	0.9028	0.91128	1.0836	0.98928	0.49663	0.70343	1.1243	197	1441300000	1830700000	2683000000	2258100000	2067400000	2164700000	2717300000	2824800000	1566600000	1093100000	1932500000	1017700000	347280000	387120000	0.008026	0.0544993	0.958938	0.999198	0.0182095	0.000348536
AT1G20020.1;AT1G20020.2;AT1G20020.3	AT1G20020.1;AT1G20020.2;AT1G20020.3	>AT1G20020.1 | Symbols: ATLFNR2, FNR2 | ferredoxin-NADP(+)-oxidoreductase 2 | chr1:6942851-6944868 FORWARD LENGTH=369;>AT1G20020.2 | Symbols: ATLFNR2 | ferredoxin-NADP(+)-oxidoreductase 2 | chr1:6942851-6944868 FORWARD LENGTH=350;>AT1G20020.3 | Symbols: AT	3	25	21	21	65.6	41.168	369	0	323.31	-0.210313	-0.0118934	0.404	-0.146515	-0.27411	-0.0118934	0.404	-0.0486547	0.0835081	-0.2041	0.66348	0.71713	1.0779	0.72915	0.58162	0.81427	0.74466	444	10129000000	12128000000	13567000000	11375000000	11636000000	12208000000	11675000000	10591000000	16148000000	12107000000	23877000000	12241000000	12133000000	7094500000	0.0605979	0.324346	0.760607	0.999198	0.118839	0.000348536
AT1G20090.1;AT1G75840.1;AT4G35020.3;AT4G35020.2;AT4G35020.1	AT1G20090.1;AT1G75840.1;AT4G35020.3;AT4G35020.2;AT4G35020.1	>AT1G20090.1 | Symbols: ARAC4, ROP2, ATROP2, ATRAC4 | RHO-related protein from plants 2 | chr1:6967223-6968603 FORWARD LENGTH=195;>AT1G75840.1 | Symbols: ARAC5, ATGP3, ROP4, ATROP4 | RAC-like GTP binding protein 5 | chr1:28475964-28477377 FORWARD LENGTH=19	5	5	5	2	31.3	21.636	195	0	53.953	-1.15255	-0.133654	1.30686	-1.02459	-1.28051	-0.133654	1.30686	NaN	0.149329	-1.37996	0.3418	0.3984	1.0431	0.39555	0.61026	NaN	0.35428	24	51506000	127770000	324690000	165560000	171930000	175740000	231090000	125260000	6330300	5304600	164560000	91654000	121200000	53261000	0.00688507	0.0136953	0.989676	0.999198	0.00450716	0.000348536
AT1G20190.1	AT1G20190.1	>AT1G20190.1 | Symbols: ATEXPA11, EXP11, ATEXP11, ATHEXP ALPHA 1.14, EXPA11 | expansin 11 | chr1:6998762-6999710 REVERSE LENGTH=252	1	3	3	3	12.3	26.761	252	0	12.374	-1.41688	NaN	NaN	NaN	-1.41688	NaN	NaN	NaN	NaN	0.0732718	0.31567	NaN	NaN	NaN	NaN	NaN	0.90109	5	14078000	35263000	27942000	18716000	14319000	21519000	33438000	20963000	422330000	169630000	0	0	195750000	127200000	-1.41688	-4.26937	0.0371934	0.999198	1.42953	0.000348536
AT1G20200.1	AT1G20200.1	>AT1G20200.1 | Symbols: EMB2719, HAP15 | PAM domain (PCI/PINT associated module) protein | chr1:7001409-7004154 REVERSE LENGTH=488	1	20	20	10	52.3	55.582	488	0	316.2	-0.101019	0.133958	-0.15043	-0.143851	-0.0581875	0.133958	-0.15043	0.497792	1.05992	-0.141398	0.79012	0.70482	1.1729	1.0239	0.33797	0.58744	0.83018	63	250000000	359900000	216650000	189730000	369380000	356780000	268420000	218580000	1452200000	384680000	34928000	9413900	297880000	239410000	-0.0391636	-0.2558	0.809695	0.999198	0.0916786	0.000348536
AT1G20225.1	AT1G20225.1	>AT1G20225.1 | Symbols: | Thioredoxin superfamily protein | chr1:7007966-7009318 REVERSE LENGTH=233	1	4	4	4	28.8	26.052	233	0	84.578	-0.474259	-0.562282	1.03499	0.095722	-1.04424	-0.562282	1.03499	NaN	NaN	NaN	0.40406	0.8615	0.7289	0.44153	NaN	NaN	NaN	19	40348000	93008000	207830000	126610000	209010000	147320000	225790000	116130000	45822000	31265000	0	0	21499000	31211000	-0.000517867	-0.00137026	0.998967	0.999518	0.000448875	0.000209209
AT1G76030.1;AT1G20260.1	AT1G76030.1;AT1G20260.1	>AT1G76030.1 | Symbols: | ATPase, V1 complex, subunit B protein | chr1:28534134-28536916 FORWARD LENGTH=486;>AT1G20260.1 | Symbols: | ATPase, V1 complex, subunit B protein | chr1:7016971-7020290 FORWARD LENGTH=487	2	27	27	5	69.8	54.107	486	0	323.31	-0.0578544	-0.0717699	0.0156513	-0.154988	0.0392789	-0.0717699	0.0156513	0.409719	0.381705	-0.0604124	0.8286	0.72754	1.0483	0.92974	0.462	0.60806	0.85473	374	3228400000	3985000000	3893800000	2982200000	4319400000	4288000000	5169300000	4553700000	10086000000	6627200000	11065000000	4917600000	4105400000	2785300000	-0.037991	-0.266931	0.801645	0.999198	0.0960177	0.000348536
AT1G20330.1;AT1G76090.1	AT1G20330.1	>AT1G20330.1 | Symbols: SMT2, CVP1, FRL1 | sterol methyltransferase 2 | chr1:7038968-7040053 REVERSE LENGTH=361	2	13	13	13	42.7	40.45	361	0	45.867	-0.106583	-0.00708655	-0.123799	-0.0656118	-0.147554	-0.00708655	-0.123799	0.191722	1.07963	NaN	0.74933	0.73044	1.0397	1.0268	0.32683	0.79497	NaN	32	133150000	157060000	298330000	209430000	226280000	241930000	255560000	235500000	1125300000	808130000	229960000	79817000	57416000	26839000	-0.079156	-0.552508	0.607639	0.999198	0.216355	0.000348536
AT1G20340.1	AT1G20340.1	>AT1G20340.1 | Symbols: DRT112, PETE2 | Cupredoxin superfamily protein | chr1:7042770-7043273 REVERSE LENGTH=167	1	3	3	2	43.1	16.984	167	0	323.31	-0.229087	0.528871	0.494739	-0.230736	-0.227439	0.528871	0.494739	1.35864	1.17456	-1.4003	0.70641	0.66233	1.5455	0.67427	0.27998	0.29711	0.38428	120	4749300000	7634300000	9666400000	6128600000	5222700000	9260100000	1622500000	757000000	5230700000	1547600000	9830700000	2806200000	4620700000	1832900000	0.264841	1.21056	0.287408	0.999198	0.541502	0.000348536
AT1G20440.1	AT1G20440.1	>AT1G20440.1 | Symbols: COR47, RD17, AtCOR47 | cold-regulated 47 | chr1:7084722-7085664 REVERSE LENGTH=265	1	16	16	14	71.3	29.896	265	0	323.31	0.158944	0.660107	0.49415	0.277628	0.0402613	0.660107	0.49415	0.921035	1.15537	0.523261	0.82324	0.88118	1.7359	0.63564	0.28658	0.40586	1.3202	125	1700400000	2107200000	2487800000	2168100000	1796700000	3035600000	1690400000	1086900000	1390500000	510050000	3720200000	985080000	1600900000	941350000	0.437734	2.53327	0.0592358	0.999198	1.22742	0.000348536
AT1G20450.2;AT1G20450.1	AT1G20450.2;AT1G20450.1	>AT1G20450.2 | Symbols: LTI29, LTI45, ERD10 | Dehydrin family protein | chr1:7088235-7089107 REVERSE LENGTH=259;>AT1G20450.1 | Symbols: LTI29, LTI45, ERD10 | Dehydrin family protein | chr1:7088235-7089107 REVERSE LENGTH=260	2	13	12	12	65.3	29.443	259	0	323.31	0.179735	0.571143	0.456168	0.242572	0.116897	0.571143	0.456168	0.230262	0.465839	-0.601978	0.8494	0.88979	1.6591	0.68401	0.4594	0.73445	0.69062	95	776440000	851560000	920590000	791250000	1012800000	1727600000	1056700000	778240000	2562900000	1565600000	3960900000	2627300000	539450000	409170000	0.402348	2.49091	0.0621343	0.999198	1.20667	0.000348536
AT1G20510.2;AT1G20510.1	AT1G20510.2;AT1G20510.1	>AT1G20510.2 | Symbols: OPCL1 | OPC-8:0 CoA ligase1 | chr1:7103939-7105856 REVERSE LENGTH=473;>AT1G20510.1 | Symbols: OPCL1 | OPC-8:0 CoA ligase1 | chr1:7103645-7105856 REVERSE LENGTH=546	2	8	8	8	28.1	51.222	473	0	152.44	0.423202	0.0603242	0.929391	0.423202	NaN	0.0603242	0.929391	2.29371	2.43557	-3.36056	NaN	1.106	1.1706	0.49246	0.12265	0.18568	0.081769	17	6589300	5519700	173760000	140380000	150430000	160090000	127290000	54237000	121070000	17882000	59026000	5974100	147260000	11758000	0.470972	2.12828	0.094525	0.999198	1.02445	0.000348536
AT1G20580.1;AT1G76300.1;AT1G20600.1	AT1G20580.1;AT1G76300.1	>AT1G20580.1 | Symbols: | Small nuclear ribonucleoprotein family protein | chr1:7128979-7130371 FORWARD LENGTH=131;>AT1G76300.1 | Symbols: SmD3 | snRNP core protein SMD3 | chr1:28625957-28627080 FORWARD LENGTH=128	3	4	4	4	31.3	14.237	131	0	11.573	-0.143451	-0.0704362	0.0159868	-0.0907569	-0.196145	-0.0704362	0.0159868	1.00674	NaN	0.297368	0.73742	0.78159	1.0766	0.98289	NaN	0.41666	1.2022	29	155810000	219430000	207580000	169110000	201530000	226810000	267150000	205800000	367940000	161790000	122620000	62842000	234630000	100320000	-0.0659667	-0.456396	0.669866	0.999198	0.174012	0.000348536
AT1G20620.1;AT1G20620.5;AT1G20620.2;AT1G20620.4	AT1G20620.1;AT1G20620.5;AT1G20620.2;AT1G20620.4	>AT1G20620.1 | Symbols: CAT3, SEN2, ATCAT3 | catalase 3 | chr1:7143142-7146193 FORWARD LENGTH=492;>AT1G20620.5 | Symbols: CAT3, SEN2, ATCAT3 | catalase 3 | chr1:7143142-7146193 FORWARD LENGTH=485;>AT1G20620.2 | Symbols: CAT3, SEN2, ATCAT3 | catalase 3 | ch	4	30	30	22	67.7	56.695	492	0	323.31	-0.0835113	-0.0171104	0.466297	-0.158703	-0.00831944	-0.0171104	0.466297	0.475676	0.24156	-0.198527	0.83617	0.72202	1.0914	0.72233	0.52979	0.58971	0.65405	547	9953200000	14018000000	18118000000	12111000000	14288000000	15290000000	18256000000	12541000000	25498000000	14086000000	58198000000	21749000000	38248000000	17718000000	0.121892	0.664459	0.539811	0.999198	0.267758	0.000348536
AT1G20630.1	AT1G20630.1	>AT1G20630.1 | Symbols: CAT1 | catalase 1 | chr1:7146812-7149609 FORWARD LENGTH=492	1	20	7	7	49	56.761	492	0	132.92	-0.775223	-0.933077	0.940312	-1.07485	-0.475595	-0.933077	0.940312	0.591353	NaN	-0.771052	0.56425	0.44553	0.55004	0.50153	NaN	0.51732	0.48109	15	47956000	44563000	42839000	23725000	132720000	99819000	67020000	30196000	197670000	125120000	0	0	133700000	78535000	-0.255996	-0.595942	0.580704	0.999198	0.236045	0.000348536
AT1G20810.1	AT1G20810.1	>AT1G20810.1 | Symbols: | FKBP-like peptidyl-prolyl cis-trans isomerase family protein | chr1:7232025-7233367 FORWARD LENGTH=232	1	7	7	7	40.1	25.53	232	0	50.887	-0.642656	0.086512	-0.115965	-0.514161	-0.77115	0.086512	-0.115965	1.74063	0.853788	-1.08357	0.49088	0.53987	1.1741	1.0378	0.36849	0.25446	0.38973	13	22841000	40321000	89925000	56061000	229770000	211570000	141370000	119620000	208300000	73849000	179580000	74987000	160970000	52355000	-0.224036	-1.09946	0.328386	0.999198	0.483616	0.000348536
AT1G20950.1	AT1G20950.1	>AT1G20950.1 | Symbols: | Phosphofructokinase family protein | chr1:7297467-7301336 REVERSE LENGTH=614	1	19	19	13	44.6	67.118	614	0	323.31	0.10406	0.282262	0.217306	0.164915	0.0432046	0.282262	0.217306	0.187494	0.0675306	-0.0652042	0.87128	0.86805	1.3082	0.76888	0.67413	0.66035	0.97105	90	663070000	955630000	693660000	620800000	487000000	556830000	828150000	544590000	695430000	320760000	216780000	124620000	70352000	79863000	0.201209	1.38321	0.233045	0.999198	0.632559	0.000348536
AT1G20960.2;AT1G20960.1;AT2G42270.1	AT1G20960.2;AT1G20960.1	>AT1G20960.2 | Symbols: emb1507 | U5 small nuclear ribonucleoprotein helicase, putative | chr1:7302591-7309914 REVERSE LENGTH=2171;>AT1G20960.1 | Symbols: emb1507 | U5 small nuclear ribonucleoprotein helicase, putative | chr1:7302591-7309914 REVERSE LENGTH	3	26	26	26	17.5	247.1	2171	0	282.6	0.535717	0.210513	-0.386038	0.307428	0.764006	0.210513	-0.386038	0.390264	1.2345	NaN	1.4442	0.99512	1.2573	1.2217	0.32208	0.67626	NaN	54	31088000	29281000	190530000	129270000	158250000	156540000	210300000	199730000	95602000	64652000	96358000	31618000	0	0	0.120064	0.520341	0.628073	0.999198	0.20199	0.000348536
AT1G20970.1	AT1G20970.1	>AT1G20970.1 | Symbols: | FUNCTIONS IN: molecular_function unknown;INVOLVED IN: biological_process unknown;LOCATED IN: plasma membrane, vacuole;EXPRESSED IN: guard cell, cultured cell;BEST Arabidopsis thaliana protein match is: proton pump interactor	1	9	9	9	10.3	150.16	1364	0	51.468	-0.738963	NaN	-0.297485	-0.738963	NaN	NaN	-0.297485	NaN	NaN	NaN	NaN	0.52694	NaN	1.1895	NaN	NaN	NaN	8	13813000	33294000	33787000	10671000	9517100	4925900	24227000	21704000	5927400	10183000	0	0	27299000	22734000	-0.518224	-2.24703	0.100407	0.999198	0.998234	0.000348536
AT1G21065.1	AT1G21065.1	>AT1G21065.1 | Symbols: | unknown protein;INVOLVED IN: biological_process unknown;LOCATED IN: chloroplast;EXPRESSED IN: 22 plant structures;EXPRESSED DURING: 13 growth stages;CONTAINS InterPro DOMAIN/s: Uncharacterised protein family UPF0047 (InterPr	1	3	3	3	13.8	23.707	217	0	7.8338	-0.318326	0.245982	NaN	-0.318326	NaN	0.245982	NaN	NaN	NaN	NaN	NaN	0.63249	1.3135	NaN	NaN	NaN	NaN	9	27477000	35846000	40949000	22754000	36976000	42952000	19653000	17059000	44052000	48741000	25869000	13708000	39324000	15129000	-0.0361718	-0.144865	0.893051	0.999198	0.0491239	0.000348536
AT1G21080.2;AT1G21080.1;AT1G21080.3	AT1G21080.2;AT1G21080.1;AT1G21080.3	>AT1G21080.2 | Symbols: | DNAJ heat shock N-terminal domain-containing protein | chr1:7378822-7380927 REVERSE LENGTH=304;>AT1G21080.1 | Symbols: | DNAJ heat shock N-terminal domain-containing protein | chr1:7378822-7382275 REVERSE LENGTH=391;>AT1G21080.3	3	5	5	5	20.4	34.399	304	0	50.608	-0.0124026	0.196355	0.578133	-0.0124026	NaN	0.196355	0.578133	0.461025	NaN	NaN	NaN	0.86869	1.2944	0.65597	NaN	0.61662	NaN	10	11356000	20108000	63244000	31778000	48418000	57506000	30507000	22129000	137750000	106120000	0	0	0	0	0.254029	1.38598	0.23226	0.999198	0.634026	0.000348536
AT1G21130.1;AT1G21130.2;AT1G21100.1;AT1G21120.1;AT1G21110.1	AT1G21130.1;AT1G21130.2;AT1G21100.1	>AT1G21130.1 | Symbols: | O-methyltransferase family protein | chr1:7399170-7400470 REVERSE LENGTH=373;>AT1G21130.2 | Symbols: | O-methyltransferase family protein | chr1:7399489-7400470 REVERSE LENGTH=296;>AT1G21100.1 | Symbols: | O-methyltransferase f	5	5	5	5	18.8	40.747	373	0	53.723	0.39103	0.426211	0.672473	0.258097	0.523963	0.426211	0.672473	0.546625	NaN	NaN	1.2059	0.97875	1.4204	0.60685	NaN	0.6323	NaN	9	42184000	25399000	27697000	34989000	33729000	50470000	40451000	30788000	52845000	28537000	45606000	27567000	0	0	0.496572	3.2389	0.0278804	0.999198	1.5547	0.000348536
AT1G21350.2;AT1G21350.3;AT1G21350.1	AT1G21350.2;AT1G21350.3;AT1G21350.1	>AT1G21350.2 | Symbols: | Thioredoxin superfamily protein | chr1:7477376-7479012 REVERSE LENGTH=225;>AT1G21350.3 | Symbols: | Thioredoxin superfamily protein | chr1:7477376-7479012 REVERSE LENGTH=252;>AT1G21350.1 | Symbols: | Thioredoxin superfamily pro	3	4	4	4	24.9	24.822	225	0	91.016	0.451034	-0.424397	0.979885	0.648926	0.253142	-0.424397	0.979885	NaN	NaN	-1.69806	0.91751	0.48424	0.80976	0.47821	NaN	NaN	0.2329	11	67109000	80502000	99103000	88483000	39579000	45993000	60005000	61244000	49201000	3309300	34756000	16659000	402810000	73672000	0.335507	1.0794	0.33632	0.999198	0.473247	0.000348536
AT1G21440.1	AT1G21440.1	>AT1G21440.1 | Symbols: | Phosphoenolpyruvate carboxylase family protein | chr1:7502325-7504103 REVERSE LENGTH=336	1	10	10	8	37.5	36.306	336	0	147.05	-0.0544284	-0.0550067	-0.211635	0.242328	-0.351185	-0.0550067	-0.211635	0.629903	0.394221	0.0371714	0.65582	0.99462	1.1125	1.1153	0.50004	0.56872	0.93327	39	105210000	150870000	185260000	158610000	206160000	205780000	117820000	114820000	823050000	902080000	652460000	258010000	57043000	56540000	-0.107023	-0.735534	0.499531	0.999198	0.301437	0.000348536
AT1G21500.1;AT4G21720.2;AT4G21720.1	AT1G21500.1	>AT1G21500.1 | Symbols: | unknown protein;Has 29 Blast hits to 29 proteins in 12 species: Archae - 0;Bacteria - 0;Metazoa - 0;Fungi - 2;Plants - 27;Viruses - 0;Other Eukaryotes - 0 (source: NCBI BLink). | chr1:7530047-7530954 REVERSE LENGTH=126	3	5	5	5	27	13.258	126	0	29.123	0.0873417	-0.109048	0.225751	0.123799	0.0508847	-0.109048	0.225751	-0.453439	-0.347666	-0.171758	0.84855	0.89873	1.0397	0.67228	0.758	1.0597	0.8757	49	2759100000	3708000000	1014300000	757200000	398020000	415630000	770010000	736730000	955260000	869240000	1932400000	1300200000	1267200000	1097800000	0.0680149	0.436897	0.682906	0.999198	0.165639	0.000348536
AT1G21630.1;AT1G21630.2	AT1G21630.1;AT1G21630.2	>AT1G21630.1 | Symbols: | Calcium-binding EF hand family protein | chr1:7581457-7587796 FORWARD LENGTH=1218;>AT1G21630.2 | Symbols: | Calcium-binding EF hand family protein | chr1:7581457-7587796 FORWARD LENGTH=1247	2	6	6	6	5.5	131.85	1218	0	13.62	-0.0878253	0.00100953	NaN	-0.0878253	NaN	0.00100953	NaN	NaN	NaN	NaN	NaN	0.77753	1.1182	NaN	NaN	NaN	NaN	11	16668000	20231000	36640000	21478000	33255000	44652000	23620000	23157000	38802000	10459000	0	0	29068000	13151000	-0.0434079	-0.218894	0.839324	0.999198	0.0760703	0.000348536
AT1G21660.1	AT1G21660.1	>AT1G21660.1 | Symbols: | Chaperone DnaJ-domain superfamily protein | chr1:7605924-7608835 FORWARD LENGTH=523	1	1	1	1	4.4	56.91	523	0	24.293	-0.310092	0.134221	NaN	-0.310092	NaN	0.134221	NaN	NaN	NaN	NaN	NaN	0.6631	1.1637	NaN	NaN	NaN	NaN	5	0	0	11486000	8289000	9878900	10938000	7878100	5567800	0	0	0	0	0	0	-0.0879358	-0.380626	0.726212	0.999198	0.138936	0.000348536
AT1G21670.1	AT1G21670.1	>AT1G21670.1 | Symbols: | LOCATED IN: cell wall, plant-type cell wall;EXPRESSED IN: 23 plant structures;EXPRESSED DURING: 14 growth stages;CONTAINS InterPro DOMAIN/s: WD40-like Beta Propeller (InterPro:IPR011659), Six-bladed beta-propeller, TolB-like (	1	19	19	17	36.1	77.288	703	0	169.8	0.384642	0.0859685	-0.00432164	0.377846	0.391438	0.0859685	-0.00432164	0.581022	0.752097	NaN	0.99384	0.98247	1.2096	0.91713	0.4242	0.55225	NaN	38	244880000	236940000	345970000	346940000	444450000	427460000	244120000	235900000	468870000	203180000	144750000	78352000	59329000	80510000	0.15543	0.959538	0.387289	0.999198	0.411965	0.000348536
AT1G21680.1	AT1G21680.1	>AT1G21680.1 | Symbols: | DPP6 N-terminal domain-like protein | chr1:7613028-7615148 FORWARD LENGTH=706	1	18	16	16	36.1	78.441	706	0	271.08	0.499065	-0.0094953	-0.272501	0.443395	0.554736	-0.0094953	-0.272501	1.02072	0.0350765	0.84318	1.0413	1.0989	1.089	1.1313	0.61845	0.42286	1.6025	27	123240000	168010000	178280000	194120000	146320000	141880000	92787000	100600000	316140000	199620000	574710000	240090000	113310000	142330000	0.0723563	0.347409	0.744371	0.999198	0.128211	0.000348536
AT1G21720.1	AT1G21720.1	>AT1G21720.1 | Symbols: PBC1 | proteasome beta subunit C1 | chr1:7626394-7628070 FORWARD LENGTH=204	1	7	7	3	53.4	22.798	204	0	272.78	-1.53102	-0.184556	0.692501	-1.11017	-1.95188	-0.184556	0.692501	2.16068	1.63882	-1.8366	0.22398	0.38131	0.98002	0.58537	0.23379	0.20353	0.25723	48	44431000	111530000	326300000	127320000	287690000	229420000	456350000	213380000	215720000	135500000	36634000	9797500	66694000	60928000	-0.341025	-0.742104	0.49592	0.999198	0.304588	0.000348536
AT1G21750.1;AT1G21750.2	AT1G21750.1;AT1G21750.2	>AT1G21750.1 | Symbols: ATPDIL1-1, ATPDI5, PDI5, PDIL1-1 | PDI-like 1-1 | chr1:7645767-7648514 FORWARD LENGTH=501;>AT1G21750.2 | Symbols: ATPDIL1-1, PDIL1-1 | PDI-like 1-1 | chr1:7645767-7648695 FORWARD LENGTH=487	2	27	27	24	58.3	55.601	501	0	323.31	0.102801	0.162984	0.0853284	0.241596	-0.0359933	0.162984	0.0853284	-0.0773797	0.00498587	-0.150145	0.76805	0.941	1.2392	0.94679	0.65117	0.85653	0.8773	212	951690000	1278700000	2450100000	1554000000	2490600000	2197400000	2378000000	1389300000	3127400000	1435900000	2774000000	1409900000	1317900000	473320000	0.117038	0.824023	0.452511	0.999198	0.344371	0.000348536
AT1G22280.1;AT1G22280.3;AT1G22280.2	AT1G22280.1;AT1G22280.3	>AT1G22280.1 | Symbols: PAPP2C | phytochrome-associated protein phosphatase type 2C | chr1:7874236-7875496 FORWARD LENGTH=281;>AT1G22280.3 | Symbols: PAPP2C | phytochrome-associated protein phosphatase type 2C | chr1:7874236-7875496 FORWARD LENGTH=287	3	4	4	4	18.1	30.721	281	0	49.123	0.0374958	0.235604	-0.67735	0.0911243	-0.0161327	0.235604	-0.67735	0.117177	NaN	-0.127085	0.83594	0.89846	1.2907	1.5432	NaN	0.73138	0.79389	18	148490000	188950000	161510000	128680000	129460000	177730000	159940000	194870000	380050000	293410000	67089000	582600000	227150000	256500000	-0.13475	-0.574141	0.594127	0.999198	0.22612	0.000348536
AT1G22300.2;AT1G22300.1;AT1G22300.3;AT1G22290.1;AT1G22290.2	AT1G22300.2;AT1G22300.1;AT1G22300.3	>AT1G22300.2 | Symbols: GRF10, GF14 EPSILON | general regulatory factor 10 | chr1:7879244-7881103 REVERSE LENGTH=254;>AT1G22300.1 | Symbols: GRF10, 14-3-3EPSILON, GF14 EPSILON | general regulatory factor 10 | chr1:7879146-7881103 REVERSE LENGTH=254;>AT1G22	5	13	12	9	56.3	28.9	254	0	323.31	-0.474543	0.197488	0.387883	-0.46907	-0.480015	0.197488	0.387883	-0.0315363	0.117693	0.0852886	0.56779	0.61507	1.2409	0.75937	0.58881	0.9166	0.87667	106	1338100000	2245500000	1118700000	1026100000	1886500000	4010600000	4534400000	4500600000	2874500000	2048900000	5684200000	2987100000	760070000	711460000	0.0369429	0.163236	0.877603	0.999198	0.0567018	0.000348536
AT1G22360.1;AT1G22360.2	AT1G22360.1;AT1G22360.2	>AT1G22360.1 | Symbols: AtUGT85A2, UGT85A2 | UDP-glucosyl transferase 85A2 | chr1:7895068-7897527 REVERSE LENGTH=481;>AT1G22360.2 | Symbols: AtUGT85A2, UGT85A2 | UDP-glucosyl transferase 85A2 | chr1:7895068-7897527 REVERSE LENGTH=469	2	9	5	5	22.7	54.364	481	0	178.24	0.361128	0.028852	0.762045	0.171847	0.550408	0.028852	0.762045	0.374804	1.2489	NaN	1.2205	0.88495	1.1184	0.56105	0.30138	0.69089	NaN	16	29074000	25645000	43671000	42715000	111280000	85486000	80690000	43313000	114210000	60472000	274490000	327130000	21453000	0	0.384008	1.90884	0.122829	0.999198	0.910701	0.000348536
AT1G22370.1;AT1G22370.2	AT1G22370.1;AT1G22370.2	>AT1G22370.1 | Symbols: AtUGT85A5, UGT85A5 | UDP-glucosyl transferase 85A5 | chr1:7898116-7899045 REVERSE LENGTH=309;>AT1G22370.2 | Symbols: AtUGT85A5, UGT85A5 | UDP-glucosyl transferase 85A5 | chr1:7898116-7899879 REVERSE LENGTH=479	2	3	1	1	12	35.042	309	0	51.186	NaN	-0.617123	-0.546857	NaN	NaN	-0.617123	-0.546857	NaN	NaN	NaN	NaN	NaN	0.73352	1.3751	NaN	NaN	NaN	5	0	0	0	0	9756900	6206000	8105800	13722000	25359000	22075000	0	0	0	0	-0.58199	-2.94302	0.0522185	0.999198	1.28218	0.000348536
AT1G22400.1;AT1G22380.1;AT1G22340.1	AT1G22400.1	>AT1G22400.1 | Symbols: UGT85A1, ATUGT85A1 | UDP-Glycosyltransferase superfamily protein | chr1:7903851-7906607 REVERSE LENGTH=489	3	11	11	6	24.1	55.01	489	0	47.858	-0.113783	-0.0418923	0.6474	-0.0487703	-0.178796	-0.0418923	0.6474	1.00854	-0.248535	-0.0362152	0.73831	0.75228	1.0786	0.61933	0.78997	0.43541	0.77764	69	6441900000	8210400000	14210000000	10654000000	10928000000	12253000000	10925000000	8394900000	280710000	75438000	3918900000	1107000000	82773000	70599000	0.163908	0.757272	0.487657	0.999198	0.311886	0.000348536
AT1G22410.1	AT1G22410.1	>AT1G22410.1 | Symbols: | Class-II DAHP synthetase family protein | chr1:7912120-7914742 FORWARD LENGTH=527	1	14	9	9	28.8	58.326	527	0	96.337	0.6714	0.684729	0.994701	1.00949	0.333309	0.684729	0.994701	2.65517	1.07567	-0.239736	1.062	1.6179	1.8691	0.48523	0.30577	0.14814	0.81783	29	209050000	206700000	365630000	370900000	169480000	306100000	322690000	277540000	99982000	13284000	229250000	74960000	191890000	84116000	0.78361	4.95377	0.00613046	0.999198	2.21251	0.000348536
AT1G22430.2;AT1G22430.1;AT4G22110.2;AT4G22110.1	AT1G22430.2;AT1G22430.1	>AT1G22430.2 | Symbols: | GroES-like zinc-binding dehydrogenase family protein | chr1:7919235-7921594 FORWARD LENGTH=388;>AT1G22430.1 | Symbols: | GroES-like zinc-binding dehydrogenase family protein | chr1:7919235-7921594 FORWARD LENGTH=388	4	12	12	12	47.2	42.529	388	0	179.1	-0.687596	-0.155598	0.507501	-0.37574	-0.999452	-0.155598	0.507501	1.76719	-0.49917	-0.85384	0.43166	0.61658	0.9943	0.67075	0.91042	0.25955	0.47464	32	11819000	38242000	154810000	73044000	132040000	138320000	108280000	81966000	87809000	20502000	47937000	39603000	73781000	73999000	-0.111898	-0.409742	0.701284	0.999198	0.154106	0.000348536
AT1G22450.1	AT1G22450.1	>AT1G22450.1 | Symbols: COX6B, ATCOX6B2 | cytochrome C oxidase 6B | chr1:7925447-7926918 FORWARD LENGTH=191	1	8	8	8	43.5	21.195	191	0	275.97	-0.603379	0.0989585	-0.667756	-0.858018	-0.348739	0.0989585	-0.667756	-0.558659	-0.175173	0.3667	0.61355	0.43235	1.1837	1.4135	0.73472	1.2422	1.1736	29	164910000	173630000	162270000	122230000	47110000	103860000	183650000	236350000	250950000	297390000	846660000	318520000	213250000	265470000	-0.390725	-1.79279	0.141337	0.999198	0.849743	0.000348536
AT1G22530.1	AT1G22530.1	>AT1G22530.1 | Symbols: PATL2 | PATELLIN 2 | chr1:7955773-7958326 REVERSE LENGTH=683	1	38	36	36	63.1	76.007	683	0	323.31	-0.29628	0.293253	0.760822	-0.286023	-0.306538	0.293253	0.760822	0.756697	0.598151	-1.56905	0.65854	0.61743	1.3261	0.56109	0.42755	0.46811	0.30931	261	2853200000	3928100000	3468800000	2330300000	2530400000	3314500000	3554300000	2263800000	3684000000	1624000000	4387800000	1634500000	2087100000	757620000	0.252598	1.00875	0.365615	0.999198	0.436976	0.000348536
AT1G22610.1	AT1G22610.1	>AT1G22610.1 | Symbols: | C2 calcium/lipid-binding plant phosphoribosyltransferase family protein | chr1:7994478-7997567 FORWARD LENGTH=1029	1	3	3	3	5	118.36	1029	0	20.629	NaN	0.0709388	NaN	NaN	NaN	0.0709388	NaN	0.211465	NaN	NaN	NaN	NaN	1.1382	NaN	NaN	0.73848	NaN	5	0	0	0	0	20909000	25009000	5288700	3054700	19594000	18995000	0	0	0	0	0.0709388	0.213754	0.847739	0.999198	0.0717376	0.000348536
AT1G22630.1	AT1G22630.1	>AT1G22630.1 | Symbols: | unknown protein;LOCATED IN: chloroplast;EXPRESSED IN: 21 plant structures;EXPRESSED DURING: 13 growth stages;Has 87 Blast hits to 86 proteins in 34 species: Archae - 0;Bacteria - 13;Metazoa - 27;Fungi - 0;Plants - 40;Vir	1	2	2	2	18.2	11.879	110	0.00087931	3.19	0.152118	-0.327765	NaN	0.152118	NaN	-0.327765	NaN	NaN	NaN	NaN	NaN	0.85508	0.87522	NaN	NaN	NaN	NaN	5	0	0	102110000	89560000	36226000	34401000	28302000	33532000	17575000	21652000	0	0	0	0	-0.0878232	-0.371746	0.732231	0.999198	0.135352	0.000348536
AT1G22700.3;AT1G22700.2;AT1G22700.1	AT1G22700.3;AT1G22700.2;AT1G22700.1	>AT1G22700.3 | Symbols: | Tetratricopeptide repeat (TPR)-like superfamily protein | chr1:8028323-8029289 REVERSE LENGTH=211;>AT1G22700.2 | Symbols: | Tetratricopeptide repeat (TPR)-like superfamily protein | chr1:8028323-8029878 REVERSE LENGTH=296;>AT1G2	3	6	6	6	38.4	23.811	211	0	255.25	0.507719	-0.504509	0.0854048	0.507719	NaN	-0.504509	0.0854048	0.865122	NaN	-1.58853	NaN	1.0232	0.76689	0.87248	NaN	0.48603	0.27729	16	0	0	50743000	47064000	120900000	94582000	51992000	23610000	212560000	93458000	114740000	16266000	276290000	166260000	0.029538	0.121265	0.908853	0.999198	0.0415064	0.000348536
AT1G22710.1	AT1G22710.1	>AT1G22710.1 | Symbols: SUC2, SUT1, ATSUC2 | sucrose-proton symporter 2 | chr1:8030911-8032970 REVERSE LENGTH=512	1	3	3	3	6.8	54.546	512	0	76.511	0.111262	-0.35334	0.030133	0.276318	-0.0537932	-0.35334	0.030133	-0.423524	0.0226541	NaN	0.82135	0.99515	0.86019	0.94524	0.71526	1.1166	NaN	14	188860000	201980000	27207000	23342000	165640000	142930000	172690000	178450000	29047000	30539000	18950000	13538000	0	0	-0.0706481	-0.412664	0.699294	0.999198	0.15534	0.000348536
AT1G22740.1	AT1G22740.1	>AT1G22740.1 | Symbols: RAB7, ATRABG3B, RAB75, RABG3B | RAB GTPase homolog G3B | chr1:8049247-8050494 FORWARD LENGTH=203	1	6	3	3	36.9	22.945	203	0	45.45	0.416207	0.081476	-0.22404	0.306845	0.525568	0.081476	-0.22404	NaN	NaN	NaN	1.1428	0.98716	1.1527	1.145	NaN	NaN	NaN	9	62461000	46614000	99669000	82720000	63869000	73779000	123940000	121290000	70408000	50687000	0	0	0	0	0.0912141	0.483733	0.651814	0.999198	0.185877	0.000348536
AT4G09800.1;AT1G34030.1;AT1G22780.1	AT4G09800.1;AT1G34030.1;AT1G22780.1	>AT4G09800.1 | Symbols: RPS18C | S18 ribosomal protein | chr4:6173818-6174963 FORWARD LENGTH=152;>AT1G34030.1 | Symbols: | Ribosomal protein S13/S18 family | chr1:12370285-12371465 REVERSE LENGTH=152;>AT1G22780.1 | Symbols: PFL, RPS18A, PFL1 | Ribosomal p	3	13	13	13	65.1	17.545	152	0	323.31	0.0892843	0.102322	0.0153304	0.0947765	0.0837921	0.102322	0.0153304	0.280124	0.339546	0.0583859	0.87581	0.90152	1.1688	0.95291	0.50571	0.67634	0.93705	209	2259400000	2767000000	2237200000	1835700000	2401700000	2603000000	3525800000	3214500000	2693000000	1697500000	7461300000	3554700000	6351800000	4444300000	0.068979	0.484667	0.651202	0.999198	0.186284	0.000348536
AT1G22840.1;AT1G22840.2	AT1G22840.1;AT1G22840.2	>AT1G22840.1 | Symbols: CYTC-1, ATCYTC-A | CYTOCHROME C-1 | chr1:8079384-8080286 FORWARD LENGTH=114;>AT1G22840.2 | Symbols: CYTC-1, ATCYTC-A | CYTOCHROME C-1 | chr1:8079384-8080246 FORWARD LENGTH=102	2	5	5	3	50	12.394	114	0	149.23	-0.689422	-0.680937	1.2607	-0.208644	-1.1702	-0.680937	1.2607	1.23569	1.00474	2.99514	0.37281	0.71254	0.66887	0.39846	0.33934	0.35832	6.2249	19	67385000	142330000	103680000	48794000	95411000	83092000	60165000	31792000	130470000	60838000	223600000	56104000	197200000	321530000	-0.0365513	-0.0793162	0.940281	0.999198	0.0267426	0.000348536
AT1G22920.2;AT1G22920.1;AT1G71230.1	AT1G22920.2;AT1G22920.1	>AT1G22920.2 | Symbols: CSN5A, JAB1, AJH1 | COP9 signalosome 5A | chr1:8109998-8111895 REVERSE LENGTH=351;>AT1G22920.1 | Symbols: CSN5A, JAB1, AJH1 | COP9 signalosome 5A | chr1:8109882-8111895 REVERSE LENGTH=357	3	5	5	5	17.7	39.105	351	0	29.943	-0.29706	-0.615177	0.354335	-0.034116	-0.560005	-0.615177	0.354335	0.801632	NaN	NaN	0.56046	0.83029	0.71617	0.66801	NaN	0.51998	NaN	21	31125000	44454000	140300000	104890000	27748000	14691000	89776000	73312000	69947000	40889000	20125000	11913000	20954000	9164600	-0.185967	-0.777839	0.476615	0.999198	0.321832	0.000348536
AT1G22940.1	AT1G22940.1	>AT1G22940.1 | Symbols: TH1, TH-1, THIE | thiamin biosynthesis protein, putative | chr1:8122384-8124908 FORWARD LENGTH=522	1	10	10	10	30.3	55.812	522	0	80.346	-1.41185	-0.50707	NaN	-1.41185	NaN	-0.50707	NaN	0.600184	0.140873	-0.148673	NaN	0.31434	0.76588	NaN	0.63306	0.54643	0.72633	13	3451800	20822000	58258000	20130000	50874000	35301000	2396200	1631700	98536000	80465000	33885000	22630000	90113000	20397000	-0.959459	-3.04283	0.0478661	0.999198	1.31997	0.000348536
AT1G23130.1	AT1G23130.1	>AT1G23130.1 | Symbols: | Polyketide cyclase/dehydrase and lipid transport superfamily protein | chr1:8200434-8200997 FORWARD LENGTH=160	1	3	3	3	23.1	17.859	160	0	36.862	-0.281601	-0.156032	NaN	-0.171368	-0.391834	-0.156032	NaN	1.23351	NaN	NaN	0.58832	0.64341	0.9753	NaN	NaN	0.32338	NaN	6	119840000	167980000	265850000	164340000	326100000	284340000	94129000	82702000	298230000	100710000	302140000	74212000	0	0	-0.218817	-1.09533	0.345364	0.999198	0.461723	0.000348536
[truncated: 2,869 more rows]
[truncated: 31 more columns]
