# Supplementary material for: Lysine acetylome profiling uncovers novel histone deacetylase substrate proteins in Arabidopsis
Source: Mol Syst Biol. 2017 Oct 23;13(10):949. doi: 10.15252/msb.20177819 (PMC5658702; doi:10.15252/msb.20177819)
Supplement: Supplementary file 3 — Dataset EV2 [file MSB-13-949-s003.zip › README_2.txt]

"Dataset EV2: (A) Lysine acetylation sites (Kac) identified and quantified in A. thaliana leaves after treatment with trichostatin A (TSA). Leaf strips were vacuum-infiltrated with 5 �M TSA or a buffer control and incubated for 4 h under light. Two experimental sets with three replicates each were measured, however only the first set (replicate 1 - 3) was used for quantitative and statistical analysis, due to high technical varation in the second set. The two technical replicates for replicate 1 were averaged before downstream analysis, contaminants and reverse database hits were removed, ratios of flip label experiments were inversed. Sites identified at 1% FDR were additionally filtered (score >= 35, delta score >= 6, localization probability >= 0.75, at least two valid quantitation values per site) and differentially abundant sites were determined by LIMMA analysis at 5% FDR (Benjamini-Hochberg). For peptides with more than one Kac site, site ratios were analysed separately for 1x, 2x or >2x acetylated forms (see parameter ""Multiplicity"" in table), sometimes resulting in more than one ratio for a given site. Sites were annotated using Mapman functional terms and SUBA3 localisation information. (B) Proteins groups identified and quantified in A. thaliana leaves after treatment with trichostatin A (TSA). Leaf strips were vacuum-infiltrated with 5 �M TSA or a buffer control and incubated for 4 h under light. Two experimental sets with three replicates each were measured, however only the first set (replicate 1 - 3) was used for quantitative and statistical analysis, due to high technical varation in the second set. The two technical replicates for replicate 1 were averaged before downstream analysis, ratios of flip label experiments were inversed. Protein groups identified at 1% FDR (at PSM and protein level) were additionally filtered (potential contaminants, reverse database hits, at least two valid quantitation values) and differentially abundant proteins were determined by LIMMA analysis at 5% FDR (Benjamini-Hochberg). Protein groups were annotated using Mapman functional terms and SUBA3 localisation information."
