# Supplementary material for: Lysine acetylome profiling uncovers novel histone deacetylase substrate proteins in Arabidopsis
Source: Mol Syst Biol. 2017 Oct 23;13(10):949. doi: 10.15252/msb.20177819 (PMC5658702; doi:10.15252/msb.20177819)
Supplement: Supplementary file 4 — Dataset EV3 [file MSB-13-949-s004.zip › Dataset_EV3.xlsx]

## Sheet: Kac sites quantified
Dataset EV 3: (A) Lysine acetylation sites (Kac) identified and quantified in A. thaliana hda14 and wild-type mature leaves from four week-old plants. Contaminants and reverse database hits were removed, ratios of flip label experiments were inversed, and sites identified at 1% FDR were additionally filtered (score >= 35, delta score >= 6, localization probability >= 0.75, at least two valid quan…
																											normalised log2 site ratios (hda14/WT)			raw log2 site ratios (hda14/WT)			LIMMA analysis
Proteins	Site positions within proteins	Multi-plicity	Leading proteins	Fasta headers	PEP	Score	Delta score	Score for localization	Locali-zation prob.	PEP whole leaf KAc 1	Score whole leaf KAc 1	PEP whole leaf KAc 2	Score whole leaf KAc 2	PEP whole leaf KAc 3	Score whole leaf KAc 3	Localization prob whole leaf KAc 1	Localization prob whole leaf KAc 2	Localization prob whole leaf KAc 3	Charge	Diagnostic peak	Mass error [ppm]	Number of Acetyl (K)	Acetyl (K) Probabilities	Acetyl (K) Score diffs	Sequence window	Position in peptide	rep 1	rep 2	rep 3	whole leaf KAc 1	whole leaf KAc 2	whole leaf KAc 3	mean log2 fold-change	t value	-log10 P-value	-log10 adj. P-value (FDR)	adj. P-value < 0.05	Intensity	Intensity L	Intensity H	Intensity L whole leaf KAc 1	Intensity H whole leaf KAc 1	Intensity L whole leaf KAc 2	Intensity H whole leaf KAc 2	Intensity L whole leaf KAc 3	Intensity H whole leaf KAc 3	Identification type whole leaf KAc 1	Identification type whole leaf KAc 2	Identification type whole leaf KAc 3
AT1G01080.1;AT1G01080.2	204;205	___1	AT1G01080.1	>AT1G01080.1 | Symbols: | RNA-binding (RRM/RBD/RNP motifs) family protein | chr1:45503-46789 REVERSE LENGTH=293;>AT1G01080.2 | Symbols: | RNA-binding (RRM/RBD/RNP motifs) family protein | chr1:45503-46789 REVERSE LENGTH=294	0.00196768	79.201	62.824	79.201	1	0.0321072	27.428	0.0217388	31.597	0.00196768	79.201	1	1	1	3	+	0.83402	1	K(1)ILMYESQHK	K(79.2)ILMYESQHK(-79.2)	PGTRRNPEVLNSTPKKILMYESQHKVYVGNL	1	NaN	4.77684	-0.377512	NaN	4.68482	0.301354	2.19966	1.39655	0.574612	0.0694616		6875800	1768500	5107300	0	772890	25982	3002300	1742500	1332000	By MS/MS	By MS/MS	By MS/MS
AT1G01620.1;AT2G45960.2;AT2G45960.1;AT2G45960.3;AT3G61430.2;AT3G61430.1;AT4G00430.1;AT4G00430.2	14;14;14;14;14;14;14;14	___1	AT1G01620.1;AT2G45960.2;AT3G61430.2;AT4G00430.1	>AT1G01620.1 | Symbols: PIP1C, TMP-B, PIP1;3 | plasma membrane intrinsic protein 1C | chr1:225986-227176 REVERSE LENGTH=286;>AT2G45960.2 | Symbols: PIP1B, TMP-A, ATHH2, PIP1;2 | plasma membrane intrinsic protein 1B | chr2:18910450-18911579 FORWARD LENGTH=2	0.000404496	93.556	49.131	52.49	1	0.00174512	77.662	0.000404496	93.556	0.0133096	52.49	1	1	1	2	+	0.76638	1	VGANK(1)FPER	VGANK(52.49)FPER	__MEGKEEDVRVGANKFPERQPIGTSAQSDK;__MEGKEEDVRVGANKFPERQPIGTSAQSTD;__MEGKEEDVRVGANKFPERQPIGTSAQTDK	5	0.106348	-0.373327	0.368681	0.0897694	-0.416096	-0.42942	0.0339009	0.179917	0.0621628	0.012904		78397000	44522000	33875000	9418400	9732700	26038000	18129000	9064900	6014300	By MS/MS	By MS/MS	By MS/MS
AT1G01790.1	168	___1	AT1G01790.1	>AT1G01790.1 | Symbols: KEA1, ATKEA1 | K+ efflux antiporter 1 | chr1:284781-290869 FORWARD LENGTH=1193	1.00235e-46	170.95	135.99	145	1	1.95627e-37	155.86	1.00235e-46	170.95	2.23065e-36	159.52	1	1	1	2	+	-0.74216	1	LNSTMFEEK(1)AQR	LNSTMFEEK(145)AQR	KELEVARLNSTMFEEKAQRISERAIALKDEA	9	0.0309717	-0.121204	-0.188654	0.032524	-0.165758	0.152508	-0.0929622	-0.839166	0.344701	0.0412901		1543800000	767540000	776230000	222200000	226640000	328380000	301940000	216960000	247640000	By MS/MS	By MS/MS	By MS/MS
AT1G02500.2;AT1G02500.1;AT3G17390.1	227;227;227	___1	AT1G02500.2;AT3G17390.1	>AT1G02500.2 | Symbols: SAM1, SAM-1, MAT1, AtSAM1 | S-adenosylmethionine synthetase 1 | chr1:519037-520218 FORWARD LENGTH=393;>AT1G02500.1 | Symbols: SAM1, SAM-1, MAT1, AtSAM1 | S-adenosylmethionine synthetase 1 | chr1:519037-520218 FORWARD LENGTH=393;>AT3	1.46882e-35	140.22	126.27	49.223	1	1.46882e-35	140.22	3.16795e-06	70.197	0.0012516	49.223	1	1	1	3		-0.029393	1	YLDEK(1)TIFHLNPSGR	YLDEK(49.22)TIFHLNPSGR	EHVIKPVIPEKYLDEKTIFHLNPSGRFVIGG	5	0.146134	-0.161347	-0.11929	0.124328	-0.191656	0.0780633	-0.0448342	-0.366074	0.134143	0.0320873		31951000	15402000	16548000	6352100	6597500	5888500	5244500	3161600	4706500	By MS/MS	By MS/MS	By MS/MS
AT1G03130.1;AT4G02770.1	170;174	___1	AT1G03130.1;AT4G02770.1	>AT1G03130.1 | Symbols: PSAD-2 | photosystem I subunit D-2 | chr1:753528-754142 REVERSE LENGTH=204;>AT4G02770.1 | Symbols: PSAD-1 | photosystem I subunit D-1 | chr4:1229247-1229873 REVERSE LENGTH=208	3.12077e-28	140.14	120.5	50.354	1	1.99636e-21	131.17	3.12077e-28	140.14	7.46771e-17	125.54	1	1	1	3	+	0.17446	1	DGVYPEK(1)ANPGR	DGVYPEK(50.35)ANPGR	GEVQYLHPKDGVYPEKANPGREGVGLNMRSI	7	0.507922	0.186754	0.710779	0.505484	0.174534	-0.760969	0.468485	3.11823	1.40261	0.467118		266600000	131890000	134710000	28965000	40964000	44912000	54398000	58016000	39347000	By MS/MS	By MS/MS	By MS/MS
AT1G03130.1;AT4G02770.1	124;128	___1	AT1G03130.1;AT4G02770.1	>AT1G03130.1 | Symbols: PSAD-2 | photosystem I subunit D-2 | chr1:753528-754142 REVERSE LENGTH=204;>AT4G02770.1 | Symbols: PSAD-1 | photosystem I subunit D-1 | chr4:1229247-1229873 REVERSE LENGTH=208	5.83872e-97	215.83	159.81	215.83	1	1.77479e-11	120.06	1.88076e-42	172.8	5.83872e-97	215.83	1	1	1	2	+	-0.080766	1	EGPNLLK(1)LAR	EGPNLLK(215.83)LAR	PTGGAAIMREGPNLLKLARKEQCLALGTRLR	7	-0.040037	-0.141096	-0.0750534	-0.0205892	-0.146292	0.0989585	-0.0853955	-0.834736	0.342593	0.0412901		330080000	165170000	164910000	62329000	63172000	52083000	46632000	50753000	55107000	By MS/MS	By MS/MS	By MS/MS
AT1G03130.1;AT4G02770.1	195;199	___1	AT1G03130.1;AT4G02770.1	>AT1G03130.1 | Symbols: PSAD-2 | photosystem I subunit D-2 | chr1:753528-754142 REVERSE LENGTH=204;>AT4G02770.1 | Symbols: PSAD-1 | photosystem I subunit D-1 | chr4:1229247-1229873 REVERSE LENGTH=208	0.00232555	51.726	43.97	42.317	1	0.00232555	51.726	0.00559605	43.761	NaN	NaN	1	1	0	3	+	-0.90325	1	NVSPIEVK(1)FTGK	NVSPIEVK(42.32)FTGK(-42.32)	LNMRSIGKNVSPIEVKFTGKQSYDL______	8	1.14509	0.651591	1.36264	1.17306	0.561204	-1.38409	1.05311	5.71872	2.23305	0.966136		13829000	5967800	7860800	2229700	4288900	2237200	3007200	1501000	564650	By MS/MS	By MS/MS	By matching
AT1G03475.1	260	___1	AT1G03475.1	>AT1G03475.1 | Symbols: LIN2, HEMF1, ATCPO-I | Coproporphyrinogen III oxidase | chr1:869302-871175 REVERSE LENGTH=386	0.003091	53.567	44.031	53.567	1	0.0471007	24.254	0.00663728	44.612	0.003091	53.567	1	1	1	3	+	1.5055	1	WCDDYFYIK(1)HR	WCDDYFYIK(53.57)HR	FYPRFKKWCDDYFYIKHRDERRGLGGIFFDD	9	0.40021	0.331935	0.412712	0.41565	0.284277	-0.489585	0.381619	3.75439	1.64096	0.598669		15317000	7037200	8279300	2245500	3482100	2976100	3595600	1815600	1201600	By MS/MS	By MS/MS	By MS/MS
AT1G03680.1	168	___1	AT1G03680.1	>AT1G03680.1 | Symbols: ATHM1, TRX-M1, ATM1, THM1 | thioredoxin M-type 1 | chr1:916990-917865 REVERSE LENGTH=179	0.000435418	50.178	45.561	20.949	1	0.000435418	50.178	0.0471228	27.523	NaN	NaN	1	0.980299	NaN	3		0.54219	1	DTIIGAVSK(1)DTLATSINK	DTIIGAVSK(20.95)DTLATSINK(-20.95)	FVNGEKKDTIIGAVSKDTLATSINKFL____	9	-0.0880247	-0.194295	NaN	-0.0857264	-0.247885	NaN	-0.14116	-0.960822	0.382384	0.0412901		14420000	8007500	6412400	6819800	6072300	1187700	340080	0	0	By MS/MS	By MS/MS	By matching
AT1G04640.2;AT1G04640.1	183;183	___1	AT1G04640.2	>AT1G04640.2 | Symbols: LIP2 | lipoyltransferase 2 | chr1:1292541-1293248 FORWARD LENGTH=235;>AT1G04640.1 | Symbols: LIP2 | lipoyltransferase 2 | chr1:1292541-1293248 FORWARD LENGTH=235	9.39084e-18	96.379	88.628	75.533	1	9.39084e-18	96.379	1.59133e-06	68.168	3.00238e-08	75.533	1	1	1	3		-0.21908	1	YFEHIVPCGIADK(1)EVTSLR	YFEHIVPCGIADK(75.53)EVTSLR	DMKYFEHIVPCGIADKEVTSLRRETDTLLPS	13	1.01799	0.166844	-0.2806	1.00101	0.122341	0.230572	0.301412	1.01371	0.429043	0.0423738		41194000	19237000	21957000	7349800	8610200	7796300	7487200	4090600	5860000	By MS/MS	By MS/MS	By MS/MS
AT1G50010.1;AT1G04820.1;AT4G14960.1;AT4G14960.2;AT5G19780.1;AT5G19770.1	326;326;326;326;326;326	___1	AT1G50010.1;AT4G14960.1;AT4G14960.2;AT5G19780.1	>AT1G50010.1 | Symbols: TUA2 | tubulin alpha-2 chain | chr1:18517737-18519729 FORWARD LENGTH=450;>AT1G04820.1 | Symbols: TUA4, TOR2 | tubulin alpha-4 chain | chr1:1356421-1358266 REVERSE LENGTH=450;>AT4G14960.1 | Symbols: TUA6 | Tubulin/FtsZ family protein	0.000562704	54.281	37.028	23.635	1	0.000562704	54.281	0.00286011	40.014	0.00579858	33.36	1	1	1	2		1.2804	1	GDVVPK(1)DVNAAVGTIK	GDVVPK(23.64)DVNAAVGTIK(-23.64)	KYMACCLMYRGDVVPKDVNAAVGTIKTKRTI;KYMACCLMYRGDVVPKDVNAAVGTIKTKRTV	6	-0.0858794	0.113434	0.231363	-0.0607434	0.101919	-0.30123	0.0863057	0.713669	0.285792	0.0399402		16164000	8052000	8112100	2784300	2744300	3241900	3864500	2025900	1503300	By MS/MS	By MS/MS	By MS/MS
AT1G05190.1	87	___1	AT1G05190.1	>AT1G05190.1 | Symbols: emb2394 | Ribosomal protein L6 family | chr1:1502515-1503738 REVERSE LENGTH=223	1.2085e-05	78.814	51.132	54.898	1	1.2085e-05	78.814	0.037085	22.991	0.00125264	54.898	1	1	1	2		-0.2888	1	EVELTK(1)EESGFLR	EVELTK(54.9)EESGFLR	LGELALTYPREVELTKEESGFLRVKKTVETR	6	0.411535	0.111699	0.402779	0.443713	0.0237522	-0.439129	0.308671	2.50051	1.14392	0.301269		19266000	9182100	10084000	4385100	5742000	2390300	2220800	2406600	2121200	By MS/MS	By MS/MS	By MS/MS
AT1G05190.1	206	___1	AT1G05190.1	>AT1G05190.1 | Symbols: emb2394 | Ribosomal protein L6 family | chr1:1502515-1503738 REVERSE LENGTH=223	1.65665e-06	94.767	75.109	94.767	1	0.0102633	46.844	0.00662231	54.259	1.65665e-06	94.767	1	1	1	2	+	0.48879	1	GVK(1)YSDEIVR	GVK(94.77)YSDEIVR	VRKWRPPEPYKGKGVKYSDEIVRRKEGKAGK	3	0.291132	0.143263	0.218128	0.299245	0.0440444	-0.264651	0.217508	2.07609	0.950253	0.206221		11381000	6094000	5287200	1823400	2248200	1924800	1512100	2345800	1526900	By MS/MS	By MS/MS	By MS/MS
AT1G06230.3;AT1G06230.2;AT1G06230.1	390;390;390	___1	AT1G06230.3	>AT1G06230.3 | Symbols: GTE4 | global transcription factor group E4 | chr1:1907626-1910183 FORWARD LENGTH=766;>AT1G06230.2 | Symbols: GTE4 | global transcription factor group E4 | chr1:1907626-1910183 FORWARD LENGTH=766;>AT1G06230.1 | Symbols: GTE4 | globa	4.72482e-05	65.423	56.857	55.437	1	0.000872886	47.68	4.72482e-05	65.423	0.000305914	55.437	1	1	1	3		0.68887	1	NSEFLLGDK(1)LPPAESNK	NSEFLLGDK(55.44)LPPAESNK(-55.44)	KANQFYRNSEFLLGDKLPPAESNKKSKSSSK	9	0.262553	0.10742	1.1024	0.266157	0.0771063	-1.17883	0.490792	1.97697	0.903297	0.179074		17826000	9274700	8551800	1931900	2171200	5375400	5217100	1967300	1163500	By MS/MS	By MS/MS	By MS/MS
AT1G06680.2;AT1G06680.1	60;104	___1	AT1G06680.2	>AT1G06680.2 | Symbols: PSBP-1, OEE2, PSII-P | photosystem II subunit P-1 | chr1:2048076-2049186 FORWARD LENGTH=219;>AT1G06680.1 | Symbols: PSBP-1, OEE2, PSII-P, OE23 | photosystem II subunit P-1 | chr1:2047940-2049186 FORWARD LENGTH=263	0.000314694	50.226	47.08	50.226	1	NaN	NaN	0.0118567	29.603	0.000314694	50.226	0	1	1	3		-1.0925	1	TNTDFLPYNGDGFK(1)VQVPAK	TNTDFLPYNGDGFK(50.23)VQVPAK(-50.23)	PKTNTDFLPYNGDGFKVQVPAKWNPSKEIEY	14	-0.295004	-0.501341	0.732956	-0.276905	-0.527824	-0.787991	-0.0211298	-0.0709222	0.0235923	0.00274221		11359000	6591600	4767500	1574400	1449100	2444500	1980700	2572700	1337700	By matching	By MS/MS	By MS/MS
AT1G06680.2;AT1G06680.1	66;110	___1	AT1G06680.2	>AT1G06680.2 | Symbols: PSBP-1, OEE2, PSII-P | photosystem II subunit P-1 | chr1:2048076-2049186 FORWARD LENGTH=219;>AT1G06680.1 | Symbols: PSBP-1, OEE2, PSII-P, OE23 | photosystem II subunit P-1 | chr1:2047940-2049186 FORWARD LENGTH=263	0.01663	35.677	26.673	35.677	1	NaN	NaN	0.01663	35.677	NaN	NaN	0	1	0	2	+	-0.19299	1	VQVPAK(1)WNPSK	VQVPAK(35.68)WNPSK(-35.68)	FLPYNGDGFKVQVPAKWNPSKEIEYPGQVLR	6	-0.118555	-0.290392	0.69591	-0.143452	-0.339144	-0.752097	0.0956544	0.390453	0.144099	0.0320873		4205000	2486700	1718300	744370	555230	958910	695930	783430	467140	By matching	By MS/MS	By matching
AT5G59970.1;AT5G59690.1;AT3G53730.1;AT3G46320.1;AT3G45930.1;AT2G28740.1;AT1G07820.2;AT1G07820.1;AT1G07660.1	32;32;32;32;32;32;32;32;32	___1	AT5G59970.1	>AT5G59970.1 | Symbols: | Histone superfamily protein | chr5:24146352-24146663 REVERSE LENGTH=103;>AT5G59690.1 | Symbols: | Histone superfamily protein | chr5:24051649-24051960 FORWARD LENGTH=103;>AT3G53730.1 | Symbols: | Histone superfamily protein | c	1.47324e-12	107.65	99.236	44.511	1	9.96859e-06	85.536	1.0725e-08	100.22	1.47324e-12	107.65	1	1	1	3	+	-0.097429	1	DNIQGITK(1)PAIR	DNIQGITK(44.51)PAIR	KRHRKVLRDNIQGITKPAIRRLARRGGVKRI	8	-0.0616615	-0.217122	0.0494569	-0.0688919	-0.231041	-0.108767	-0.0764421	-0.664785	0.263347	0.0399402		26776000	14084000	12692000	3924900	3819300	6109600	5030000	4049800	3842500	By MS/MS	By MS/MS	By MS/MS
AT1G07790.1	33	___1	AT1G07790.1	>AT1G07790.1 | Symbols: HTB1 | Histone superfamily protein | chr1:2413049-2413495 FORWARD LENGTH=148	8.48669e-06	88.092	70.925	56.569	1	0.000777897	75.819	0.000241704	75.819	8.48669e-06	88.092	1	1	1	3	+	1.0641	1;2;3	AAEK(1)APAEK(1)K(1)PK	AAEK(56.57)APAEK(56.57)K(56.57)PK(-56.57)	RPVEENKAAEKAPAEKKPKAGKKLPPKEAGD	9	-0.0704211	NaN	-0.1121	-0.030413	NaN	0.0381553	-0.0912604	-0.634315	0.239948	0.0399402		1119300000	574030000	545280000	364590000	350660000	149060000	147760000	60378000	46869000	By MS/MS	By MS/MS	By MS/MS
AT1G07790.1;AT2G28720.1;AT2G37470.1;AT3G09480.1;AT3G45980.1;AT3G46030.1;AT5G02570.1;AT5G22880.1;AT5G59910.1	132;135;123;110;134;129;116;129;134	___1	AT1G07790.1;AT2G28720.1;AT2G37470.1;AT3G09480.1;AT3G45980.1;AT3G46030.1;AT5G02570.1;AT5G22880.1;AT5G59910.1	>AT1G07790.1 | Symbols: HTB1 | Histone superfamily protein | chr1:2413049-2413495 FORWARD LENGTH=148;>AT2G28720.1 | Symbols: | Histone superfamily protein | chr2:12327043-12327498 FORWARD LENGTH=151;>AT2G37470.1 | Symbols: | Histone superfamily protein |	6.71652e-05	63.691	52.316	63.691	1	0.0011167	45.618	9.66546e-05	61.127	6.71652e-05	63.691	1	1	1	3		-0.99089	1	LVLPGELAK(1)HAVSEGTK	LVLPGELAK(63.69)HAVSEGTK(-63.69)	EIQTAVRLVLPGELAKHAVSEGTKAVTKFTS	9	0.0460021	-0.197964	0.346078	0.0450235	-0.228317	-0.370881	0.0647053	0.423241	0.15767	0.0320873		20278000	10542000	9735700	2947400	2869200	5164500	4792500	2430000	2073900	By MS/MS	By MS/MS	By MS/MS
AT1G07890.8;AT1G07890.7;AT1G07890.5;AT1G07890.4;AT1G07890.3;AT1G07890.2;AT1G07890.1;AT1G07890.6	154;154;154;154;154;154;154;154	___1	AT1G07890.8	>AT1G07890.8 | Symbols: APX1, MEE6, CS1, ATAPX1, ATAPX01 | ascorbate peroxidase 1 | chr1:2438005-2439435 FORWARD LENGTH=250;>AT1G07890.7 | Symbols: APX1, MEE6, CS1, ATAPX1, ATAPX01 | ascorbate peroxidase 1 | chr1:2438005-2439435 FORWARD LENGTH=250;>AT1G078	2.00668e-06	65.184	61.086	27.523	1	2.00668e-06	65.184	5.78099e-05	55.453	9.90656e-05	53.625	1	1	1	3		-0.025181	1	QMGLSDK(1)DIVALSGAHTLGR	QMGLSDK(27.52)DIVALSGAHTLGR	DHLRDVFAKQMGLSDKDIVALSGAHTLGRCH	7	0.0846086	-0.170832	0.326064	0.0648829	-0.205746	-0.39333	0.0799466	0.55015	0.212023	0.0379549		39521000	20169000	19352000	7848000	8661100	9043800	7589600	3277300	3101300	By MS/MS	By MS/MS	By MS/MS
AT5G60390.3;AT5G60390.1;AT1G07940.2;AT1G07940.1;AT1G07930.1;AT1G07920.1;AT5G60390.2	318;318;318;318;318;318;318	___1	AT5G60390.3	>AT5G60390.3 | Symbols: | GTP binding Elongation factor Tu family protein | chr5:24289226-24290675 FORWARD LENGTH=449;>AT5G60390.1 | Symbols: | GTP binding Elongation factor Tu family protein | chr5:24289226-24290675 FORWARD LENGTH=449;>AT1G07940.2 | Sym	0.0028418	46.069	35.557	27.967	1	NaN	NaN	0.0028418	46.069	0.0114411	32.933	0	1	1	3	+	1.3985	1	GYVASNSK(1)DDPAK	GYVASNSK(27.97)DDPAK(-27.97)	VAVKDLKRGYVASNSKDDPAKGAANFTSQVI	8	-0.114223	0.0264459	0.50828	-0.0831718	0.0244615	-0.540107	0.140168	0.820321	0.335749	0.0412901		8392800	4568300	3824500	917670	783860	1725000	1531500	1925700	1509200	By matching	By MS/MS	By MS/MS
AT5G60390.3;AT5G60390.1;AT1G07940.2;AT1G07940.1;AT1G07930.1;AT1G07920.1;AT1G07930.2	427;427;427;427;427;427;350	___1	AT5G60390.3	>AT5G60390.3 | Symbols: | GTP binding Elongation factor Tu family protein | chr5:24289226-24290675 FORWARD LENGTH=449;>AT5G60390.1 | Symbols: | GTP binding Elongation factor Tu family protein | chr5:24289226-24290675 FORWARD LENGTH=449;>AT1G07940.2 | Sym	2.16773e-29	147.51	101.13	68.044	1	7.06302e-17	118.2	1.55562e-22	136.39	2.16773e-29	147.51	1	1	1	3	+	0.54168	1	QTVAVGVIK(1)SVDK	QTVAVGVIK(68.04)SVDK(-68.04)	FAVRDMRQTVAVGVIKSVDKKDPTGAKVTKA	9	0.0313951	-0.00251244	0.289492	0.0802483	-0.00736207	-0.356125	0.106125	0.87868	0.363582	0.0412901		459700000	244000000	215700000	102930000	103160000	77382000	65547000	63689000	46999000	By MS/MS	By MS/MS	By MS/MS
AT1G08520.1	692	___1	AT1G08520.1	>AT1G08520.1 | Symbols: ALB1, ALB-1V, V157, PDE166, CHLD | ALBINA 1 | chr1:2696538-2700819 FORWARD LENGTH=760	0.00265553	52.576	28.9	52.576	1	0.0248958	30.484	NaN	NaN	0.00265553	52.576	1	0	1	2	+	0.62974	1	ELK(1)DEILEVAGK	ELK(52.58)DEILEVAGK(-52.58)	ESIAPDAPRPTSKELKDEILEVAGKIYKAGM	3	0.301939	0.353436	0.363921	0.308011	0.321235	-0.442712	0.339765	3.3659	1.49865	0.537564		13832000	6577200	7255000	1515900	2531400	1023600	1216100	4037700	3507500	By MS/MS	By matching	By MS/MS
AT1G08640.1	119	___1	AT1G08640.1	>AT1G08640.1 | Symbols: CJD1 | Chloroplast J-like domain 1 | chr1:2748714-2751209 REVERSE LENGTH=294	0.00490601	38.3	33.245	38.3	1	NaN	NaN	0.00490601	38.3	NaN	NaN	NaN	1	0	3	+	-0.53428	1	AYDK(1)LMYAQLMNR	AYDK(38.3)LMYAQLMNR	SGDEATAALLEKAYDKLMYAQLMNRKKGVTF	4	NaN	0.77602	0.735932	NaN	0.719753	-0.789237	0.755976	5.25602	1.75959	0.678317		2377900	1296000	1082000	0	0	537930	781220	758030	300740	By matching	By MS/MS	By matching
AT1G08640.1	148	___1	AT1G08640.1	>AT1G08640.1 | Symbols: CJD1 | Chloroplast J-like domain 1 | chr1:2748714-2751209 REVERSE LENGTH=294	0.00332864	42.785	36.962	23.934	1	0.00332864	42.785	0.0277313	23.934	NaN	NaN	1	1	NaN	3	+	1.6427	1	YADK(1)QPIIPWGPR	YADK(23.93)QPIIPWGPR	TFGSFKVSKDIKYADKQPIIPWGPRFSRSSK	4	1.65695	1.03801	NaN	1.68392	1.01343	NaN	1.34748	5.69342	1.84717	0.733224		3800400	1229700	2570700	819960	1655300	409740	915380	0	0	By MS/MS	By MS/MS	By matching
AT1G09130.2;AT1G09130.1;AT1G09130.3	322;322;322	___1	AT1G09130.2	>AT1G09130.2 | Symbols: | ATP-dependent caseinolytic (Clp) protease/crotonase family protein | chr1:2940063-2942217 REVERSE LENGTH=330;>AT1G09130.1 | Symbols: | ATP-dependent caseinolytic (Clp) protease/crotonase family protein | chr1:2940063-2942217 REV	0.000995159	48.907	42.305	37.687	1	0.000995159	48.907	0.00110993	44.391	0.00293226	37.687	1	1	1	3		2.0434	1	IIADVVPSEEFDK(1)NAGIK	IIADVVPSEEFDK(37.69)NAGIK(-37.69)	QEKIIADVVPSEEFDKNAGIKSVV_______	13	2.99424	2.51745	4.39359	2.99881	2.4756	-4.4226	3.30176	7.75343	2.69057	1.20181		76272000	19460000	56812000	4274100	34878000	3137800	21358000	12048000	576360	By MS/MS	By MS/MS	By MS/MS
AT5G65360.1;AT5G10400.1;AT5G10390.1;AT3G27360.1;AT1G09200.1;AT5G65350.1;AT5G10980.1;AT4G40040.2;AT4G40040.1;AT4G40030.3;AT4G40030.1;AT4G40030.2	80;80;80;80;80;80;80;80;80;80;80;108	___1	AT5G65360.1;AT5G10980.1	>AT5G65360.1 | Symbols: | Histone superfamily protein | chr5:26120099-26120509 REVERSE LENGTH=136;>AT5G10400.1 | Symbols: | Histone superfamily protein | chr5:3270478-3270888 REVERSE LENGTH=136;>AT5G10390.1 | Symbols: | Histone superfamily protein | chr	0.0010805	65.179	47.043	42.843	1	0.00138308	63.091	0.0010805	65.179	0.00994441	42.843	1	1	1	2		-0.32003	1	EIAQDFK(1)TDLR	EIAQDFK(42.84)TDLR	KLPFQRLVREIAQDFKTDLRFQSHAVLALQE;KLPFQRLVREIAQDFKTDLRFQSSAVAALQE	7	-0.0423231	-0.0867219	0.183294	-0.0345002	-0.136395	-0.195269	0.018083	0.154106	0.0527808	0.0117357		8540000	4098200	4441700	1995300	2146000	1160000	1386800	942950	908950	By MS/MS	By MS/MS	By MS/MS
AT5G65360.1;AT5G10400.1;AT5G10390.1;AT3G27360.1;AT1G09200.1;AT5G10980.1;AT4G40040.2;AT4G40040.1;AT4G40030.3;AT4G40030.1;AT4G40030.2	24;24;24;24;24;24;24;24;24;24;52	___1	AT5G65360.1;AT5G10980.1	>AT5G65360.1 | Symbols: | Histone superfamily protein | chr5:26120099-26120509 REVERSE LENGTH=136;>AT5G10400.1 | Symbols: | Histone superfamily protein | chr5:3270478-3270888 REVERSE LENGTH=136;>AT5G10390.1 | Symbols: | Histone superfamily protein | chr	1.29891e-91	202.96	114.79	46.39	1	2.48515e-38	167.12	1.29891e-91	202.96	1.50738e-49	173.24	1	1	1	2	+	-0.66236	1;2	QLATK(1)AAR	QLATK(46.39)AAR	RKSTGGKAPRKQLATKAARKSAPATGGVKKP;RKSTGGKAPRKQLATKAARKSAPTTGGVKKP	5	0.0127832	-0.194443	-0.174918	0.00201835	-0.197732	0.0965318	-0.118859	-1.06952	0.456439	0.050285		23523000000	11420000000	12103000000	2499100000	2658100000	4769400000	4894600000	4151100000	4550400000	By MS/MS	By MS/MS	By MS/MS
AT1G09340.1	305	___1	AT1G09340.1	>AT1G09340.1 | Symbols: CRB, CSP41B, HIP1.3 | chloroplast RNA binding | chr1:3015473-3018035 FORWARD LENGTH=378	1.46805e-116	202.43	171.65	202.43	1	5.90095e-88	177.08	3.63404e-102	194.24	1.46805e-116	202.43	1	1	1	3		-2.5222	1	AGGFPEPEIVHYNPK(1)EFDFGK	AGGFPEPEIVHYNPK(202.43)EFDFGK(-202.43)	KAGGFPEPEIVHYNPKEFDFGKKKAFPFRDQ	15	0.00963388	-0.0468316	0.0282781	0.0284277	-0.0447021	-0.0365407	-0.00297322	-0.0293432	0.00961469	0.00213534		793310000	427290000	366020000	100970000	107310000	120500000	107520000	205820000	151200000	By MS/MS	By MS/MS	By MS/MS
AT1G09340.1	311	___1	AT1G09340.1	>AT1G09340.1 | Symbols: CRB, CSP41B, HIP1.3 | chloroplast RNA binding | chr1:3015473-3018035 FORWARD LENGTH=378	2.36756e-07	127.12	89.559	127.12	1	NaN	NaN	0.000444825	113.89	2.36756e-07	127.12	0	1	1	2	+	-0.59617	1	EFDFGK(1)K	EFDFGK(127.12)K(-127.12)	EPEIVHYNPKEFDFGKKKAFPFRDQHFFASV	6	-0.0287784	0.0812032	0.150065	-0.00776818	0.0773797	-0.14213	0.0674965	0.630574	0.24783	0.0399402		1144000000	577660000	566340000	93728000	103450000	174640000	183410000	309290000	279480000	By matching	By MS/MS	By MS/MS
AT1G09340.1	265	___1	AT1G09340.1	>AT1G09340.1 | Symbols: CRB, CSP41B, HIP1.3 | chloroplast RNA binding | chr1:3015473-3018035 FORWARD LENGTH=378	3.4042e-44	146.3	123.3	99.044	1	3.4042e-44	146.3	NaN	NaN	1.54155e-15	99.044	1	NaN	1	3	+	0.37811	1	DLATAFLNVLGNEK(1)ASR	DLATAFLNVLGNEK(99.04)ASR	VKDLATAFLNVLGNEKASREIFNISGEKYVT	14	0.0635029	NaN	-0.0409626	0.0680517	NaN	0.013498	0.0112702	0.0767745	0.0249672	0.00274221		66331000	32761000	33570000	19581000	19262000	0	0	13180000	14308000	By MS/MS	By matching	By MS/MS
AT1G09340.1	277	___1	AT1G09340.1	>AT1G09340.1 | Symbols: CRB, CSP41B, HIP1.3 | chloroplast RNA binding | chr1:3015473-3018035 FORWARD LENGTH=378	2.2529e-17	102.59	92.047	62.999	1	2.2529e-17	102.59	0.000136963	56.081	6.78406e-16	91.589	1	1	1	2		1.2774	1	EIFNISGEK(1)YVTFDGLAK	EIFNISGEK(63)YVTFDGLAK(-63)	GNEKASREIFNISGEKYVTFDGLAKACAKAG	9	-1.18616	-0.815047	-1.41608	-1.18958	-0.820234	1.43194	-1.1391	-6.9889	2.5326	1.14122		608230000	455920000	152310000	290760000	14747000	66651000	32557000	98513000	105010000	By MS/MS	By MS/MS	By MS/MS
AT1G09340.1	190	___1	AT1G09340.1	>AT1G09340.1 | Symbols: CRB, CSP41B, HIP1.3 | chloroplast RNA binding | chr1:3015473-3018035 FORWARD LENGTH=378	2.74253e-103	214.23	185.95	51.726	1	0.00074704	60.157	2.74253e-103	214.23	1.90343e-12	105.19	1	1	1	2	+	-0.36837	1	GK(1)LETESLLQSK	GK(51.73)LETESLLQSK(-51.73)	HCEEDAVDPKSRHKGKLETESLLQSKGVNWT	2	-0.0369699	0.0418037	0.234601	-0.00335093	-0.0139023	-0.302902	0.0798116	0.686682	0.273363	0.0399402		102400000	51842000	50559000	13768000	12426000	22523000	25249000	15551000	12884000	By MS/MS	By MS/MS	By MS/MS
AT1G09340.1	87	___1	AT1G09340.1	>AT1G09340.1 | Symbols: CRB, CSP41B, HIP1.3 | chloroplast RNA binding | chr1:3015473-3018035 FORWARD LENGTH=378	0.00350435	101.54	42.625	101.54	1	0.0230385	84.568	0.00361522	101.43	0.00350435	101.54	1	1	1	2	+	0.31128	1	GK(1)SPIAK	GK(101.54)SPIAK(-101.54)	ILVKEGHQVTLFTRGKSPIAKQLPGESDQDF	2	1.52917	1.33988	1.03688	1.51091	1.34233	-1.13543	1.30198	8.9625	2.91364	1.30805	+	66624000	29230000	37394000	4169300	13380000	5569500	15133000	19491000	8881400	By MS/MS	By MS/MS	By MS/MS
AT1G09340.1	92	___1	AT1G09340.1	>AT1G09340.1 | Symbols: CRB, CSP41B, HIP1.3 | chloroplast RNA binding | chr1:3015473-3018035 FORWARD LENGTH=378	1.95158e-18	97.69	92.299	97.69	1	0.00541823	34.65	0.00522826	35.091	1.95158e-18	97.69	1	1	1	3		-0.9515	1	SPIAK(1)QLPGESDQDFADFSSK	SPIAK(97.69)QLPGESDQDFADFSSK(-97.69)	GHQVTLFTRGKSPIAKQLPGESDQDFADFSS	5	0.418136	-0.0389546	0.274076	0.421695	-0.0693308	-0.298549	0.217752	1.54624	0.693336	0.101449		19711000	10766000	8945500	1819200	2258000	5173700	4139500	3772600	2548000	By MS/MS	By MS/MS	By MS/MS
AT1G09340.1	184	___1	AT1G09340.1	>AT1G09340.1 | Symbols: CRB, CSP41B, HIP1.3 | chloroplast RNA binding | chr1:3015473-3018035 FORWARD LENGTH=378	7.89853e-106	208.49	193.61	167.92	1	3.11399e-90	186.98	7.89853e-106	208.49	4.05196e-64	167.92	1	1	1	3		-0.303	1	SDILPHCEEDAVDPK(1)SR	SDILPHCEEDAVDPK(167.92)SR	KSDILPHCEEDAVDPKSRHKGKLETESLLQS	15	0.0676387	-0.147362	-0.0619835	0.140124	-0.183671	0.0246034	-0.0472356	-0.42936	0.160225	0.0320873		201620000	104320000	97302000	24138000	25402000	58580000	52389000	21602000	19511000	By MS/MS	By MS/MS	By MS/MS
AT1G09795.1;AT1G58080.1	106;104	___1	AT1G09795.1;AT1G58080.1	>AT1G09795.1 | Symbols: ATATP-PRT2, HISN1B, ATP-PRT2 | ATP phosphoribosyl transferase 2 | chr1:3173588-3176690 FORWARD LENGTH=413;>AT1G58080.1 | Symbols: ATATP-PRT1, HISN1A, ATP-PRT1 | ATP phosphoribosyl transferase 1 | chr1:21504562-21507429 REVERSE LENGT	0.00010477	73.435	60.804	48.568	1	0.00654007	40.475	0.00010477	73.435	0.0012694	56.205	1	1	1	2		-0.28641	1	DCQLFVK(1)QVNPR	DCQLFVK(48.57)QVNPR	AADAIDLLKDCQLFVKQVNPRQYVAQIPQLP;AADSLDLLKDCQLFVKQVNPRQYVAQIPQLP	7	0.993131	-0.113754	-0.285935	0.966726	-0.113536	0.172103	0.197814	0.635755	0.25017	0.0399402		3781800	1869000	1912900	447940	820790	739310	616060	681720	476040	By MS/MS	By MS/MS	By MS/MS
AT1G11860.3;AT1G11860.2;AT1G11860.1	253;253;253	___1	AT1G11860.3	>AT1G11860.3 | Symbols: | Glycine cleavage T-protein family | chr1:4001801-4003245 FORWARD LENGTH=408;>AT1G11860.2 | Symbols: | Glycine cleavage T-protein family | chr1:4001801-4003245 FORWARD LENGTH=408;>AT1G11860.1 | Symbols: | Glycine cleavage T-prot	0.00364398	68.657	31.313	57.347	1	0.00364398	68.657	0.00778353	61.593	0.0102873	57.347	1	1	1	2		-1.4918	1	AILEK(1)SEGK	AILEK(57.35)SEGK(-57.35)	VPDEHAVDLAKAILEKSEGKVRLTGLGARDS	5	0.505281	-0.11724	0.553828	0.529271	-0.164335	-0.601584	0.313957	1.67278	0.75584	0.119018		119610000	63532000	56083000	16924000	15106000	25147000	24790000	21461000	16186000	By MS/MS	By MS/MS	By MS/MS
AT1G12230.1;AT1G12230.2	280;302	___1	AT1G12230.1	>AT1G12230.1 | Symbols: | Aldolase superfamily protein | chr1:4148050-4150708 FORWARD LENGTH=405;>AT1G12230.2 | Symbols: | Aldolase superfamily protein | chr1:4148050-4150708 FORWARD LENGTH=427	0.00125279	73.435	54.81	56.205	1	NaN	NaN	0.00125279	73.435	0.0102467	56.205	NaN	1	1	2	+	0.59721	1	SGEDPGLALVK(1)R	SGEDPGLALVK(56.2)R	ESAIKSGEDPGLALVKRSYNYIHKYGYKSKL	11	NaN	1.47186	-0.788686	NaN	1.39539	0.700173	0.341589	0.48612	0.17811	0.0356869		18042000	3681000	14361000	0	0	2422700	11343000	1258300	3017400	By matching	By MS/MS	By MS/MS
AT1G12230.1;AT1G12230.2	294;316	___1	AT1G12230.1	>AT1G12230.1 | Symbols: | Aldolase superfamily protein | chr1:4148050-4150708 FORWARD LENGTH=405;>AT1G12230.2 | Symbols: | Aldolase superfamily protein | chr1:4148050-4150708 FORWARD LENGTH=427	8.13758e-19	143.4	68.457	100.88	1	8.45662e-05	102.52	7.24224e-08	122.57	8.13758e-19	143.4	1	1	1	2	+	0.67634	1	SK(1)LMAAAVR	SK(100.88)LMAAAVR	VKRSYNYIHKYGYKSKLMAAAVRNKQDLFSL	2	0.279412	0.0506061	0.248348	0.298541	0.013355	-0.207894	0.192789	1.70624	0.772271	0.124206		237210000	120520000	116690000	17003000	21328000	43025000	42755000	60488000	52612000	By MS/MS	By MS/MS	By MS/MS
AT1G12230.1;AT1G12230.2	288;310	___1	AT1G12230.1	>AT1G12230.1 | Symbols: | Aldolase superfamily protein | chr1:4148050-4150708 FORWARD LENGTH=405;>AT1G12230.2 | Symbols: | Aldolase superfamily protein | chr1:4148050-4150708 FORWARD LENGTH=427	0.00190137	57.225	51.853	57.225	1	0.0115779	37.995	0.00286593	54.259	0.00190137	57.225	1	1	1	3	+	0.64787	1	SYNYIHK(1)YGYK	SYNYIHK(57.23)YGYK(-57.23)	DPGLALVKRSYNYIHKYGYKSKLMAAAVRNK	7	0.399116	0.188907	0.77591	0.466027	0.152638	-0.826617	0.454645	2.82334	1.28259	0.375304		21567000	10352000	11215000	3413900	4141000	4578800	5279700	2359200	1794100	By MS/MS	By MS/MS	By MS/MS
AT1G12900.4;AT1G12900.3;AT1G12900.1;AT1G12900.2	282;282;331;249	___1	AT1G12900.4;AT1G12900.2	>AT1G12900.4 | Symbols: GAPA-2 | glyceraldehyde 3-phosphate dehydrogenase A subunit 2 | chr1:4392634-4393850 REVERSE LENGTH=350;>AT1G12900.3 | Symbols: GAPA-2 | glyceraldehyde 3-phosphate dehydrogenase A subunit 2 | chr1:4392634-4393850 REVERSE LENGTH=350;	2.42592e-12	134.25	62.746	92.838	1	9.28938e-08	121.73	2.42592e-12	134.25	0.00235559	92.838	1	1	1	2	+	0.52548	1	DAAEK(1)ELK	DAAEK(92.84)ELK(-92.84)	TFAEEVNAAFRDAAEKELKGILDVCDEPLVS	5	-0.299986	-0.180724	0.2041	-0.271966	-0.225751	-0.256028	-0.0922035	-0.614723	0.240696	0.0399402		120720000	65214000	55511000	17334000	15946000	28485000	23772000	19394000	15793000	By MS/MS	By MS/MS	By MS/MS
AT1G12900.4;AT1G12900.3;AT1G12900.1	89;89;138	___1	AT1G12900.4	>AT1G12900.4 | Symbols: GAPA-2 | glyceraldehyde 3-phosphate dehydrogenase A subunit 2 | chr1:4392634-4393850 REVERSE LENGTH=350;>AT1G12900.3 | Symbols: GAPA-2 | glyceraldehyde 3-phosphate dehydrogenase A subunit 2 | chr1:4392634-4393850 REVERSE LENGTH=350;	0.0042861	85.676	18.644	85.676	1	NaN	NaN	0.0235343	53.756	0.0042861	85.676	0	1	1	2	+	0.97418	1	IIK(1)IVSDR	IIK(85.68)IVSDR	KPSGDSALSVDGKIIKIVSDRNPSNLPWGEL	3	-0.195517	-0.0736817	0.0087548	-0.184982	-0.0904957	-0.0468465	-0.0868146	-0.796017	0.324255	0.0400347		26828000	14529000	12299000	3738400	2705000	3606600	3411700	7183600	6182500	By matching	By MS/MS	By MS/MS
AT1G13440.1;AT1G13440.2;AT3G04120.1	263;235;263	___1	AT1G13440.1;AT3G04120.1	>AT1G13440.1 | Symbols: GAPC-2, GAPC2 | glyceraldehyde-3-phosphate dehydrogenase C2 | chr1:4608465-4610494 REVERSE LENGTH=338;>AT1G13440.2 | Symbols: GAPC-2, GAPC2 | glyceraldehyde-3-phosphate dehydrogenase C2 | chr1:4608465-4610494 REVERSE LENGTH=310;>AT3	0.00282951	86.898	70.76	86.898	1	NaN	NaN	0.00282951	86.898	NaN	NaN	0	1	0	2	+	0.7301	1	AATYDEIK(1)K	AATYDEIK(86.9)K(-86.9)	DLTVRLEKAATYDEIKKAIKEESEGKLKGIL;DLTVRLEKAATYDEIKKAIKEESEGKMKGIL	8	-0.230093	-0.144409	0.260083	-0.238204	-0.211248	-0.348335	-0.0381397	-0.255163	0.0903656	0.0147195		14638000	7599800	7037800	1787600	1914100	3491700	3085000	2320400	2038700	By matching	By MS/MS	By matching
AT1G13440.1;AT1G13440.2;AT3G04120.1	310;282;310	___1	AT1G13440.1;AT3G04120.1	>AT1G13440.1 | Symbols: GAPC-2, GAPC2 | glyceraldehyde-3-phosphate dehydrogenase C2 | chr1:4608465-4610494 REVERSE LENGTH=338;>AT1G13440.2 | Symbols: GAPC-2, GAPC2 | glyceraldehyde-3-phosphate dehydrogenase C2 | chr1:4608465-4610494 REVERSE LENGTH=310;>AT3	3.2121e-05	84.479	50.094	84.479	1	0.000278226	74.611	3.70939e-05	83.182	3.2121e-05	84.479	1	1	1	2	+	0.74739	1	AGIALSDK(1)FVK	AGIALSDK(84.48)FVK(-84.48)	RSSIFDAKAGIALSDKFVKLVSWYDNEWGYS	8	0.14991	-0.0778935	0.32339	0.184217	-0.0836457	-0.332662	0.131802	1.00237	0.423494	0.0423738		51438000	26054000	25384000	8009300	8459700	7936100	7773400	10108000	9150700	By MS/MS	By MS/MS	By MS/MS
AT1G13440.1;AT1G13440.2;AT3G04120.1;AT1G16300.1;AT1G79530.1	198;170;198;276;278	___1	AT1G13440.1;AT3G04120.1	>AT1G13440.1 | Symbols: GAPC-2, GAPC2 | glyceraldehyde-3-phosphate dehydrogenase C2 | chr1:4608465-4610494 REVERSE LENGTH=338;>AT1G13440.2 | Symbols: GAPC-2, GAPC2 | glyceraldehyde-3-phosphate dehydrogenase C2 | chr1:4608465-4610494 REVERSE LENGTH=310;>AT3	0.00367723	54.023	42.292	37.94	1	0.00367723	54.023	0.00897232	35.677	0.00662255	37.94	1	1	1	2	+	-2.5197	1	TVDGPSMK(1)DWR	TVDGPSMK(37.94)DWR	HSITATQKTVDGPSMKDWRGGRAASFNIIPS	8	-0.00964047	-0.152548	NaN	0.0289935	-0.224267	NaN	-0.0810943	-0.541476	0.200911	0.0370466		14991000	7564700	7426300	5145300	5257800	2419500	2168500	0	0	By MS/MS	By MS/MS	By MS/MS
AT1G13930.3;AT1G13930.2;AT1G13930.1	87;87;87	___1	AT1G13930.3	>AT1G13930.3 | Symbols: | Involved in response to salt stress. Knockout mutants are hypersensitive to salt stress. | chr1:4761091-4761558 FORWARD LENGTH=155;>AT1G13930.2 | Symbols: | Involved in response to salt stress. Knockout mutants are hypersensit	1.05089e-09	102.52	75.813	49.298	1	0.00204361	47.621	0.00202184	47.774	1.05089e-09	102.52	1	1	1	3	+	0.51667	1	FDEK(1)SSTGQYLDK	FDEK(49.3)SSTGQYLDK(-49.3)	ADILDAAEKYGKFDEKSSTGQYLDKAEKYLN	4	-0.0509806	-0.401558	1.5307	-0.0488151	-0.431501	-1.57317	0.359386	0.801711	0.326942	0.0400347		49672000	29946000	19726000	7080900	6197000	16391000	11382000	6473800	2147200	By MS/MS	By MS/MS	By MS/MS
AT1G13930.3;AT1G13930.2;AT1G13930.1	96;96;96	___1	AT1G13930.3	>AT1G13930.3 | Symbols: | Involved in response to salt stress. Knockout mutants are hypersensitive to salt stress. | chr1:4761091-4761558 FORWARD LENGTH=155;>AT1G13930.2 | Symbols: | Involved in response to salt stress. Knockout mutants are hypersensit	3.42423e-05	79.875	61.25	79.875	1	0.00315028	50.897	NaN	NaN	3.42423e-05	79.875	1	0	1	2		-1.2892	1	SSTGQYLDK(1)AEK	SSTGQYLDK(79.87)AEK(-79.87)	YGKFDEKSSTGQYLDKAEKYLNDYESSHSTG	9	0.015212	-0.624065	1.44062	0.0132121	-0.650838	-1.51548	0.277254	0.603132	0.235503	0.0399402		57320000	33953000	23367000	14744000	15753000	3633700	2612900	15575000	5001200	By MS/MS	By matching	By MS/MS
AT1G13930.3;AT1G13930.2;AT1G13930.1	61;61;61	___1	AT1G13930.3	>AT1G13930.3 | Symbols: | Involved in response to salt stress. Knockout mutants are hypersensitive to salt stress. | chr1:4761091-4761558 FORWARD LENGTH=155;>AT1G13930.2 | Symbols: | Involved in response to salt stress. Knockout mutants are hypersensit	0.0218204	56.258	18.914	56.258	1	NaN	NaN	0.0235343	53.756	0.0218204	56.258	0	1	1	2	+	1.1226	1	NESDK(1)LDK	NESDK(56.26)LDK(-56.26)	VVAEAAQAAARNESDKLDKGKVAGASADILD	5	0.110229	-0.894939	1.33377	0.116764	-0.92533	-1.38764	0.183021	0.377963	0.138984	0.0320873		17640000	10886000	6754800	2616900	2368100	5421000	3296100	2847600	1090700	By matching	By MS/MS	By MS/MS
AT1G13930.3;AT1G13930.2;AT1G13930.1	80;80;80	___1	AT1G13930.3	>AT1G13930.3 | Symbols: | Involved in response to salt stress. Knockout mutants are hypersensitive to salt stress. | chr1:4761091-4761558 FORWARD LENGTH=155;>AT1G13930.2 | Symbols: | Involved in response to salt stress. Knockout mutants are hypersensit	4.03583e-05	66.022	62.942	47.548	1	0.00274711	39.338	4.03583e-05	66.022	0.000882554	47.548	1	1	1	3	+	1.0022	1	VAGASADILDAAEK(1)YGK	VAGASADILDAAEK(47.55)YGK(-47.55)	GKVAGASADILDAAEKYGKFDEKSSTGQYLD	14	-0.0281457	-0.706724	1.2229	0.00417777	-0.770117	-1.25023	0.162678	0.380639	0.140077	0.0320873		19735000	11252000	8483200	3064600	3388700	6294600	4114100	1892900	980380	By MS/MS	By MS/MS	By MS/MS
AT1G14345.1	189	___1	AT1G14345.1	>AT1G14345.1 | Symbols: | NAD(P)-linked oxidoreductase superfamily protein | chr1:4899176-4899766 FORWARD LENGTH=196	2.83897e-20	106.93	102.95	36.637	1	2.83897e-20	106.93	2.60624e-09	77.221	1.09437e-05	56.424	1	1	1	3		-0.0048292	1	YCLSMADQPAVLK(1)ESGAK	YCLSMADQPAVLK(36.64)ESGAK(-36.64)	IAKYCLSMADQPAVLKESGAKGF________	13	1.91625	2.32835	NaN	1.94096	2.2792	NaN	2.1223	11.1445	2.60752	1.1498		34446000	8420700	26025000	298830	8975400	1250300	17050000	6871500	0	By MS/MS	By MS/MS	By MS/MS
AT1G15140.1;AT1G15140.3;AT1G15140.2	106;106;106	___1	AT1G15140.1	>AT1G15140.1 | Symbols: | FAD/NAD(P)-binding oxidoreductase | chr1:5210403-5212137 REVERSE LENGTH=295;>AT1G15140.3 | Symbols: | FAD/NAD(P)-binding oxidoreductase | chr1:5210642-5212137 REVERSE LENGTH=271;>AT1G15140.2 | Symbols: | FAD/NAD(P)-binding oxid	1.67109e-16	92.034	83.372	73.672	1	2.10788e-10	70.174	1.67109e-16	92.034	1.43184e-10	73.672	1	1	1	3		-0.11522	1	VPDVEK(1)PSFMAIASPPSLASSR	VPDVEK(73.67)PSFMAIASPPSLASSR	TRPGQYLQIRVPDVEKPSFMAIASPPSLASS	6	0.305095	-0.0940022	0.123544	0.297602	-0.144186	-0.167523	0.111546	0.850869	0.350278	0.0412901		37568000	19772000	17797000	7021100	6395800	8409000	7609600	4341700	3791200	By MS/MS	By MS/MS	By MS/MS
AT1G15340.1	94	___1	AT1G15340.1	>AT1G15340.1 | Symbols: MBD10 | methyl-CPG-binding domain 10 | chr1:5275895-5277474 REVERSE LENGTH=384	3.11958e-17	122.46	111.2	94.122	1	2.03961e-06	84.365	3.11958e-17	122.46	4.61002e-09	94.122	1	1	1	3	+	-0.63563	1	ATTPTPDK(1)EPLLK	ATTPTPDK(94.12)EPLLK(-94.12)	SRISQKVKATTPTPDKEPLLKKRRSSLTKKD	8	-0.270051	-0.0863388	0.193305	-0.277971	-0.0895897	-0.268104	-0.0543618	-0.386317	0.142402	0.0320873		232420000	121120000	111300000	39298000	31558000	46168000	47607000	35655000	32136000	By MS/MS	By MS/MS	By MS/MS
AT1G15500.1;AT1G80300.1	489;492	___1	AT1G15500.1	>AT1G15500.1 | Symbols: ATNTT2 | TLC ATP/ADP transporter | chr1:5326426-5328688 FORWARD LENGTH=618;>AT1G80300.1 | Symbols: NTT1, ATNTT1 | nucleotide transporter 1 | chr1:30191954-30194280 FORWARD LENGTH=624	2.18523e-09	113.24	90.662	84.892	1	2.18523e-09	113.24	0.000401949	71.176	0.00195782	84.892	1	1	1	2	+	0.88777	1	SAK(1)YSLFDPCK	SAK(84.89)YSLFDPCK(-84.89)	AVYVGALQNIFSKSAKYSLFDPCKEMAYIPL	3	-0.208544	0.119423	-0.268315	-0.165548	0.0503276	0.212258	-0.119145	-0.891926	0.369942	0.0412901		15018000	7457600	7560400	3095000	2941500	2520000	2714500	1842600	1904400	By MS/MS	By MS/MS	By MS/MS
AT1G15820.1	220	___1	AT1G15820.1	>AT1G15820.1 | Symbols: LHCB6, CP24 | light harvesting complex photosystem II subunit 6 | chr1:5446685-5447676 REVERSE LENGTH=258	5.78304e-74	190.03	179.68	52.172	1	5.78304e-74	190.03	2.64629e-60	179.65	1.09509e-13	112.44	1	1	1	3		-0.56284	1	NRDGVYEPDFEK(1)LER	NRDGVYEPDFEK(52.17)LER	LAGKNRDGVYEPDFEKLERLKLAEIKHSRLA	12	0.0398403	0.0601858	0.162929	0.0443242	0.0297002	-0.20578	0.0876516	0.844377	0.347183	0.0412901		1490000000	752170000	737830000	358680000	346000000	360080000	361790000	33407000	30041000	By MS/MS	By MS/MS	By MS/MS
AT1G16080.1	275	___1	AT1G16080.1	>AT1G16080.1 | Symbols: | unknown protein;LOCATED IN: apoplast, chloroplast stroma, chloroplast, chloroplast envelope;EXPRESSED IN: 23 plant structures;EXPRESSED DURING: 14 growth stages;Has 81 Blast hits to 81 proteins in 28 species: Archae - 0;Bact	0.000639501	57.434	50.377	57.434	1	0.0018037	49.298	0.00191405	48.527	0.000639501	57.434	1	1	1	3	+	1.0052	1	AVSHFPTAVK(1)EFK	AVSHFPTAVK(57.43)EFK(-57.43)	LCAYSRAVSHFPTAVKEFKWRNGWFYSLSEK	10	0.0762854	0.0924781	-0.0154976	0.0953169	0.0739573	-0.0602318	0.0510886	0.496164	0.188561	0.0356869		11108000	5242500	5865400	1294800	1699200	2268600	2550700	1679200	1615500	By MS/MS	By MS/MS	By MS/MS
AT1G17210.1	455	___1	AT1G17210.1	>AT1G17210.1 | Symbols: ATILP1, ILP1 | IAP-like protein 1 | chr1:5880502-5884657 REVERSE LENGTH=958	0.000101818	114.28	55.364	114.28	1	0.0167318	89.355	NaN	NaN	0.000101818	114.28	1	0	1	2	+	0.080978	1	GK(1)EVLWR	GK(114.28)EVLWR	NMSVTRDNYQFSDRGKEVLWRQPSGSEVGDR	2	0.217107	-0.0672584	0.598304	0.226262	-0.0647967	-0.683738	0.249384	1.43771	0.639402	0.0957962		14605000	8180600	6424400	2577500	2992900	1630500	1199700	3972600	2231800	By MS/MS	By matching	By MS/MS
AT1G18080.1	50	___1	AT1G18080.1	>AT1G18080.1 | Symbols: ATARCA, RACK1A_AT, RACK1A | Transducin/WD40 repeat-like superfamily protein | chr1:6222325-6223901 FORWARD LENGTH=327	0.0181425	40.496	30.492	40.496	1	NaN	NaN	NaN	NaN	0.0181425	40.496	NaN	0	1	2	+	0.87732	1	DDK(1)AYGVAQR	DDK(40.5)AYGVAQR	SRDKSIILWKLTKDDKAYGVAQRRLTGHSHF	3	NaN	-0.0415507	0.508342	NaN	-0.139697	-0.456702	0.233396	1.05935	0.426083	0.0423738		1636300	892210	744050	0	0	554880	477000	337330	267050	By matching	By matching	By MS/MS
AT1G18490.1	43	___1	AT1G18490.1	>AT1G18490.1 | Symbols: | Protein of unknown function (DUF1637) | chr1:6367116-6368640 FORWARD LENGTH=282	1.51607e-06	75.911	63.993	29.58	1	1.51607e-06	75.911	NaN	NaN	NaN	NaN	1	0	0	2		-0.40204	1	VQELYDLCK(1)ETFTGK	VQELYDLCK(29.58)ETFTGK(-29.58)	NQEKSPKVQELYDLCKETFTGKAPSPASMAI	9	-0.183409	-0.0712697	1.00787	-0.170248	-0.152885	-1.07738	0.251064	0.846502	0.348196	0.0412901		12443000	6749400	5693200	2680300	2614700	2893400	2580300	1175800	498140	By MS/MS	By matching	By matching
AT1G74040.1;AT1G18500.1	426;428	___1	AT1G74040.1	>AT1G74040.1 | Symbols: IMS1, MAML-3, IPMS2 | 2-isopropylmalate synthase 1 | chr1:27842258-27845566 FORWARD LENGTH=631;>AT1G18500.1 | Symbols: MAML-4, IPMS1 | methylthioalkylmalate synthase-like 4 | chr1:6369347-6372861 FORWARD LENGTH=631	0.00979867	37.77	25.85	37.77	1	0.0406503	26.771	0.00979867	37.77	NaN	NaN	1	1	NaN	3	+	-0.16045	1	SNDAGIVLGK(1)LSGR	SNDAGIVLGK(37.77)LSGR	EIGLERSNDAGIVLGKLSGRHALKDRLNELG	10	-0.243182	0.692784	NaN	-0.245523	0.62686	NaN	0.224801	0.70504	0.270246	0.0399402		1053000	292390	760660	215560	479960	76831	280690	0	0	By MS/MS	By MS/MS	By matching
AT1G20020.1;AT1G20020.2;AT1G20020.3	299;280;299	___1	AT1G20020.1	>AT1G20020.1 | Symbols: ATLFNR2, FNR2 | ferredoxin-NADP(+)-oxidoreductase 2 | chr1:6942851-6944868 FORWARD LENGTH=369;>AT1G20020.2 | Symbols: ATLFNR2 | ferredoxin-NADP(+)-oxidoreductase 2 | chr1:6942851-6944868 FORWARD LENGTH=350;>AT1G20020.3 | Symbols: AT	1.73159e-12	133.42	99.675	111.86	1	4.62886e-08	124.42	1.73159e-12	133.42	0.00410006	94.465	1	1	1	2	+	0.56624	1	GEK(1)MYIQTR	GEK(111.86)MYIQTR	VDYAISREQANDKGEKMYIQTRMAQYAAELW	3	-0.0704665	-0.114738	0.282895	-0.0626857	-0.190635	-0.352787	0.0325635	0.239096	0.0842389	0.012904		196870000	98924000	97949000	25747000	31372000	61367000	57069000	11810000	9508000	By MS/MS	By MS/MS	By MS/MS
AT1G20020.1;AT1G20020.2;AT1G20020.3	243;224;243	___1	AT1G20020.1	>AT1G20020.1 | Symbols: ATLFNR2, FNR2 | ferredoxin-NADP(+)-oxidoreductase 2 | chr1:6942851-6944868 FORWARD LENGTH=369;>AT1G20020.2 | Symbols: ATLFNR2 | ferredoxin-NADP(+)-oxidoreductase 2 | chr1:6942851-6944868 FORWARD LENGTH=350;>AT1G20020.3 | Symbols: AT	0.00182524	60.255	54.753	51.286	1	0.00985865	44.847	0.00427138	51.286	0.00182524	60.255	1	1	1	3	+	-1.3403	1	MFFEK(1)HDDYK	MFFEK(51.29)HDDYK(-51.29)	GIAPFRSFLWKMFFEKHDDYKFNGLAWLFLG	5	0.568616	0.13711	0.124597	0.560617	0.130667	-0.189812	0.276774	1.88718	0.860266	0.161804		50606000	23997000	26609000	6553500	8478100	10857000	12647000	6586900	5484000	By MS/MS	By MS/MS	By MS/MS
AT1G20320.1	314	___1	AT1G20320.1	>AT1G20320.1 | Symbols: | Haloacid dehalogenase-like hydrolase (HAD) superfamily protein | chr1:7033846-7034874 REVERSE LENGTH=342	0.00187473	36.127	25.986	36.127	1	NaN	NaN	0.00269202	33.667	0.00187473	36.127	0	1	1	3		4.193	1	FYK(1)SQSMELDTITGTGSR	FYK(36.13)SQSMELDTITGTGSR	PFISGSNKHENVKFYKSQSMELDTITGTGSR	3	-0.110153	0.233275	0.136712	-0.0941254	0.317188	-0.00397285	0.0866112	0.692474	0.276022	0.0399402		335950000	201580000	134370000	38050000	26781000	69671000	45063000	93859000	62526000	By matching	By MS/MS	By MS/MS
AT1G20340.1;AT1G76100.1	94;98	___1	AT1G20340.1;AT1G76100.1	>AT1G20340.1 | Symbols: DRT112, PETE2 | Cupredoxin superfamily protein | chr1:7042770-7043273 REVERSE LENGTH=167;>AT1G76100.1 | Symbols: PETE1 | plastocyanin 1 | chr1:28554217-28554732 REVERSE LENGTH=171	0.00131575	103.74	49.582	103.74	1	NaN	NaN	NaN	NaN	0.00131575	103.74	0	0	1	2	+	1.1999	1	GEK(1)IVFK	GEK(103.74)IVFK(-103.74)	SLAFIPNDFSIAKGEKIVFKNNAGYPHNVVF;SLAFVPSEFTVAKGEKIVFKNNAGFPHNVVF	3	-0.120655	-0.294066	0.488289	-0.108861	-0.330375	-0.570057	0.0245226	0.121984	0.041318	0.00978033		13685000	7711100	5974100	1281400	1123300	2498100	1870700	3931600	2980200	By matching	By matching	By MS/MS
AT1G20620.1;AT1G20620.5;AT1G20620.2;AT1G20620.4	396;396;396;281	___1	AT1G20620.1	>AT1G20620.1 | Symbols: CAT3, SEN2, ATCAT3 | catalase 3 | chr1:7143142-7146193 FORWARD LENGTH=492;>AT1G20620.5 | Symbols: CAT3, SEN2, ATCAT3 | catalase 3 | chr1:7143142-7146193 FORWARD LENGTH=485;>AT1G20620.2 | Symbols: CAT3, SEN2, ATCAT3 | catalase 3 | ch	2.91268e-06	71.08	65.707	26.292	1	0.000137264	64.52	2.91268e-06	71.08	0.00277128	43.592	1	1	1	3		2.1356	1	DEEINYYPSK(1)FDPVR	DEEINYYPSK(26.29)FDPVR	MNFMHRDEEINYYPSKFDPVRCAEKVPTPTN	10	-0.232159	-0.198229	0.36993	-0.208078	-0.253275	-0.409355	-0.0201525	-0.115189	0.0389241	0.00978033		41970000	23288000	18682000	8913400	7579200	9773900	7569900	4600800	3532500	By MS/MS	By MS/MS	By MS/MS
AT1G21350.2;AT1G21350.3;AT1G21350.1	161;188;87	___1	AT1G21350.2	>AT1G21350.2 | Symbols: | Thioredoxin superfamily protein | chr1:7477376-7479012 REVERSE LENGTH=225;>AT1G21350.3 | Symbols: | Thioredoxin superfamily protein | chr1:7477376-7479012 REVERSE LENGTH=252;>AT1G21350.1 | Symbols: | Thioredoxin superfamily pro	4.21678e-169	246.96	175.08	246.96	1	7.08393e-148	233.97	5.26993e-55	167.32	4.21678e-169	246.96	1	1	1	2	+	-0.80117	1	EFGAVCTPEFFLYK(1)K	EFGAVCTPEFFLYK(246.96)K(-246.96)	AREFGAVCTPEFFLYKKDGRRPFELVYHGQF	14	-0.167232	-0.44546	0.752802	-0.130855	-0.308823	-0.457712	0.0467033	0.16424	0.0564462	0.0118481		3071600000	1853200000	1218400000	386680000	308620000	873700000	507190000	592790000	402580000	By MS/MS	By MS/MS	By MS/MS
AT1G21720.1;AT1G77440.2;AT1G77440.1	98;98;98	___1	AT1G21720.1	>AT1G21720.1 | Symbols: PBC1 | proteasome beta subunit C1 | chr1:7626394-7628070 FORWARD LENGTH=204;>AT1G77440.2 | Symbols: PBC2 | 20S proteasome beta subunit C2 | chr1:29096020-29098105 FORWARD LENGTH=204;>AT1G77440.1 | Symbols: PBC2 | 20S proteasome beta	2.33566e-101	188.84	165.21	168.79	1	2.33566e-101	188.84	1.4981e-74	170.38	1.47724e-87	177	1	1	1	3		1.2487	1	DMKPETFASLVSAILYEK(1)R	DMK(-168.47)PETFASLVSAILYEK(168.47)R	KPETFASLVSAILYEKRFGPYLCQPVIAGLG	18	-0.877102	-1.63361	-0.1644	-0.870414	-1.63523	0.133169	-0.891705	-2.72266	1.24017	0.341231		1007100000	574540000	432530000	207330000	228100000	240910000	66078000	126300000	138360000	By MS/MS	By MS/MS	By MS/MS
AT1G22450.1	160	___1	AT1G22450.1	>AT1G22450.1 | Symbols: COX6B, ATCOX6B2 | cytochrome C oxidase 6B | chr1:7925447-7926918 FORWARD LENGTH=191	0.0101702	42.031	37.136	33.589	1	NaN	NaN	0.0101702	42.031	0.0148479	33.589	0	1	1	2		1.9496	1	GDDAPECDK(1)FAK	GDDAPECDK(33.59)FAK(-33.59)	HRCVAAKGDDAPECDKFAKFYRSLCPSEWVD	9	0.103531	0.111699	0.0314742	0.106482	0.0681893	-0.0969772	0.0822348	0.808618	0.330206	0.0400347		4815300	2339200	2476000	411850	547540	1100700	1287100	826710	641420	By matching	By MS/MS	By MS/MS
AT1G70600.1;AT1G23290.1	47;47	___1	AT1G70600.1	>AT1G70600.1 | Symbols: | Ribosomal protein L18e/L15 superfamily protein | chr1:26621168-26621608 REVERSE LENGTH=146;>AT1G23290.1 | Symbols: RPL27A, RPL27AB | Ribosomal protein L18e/L15 superfamily protein | chr1:8263007-8263447 FORWARD LENGTH=146	0.000362438	59.227	47.644	39.73	1	0.000395296	58.32	0.000362438	59.227	0.00430912	39.73	1	1	1	3	+	-1.0057	1	ILFDK(1)YHPGYFGK	ILFDK(39.73)YHPGYFGK(-39.73)	RGNAGGMHHHRILFDKYHPGYFGKVGMRYFH	5	0.434882	-0.122805	-0.0766959	0.437867	-0.188052	0.0271541	0.0784601	0.475246	0.179603	0.0356869		21053000	10010000	11043000	3361200	4683400	4021700	4030900	2627000	2328400	By MS/MS	By MS/MS	By MS/MS
AT1G23310.1;AT1G23310.2	237;237	___1	AT1G23310.1	>AT1G23310.1 | Symbols: GGT1, AOAT1, GGAT1 | glutamate:glyoxylate aminotransferase | chr1:8268720-8271329 REVERSE LENGTH=481;>AT1G23310.2 | Symbols: GGT1, AOAT1, GGAT1 | glutamate:glyoxylate aminotransferase | chr1:8268808-8271329 REVERSE LENGTH=441	0.00372663	61.344	42.719	30.889	1	0.00372663	61.344	0.00712404	53.237	0.0444089	30.889	1	1	1	2	+	-0.60111	1	EILK(1)FCYNEK	EILK(30.89)FCYNEK(-30.89)	PTGQCLSEANIREILKFCYNEKLVLLGDEVY	4	0.0809305	-0.597933	0.0561162	0.0915306	-0.643834	-0.0908183	-0.153629	-0.801953	0.327056	0.0400347		6655200	3305200	3350000	1706800	1808200	945310	1003300	653110	538480	By MS/MS	By MS/MS	By MS/MS
AT1G23740.1	123	___1	AT1G23740.1	>AT1G23740.1 | Symbols: | Oxidoreductase, zinc-binding dehydrogenase family protein | chr1:8398245-8399656 REVERSE LENGTH=386	0.00936668	39.006	26.375	32.295	1	0.00936668	39.006	0.0215975	32.295	NaN	NaN	1	1	0	3		0.92208	1	VVAAALNPVDAK(1)R	VVAAALNPVDAK(32.29)R	VLIKVVAAALNPVDAKRRQGKFKATDSPLPT	12	-0.0921095	-0.316672	0.272228	-0.0422934	-0.354981	-0.305022	-0.0455179	-0.282791	0.10103	0.0203124		8100100	4193400	3906700	1745800	1752900	1612500	1374700	835050	779130	By MS/MS	By MS/MS	By matching
AT1G29395.1	200	___1	AT1G29395.1	>AT1G29395.1 | Symbols: COR414-TM1, COR413IM1, COR413-TM1 | COLD REGULATED 314 INNER MEMBRANE 1 | chr1:10288345-10289539 REVERSE LENGTH=225	8.63252e-07	99.5	67.171	99.5	1	0.0226296	37.144	0.00476642	58.172	8.63252e-07	99.5	1	1	1	2	+	0.086386	1	AGSLEK(1)AYEK	AGSLEK(99.5)AYEK(-99.5)	GFLAFQHFSRAGSLEKAYEKGSVLATVAIIG	6	5.23947	5.27676	6.91987	5.26607	5.26821	-6.97458	5.81203	13.8569	3.59653	1.67641	+	353730000	120970000	232760000	1405600	55827000	5000700	175860000	114560000	1078100	By MS/MS	By MS/MS	By MS/MS
AT1G29470.2;AT1G29470.1	63;63	___1	AT1G29470.2	>AT1G29470.2 | Symbols: | S-adenosyl-L-methionine-dependent methyltransferases superfamily protein | chr1:10310424-10313369 REVERSE LENGTH=770;>AT1G29470.1 | Symbols: | S-adenosyl-L-methionine-dependent methyltransferases superfamily protein | chr1:10310	1.36194e-34	127.83	114.42	59.728	1	1.36194e-34	127.83	1.97537e-06	92.866	1.41152e-06	96.229	1	1	1	3		0.1462	1;2	DVDTTK(1)SDFK(1)SEEVDR	DVDTTK(59.73)SDFK(59.73)SEEVDR	IDFSANERTKDVDTTKSDFKSEEVDRGSKSF	6	-0.215596	0.131721	0.495634	-0.179841	0.0419438	-0.549261	0.137253	0.758039	0.30642	0.0399402		75808000	38138000	37670000	13800000	13669000	14484000	15072000	9853700	8928800	By MS/MS	By MS/MS	By MS/MS
AT1G29470.2;AT1G29470.1	67;67	___1	AT1G29470.2	>AT1G29470.2 | Symbols: | S-adenosyl-L-methionine-dependent methyltransferases superfamily protein | chr1:10310424-10313369 REVERSE LENGTH=770;>AT1G29470.1 | Symbols: | S-adenosyl-L-methionine-dependent methyltransferases superfamily protein | chr1:10310	6.50319e-176	261.22	209.94	261.22	1	1.52501e-153	248.21	2.98235e-134	244	6.50319e-176	261.22	1	1	1	2	+	0.33789	1;2	SDFK(1)SEEVDR	SDFK(261.22)SEEVDR	ANERTKDVDTTKSDFKSEEVDRGSKSFPDEK	4	-0.0633037	0.335483	-0.0475383	-0.043408	0.248899	0.0246034	0.0748804	0.540671	0.207869	0.0379549		668290000	332880000	335410000	116220000	110020000	112860000	116370000	103800000	109010000	By MS/MS	By MS/MS	By MS/MS
AT1G29470.2;AT1G29470.1	123;123	___1	AT1G29470.2	>AT1G29470.2 | Symbols: | S-adenosyl-L-methionine-dependent methyltransferases superfamily protein | chr1:10310424-10313369 REVERSE LENGTH=770;>AT1G29470.1 | Symbols: | S-adenosyl-L-methionine-dependent methyltransferases superfamily protein | chr1:10310	0.00130269	62.088	57.331	31.675	1	0.00401184	53.448	0.00852135	45.28	0.00130269	62.088	1	0.944957	1	3	+	-0.86262	1;2	K(1)EFDDK(1)NGDGDRK	K(31.67)EFDDK(31.67)NGDGDRK(-31.67)	GEKTESAEERKEFDDKNGDGDRKNGDGEKDT	6	0.00331442	0.0475383	-0.0710762	0.0500489	0.0385766	-0.0150389	-0.00674115	-0.0653566	0.0216974	0.00252992		28121000	14532000	13589000	5713100	5748300	5502800	5147400	3316000	2693000	By MS/MS	By MS/MS	By MS/MS
AT1G29470.2;AT1G29470.1	82;82	___1	AT1G29470.2	>AT1G29470.2 | Symbols: | S-adenosyl-L-methionine-dependent methyltransferases superfamily protein | chr1:10310424-10313369 REVERSE LENGTH=770;>AT1G29470.1 | Symbols: | S-adenosyl-L-methionine-dependent methyltransferases superfamily protein | chr1:10310	5.92536e-64	159.06	147.86	37.118	1	5.92536e-64	159.06	0.000585651	46.415	1.25907e-25	111.4	1	1	1	3		0.42527	1;2	SFPDEK(1)NEETEVVTETNEEK(1)TDPEK	SFPDEK(37.12)NEETEVVTETNEEK(37.12)TDPEK(-37.12)	KSEEVDRGSKSFPDEKNEETEVVTETNEEKT	6	0.100574	0.0588013	0.107057	0.135404	0.0666747	-0.203485	0.0888108	0.883052	0.365679	0.0412901		158280000	74051000	84232000	34319000	38976000	21215000	25568000	18517000	19687000	By MS/MS	By MS/MS	By MS/MS
AT1G29470.2;AT1G29470.1	96;96	___1	AT1G29470.2	>AT1G29470.2 | Symbols: | S-adenosyl-L-methionine-dependent methyltransferases superfamily protein | chr1:10310424-10313369 REVERSE LENGTH=770;>AT1G29470.1 | Symbols: | S-adenosyl-L-methionine-dependent methyltransferases superfamily protein | chr1:10310	7.49827e-06	63.302	62.076	37.118	1	7.49827e-06	63.302	0.00124864	43.696	7.49827e-06	63.302	1	1	1	3		0.42527	1;2	SFPDEK(1)NEETEVVTETNEEK(1)TDPEK	SFPDEK(37.12)NEETEVVTETNEEK(37.12)TDPEK(-37.12)	EKNEETEVVTETNEEKTDPEKSGEENSGEKT	20	0.124196	0.313826	0.237592	0.10809	0.304861	-0.304024	0.225205	2.0881	0.9559	0.208963		77964000	36124000	41840000	11915000	13241000	14865000	18574000	9343200	10025000	By MS/MS	By MS/MS	By MS/MS
AT1G29470.2;AT1G29470.1	198;198	___1	AT1G29470.2	>AT1G29470.2 | Symbols: | S-adenosyl-L-methionine-dependent methyltransferases superfamily protein | chr1:10310424-10313369 REVERSE LENGTH=770;>AT1G29470.1 | Symbols: | S-adenosyl-L-methionine-dependent methyltransferases superfamily protein | chr1:10310	0.00529616	35.473	21.727	35.473	1	NaN	NaN	NaN	NaN	0.00529616	35.473	NaN	0	1	2		0.31955	1	SK(1)DVFPAGDQAEITK	SK(35.47)DVFPAGDQAEITK(-35.47)	SEENAGETEESTEKSKDVFPAGDQAEITKES	2	NaN	-0.067712	0.240486	NaN	-0.164399	-0.31328	0.0863871	0.50438	0.185588	0.0356869		1693500	824570	868970	0	0	376520	370450	448050	498520	By matching	By matching	By MS/MS
AT1G29470.2;AT1G29470.1	57;57	___1	AT1G29470.2	>AT1G29470.2 | Symbols: | S-adenosyl-L-methionine-dependent methyltransferases superfamily protein | chr1:10310424-10313369 REVERSE LENGTH=770;>AT1G29470.1 | Symbols: | S-adenosyl-L-methionine-dependent methyltransferases superfamily protein | chr1:10310	5.63205e-05	110.38	62.807	110.38	1	0.00715986	76.282	0.0146478	64.103	5.63205e-05	110.38	1	1	1	2	+	0.12031	1	TK(1)DVDTTK	TK(110.38)DVDTTK(-110.38)	SAPTESIDFSANERTKDVDTTKSDFKSEEVD	2	-0.127037	-0.219371	-0.317072	-0.136823	-0.215111	0.213876	-0.22116	-2.05178	0.938793	0.19768		87777000	44942000	42835000	13999000	12975000	16236000	13069000	14707000	16791000	By MS/MS	By MS/MS	By MS/MS
AT1G29880.1	482	___1	AT1G29880.1	>AT1G29880.1 | Symbols: | glycyl-tRNA synthetase / glycine--tRNA ligase | chr1:10459662-10462781 REVERSE LENGTH=729	0.000290986	58.885	48.813	31.089	1	NaN	NaN	0.000290986	58.885	0.000733827	53.981	0	1	1	2		1.5986	1	SGTPLVAEEK(1)FAEPK	SGTPLVAEEK(31.09)FAEPK(-31.09)	RAHSDKSGTPLVAEEKFAEPKEVEKLVITPV	10	-0.19408	-0.244702	0.306627	-0.186804	-0.303721	-0.334371	-0.0440518	-0.269458	0.0958632	0.0183491		9915700	5369200	4546500	1558400	1479600	1835400	1737700	1975400	1329200	By matching	By MS/MS	By MS/MS
AT1G30120.1;AT2G34590.1	129;129	___1	AT1G30120.1	>AT1G30120.1 | Symbols: PDH-E1 BETA | pyruvate dehydrogenase E1 beta | chr1:10584350-10586477 REVERSE LENGTH=406;>AT2G34590.1 | Symbols: | Transketolase family protein | chr2:14568956-14570844 REVERSE LENGTH=406	0.000550663	75.819	51.789	75.819	1	0.037076	32.329	NaN	NaN	0.000550663	75.819	1	0	1	2	+	0.31142	1	GLADK(1)FGDLR	GLADK(75.82)FGDLR	GHYGGSYKVTKGLADKFGDLRVLDTPICENA	5	0.544189	0.0966667	0.2336	0.572017	0.0238941	-0.271496	0.291485	2.08916	0.9564	0.208963		4178000	1937600	2240400	412560	709450	398470	553260	1126500	977710	By MS/MS	By matching	By MS/MS
AT1G30120.1	262	___1	AT1G30120.1	>AT1G30120.1 | Symbols: PDH-E1 BETA | pyruvate dehydrogenase E1 beta | chr1:10584350-10586477 REVERSE LENGTH=406	2.32566e-132	215.08	191.42	178.22	1	1.88584e-74	163.95	2.32566e-132	215.08	2.07375e-87	178.22	1	1	1	3		-2.4295	1	SENPVILFEHVLLYNLK(1)EK	SENPVILFEHVLLYNLK(178.22)EK(-178.22)	ENPVILFEHVLLYNLKEKIPDEDYVCNLEEA	17	0.125519	0.311736	0.433682	0.151989	0.278104	-0.43189	0.290312	2.42505	1.11041	0.283711		259490000	140810000	118680000	28194000	31596000	34524000	33561000	78089000	53527000	By MS/MS	By MS/MS	By MS/MS
AT1G30120.1;AT2G34590.1	308;308	___1	AT1G30120.1	>AT1G30120.1 | Symbols: PDH-E1 BETA | pyruvate dehydrogenase E1 beta | chr1:10584350-10586477 REVERSE LENGTH=406;>AT2G34590.1 | Symbols: | Transketolase family protein | chr2:14568956-14570844 REVERSE LENGTH=406	9.95608e-29	135.09	109.46	57.148	1	9.95608e-29	135.09	2.11377e-28	130.29	2.68763e-28	127.83	1	1	1	3	+	0.027318	1	TLVNK(1)GYDPEVIDIR	TLVNK(57.15)GYDPEVIDIR	RMRYHVMQAAKTLVNKGYDPEVIDIRSLKPF	5	0.0892269	-0.073788	0.0432296	0.0924781	-0.13557	-0.0835998	0.0195562	0.184262	0.0637569	0.012904		58943000	29968000	28975000	13065000	14434000	9988900	8238000	6914600	6303100	By MS/MS	By MS/MS	By MS/MS
AT1G31160.1	80	___1	AT1G31160.1	>AT1G31160.1 | Symbols: HINT 2 | HISTIDINE TRIAD NUCLEOTIDE-BINDING 2 | chr1:11122880-11124106 REVERSE LENGTH=187	3.83252e-42	127.97	113.09	118.48	1	NaN	NaN	3.83252e-42	127.97	1.04354e-23	118.48	0	1	1	3	+	-1.306	1	AAASVADTGAPTIFDK(1)IIAK	AAASVADTGAPTIFDK(118.48)IIAK(-118.48)	AAASVADTGAPTIFDKIIAKEIPSDIVYEDE	16	-0.579448	0.23217	0.416731	-0.552664	0.194844	-0.438679	0.0231511	0.0940433	0.0315428	0.0046262		177170000	98413000	78757000	30555000	20623000	28222000	33618000	39636000	24516000	By matching	By MS/MS	By MS/MS
AT1G31330.1	115	___1	AT1G31330.1	>AT1G31330.1 | Symbols: PSAF | photosystem I subunit F | chr1:11215011-11215939 REVERSE LENGTH=221	1.08757e-12	89.859	76.821	89.859	1	3.20664e-12	84.249	1.59707e-08	76.301	1.08757e-12	89.859	1	1	1	3		1.1462	1	LYAPESAPALALNAQIEK(1)TK	LYAPESAPALALNAQIEK(89.86)TK(-89.86)	APESAPALALNAQIEKTKRRFDNYGKYGLLC	18	-0.0463399	0.115166	-0.0590784	-0.0424568	0.0458623	0.0172092	0.00324937	0.0300515	0.00984933	0.00213534		28092000	14054000	14038000	7777900	8217000	3824300	3721700	2451700	2099800	By MS/MS	By MS/MS	By MS/MS
AT1G31812.1	37	___1	AT1G31812.1	>AT1G31812.1 | Symbols: ACBP6, ACBP | acyl-CoA-binding protein 6 | chr1:11411132-11412099 REVERSE LENGTH=92	0.00516829	50.354	30.147	50.354	1	0.0159122	36.447	0.042638	28.283	0.00516829	50.354	1	1	1	2	+	0.37269	1	QAK(1)FGPVDTSR	QAK(50.35)FGPVDTSR	SNEDLLILYGLYKQAKFGPVDTSRPGMFSMK	3	-0.172116	-0.563262	0.666462	-0.193965	-0.560664	-0.733867	-0.0229722	-0.080655	0.0269237	0.00277506		51797000	31175000	20622000	7046100	5983300	12871000	8443600	11258000	6194800	By MS/MS	By MS/MS	By MS/MS
AT1G32060.1	135	___1	AT1G32060.1	>AT1G32060.1 | Symbols: PRK | phosphoribulokinase | chr1:11532668-11534406 FORWARD LENGTH=395	1.51866e-19	114.63	106.29	96.208	1	1.00576e-10	76.341	0.000544214	51.771	1.51866e-19	114.63	1	1	1	3	+	-0.23312	1	ANDFDLMYEQVK(1)ALK	ANDFDLMYEQVK(96.21)ALK(-96.21)	LDPRANDFDLMYEQVKALKNGIAVEKPIYNH	12	0.103263	0.198997	0.290021	0.111699	0.193456	-0.307733	0.197427	1.83601	0.835541	0.155967		61362000	44316000	17046000	5078700	4941200	9753200	9994300	29484000	2110400	By MS/MS	By MS/MS	By MS/MS
AT1G32060.1	386	___1	AT1G32060.1	>AT1G32060.1 | Symbols: PRK | phosphoribulokinase | chr1:11532668-11534406 FORWARD LENGTH=395	1.17321e-06	78.505	53.576	28.166	1	1.17321e-06	78.505	0.000356736	59.709	0.00545198	38.995	1	1	1	3		-0.053367	1	IRDLYEQLIANK(1)ATAR	IRDLYEQLIANK(28.17)ATAR	VGLKIRDLYEQLIANKATARAEAKA______	12	-0.478527	-1.22014	0.249068	-0.442379	-1.25922	-0.282737	-0.483201	-1.47555	0.65823	0.0957962		26949000	17742000	9206100	6180000	3969400	9476400	3709700	2086000	1527000	By MS/MS	By MS/MS	By MS/MS
AT1G32060.1	116	___1	AT1G32060.1	>AT1G32060.1 | Symbols: PRK | phosphoribulokinase | chr1:11532668-11534406 FORWARD LENGTH=395	1.1027e-07	110.08	85.823	77.124	1	0.0165533	41.684	1.1027e-07	110.08	NaN	NaN	1	1	NaN	2	+	0.63468	1	EQK(1)VTALDPR	EQK(77.12)VTALDPR	LDDYHSLDRYGRKEQKVTALDPRANDFDLMY	3	0.903578	-5.8379	NaN	0.883543	-5.85835	NaN	-2.46716	-1.19968	0.488259	0.0514794		15908000	8590800	7316900	3950800	7251400	4640000	65474	0	0	By MS/MS	By MS/MS	By matching
AT1G32470.1;AT2G35370.1	157;156	___1	AT1G32470.1;AT2G35370.1	>AT1G32470.1 | Symbols: | Single hybrid motif superfamily protein | chr1:11739479-11740246 REVERSE LENGTH=166;>AT2G35370.1 | Symbols: GDCH | glycine decarboxylase complex H | chr2:14891239-14892050 FORWARD LENGTH=165	0.0028418	46.069	44.934	46.069	1	NaN	NaN	NaN	NaN	0.0028418	46.069	0	0	1	2		0.15932	1	EYTK(1)FCEEEDAAH	EYTK(46.07)FCEEEDAAH	SPAELEALMGPKEYTKFCEEEDAAH______;SPAELESLMGPKEYTKFCEEEDAAH______	4	0.299831	-0.00111126	-0.132906	0.347212	-0.0254266	0.108892	0.0552712	0.402497	0.149061	0.0320873		5413500	2600000	2813500	905410	1169800	1138600	888900	556050	754770	By matching	By matching	By MS/MS
AT1G32900.1	529	___1	AT1G32900.1	>AT1G32900.1 | Symbols: | UDP-Glycosyltransferase superfamily protein | chr1:11920582-11923506 REVERSE LENGTH=610	0.00247022	39.387	33.113	35.625	1	0.00247022	39.387	0.0034928	35.625	NaN	NaN	1	1	NaN	3		1.6297	1	FNVK(1)CEVVDPDDVIATAK	FNVK(35.63)CEVVDPDDVIATAK(-35.63)	VKDGYTGFHIGRFNVKCEVVDPDDVIATAKA	4	-0.652198	-0.229162	NaN	-0.611733	-0.313997	NaN	-0.44068	-2.28755	0.935634	0.19768		3216200	1964700	1251500	1066900	784220	897790	467290	0	0	By MS/MS	By MS/MS	By matching
AT1G32900.1	342	___1	AT1G32900.1	>AT1G32900.1 | Symbols: | UDP-Glycosyltransferase superfamily protein | chr1:11920582-11923506 REVERSE LENGTH=610	1.89749e-28	157.99	118.69	80.688	1	4.28429e-28	152.11	1.89749e-28	157.99	3.9648e-20	145.9	1	1	1	2	+	-0.82707	1	GVELHK(1)YLR	GVELHK(80.69)YLR	AQELISGVDRGVELHKYLRMKTVSGIINGMD	6	-0.582382	-0.0858182	0.181689	-0.581432	-0.101025	-0.235688	-0.16217	-0.842179	0.346136	0.0412901		201780000	109940000	91840000	39588000	26576000	43816000	41034000	26536000	24230000	By MS/MS	By MS/MS	By MS/MS
AT1G33140.1;AT1G33120.1	187;187	___1	AT1G33140.1	>AT1G33140.1 | Symbols: PGY2 | Ribosomal protein L6 family | chr1:12023360-12024502 FORWARD LENGTH=194;>AT1G33120.1 | Symbols: | Ribosomal protein L6 family | chr1:12010986-12012223 FORWARD LENGTH=194	0.00956591	38.3	28.228	27.098	1	NaN	NaN	NaN	NaN	0.00956591	38.3	0	NaN	1	3		0.67	1	FLDGIYVSEK(1)SK	FLDGIYVSEK(27.1)SK(-27.1)	KKDIRKFLDGIYVSEKSKIVEEE________	10	-0.0858642	NaN	0.342378	-0.0632283	NaN	-0.366206	0.128257	0.662126	0.251811	0.0399402		3783300	1992300	1791000	862380	667920	0	0	1129900	1123000	By matching	By matching	By MS/MS
AT1G33140.1;AT1G33120.1;AT4G10450.1	124;124;124	___1	AT1G33140.1;AT4G10450.1	>AT1G33140.1 | Symbols: PGY2 | Ribosomal protein L6 family | chr1:12023360-12024502 FORWARD LENGTH=194;>AT1G33120.1 | Symbols: | Ribosomal protein L6 family | chr1:12010986-12012223 FORWARD LENGTH=194;>AT4G10450.1 | Symbols: | Ribosomal protein L6 family	0.0308309	85.212	45.907	85.212	1	0.0522085	57.047	0.0308309	85.212	NaN	NaN	1	1	NaN	2	+	0.53366		NFLGEK(1)K	NFLGEK(85.21)K(-85.21)	DGNNKSIEIRNFLGEKKVRKVEMLDGVKIVR;GGDGKSIEIRNFLGEKKVRKVEMLDGVTIVR	6	0.183074	-0.522551	NaN	0.187514	-0.575228	NaN	-0.169738	-0.657488	0.249828	0.0399402		35920000	17889000	18031000	9737900	10740000	8151500	7290500	0	0	By matching	By matching	By matching
AT1G33590.1	101	___1	AT1G33590.1	>AT1G33590.1 | Symbols: | Leucine-rich repeat (LRR) family protein | chr1:12177788-12179221 FORWARD LENGTH=477	0.0058159	35.037	23.798	35.037	1	0.0142105	30.484	0.0058159	35.037	NaN	NaN	1	1	NaN	3		-0.15136	1	LK(1)HLDGIYFTDLK	LK(35.04)HLDGIYFTDLK(-35.04)	GSFLSGTLSPSLAKLKHLDGIYFTDLKNITG	2	0.454808	-0.0219802	NaN	0.471656	-0.0958204	NaN	0.216414	1.06118	0.426896	0.0423738		3430100	1724400	1705800	543920	573490	1180400	1132300	0	0	By MS/MS	By MS/MS	By matching
AT1G34000.1	110	___1	AT1G34000.1	>AT1G34000.1 | Symbols: OHP2 | one-helix protein 2 | chr1:12358151-12358902 REVERSE LENGTH=172	0.0295607	40.496	22.36	40.496	1	NaN	NaN	NaN	NaN	0.0295607	40.496	NaN	0	1	2		0.11179	1	ELQEYFK(1)QK	ELQEYFK(40.5)QK(-40.5)	VEFQRQKAKELQEYFKQKKLEAAGQGPFFGF	7	NaN	-0.0421299	0.385111	NaN	-0.111134	-0.43997	0.171491	0.886256	0.349414	0.0412901		5172800	2705500	2467200	0	0	1692100	1569300	1013400	897930	By matching	By matching	By MS/MS
AT1G34430.1	197	___1	AT1G34430.1	>AT1G34430.1 | Symbols: EMB3003 | 2-oxoacid dehydrogenases acyltransferase family protein | chr1:12588027-12590084 REVERSE LENGTH=465	2.57722e-05	57.525	42.011	43.794	1	0.000114525	56.817	2.57722e-05	57.525	0.00066204	53.453	1	1	1	3		-0.4491	1	ELK(1)VELAGLVGSGPMGR	ELK(43.79)VELAGLVGSGPMGR	RIVASPYAKKLAKELKVELAGLVGSGPMGRI	3	5.21475	4.71644	0.324419	5.24325	4.66186	-0.345564	3.41854	2.98106	1.34756	0.431761		29824000	10240000	19584000	434270	12357000	254300	6863900	9551700	362300	By MS/MS	By MS/MS	By MS/MS
AT1G34430.1	366	___1	AT1G34430.1	>AT1G34430.1 | Symbols: EMB3003 | 2-oxoacid dehydrogenases acyltransferase family protein | chr1:12588027-12590084 REVERSE LENGTH=465	0.0201056	86.794	24.248	86.794	1	NaN	NaN	NaN	NaN	0.0201056	86.794	0	0	1	2	+	-0.52043	1	ELVDK(1)AR	ELVDK(86.79)AR	VDIYSLSRKWKELVDKARAKQLQPQEYNTGT	5	0.18916	0.111699	0.0344854	0.190931	0.0164963	-0.0640425	0.111782	1.06247	0.452967	0.050285		20003000	9748700	10254000	4305900	4801800	1656200	1678500	3786700	3773700	By matching	By matching	By MS/MS
AT1G34430.1	66	___1	AT1G34430.1	>AT1G34430.1 | Symbols: EMB3003 | 2-oxoacid dehydrogenases acyltransferase family protein | chr1:12588027-12590084 REVERSE LENGTH=465	0.017742	60.91	21.948	60.91	1	NaN	NaN	0.017742	60.91	0.017742	60.91	0	1	1	2	+	-0.76751	1	SEGDK(1)LNK	SEGDK(60.91)LNK(-60.91)	MTEGKIVSWVKSEGDKLNKGESVVVVESDKA	5	0.839557	0.715278	0.0620531	0.84326	0.687329	-0.10953	0.538963	2.64803	1.20824	0.325539		19017000	8139900	10877000	1457900	2518300	2487000	4076800	4195000	4281800	By matching	By MS/MS	By MS/MS
AT1G34430.1	285	___1	AT1G34430.1	>AT1G34430.1 | Symbols: EMB3003 | 2-oxoacid dehydrogenases acyltransferase family protein | chr1:12588027-12590084 REVERSE LENGTH=465	4.15384e-77	185.27	172.43	185.27	1	NaN	NaN	1.76677e-44	150.34	4.15384e-77	185.27	0	1	1	3	+	-0.13559	1	VGYTISTDALDALYK(1)K	VGYTISTDALDALYK(185.27)K(-185.27)	RVGYTISTDALDALYKKIKSKGVTMTALLAK	15	-0.355701	-0.662848	0.324437	-0.351074	-0.693901	-0.346885	-0.231371	-0.977789	0.411504	0.0412901		167490000	90446000	77040000	30210000	25526000	26869000	21330000	33368000	30184000	By matching	By MS/MS	By MS/MS
AT1G36280.1;AT1G36280.2;AT4G18440.1	158;158;167	___1	AT1G36280.1;AT4G18440.1	>AT1G36280.1 | Symbols: | L-Aspartase-like family protein | chr1:13640600-13642908 FORWARD LENGTH=527;>AT1G36280.2 | Symbols: | L-Aspartase-like family protein | chr1:13640600-13642908 FORWARD LENGTH=519;>AT4G18440.1 | Symbols: | L-Aspartase-like family	5.29945e-16	110.97	97.226	67.646	1	2.15746e-05	68.972	0.000182663	64.52	5.29945e-16	110.97	1	1	1	2		-1.6337	1	VTNHDVK(1)AVEYFLK	VTNHDVK(67.65)AVEYFLK(-67.65)	ALEIKKIERVTNHDVKAVEYFLKQKCESQPE;ALQVKKIERVTNHDVKAVEYFLKQKCESHPE	7	-0.0845938	0.0482362	0.0851753	-0.084854	0.0200577	-0.103224	0.0162726	0.152222	0.0521018	0.0117357		348020000	181950000	166070000	39163000	42181000	81166000	77021000	61622000	46865000	By MS/MS	By MS/MS	By MS/MS
AT3G55750.1;AT1G41880.1	21;21	___1	AT3G55750.1	>AT3G55750.1 | Symbols: | Ribosomal protein L35Ae family protein | chr3:20698641-20699553 FORWARD LENGTH=111;>AT1G41880.1 | Symbols: | Ribosomal protein L35Ae family protein | chr1:15651585-15652427 REVERSE LENGTH=111	0.031478	71.501	42.352	71.501	1	0.031478	71.501	NaN	NaN	NaN	NaN	1	NaN	0	2		0.098179	1	GTVLGYK(1)R	GTVLGYK(71.5)R	GERVRLYVRGTVLGYKRSKSNQYPNTSLVQI	7	-0.222481	NaN	0.0846856	-0.166972	NaN	-0.119369	-0.0688979	-0.402671	0.144527	0.0320873		2895600	1696000	1199500	1034500	632950	0	0	661500	566580	By MS/MS	By matching	By matching
AT1G42960.1	133	___1	AT1G42960.1	>AT1G42960.1 | Symbols: | expressed protein localized to the inner membrane of the chloroplast. | chr1:16125863-16127080 FORWARD LENGTH=168	2.40412e-116	198.05	186.98	87.319	1	2.40412e-116	198.05	8.27797e-13	87.319	NaN	NaN	1	1	0	3		-0.50876	1	VLAEK(1)IAQLNSAIDDVSSQLK	VLAEK(87.32)IAQLNSAIDDVSSQLK(-87.32)	DEEKALEKTRKVLAEKIAQLNSAIDDVSSQL	5	0.776778	0.53456	1.52637	0.781486	0.508834	-1.54734	0.945902	3.92184	1.69934	0.636546		253520000	132660000	120860000	38400000	53428000	26781000	39832000	67477000	27596000	By MS/MS	By MS/MS	By matching
AT1G42970.1	127	___1	AT1G42970.1	>AT1G42970.1 | Symbols: GAPB | glyceraldehyde-3-phosphate dehydrogenase B subunit | chr1:16127552-16129584 FORWARD LENGTH=447	1.50392e-15	99.044	89.474	56.817	1	8.37174e-11	88.283	2.33941e-07	78.674	1.50392e-15	99.044	1	1	1	3		-1.8418	1	NASHLLK(1)YDSMLGTFK	NASHLLK(56.82)YDSMLGTFK(-56.82)	VLNDSGGVKNASHLLKYDSMLGTFKAEVKIV	7	0.0561673	0.139862	0.65272	0.042084	0.126048	-0.699466	0.282916	1.66742	0.753201	0.118635		68764000	33748000	35016000	10498000	11906000	14638000	15329000	8611600	7781000	By MS/MS	By MS/MS	By MS/MS
AT1G42970.1	444	___1	AT1G42970.1	>AT1G42970.1 | Symbols: GAPB | glyceraldehyde-3-phosphate dehydrogenase B subunit | chr1:16127552-16129584 FORWARD LENGTH=447	0.00606763	43.761	42.389	43.761	1	0.00606763	43.761	0.00606763	43.761	NaN	NaN	1	1	0	2	+	-0.09411	1	TNPADEECK(1)VYD	TNPADEECK(43.76)VYD	PLEDFCKTNPADEECKVYD____________	9	0.329296	-0.451938	1.44595	0.371503	-0.530177	-1.53287	0.441103	1.05762	0.45058	0.050285		25088000	13849000	11239000	4119500	5287700	6408700	4709800	3320900	1241900	By MS/MS	By MS/MS	By matching
AT1G42970.1	435	___1	AT1G42970.1	>AT1G42970.1 | Symbols: GAPB | glyceraldehyde-3-phosphate dehydrogenase B subunit | chr1:16127552-16129584 FORWARD LENGTH=447	3.7754e-18	81.974	80.443	81.974	1	0.000531995	45.489	3.7754e-18	81.974	NaN	NaN	1	1	NaN	3		-0.42499	1	WPGAEAVGSGDPLEDFCK(1)TNPADEECK	WPGAEAVGSGDPLEDFCK(81.97)TNPADEECK(-81.97)	GAEAVGSGDPLEDFCKTNPADEECKVYD___	18	0.608431	-0.438718	NaN	0.591296	-0.44495	NaN	0.0848564	0.242861	0.0833481	0.012904		25883000	13476000	12407000	3769900	5147200	9706400	7259700	0	0	By MS/MS	By MS/MS	By matching
AT1G43560.1	118	___1	AT1G43560.1	>AT1G43560.1 | Symbols: Aty2, ty2 | thioredoxin Y2 | chr1:16398359-16399828 REVERSE LENGTH=167	1.31867e-05	83.204	64.626	83.204	1	0.027181	27.681	0.0104741	54.343	1.31867e-05	83.204	1	1	1	2	+	1.0247	1	IDTEK(1)YPSLANK	IDTEK(83.2)YPSLANK(-83.2)	ETLKDIIAVVKIDTEKYPSLANKYQIEALPT	5	0.286881	2.56172	1.08862	0.300065	2.49142	-1.1037	1.31241	2.62541	1.19848	0.319745		19836000	8996100	10840000	2409400	3163400	2231600	4933000	4355000	2743300	By MS/MS	By MS/MS	By MS/MS
AT1G43670.1	312	___1	AT1G43670.1	>AT1G43670.1 | Symbols: | Inositol monophosphatase family protein | chr1:16468184-16470347 FORWARD LENGTH=341	0.00692205	39.73	25.921	39.73	1	NaN	NaN	0.0163045	31.881	0.00692205	39.73	0	1	1	3	+	0.41738	1	ALDLVPEK(1)IHER	ALDLVPEK(39.73)IHER	QAFTGKKRALDLVPEKIHERSPIFLGSYDDV	8	-0.739107	-0.014179	-0.0124972	-0.774429	-0.0601867	-0.0636956	-0.255261	-1.25106	0.546395	0.0610718		4449300	2617600	1831700	696140	381220	1069400	802200	852080	648280	By matching	By MS/MS	By MS/MS
AT1G44575.1	191	___1	AT1G44575.1	>AT1G44575.1 | Symbols: NPQ4, PSBS | Chlorophyll A-B binding family protein | chr1:16871768-16873194 FORWARD LENGTH=265	1.75953e-110	205.55	182.02	205.55	1	2.4748e-78	185.46	NaN	NaN	1.75953e-110	205.55	1	NaN	1	2	+	-0.52724	1	EQGPLFGFTK(1)ANELFVGR	EQGPLFGFTK(205.55)ANELFVGR	SALGLKEQGPLFGFTKANELFVGRLAQLGIA	10	-0.0779849	NaN	0.207244	-0.0626556	NaN	-0.241305	0.0646298	0.385738	0.137839	0.0320873		1549300000	902140000	647110000	443600000	401210000	0	0	458540000	245900000	By MS/MS	By matching	By MS/MS
AT1G44575.1;AT1G44575.2	165;165	___1	AT1G44575.1	>AT1G44575.1 | Symbols: NPQ4, PSBS | Chlorophyll A-B binding family protein | chr1:16871768-16873194 FORWARD LENGTH=265;>AT1G44575.2 | Symbols: NPQ4, PSBS | Chlorophyll A-B binding family protein | chr1:16871768-16872548 FORWARD LENGTH=205	1.94098e-36	135.55	123.17	69.188	1	1.94098e-36	135.55	3.489e-36	132.51	3.489e-36	132.51	1	1	1	2		-0.42777	1	FVDDPPTGLEK(1)AVIPPGK	FVDDPPTGLEK(69.19)AVIPPGK(-69.19)	GDRGKFVDDPPTGLEKAVIPPGKNVRSALGL	11	1.24391	0.802152	2.67162	1.26021	0.783247	-2.75975	1.57256	3.68579	1.61654	0.587123		196470000	94103000	102360000	17322000	40365000	37249000	56662000	39532000	5336800	By MS/MS	By MS/MS	By MS/MS
AT1G44575.1;AT1G44575.2	154;154	___1	AT1G44575.1	>AT1G44575.1 | Symbols: NPQ4, PSBS | Chlorophyll A-B binding family protein | chr1:16871768-16873194 FORWARD LENGTH=265;>AT1G44575.2 | Symbols: NPQ4, PSBS | Chlorophyll A-B binding family protein | chr1:16871768-16872548 FORWARD LENGTH=205	2.12562e-13	110.44	87.32	92.265	1	0.000953801	56.569	2.12562e-13	110.44	1.50035e-07	92.265	1	1	1	2	+	-1.2687	1	GK(1)FVDDPPTGLEK	GK(92.27)FVDDPPTGLEK(-92.27)	LFTLLGAIGALGDRGKFVDDPPTGLEKAVIP	2	-0.386035	-0.381987	0.845909	-0.355904	-0.447328	-0.908469	0.0259626	0.0817522	0.0273006	0.00277506		71013000	42280000	28733000	9122000	7361600	19405000	14112000	13753000	7259600	By MS/MS	By MS/MS	By MS/MS
AT1G44575.1;AT1G44575.2	71;71	___1	AT1G44575.1	>AT1G44575.1 | Symbols: NPQ4, PSBS | Chlorophyll A-B binding family protein | chr1:16871768-16873194 FORWARD LENGTH=265;>AT1G44575.2 | Symbols: NPQ4, PSBS | Chlorophyll A-B binding family protein | chr1:16871768-16872548 FORWARD LENGTH=205	1.04054e-15	94.632	78.788	94.632	1	5.91825e-06	68.168	3.77858e-05	62.617	1.04054e-15	94.632	1	1	1	2		1.7485	1	SK(1)VEDGIFGTSGGIGFTK	SK(94.63)VEDGIFGTSGGIGFTK(-94.63)	PKTKAAPKKVEKPKSKVEDGIFGTSGGIGFT	2	0.754545	0.829768	2.1801	0.787014	0.762646	-2.22196	1.25481	3.5356	1.56203	0.566184		21992000	9985400	12007000	1682900	5311100	3690500	5402900	4612000	1293000	By MS/MS	By MS/MS	By MS/MS
AT1G48350.1	142	___1	AT1G48350.1	>AT1G48350.1 | Symbols: | Ribosomal L18p/L5e family protein | chr1:17867269-17868215 FORWARD LENGTH=170	9.78275e-09	120.06	73.6	120.06	1	0.00106268	82.417	0.00224104	74.841	9.78275e-09	120.06	1	1	1	2	+	-0.57468	1	GITK(1)VAFDR	GITK(120.06)VAFDR	VGEVIAKSCLEKGITKVAFDRGGYPYHGRIE	4	0.244887	-0.0702998	0.108005	0.250598	-0.0893134	-0.165871	0.0941975	0.782473	0.317876	0.0399402		20076000	10903000	9172800	1820600	2136900	3362600	2547600	5719800	4488200	By MS/MS	By MS/MS	By MS/MS
AT1G48600.1;AT1G48600.2;AT3G18000.1;AT1G73600.1;AT1G73600.2	348;364;364;363;377	___1	AT1G48600.1;AT1G73600.1	>AT1G48600.1 | Symbols: PMEAMT, AtPMEAMT | S-adenosyl-L-methionine-dependent methyltransferases superfamily protein | chr1:17966448-17969077 FORWARD LENGTH=475;>AT1G48600.2 | Symbols: PMEAMT, AtPMEAMT | S-adenosyl-L-methionine-dependent methyltransferases	3.01114e-11	98.592	69.78	54.898	1	3.01114e-11	98.592	4.11594e-11	96.464	0.000535888	54.898	1	1	1	3	+	1.3152	1	DTILHIQDK(1)PALFR	DTILHIQDK(54.9)PALFR	FDVIYSRDTILHIQDKPALFRRFYKWLKPGG;FDVIYSRDTILHIQDKPALFRTFFKWLKPGG	9	0.386921	0.0308304	NaN	0.401849	-0.0383323	NaN	0.208876	1.16256	0.471842	0.050285		11535000	6206200	5328300	1899900	2822400	3335700	2505900	970590	0	By MS/MS	By MS/MS	By MS/MS
AT1G48850.1	354	___1	AT1G48850.1	>AT1G48850.1 | Symbols: EMB1144 | chorismate synthase, putative / 5-enolpyruvylshikimate-3-phosphate phospholyase, putative | chr1:18065154-18067956 REVERSE LENGTH=436	0.000984491	65.842	45.064	65.842	1	0.01663	35.677	0.0129886	39.58	0.000984491	65.842	1	1	1	2	+	-3.0697	1	VAFK(1)PTSTIGR	VAFK(65.84)PTSTIGR	GGISNGEIINMRVAFKPTSTIGRKQNTVTRD	4	-0.19047	-0.0549767	0.0251917	-0.159815	-0.129987	-0.0856651	-0.0734184	-0.666546	0.264151	0.0399402		61626000	32735000	28891000	7631900	6625900	14956000	12568000	10147000	9696300	By MS/MS	By MS/MS	By MS/MS
AT1G49970.1	361	___1	AT1G49970.1	>AT1G49970.1 | Symbols: CLPR1, NCLPP5, SVR2 | CLP protease proteolytic subunit 1 | chr1:18501936-18504462 REVERSE LENGTH=387	0.00154064	60.157	50.835	36.292	1	0.00154064	60.157	0.00438268	52.576	0.0179102	36.292	1	1	1	3	+	-0.92131	1	IADSQDSSFEK(1)R	IADSQDSSFEK(36.29)R	GIADKIADSQDSSFEKRDYDGTLAQRAMRPG	11	-0.246053	-0.936304	0.880551	-0.204216	-0.959094	-0.970187	-0.100602	-0.250289	0.088501	0.0134757		7242600	4691100	2551500	1051100	880050	2504300	1170700	1135600	500730	By MS/MS	By MS/MS	By MS/MS
AT1G50020.1	115	___1	AT1G50020.1	>AT1G50020.1 | Symbols: | unknown protein;FUNCTIONS IN: molecular_function unknown;INVOLVED IN: biological_process unknown;LOCATED IN: chloroplast thylakoid membrane, chloroplast;EXPRESSED IN: 24 plant structures;EXPRESSED DURING: 15 growth stages;H	2.52948e-05	63.682	51.165	37.77	1	0.00108998	49.595	2.52948e-05	63.682	0.00281148	43.592	1	1	1	2		1.6142	1	TTATTPAFDK(1)SLLNQR	TTATTPAFDK(37.77)SLLNQR	TGNSSKTTATTPAFDKSLLNQRERSLALNSE	10	4.90135	0.857264	2.74952	4.87278	0.868766	-2.85527	2.83605	3.27964	1.46568	0.514044		3967100	1416800	2550300	37765	1187800	139850	1312900	1239100	49678	By MS/MS	By MS/MS	By MS/MS
AT1G50140.2;AT1G50140.1	666;688	___1	AT1G50140.2	>AT1G50140.2 | Symbols: | P-loop containing nucleoside triphosphate hydrolases superfamily protein | chr1:18569921-18578663 REVERSE LENGTH=981;>AT1G50140.1 | Symbols: | P-loop containing nucleoside triphosphate hydrolases superfamily protein | chr1:18569	0.0141325	43.492	7.068	43.492	1	0.0141325	43.492	NaN	NaN	NaN	NaN	1	0	NaN	2	+	0.21245	1	PSQNLK(1)NIAK	PSQNLK(43.49)NIAK(-43.49)	LRKLEDNSLKPSQNLKNIAKDEYERNFVSAV	6	0.0747794	0.032524	NaN	0.0792927	-0.0261463	NaN	0.0536517	0.372872	0.132788	0.0320873		53352000	27347000	26005000	12329000	12577000	15018000	13428000	0	0	By MS/MS	By matching	By matching
AT1G50200.2;AT1G50200.1	636;684	___1	AT1G50200.2	>AT1G50200.2 | Symbols: ALATS | Alanyl-tRNA synthetase | chr1:18591429-18598167 REVERSE LENGTH=963;>AT1G50200.1 | Symbols: ALATS, ACD | Alanyl-tRNA synthetase | chr1:18591429-18598311 REVERSE LENGTH=1003	0.00171467	45.614	40.71	45.614	1	0.00897212	31.614	0.00171467	45.614	NaN	NaN	1	1	NaN	3	+	0.085699	1	FDFSHGK(1)PVDPEDLR	FDFSHGK(45.61)PVDPEDLR	SIVLPEKLRFDFSHGKPVDPEDLRRIESIVN	7	0.140386	-0.108363	NaN	0.184471	-0.101521	NaN	0.0160115	0.0987906	0.0323703	0.00489804		4618500	2449600	2168900	1067000	918730	1382600	1250200	0	0	By MS/MS	By MS/MS	By matching
AT1G50250.1	458	___1	AT1G50250.1	>AT1G50250.1 | Symbols: FTSH1 | FTSH protease 1 | chr1:18614398-18616930 REVERSE LENGTH=716	0.000692217	88.495	48.873	88.495	1	0.00174512	77.662	0.00174512	77.662	0.000692217	88.495	1	1	1	2	+	0.72277	1	DVDFDK(1)VAR	DVDFDK(88.5)VAR	VHSRGKALGKDVDFDKVARRTPGFTGADLQN	6	0.283092	0.0180643	0.163898	0.293488	0.00173014	-0.233617	0.155018	1.35099	0.59619	0.0771533		22422000	11425000	10997000	3030000	3293200	3669900	3611200	4725300	4092500	By MS/MS	By MS/MS	By MS/MS
AT1G50250.1;AT5G42270.1	492;480	___1	AT1G50250.1;AT5G42270.1	>AT1G50250.1 | Symbols: FTSH1 | FTSH protease 1 | chr1:18614398-18616930 REVERSE LENGTH=716;>AT5G42270.1 | Symbols: VAR1, FTSH5 | FtsH extracellular protease family | chr5:16902659-16905102 FORWARD LENGTH=704	1.32439e-37	153.09	122.88	150.05	1	1.32439e-37	153.09	3.99654e-17	122.33	5.95148e-30	150.05	1	1	1	2	+	-0.44371	1	EISK(1)DEISDALER	EISK(150.05)DEISDALER	EAAILAARRELKEISKDEISDALERIIAGPE	4	-0.00911769	-0.00615901	-0.0859685	0.0272956	-0.0890371	0.0323829	-0.0337484	-0.331566	0.120251	0.0258702		49554000	24899000	24654000	9939200	10074000	8974200	9045200	5985700	5535400	By MS/MS	By MS/MS	By MS/MS
AT1G50250.1;AT5G42270.1	488;476	___1	AT1G50250.1;AT5G42270.1	>AT1G50250.1 | Symbols: FTSH1 | FTSH protease 1 | chr1:18614398-18616930 REVERSE LENGTH=716;>AT5G42270.1 | Symbols: VAR1, FTSH5 | FtsH extracellular protease family | chr5:16902659-16905102 FORWARD LENGTH=704	0.000449489	58.246	50.537	58.246	0.996361	0.0233763	29.58	0.00859981	34.928	0.000449489	58.246	0.969386	0.975462	0.996361	3		-1.6589	1	ELK(0.996)EISK(0.004)DEISDALER	ELK(24.37)EISK(-24.37)DEISDALER	NLMNEAAILAARRELKEISKDEISDALERII	3	-0.155888	-0.0733326	0.11009	-0.16592	-0.100561	-0.121361	-0.0397099	-0.343927	0.1252	0.0292024		18859000	10106000	8753700	3965900	3292300	3329000	3044800	2810700	2416600	By MS/MS	By MS/MS	By MS/MS
AT1G50320.1	132	___1	AT1G50320.1	>AT1G50320.1 | Symbols: ATHX, ATX, THX | thioredoxin X | chr1:18638606-18639464 REVERSE LENGTH=182	0.00327216	40.278	34.383	22.991	1	NaN	NaN	0.00327216	40.278	0.0251019	22.991	0	1	1	3	+	0.79576	1	IDHDANPK(1)LIAEFK	IDHDANPK(22.99)LIAEFK(-22.99)	GDKLTIVKIDHDANPKLIAEFKVYGLPHFIL	8	0.249263	0.133827	0.222279	0.220949	0.0997664	-0.310164	0.20179	1.95551	0.893054	0.17705		4093500	2002700	2090800	411420	642450	997200	945340	594120	503000	By matching	By MS/MS	By MS/MS
AT1G50480.1	171	___1	AT1G50480.1	>AT1G50480.1 | Symbols: THFS | 10-formyltetrahydrofolate synthetase | chr1:18702064-18704687 FORWARD LENGTH=634	0.00171467	45.614	37.904	45.614	1	0.00171467	45.614	NaN	NaN	NaN	NaN	1	0	NaN	3		0.84915	1	IFHETSQSDK(1)ALFNR	IFHETSQSDK(45.61)ALFNR	AAIDTRIFHETSQSDKALFNRLCPPNKEGKR	10	-0.223155	0.0206267	NaN	-0.155213	-0.0441219	NaN	-0.101264	-0.627508	0.237056	0.0399402		6360000	3143200	3216800	1895500	1658700	1247700	1558100	0	0	By MS/MS	By matching	By matching
AT1G50480.1	252	___1	AT1G50480.1	>AT1G50480.1 | Symbols: THFS | 10-formyltetrahydrofolate synthetase | chr1:18702064-18704687 FORWARD LENGTH=634	1.39445e-07	80.632	68.364	80.632	1	NaN	NaN	4.35257e-05	67.415	1.39445e-07	80.632	0	1	1	3	+	0.27417	1	ITIGQGPEEK(1)GMTR	ITIGQGPEEK(80.63)GMTR	DRFLRKITIGQGPEEKGMTRETGFDISVASE	10	-0.228537	-0.174882	0.0623543	-0.226105	-0.202804	-0.0779696	-0.113688	-0.950398	0.398186	0.0412901		35567000	18793000	16774000	5512100	5354200	8255700	6484200	5025100	4935800	By matching	By MS/MS	By MS/MS
AT1G51110.1	327	___1	AT1G51110.1	>AT1G51110.1 | Symbols: | Plastid-lipid associated protein PAP / fibrillin family protein | chr1:18935380-18937484 FORWARD LENGTH=409	0.0182385	60.398	18.522	55.064	1	NaN	NaN	0.0182385	60.398	0.0226386	55.064	0	1	1	2	+	2.8907	1	QIIEK(1)DGR	QIIEK(55.06)DGR	IENAANGLMGRQIIEKDGRIKFEVNIIPAFR	5	-0.752534	0.0174944	0.545866	-0.754796	-0.0493674	-0.613277	-0.0630579	-0.214013	0.0747871	0.012904		13494000	7348500	6145800	2084900	1238900	3203700	3354400	2060000	1552500	By matching	By MS/MS	By MS/MS
AT1G52220.3;AT1G52220.2;AT1G52220.1	115;143;144	___1	AT1G52220.3	>AT1G52220.3 | Symbols: | FUNCTIONS IN: molecular_function unknown;INVOLVED IN: biological_process unknown;LOCATED IN: chloroplast thylakoid membrane, chloroplast;EXPRESSED IN: 23 plant structures;EXPRESSED DURING: 13 growth stages;BEST Arabidopsis t	0.00669088	77.662	26.596	77.662	1	0.0215641	56.632	0.0218538	56.209	0.00669088	77.662	1	1	1	2	+	1.5407	1	QELSK(1)IVK	QELSK(77.66)IVK(-77.66)	TYRYLLFKPDRQELSKIVKKSVADILGQ___	5	1.09977	0.860049	1.05313	1.12174	0.791522	-1.10268	1.00432	8.8418	2.89266	1.30805	+	46389000	21875000	24513000	3979800	6989100	8335200	12550000	9560400	4974700	By MS/MS	By MS/MS	By MS/MS
AT3G16140.1;AT1G52230.1	99;99	___1	AT3G16140.1	>AT3G16140.1 | Symbols: PSAH-1 | photosystem I subunit H-1 | chr3:5468670-5469415 REVERSE LENGTH=145;>AT1G52230.1 | Symbols: PSAH2, PSAH-2, PSI-H | photosystem I subunit H2 | chr1:19454902-19455508 FORWARD LENGTH=145	1.15368e-36	151.79	126.86	40.475	1	2.29807e-28	146.16	1.15368e-36	151.79	1.60604e-28	147.62	1	1	1	3		0.047973	1	FFETFAAPFTK(1)R	FFETFAAPFTK(40.48)R	PLQSKFFETFAAPFTKRGLLLKFLILGGGSL	11	-0.218582	-0.460072	0.512946	-0.198775	-0.433818	-0.444969	-0.0552359	-0.232897	0.08189	0.012904		143950000	81931000	62019000	30377000	23011000	27498000	21307000	24057000	17701000	By MS/MS	By MS/MS	By MS/MS
AT1G52510.1;AT1G52510.2	275;183	___1	AT1G52510.1	>AT1G52510.1 | Symbols: | alpha/beta-Hydrolases superfamily protein | chr1:19563039-19565260 REVERSE LENGTH=380;>AT1G52510.2 | Symbols: | alpha/beta-Hydrolases superfamily protein | chr1:19563039-19564922 REVERSE LENGTH=288	0.000295211	61.409	50.463	61.409	1	0.000295211	61.409	NaN	NaN	NaN	NaN	1	0	NaN	3	+	0.63302	1	FIEGGSPYVLK(1)NEK	FIEGGSPYVLK(61.41)NEK(-61.41)	ILAERFIEGGSPYVLKNEKADVYRLPYLSSG	11	1.9102	1.63627	NaN	1.93648	1.58453	NaN	1.77323	10.6954	2.56015	1.14517		4365400	1043600	3321900	523440	1969500	520120	1352400	0	0	By MS/MS	By matching	By matching
AT1G52510.1;AT1G52510.2	346;254	___1	AT1G52510.1	>AT1G52510.1 | Symbols: | alpha/beta-Hydrolases superfamily protein | chr1:19563039-19565260 REVERSE LENGTH=380;>AT1G52510.2 | Symbols: | alpha/beta-Hydrolases superfamily protein | chr1:19563039-19564922 REVERSE LENGTH=288	0.00227036	40.432	36.334	40.432	1	0.0437171	19.912	0.00227036	40.432	NaN	NaN	1	1	0	3		-0.9616	1	YLPQSIAEEFEK(1)QNPQNVK	YLPQSIAEEFEK(40.43)QNPQNVK(-40.43)	IADKYLPQSIAEEFEKQNPQNVKLRLIEGAG	12	-0.362232	-0.184277	0.425792	-0.335408	-0.20405	-0.498281	-0.0402391	-0.199285	0.0693021	0.012904		10970000	5790000	5180300	1535500	1253000	2319300	2418000	1935200	1509300	By MS/MS	By MS/MS	By matching
AT1G52570.1;AT3G15730.1	433;434	___1	AT1G52570.1;AT3G15730.1	>AT1G52570.1 | Symbols: PLDALPHA2 | phospholipase D alpha 2 | chr1:19583940-19586551 REVERSE LENGTH=810;>AT3G15730.1 | Symbols: PLDALPHA1, PLD | phospholipase D alpha 1 | chr3:5330835-5333474 FORWARD LENGTH=810	0.0193699	45.158	26.064	45.158	1	NaN	NaN	0.0193699	45.158	NaN	NaN	0	1	0	2	+	1.4305	1	QGGK(1)DILVK	QGGK(45.16)DILVK(-45.16)	DVLYNFEQRWSRQGGKDILVKMRELGDIIIP;DVMYNFEQRWSKQGGKDILVKLRDLSDIIIT	4	-0.114707	0.125519	0.448154	-0.0903575	0.0501883	-0.50945	0.152989	0.980101	0.41263	0.0412901		21787000	11638000	10149000	2792600	2428100	4917700	5071300	3927800	2650000	By matching	By MS/MS	By matching
AT1G52740.1	7	___1	AT1G52740.1	>AT1G52740.1 | Symbols: HTA9 | histone H2A protein 9 | chr1:19645409-19646221 FORWARD LENGTH=134	7.14863e-16	114.87	104.32	84.365	1	7.14863e-16	114.87	1.12733e-11	105.03	2.95817e-15	113.76	1	1	1	2	+	-1.754	1;2	SGK(1)GAK(1)GLIMGK	SGK(84.36)GAK(84.36)GLIMGK(-84.36)	_________MSGKGAKGLIMGKPSGSDKDKD	6	0.0467006	0.0311129	0.122774	0.0513026	-0.0332299	-0.198874	0.0668625	0.654864	0.258831	0.0399402		324090000	165290000	158790000	46515000	45508000	59842000	62688000	58937000	50596000	By MS/MS	By MS/MS	By MS/MS
AT1G54270.1;AT1G54270.2;AT1G72730.1;AT3G13920.1;AT3G13920.3;AT3G13920.2;AT3G13920.4	125;120;127;125;115;125;120	___1	AT1G54270.1;AT1G72730.1;AT3G13920.1	>AT1G54270.1 | Symbols: EIF4A-2 | eif4a-2 | chr1:20260495-20262018 FORWARD LENGTH=412;>AT1G54270.2 | Symbols: EIF4A-2 | eif4a-2 | chr1:20260495-20262018 FORWARD LENGTH=407;>AT1G72730.1 | Symbols: | DEA(D/H)-box RNA helicase family protein | chr1:27378040-	4.32632e-12	118.87	77.702	118.87	1	4.32632e-12	118.87	5.00509e-06	92.856	0.00382264	72.705	1	1	1	2	+	-0.5253	1	ELAQQIEK(1)VMR	ELAQQIEK(118.87)VMR	ALVLAPTRELAQQIEKVMRALGDYLGVKAQA;ALVLAPTRELAQQIEKVMRALGDYLGVKVHA;ALVLAPTRELAQQIEKVMRALGDYQGVKVHA	8	0.0539454	0.0756011	-0.0213375	0.0568609	0.0119249	-0.0141499	0.0360697	0.352714	0.128736	0.0320873		44594000	22290000	22303000	9385200	9535000	7475600	6356000	5429400	6412400	By MS/MS	By MS/MS	By MS/MS
AT1G54270.1;AT1G72730.1;AT3G13920.1;AT3G13920.3;AT3G13920.2	61;63;61;51;61	___1	AT1G54270.1;AT1G72730.1;AT3G13920.1	>AT1G54270.1 | Symbols: EIF4A-2 | eif4a-2 | chr1:20260495-20262018 FORWARD LENGTH=412;>AT1G72730.1 | Symbols: | DEA(D/H)-box RNA helicase family protein | chr1:27378040-27379593 REVERSE LENGTH=414;>AT3G13920.1 | Symbols: EIF4A1, RH4, TIF4A1 | eukaryotic t	1.77128e-06	70.889	62.547	33.265	1	0.0144864	27.263	1.77128e-06	70.889	0.0100524	33.265	1	1	1	3		-1.9966	1	GIYAYGFEK(1)PSAIQQR	GIYAYGFEK(33.27)PSAIQQR	LQENLLRGIYAYGFEKPSAIQQRGIVPFCKG;LQPDLLRGIYAYGFEKPSAIQQRGIIPFCKG	9	0.234869	0.0464211	NaN	0.273098	-0.025456	NaN	0.140645	0.911149	0.360405	0.0412901		4881000	1772700	3108300	744050	890960	1028700	1098000	0	1119400	By MS/MS	By MS/MS	By MS/MS
AT1G54410.1	48	___1	AT1G54410.1	>AT1G54410.1 | Symbols: | dehydrin family protein | chr1:20310305-20310601 REVERSE LENGTH=98	0.0226949	54.982	22.661	54.982	1	NaN	NaN	NaN	NaN	0.0226949	54.982	0	NaN	1	2	+	-0.089553	1	EGIVDK(1)IK	EGIVDK(54.98)IK(-54.98)	VDEHKSGEHKEGIVDKIKDKIHGGEGKSHDG	6	0.311271	NaN	1.64138	0.33754	NaN	-1.63446	0.976325	2.27374	0.930494	0.19768		2079200	1331800	747370	361770	383590	0	0	970050	363770	By matching	By matching	By MS/MS
AT1G54500.1	85	___1	AT1G54500.1	>AT1G54500.1 | Symbols: | Rubredoxin-like superfamily protein | chr1:20357084-20357671 REVERSE LENGTH=195	0.00384231	82.261	44.916	82.261	1	0.0270293	62.005	0.00384231	82.261	NaN	NaN	1	1	0	2	+	0.89979	1	EVEDTIEK(1)R	EVEDTIEK(82.26)R	QTQETETKEVEDTIEKRRMEEKFAVLNTGIY	8	-0.175012	-0.554485	1.08149	-0.122837	-0.637536	-1.16692	0.117332	0.31124	0.112181	0.0227931		24416000	15575000	8840800	3925400	3150500	8802400	4527800	2847400	1162500	By MS/MS	By MS/MS	By matching
AT1G55325.2;AT1G55325.1	1142;1186	___1	AT1G55325.2	>AT1G55325.2 | Symbols: GCT | RNA polymerase II transcription mediators | chr1:20637594-20647714 FORWARD LENGTH=2001;>AT1G55325.1 | Symbols: GCT | RNA polymerase II transcription mediators | chr1:20637594-20646875 FORWARD LENGTH=1921	4.80495e-05	56.017	50.627	56.017	1	0.0055633	30.042	0.000135673	52.185	4.80495e-05	56.017	1	1	1	3		-0.2955	1	LGTHLPQSLGNQMEK(1)DVGR	LGTHLPQSLGNQMEK(56.02)DVGR	RLGTHLPQSLGNQMEKDVGRLSSSGFVLLDC	15	-0.0544223	-0.0244285	-0.0769695	0.0139266	-0.0811863	-0.0122717	-0.0519401	-0.516403	0.1973	0.0367744		9390400	4853900	4536400	1750900	1674900	1884300	1699400	1218700	1162100	By MS/MS	By MS/MS	By MS/MS
AT1G55480.1	183	___1	AT1G55480.1	>AT1G55480.1 | Symbols: ZKT | protein containing PDZ domain, a K-box domain, and a TPR region | chr1:20713822-20715351 FORWARD LENGTH=335	5.34738e-23	126.77	107.53	58.32	1	5.34738e-23	126.77	2.00401e-11	101.3	0.000406972	58.32	1	1	1	3	+	-1.6729	1	AEDTGELTEK(1)EIIR	AEDTGELTEK(58.32)EIIR	EKRNGKAEDTGELTEKEIIRAERNAGYISSR	10	-0.270434	-0.60676	1.0514	-0.246139	-0.616039	-1.07461	0.0580684	0.150718	0.0515604	0.0117357		56700000	33707000	22993000	14118000	11278000	14932000	9461500	4656500	2253500	By MS/MS	By MS/MS	By MS/MS
AT1G55480.1	232	___1	AT1G55480.1	>AT1G55480.1 | Symbols: ZKT | protein containing PDZ domain, a K-box domain, and a TPR region | chr1:20713822-20715351 FORWARD LENGTH=335	0.00519604	57.164	49.597	57.164	1	0.0478917	30.205	0.0168261	41.48	0.00519604	57.164	1	1	1	2	+	0.18536	1	NGK(1)YEEALER	NGK(57.16)YEEALER	REKDLREGLQFSKNGKYEEALERFESVLGSK	3	-0.044836	0.0999011	-0.0291349	-0.051145	0.0666747	0.0160683	0.00864339	0.0819367	0.027364	0.00277506		24631000	12321000	12310000	2932000	3577500	6526500	5796300	2862700	2935800	By MS/MS	By MS/MS	By MS/MS
AT1G55480.1	289	___1	AT1G55480.1	>AT1G55480.1 | Symbols: ZKT | protein containing PDZ domain, a K-box domain, and a TPR region | chr1:20713822-20715351 FORWARD LENGTH=335	0.000336101	106.6	88.374	106.6	1	0.0101118	91.087	0.000336101	106.6	NaN	NaN	1	1	0	2	+	-0.23199	1	SGYEDFK(1)R	SGYEDFK(106.6)R	LSALEEALKSGYEDFKRIRSDPDLETLRKSK	7	0.0167816	0.0969364	0.0307666	0.0468402	0.0172092	-0.0842267	0.0481615	0.474054	0.179095	0.0356869		57090000	28207000	28883000	8305100	8656400	12355000	12700000	7547100	7526300	By MS/MS	By MS/MS	By matching
AT1G55490.2;AT1G55490.1	493;493	___1	AT1G55490.2	>AT1G55490.2 | Symbols: CPN60B, LEN1 | chaperonin 60 beta | chr1:20715717-20718673 REVERSE LENGTH=600;>AT1G55490.1 | Symbols: CPN60B, LEN1 | chaperonin 60 beta | chr1:20715717-20718673 REVERSE LENGTH=600	0.00163037	44.998	35.716	44.998	1	0.0456883	24.053	0.00163037	44.998	0.00178577	44.998	1	1	1	3	+	1.4014	1	ATLDNDEEK(1)VGADIVK	ATLDNDEEK(45)VGADIVK(-45)	SKVDAIKATLDNDEEKVGADIVKRALSYPLK	9	0.391218	0.0271541	-1.5813	0.426211	-0.0474279	1.54878	-0.387644	-0.848891	0.349335	0.0412901		9322200	4241800	5080400	1409300	1074100	2067500	2039800	765000	1966500	By MS/MS	By MS/MS	By MS/MS
AT1G55490.2;AT1G55490.1	524;524	___1	AT1G55490.2	>AT1G55490.2 | Symbols: CPN60B, LEN1 | chaperonin 60 beta | chr1:20715717-20718673 REVERSE LENGTH=600;>AT1G55490.1 | Symbols: CPN60B, LEN1 | chaperonin 60 beta | chr1:20715717-20718673 REVERSE LENGTH=600	1.42458e-08	76.817	67.96	76.817	1	0.0159914	26.742	0.000177366	53.625	1.42458e-08	76.817	1	1	1	3		0.27723	1	NAGVNGSVVSEK(1)VLSNDNVK	NAGVNGSVVSEK(76.82)VLSNDNVK(-76.82)	LIAKNAGVNGSVVSEKVLSNDNVKFGYNAAT	12	0.00345838	-0.215731	-0.070252	-0.00352444	-0.242652	0.0150693	-0.0941747	-0.851469	0.350564	0.0412901		16828000	8568300	8260200	3213500	3423600	3350100	2935300	2004700	1901300	By MS/MS	By MS/MS	By MS/MS
AT1G55490.2;AT1G55490.1	532;532	___1	AT1G55490.2	>AT1G55490.2 | Symbols: CPN60B, LEN1 | chaperonin 60 beta | chr1:20715717-20718673 REVERSE LENGTH=600;>AT1G55490.1 | Symbols: CPN60B, LEN1 | chaperonin 60 beta | chr1:20715717-20718673 REVERSE LENGTH=600	0.00371114	35.625	30.721	35.625	1	0.035854	20.949	0.00874696	30.945	0.00371114	35.625	1	1	1	3		2.0346	1	VLSNDNVK(1)FGYNAATGK	VLSNDNVK(35.63)FGYNAATGK(-35.63)	NGSVVSEKVLSNDNVKFGYNAATGKYEDLMA	8	-0.00733303	-0.126218	0.659586	0.0328061	-0.132025	-0.707666	0.175345	0.852363	0.350991	0.0412901		6186700	3673400	2513300	956590	933840	1461200	943510	1255600	635950	By MS/MS	By MS/MS	By MS/MS
AT1G55490.2;AT1G55490.1;AT5G56500.2;AT5G56500.1;AT3G13470.1	98;98;94;94;94	___1	AT1G55490.2;AT3G13470.1	>AT1G55490.2 | Symbols: CPN60B, LEN1 | chaperonin 60 beta | chr1:20715717-20718673 REVERSE LENGTH=600;>AT1G55490.1 | Symbols: CPN60B, LEN1 | chaperonin 60 beta | chr1:20715717-20718673 REVERSE LENGTH=600;>AT5G56500.2 | Symbols: | TCP-1/cpn60 chaperonin fa	6.46428e-06	88.075	74.066	88.075	1	0.000542204	65.043	3.42423e-05	79.875	6.46428e-06	88.075	1	1	1	2	+	0.42003	1	NVVLESK(1)YGSPR	NVVLESK(88.08)YGSPR	GVTLGPKGRNVVLESKYGSPRIVNDGVTVAR	7	0.999639	0.404794	0.493967	0.999928	0.343919	-0.530843	0.6328	3.74597	1.63798	0.598669		18166000	8070600	10096000	2793700	5019000	1928100	2825700	3348800	2250800	By MS/MS	By MS/MS	By MS/MS
AT1G55840.2;AT1G55840.1	199;226	___1	AT1G55840.2	>AT1G55840.2 | Symbols: | Sec14p-like phosphatidylinositol transfer family protein | chr1:20873943-20876018 FORWARD LENGTH=298;>AT1G55840.1 | Symbols: | Sec14p-like phosphatidylinositol transfer family protein | chr1:20873891-20876018 FORWARD LENGTH=325	0.00042091	93.096	55.751	74.841	1	0.00042091	93.096	0.000974613	83.862	0.00224104	74.841	1	1	1	2	+	0.42469	1	GCGK(1)DELLK	GCGK(74.84)DELLK(-74.84)	QERTKKKIQVLKGCGKDELLKIMDYESLPHF	4	-0.330828	-0.146962	0.103023	-0.283053	-0.218951	-0.165952	-0.124922	-0.917544	0.382283	0.0412901		22497000	12354000	10143000	4062500	2388000	4554400	4355800	3737500	3399100	By MS/MS	By MS/MS	By MS/MS
AT1G56070.1;AT3G12915.2;AT3G12915.1	628;552;605	___1	AT1G56070.1;AT3G12915.1	>AT1G56070.1 | Symbols: LOS1 | Ribosomal protein S5/Elongation factor G/III/V family protein | chr1:20968245-20971077 REVERSE LENGTH=843;>AT3G12915.2 | Symbols: | Ribosomal protein S5/Elongation factor G/III/V family protein | chr3:4112999-4115708 FORWARD	3.47979e-11	97.69	88.153	33.265	1	3.47979e-11	97.69	0.00139159	49.298	0.000339099	60.196	1	1	1	2		-1.3393	1	ILAEEFGWDK(1)DLAK	ILAEEFGWDK(33.27)DLAK(-33.27)	PKIRSKILAEEFGWDKDLAKKIWAFGPDTTG;PKIRSKILAEEFGWDKDLAKKIWAFGPETTG	10	-0.00447927	0.128953	0.144345	0.0201999	0.067914	-0.216116	0.0896063	0.846766	0.348321	0.0412901		15486000	7444100	8042000	3481100	3747600	2353700	2778400	1609400	1516100	By MS/MS	By MS/MS	By MS/MS
AT1G56070.1	471	___1	AT1G56070.1	>AT1G56070.1 | Symbols: LOS1 | Ribosomal protein S5/Elongation factor G/III/V family protein | chr1:20968245-20971077 REVERSE LENGTH=843	0.000732763	52.527	46.564	52.527	1	0.00384321	36.029	0.000732763	52.527	NaN	NaN	1	1	NaN	3		1.4263	1	NATLTNEK(1)EVDAHPIR	NATLTNEK(52.53)EVDAHPIR	GLDQFITKNATLTNEKEVDAHPIRAMKFSVS	8	0.253989	0.0267293	NaN	0.315914	-0.0401705	NaN	0.140359	0.882061	0.347564	0.0412901		4754900	2445500	2309400	1212300	1088100	1233100	1221300	0	0	By MS/MS	By MS/MS	By matching
AT1G56190.2;AT1G56190.1	128;201	___1	AT1G56190.2	>AT1G56190.2 | Symbols: | Phosphoglycerate kinase family protein | chr1:21028622-21030454 FORWARD LENGTH=405;>AT1G56190.1 | Symbols: | Phosphoglycerate kinase family protein | chr1:21028403-21030454 FORWARD LENGTH=478	0.00683889	40.278	17.74	34	1	NaN	NaN	0.00683889	40.278	0.0129971	38.376	0	1	1	2	+	2.3459	1	EEEK(1)NEPDFAK	EEEK(34)NEPDFAK(-34)	GVLLLENVRFYKEEEKNEPDFAKKLASLADL	4	0.205643	0.179511	0.542248	0.192068	0.170438	-0.589941	0.309134	2.34581	1.07478	0.271932		43106000	21625000	21482000	3989600	3948100	10872000	11479000	6763200	6054700	By matching	By MS/MS	By MS/MS
AT1G56190.2;AT1G56190.1	124;197	___1	AT1G56190.2	>AT1G56190.2 | Symbols: | Phosphoglycerate kinase family protein | chr1:21028622-21030454 FORWARD LENGTH=405;>AT1G56190.1 | Symbols: | Phosphoglycerate kinase family protein | chr1:21028403-21030454 FORWARD LENGTH=478	0.0129971	72.879	47.305	70.256	1	0.0309135	72.879	0.033452	72.879	0.0129971	70.256	1	1	1	2	+	-0.34461	1	FYK(1)EEEK	FYK(70.26)EEEK(-70.26)	LPEGGVLLLENVRFYKEEEKNEPDFAKKLAS	3	0.0732718	0.0787465	0.27167	0.0779266	0.0507454	-0.312205	0.141229	1.27383	0.557736	0.0641237		159550000	77219000	82329000	24171000	27016000	26661000	31550000	26387000	23763000	By MS/MS	By MS/MS	By MS/MS
AT1G56190.2;AT1G56190.1;AT3G12780.1	73;146;149	___1	AT1G56190.2;AT3G12780.1	>AT1G56190.2 | Symbols: | Phosphoglycerate kinase family protein | chr1:21028622-21030454 FORWARD LENGTH=405;>AT1G56190.1 | Symbols: | Phosphoglycerate kinase family protein | chr1:21028403-21030454 FORWARD LENGTH=478;>AT3G12780.1 | Symbols: PGK1 | phosp	6.4483e-129	227.47	203.12	60.937	1	2.18012e-95	205.3	6.4483e-129	227.47	2.84552e-111	215.96	1	1	1	3	+	1.2982	1	GVTPK(1)FSLAPLVPR	GVTPK(60.94)FSLAPLVPR	VILSTHLGRPKGVTPKFSLAPLVPRLSELLG	5	0.566279	-0.0225955	0.0747753	0.586789	-0.0470701	-0.0601265	0.206153	1.23319	0.537503	0.0610376		1117300000	555490000	561800000	145960000	179390000	195110000	192370000	214420000	190040000	By MS/MS	By MS/MS	By MS/MS
AT1G59900.1	332	___1	AT1G59900.1	>AT1G59900.1 | Symbols: AT-E1 ALPHA, E1 ALPHA | pyruvate dehydrogenase complex E1 alpha subunit | chr1:22051368-22053660 FORWARD LENGTH=389	0.000286238	61.657	40.598	61.657	1	0.00447372	35.657	0.000286238	61.657	NaN	NaN	1	1	0	3	+	0.10994	1	LVLSHDLATEK(1)ELK	LVLSHDLATEK(61.66)ELK(-61.66)	ERIKKLVLSHDLATEKELKDMEKEIRKEVDD	11	0.418136	0.405557	-0.248899	0.452068	0.41684	0.167486	0.191598	1.0067	0.425615	0.0423738		5756000	2643300	3112600	738960	1018400	1423000	1493300	481360	600980	By MS/MS	By MS/MS	By matching
AT1G61040.1	179	___1	AT1G61040.1	>AT1G61040.1 | Symbols: VIP5 | plus-3 domain-containing protein | chr1:22483817-22485748 FORWARD LENGTH=643	0.00213498	54.343	34.684	54.343	1	NaN	NaN	0.00213498	54.343	NaN	NaN	NaN	1	0	2	+	0.52383	1	AAAK(1)DDALNELR	AAAK(54.34)DDALNELR	RGVRSSARSADRAAAKDDALNELRAKRMKQQ	4	NaN	-0.0409866	1.06936	NaN	-0.108845	-1.07288	0.514187	1.40094	0.576521	0.0696976		8242700	4533400	3709300	0	0	3077300	2775900	1456100	933460	By matching	By MS/MS	By matching
AT1G61040.1	149	___1	AT1G61040.1	>AT1G61040.1 | Symbols: VIP5 | plus-3 domain-containing protein | chr1:22483817-22485748 FORWARD LENGTH=643	0.015191	49.466	25.943	49.466	1	0.0269202	41.704	0.0303094	40.154	0.015191	49.466	1	1	1	2	+	-0.31162	1	ESEK(1)TPVSK	ESEK(49.47)TPVSK(-49.47)	DKNFTEKLRSKRESEKTPVSKKETQPLPASR	4	0.105946	0.216734	0.712031	0.126312	0.219835	-0.758379	0.344904	2.03378	0.930283	0.19768		40006000	18557000	21449000	2294400	3518200	10009000	13131000	6253200	4800000	By MS/MS	By MS/MS	By MS/MS
AT1G61520.2;AT1G61520.3;AT1G61520.1	158;213;213	___1	AT1G61520.2	>AT1G61520.2 | Symbols: LHCA3 | photosystem I light harvesting complex gene 3 | chr1:22700493-22701149 FORWARD LENGTH=218;>AT1G61520.3 | Symbols: LHCA3 | photosystem I light harvesting complex gene 3 | chr1:22700152-22701149 FORWARD LENGTH=273;>AT1G61520.1	1.01082e-159	213.57	202.57	141.48	1	2.2928e-97	166.57	1.16969e-159	212.41	1.01082e-159	213.57	1	1	1	2		0.96015	1	GLAGSGNPAYPGGPFFNPLGFGK(1)DEK	GLAGSGNPAYPGGPFFNPLGFGK(141.48)DEK(-141.48)	PAYPGGPFFNPLGFGKDEKSLKELKLKEVKN	23	0.587653	0.169668	0.393918	0.603692	0.175429	-0.284968	0.383746	2.87019	1.30208	0.390555		5467400000	2817200000	2650200000	1086700000	977270000	786240000	837400000	944290000	835520000	By MS/MS	By MS/MS	By MS/MS
AT1G61520.2;AT1G61520.3;AT1G61520.1	135;190;190	___1	AT1G61520.2	>AT1G61520.2 | Symbols: LHCA3 | photosystem I light harvesting complex gene 3 | chr1:22700493-22701149 FORWARD LENGTH=218;>AT1G61520.3 | Symbols: LHCA3 | photosystem I light harvesting complex gene 3 | chr1:22700152-22701149 FORWARD LENGTH=273;>AT1G61520.1	6.06875e-159	207.42	197	199.38	1	6.06875e-159	207.42	2.33033e-158	202.11	1.97484e-148	199.38	1	1	1	3		1.0345	1	QYFLGLEK(1)GLAGSGNPAYPGGPFFNPLGFGK	QYFLGLEK(199.38)GLAGSGNPAYPGGPFFNPLGFGK(-199.38)	YNPGSMGKQYFLGLEKGLAGSGNPAYPGGPF	8	0.728312	0.659833	NaN	0.733094	0.636543	NaN	0.694073	4.79268	1.6597	0.60881		599610000	258160000	341450000	150000000	271110000	30943000	70340000	77211000	0	By MS/MS	By MS/MS	By MS/MS
AT1G64770.1;AT1G64770.2;AT1G64770.3	76;76;76	___1	AT1G64770.1	>AT1G64770.1 | Symbols: NDF2, NDH45 | NDH-dependent cyclic electron flow 1 | chr1:24057549-24059415 FORWARD LENGTH=348;>AT1G64770.2 | Symbols: NDF2, NDH45 | NDH-dependent cyclic electron flow 1 | chr1:24057549-24058565 FORWARD LENGTH=313;>AT1G64770.3 | Sym	0.00430843	36.292	28.427	36.292	1	0.0132499	34.432	0.00430843	36.292	NaN	NaN	1	1	NaN	3	+	0.94255	1	LSLSDAHVLSYK(1)PK	LSLSDAHVLSYK(36.29)PK(-36.29)	SSLKLSLSDAHVLSYKPKVYWKDEGFEEVLY	12	2.9046	-0.103953	NaN	2.92714	-0.146915	NaN	1.40032	1.5111	0.624058	0.091325		2576100	1090700	1485400	39858	647070	1050800	838300	0	0	By MS/MS	By MS/MS	By matching
AT1G65290.1	47	___1	AT1G65290.1	>AT1G65290.1 | Symbols: mtACP2 | mitochondrial acyl carrier protein 2 | chr1:24249088-24250366 REVERSE LENGTH=126	0.00315028	50.897	28.841	26.532	1	0.00315028	50.897	0.0376848	26.532	NaN	NaN	1	1	0	2		0.57769	1	GSFLDK(1)SEVTDR	GSFLDK(26.53)SEVTDR	LLRRFSEEVRGSFLDKSEVTDRVLSVVKNFQ	6	-0.174687	-0.281702	-0.0813396	-0.128093	-0.355516	0.0475383	-0.179243	-1.64988	0.74457	0.115876		5052600	2490200	2562400	997720	1081400	795180	891640	697300	589390	By MS/MS	By MS/MS	By matching
AT1G65930.1	374	___1	AT1G65930.1	>AT1G65930.1 | Symbols: cICDH | cytosolic NADP+-dependent isocitrate dehydrogenase | chr1:24539088-24541861 FORWARD LENGTH=410	5.70771e-07	90.707	75.916	33.842	1	0.00223017	46.318	2.75527e-06	80.387	5.70771e-07	90.707	1	1	1	3	+	0.036634	1	MTK(1)DLALIIHGSK	MTK(33.84)DLALIIHGSK(-33.84)	LEAACVGTVESGKMTKDLALIIHGSKLSRDT	3	0.337426	0.114767	0.0348991	0.329296	0.0869197	-0.0985365	0.162364	1.35207	0.596728	0.0771533		35356000	17337000	18019000	6248800	7526100	6849300	7580400	4239400	2912000	By MS/MS	By MS/MS	By MS/MS
AT1G65960.2	28	___1	AT1G65960.2	>AT1G65960.2 | Symbols: GAD2 | glutamate decarboxylase 2 | chr1:24552094-24557253 FORWARD LENGTH=494	0.0042383	35.473	30.569	30.575	1	0.0042383	35.473	0.010609	30.575	NaN	NaN	1	1	NaN	3	+	1.6704	1	TTLPK(1)YEIGENSIPK	TTLPK(30.57)YEIGENSIPK(-30.57)	VCTMFGSRYVRTTLPKYEIGENSIPKDAAYQ	5	-0.209912	-0.0397997	NaN	-0.157769	-0.12477	NaN	-0.124856	-0.819397	0.320006	0.0399402		2786300	1384600	1401700	611390	716290	773200	685380	0	0	By MS/MS	By MS/MS	By matching
AT5G37780.1;AT1G66410.1;AT5G21274.1;AT3G56800.1;AT3G43810.1;AT2G41110.1;AT2G27030.1;AT2G27030.3	22;22;22;22;22;22;22;22	___1	AT5G37780.1;AT5G21274.1	>AT5G37780.1 | Symbols: CAM1, TCH1, ACAM-1 | calmodulin 1 | chr5:15004769-15006117 REVERSE LENGTH=149;>AT1G66410.1 | Symbols: CAM4, ACAM-4 | calmodulin 4 | chr1:24774431-24775785 REVERSE LENGTH=149;>AT5G21274.1 | Symbols: CAM6, ACAM-6 | calmodulin 6 | chr5	2.35897e-15	96.208	86.067	44.391	1	2.35897e-15	96.208	7.39003e-08	80.361	0.000297934	55.546	1	1	1	2		1.2739	1	EAFSLFDK(1)DGDGCITTK	EAFSLFDK(44.39)DGDGCITTK(-44.39)	DDQISEFKEAFSLFDKDGDGCITTKELGTVM;DEQISEFKEAFSLFDKDGDGCITTKELGTVM	8	0.0106367	-0.125305	0.446738	0.0571383	-0.200614	-0.450696	0.11069	0.685336	0.272745	0.0399402		19536000	10303000	9233300	4483500	4573200	4038300	3560800	1781300	1099200	By MS/MS	By MS/MS	By MS/MS
AT1G66530.1;AT4G26300.1	142;194	___1	AT1G66530.1;AT4G26300.1	>AT1G66530.1 | Symbols: | Arginyl-tRNA synthetase, class Ic | chr1:24819064-24822277 REVERSE LENGTH=590;>AT4G26300.1 | Symbols: emb1027 | Arginyl-tRNA synthetase, class Ic | chr4:13308400-13313109 REVERSE LENGTH=642	1.97277e-06	60.062	55.537	52.814	1	1.97277e-06	60.062	0.000113502	52.814	NaN	NaN	1	1	0	4		-0.93521	1	AVVDFSSPNIAK(1)EMHVGHLR	AVVDFSSPNIAK(52.81)EMHVGHLR	SVKRAVVDFSSPNIAKEMHVGHLRSTIIGDT	12	-0.014689	0.106214	0.254926	0.0396999	0.0490731	-0.364831	0.115484	1.00222	0.423421	0.0423738		14485000	5991100	8493800	2118000	2908700	3039100	5095000	834040	490160	By MS/MS	By MS/MS	By matching
AT1G67090.1;AT1G67090.2	83;83	___1	AT1G67090.1	>AT1G67090.1 | Symbols: RBCS1A | ribulose bisphosphate carboxylase small chain 1A | chr1:25048465-25049249 REVERSE LENGTH=180;>AT1G67090.2 | Symbols: RBCS1A | ribulose bisphosphate carboxylase small chain 1A | chr1:25048590-25049249 REVERSE LENGTH=136	4.52374e-282	285.13	264.36	278.16	1	4.52374e-282	285.13	1.12633e-254	269.06	1.36887e-266	278.16	1	1	1	3		3.1331	1	KFETLSYLPDLTDSELAK(1)EVDYLIR	K(-243.73)FETLSYLPDLTDSELAK(243.73)EVDYLIR	ETLSYLPDLTDSELAKEVDYLIRNKWIPCVE	18	-0.346536	-0.613653	0.633211	-0.324654	-0.564755	-0.590332	-0.108993	-0.368137	0.134981	0.0320873		5204200000	3096500000	2107700000	881470000	814380000	1368000000	1018700000	847030000	274650000	By MS/MS	By MS/MS	By MS/MS
AT1G67090.1;AT1G67090.2	66;66	___1	AT1G67090.1	>AT1G67090.1 | Symbols: RBCS1A | ribulose bisphosphate carboxylase small chain 1A | chr1:25048465-25049249 REVERSE LENGTH=180;>AT1G67090.2 | Symbols: RBCS1A | ribulose bisphosphate carboxylase small chain 1A | chr1:25048590-25049249 REVERSE LENGTH=136	1.32213e-20	107.72	88.788	107.72	1	6.02985e-16	100.97	0.000119809	56.719	1.32213e-20	107.72	1	0.5	1	3		0.67348	1	K(1)FETLSYLPDLTDSELAK	K(107.72)FETLSYLPDLTDSELAK(-107.72)	GRVNCMQVWPPIGKKKFETLSYLPDLTDSEL	1	3.67457	0.842939	-0.339479	3.6792	0.837701	0.40174	1.39268	1.58023	0.710178	0.103613		639740000	347170000	292570000	42325000	135310000	63970000	101520000	240880000	55742000	By MS/MS	By MS/MS	By MS/MS
AT1G67090.1;AT5G38420.1;AT5G38410.1;AT5G38410.3;AT5G38410.2;AT5G38430.1	140;140;140;145;133;140	___1	AT1G67090.1;AT5G38420.1;AT5G38430.1	>AT1G67090.1 | Symbols: RBCS1A | ribulose bisphosphate carboxylase small chain 1A | chr1:25048465-25049249 REVERSE LENGTH=180;>AT5G38420.1 | Symbols: | Ribulose bisphosphate carboxylase (small chain) family protein | chr5:15381203-15381978 REVERSE LENGTH=	0	320.27	295.9	272.76	1	0	320.27	1.48442e-296	291.7	0	312.46	1	1	1	3		4.4317	1	LPLFGCTDSAQVLK(1)EVEECK	LPLFGCTDSAQVLK(272.76)EVEECK(-272.76)	WKLPLFGCTDSAQVLKEVEECKKEYPGAFIR;WKLPLFGCTDSAQVLKEVEECKKEYPNAFIR	14	0.226509	-0.209812	0.716884	0.231555	-0.19962	-0.687567	0.244527	1.1078	0.475316	0.050285		5188600000	2957400000	2231200000	595790000	532090000	1073400000	951090000	1288300000	748020000	By MS/MS	By MS/MS	By MS/MS
AT1G67090.1;AT5G38420.1;AT5G38410.1;AT5G38430.1	92;92;92;92	___1	AT1G67090.1;AT5G38420.1;AT5G38430.1	>AT1G67090.1 | Symbols: RBCS1A | ribulose bisphosphate carboxylase small chain 1A | chr1:25048465-25049249 REVERSE LENGTH=180;>AT5G38420.1 | Symbols: | Ribulose bisphosphate carboxylase (small chain) family protein | chr5:15381203-15381978 REVERSE LENGTH=	6.01014e-129	212.92	202.37	186.45	1	3.33762e-78	185.28	6.01014e-129	212.92	9.55798e-91	186.45	1	1	1	3		-1.1949	1	NK(1)WIPCVEFELEHGFVYR	NK(186.45)WIPCVEFELEHGFVYR	SDVELAKEVDYLLRNKWIPCVEFELEHGFVY;TDSELAKEVDYLIRNKWIPCVEFELEHGFVY;TDVELAKEVDYLLRNKWIPCVEFELEHGFVY	2	-0.139109	-0.577961	0.344776	-0.118586	-0.536796	-0.281807	-0.124098	-0.564201	0.218208	0.0379549		6048900000	3718300000	2330600000	1442600000	1263400000	1266100000	349700000	1009500000	717520000	By MS/MS	By MS/MS	By MS/MS
AT1G67700.1;AT1G67700.2;AT1G67700.3	140;140;140	___1	AT1G67700.1	>AT1G67700.1 | Symbols: | unknown protein;FUNCTIONS IN: molecular_function unknown;INVOLVED IN: biological_process unknown;LOCATED IN: chloroplast, chloroplast envelope;EXPRESSED IN: 22 plant structures;EXPRESSED DURING: 13 growth stages;Has 49 Blas	0.0248326	83.206	9.946	83.206	1	NaN	NaN	NaN	NaN	0.0248326	83.206	0	0	1	2	+	-0.09153	1	DEK(1)EIQK	DEK(83.21)EIQK(-83.21)	DTIARNIAAVIYRDEKEIQKTAIKQHRVLRT	3	-0.192727	-0.264582	0.47305	-0.187034	-0.288734	-0.500504	0.00524687	0.0263002	0.00860795	0.00213534		13607000	7423700	6183200	1855400	1846500	3097500	2363600	2470800	1973100	By matching	By matching	By MS/MS
AT1G67700.1;AT1G67700.2;AT1G67700.3	124;124;124	___1	AT1G67700.1	>AT1G67700.1 | Symbols: | unknown protein;FUNCTIONS IN: molecular_function unknown;INVOLVED IN: biological_process unknown;LOCATED IN: chloroplast, chloroplast envelope;EXPRESSED IN: 22 plant structures;EXPRESSED DURING: 13 growth stages;Has 49 Blas	0.0139594	51.445	30.073	51.445	1	NaN	NaN	NaN	NaN	0.0139594	51.445	0	0	1	2	+	-1.2656	1	YIYK(1)DTIAR	YIYK(51.45)DTIAR	IMVAAKDNLLGKYIYKDTIARNIAAVIYRDE	4	-0.279529	-0.766946	0.079661	-0.277009	-0.812106	-0.161153	-0.322271	-1.56274	0.701517	0.103613		9525000	5283000	4242000	1763100	1289400	1194300	719480	2325600	2233100	By matching	By matching	By MS/MS
AT1G69830.1	840	___1	AT1G69830.1	>AT1G69830.1 | Symbols: ATAMY3, AMY3 | alpha-amylase-like 3 | chr1:26288518-26293003 REVERSE LENGTH=887	0.00824705	50.95	21.207	38.783	1	0.00824705	50.95	0.0332112	33.088	0.0204365	38.783	1	1	1	2	+	0.92127	1	SEVNIDK(1)SER	SEVNIDK(38.78)SER	RNRQKLHCRSEVNIDKSERDVYAAIIDEKVA	7	-0.882704	-0.111773	-0.000576887	-0.838357	-0.109732	-0.0960054	-0.331685	-1.4604	0.650697	0.0957962		5561200	3057400	2503800	1869100	1208500	625910	743270	562440	552050	By MS/MS	By MS/MS	By MS/MS
AT1G69840.7;AT1G69840.6;AT1G69840.5;AT1G69840.4;AT1G69840.3;AT1G69840.2;AT1G69840.1	89;89;89;89;89;89;89	___1	AT1G69840.7	>AT1G69840.7 | Symbols: | SPFH/Band 7/PHB domain-containing membrane-associated protein family | chr1:26293932-26295150 REVERSE LENGTH=286;>AT1G69840.6 | Symbols: | SPFH/Band 7/PHB domain-containing membrane-associated protein family | chr1:26293932-2629	3.55308e-05	57.936	49.594	27.714	1	0.0372884	25.995	3.55308e-05	57.936	0.0228056	27.714	1	1	1	3		-0.88948	1	ALAESAQDAFYK(1)LSNTR	ALAESAQDAFYK(27.71)LSNTR	IQYRALAESAQDAFYKLSNTRNQIQAYVFDV	12	0.282736	-2.20616	NaN	0.302758	-2.26958	NaN	-0.961713	-1.24761	0.509408	0.059767		1988200	1244400	743810	566570	580970	677820	162840	0	0	By MS/MS	By MS/MS	By MS/MS
AT1G70760.1	166	___1	AT1G70760.1	>AT1G70760.1 | Symbols: CRR23 | inorganic carbon transport protein-related | chr1:26687267-26688201 FORWARD LENGTH=191	0.0062339	37.613	27.26	37.613	1	NaN	NaN	NaN	NaN	0.0062339	37.613	0	0	1	2	+	-0.78574	1	NPWDK(1)PTDPDSIK	NPWDK(37.61)PTDPDSIK(-37.61)	FRKFPRDPNMKNPWDKPTDPDSIKNVYLKYP	5	0.433387	0.542308	0.727308	0.468844	0.550901	-0.804451	0.567667	4.80281	1.98031	0.823616		8229700	4027200	4202500	1108800	1503600	1144400	1518500	1774000	1180400	By matching	By matching	By MS/MS
AT1G70820.1	407	___1	AT1G70820.1	>AT1G70820.1 | Symbols: | phosphoglucomutase, putative / glucose phosphomutase, putative | chr1:26705594-26708034 FORWARD LENGTH=615	0.00138308	63.091	43.45	63.091	1	0.00852253	44.367	NaN	NaN	0.00138308	63.091	1	0	1	2	+	-1.5162	1	NVIDK(1)GVELNK	NVIDK(63.09)GVELNK(-63.09)	GRHCLYRVGYRNVIDKGVELNKDGIETHLMM	5	0.91288	0.770026	0.650499	0.909504	0.702658	-0.710779	0.777801	6.79547	2.4902	1.12638		17351000	8203600	9147000	1134800	2237800	2949900	4718700	4118900	2190500	By MS/MS	By matching	By MS/MS
AT1G73110.1	78	___1	AT1G73110.1	>AT1G73110.1 | Symbols: | P-loop containing nucleoside triphosphate hydrolases superfamily protein | chr1:27494344-27496844 REVERSE LENGTH=432	0.00761036	52.247	46.466	52.247	1	0.00761036	52.247	0.019095	39.785	0.0389287	52.247	1	1	1	2	+	1.3589	1	DSEGK(1)DYLYR	DSEGK(52.25)DYLYR	KLSEQSSWEVKDSEGKDYLYRLGAESDNVNI	5	1.56247	0.450591	NaN	1.60113	0.391658	NaN	1.00653	2.73917	1.09557	0.272668		5539900	2702500	2837400	326900	1500900	1217300	1336500	1158300	0	By MS/MS	By MS/MS	By MS/MS
AT1G73990.1	498	___1	AT1G73990.1	>AT1G73990.1 | Symbols: SPPA, SPPA1 | signal peptide peptidase | chr1:27824465-27828807 FORWARD LENGTH=677	0.0117081	55.064	37.244	55.064	1	NaN	NaN	NaN	NaN	0.0117081	55.064	0	NaN	1	2	+	1.9148	1	LYEK(1)IGFNK	LYEK(55.06)IGFNK(-55.06)	IGVVTARFTLAKLYEKIGFNKETISRGKYAE	4	-0.524355	NaN	0.715581	-0.515212	NaN	-0.800375	0.095613	0.236884	0.08115	0.012904		11451000	7017600	4433500	3227100	2331800	0	0	3790500	2101700	By matching	By matching	By MS/MS
AT1G74470.1	137	___1	AT1G74470.1	>AT1G74470.1 | Symbols: | Pyridine nucleotide-disulphide oxidoreductase family protein | chr1:27991248-27992845 FORWARD LENGTH=467	0.00364138	41.242	30.597	41.242	1	0.00364138	40.516	0.0113614	41.242	0.00427573	38.3	1	1	1	3		1.4593	1	TLK(1)EHEYIGMVR	TLK(41.24)EHEYIGMVR	MISPSNIAVDIGRTLKEHEYIGMVRREVLDA	3	-0.40133	-1.3152	-0.209266	-0.396593	-1.36531	0.130931	-0.641932	-2.37728	1.08899	0.272668		12709000	7826000	4882700	2285400	2030900	4092500	1615200	1448100	1236600	By MS/MS	By MS/MS	By MS/MS
AT1G75330.1	260	___1	AT1G75330.1	>AT1G75330.1 | Symbols: OTC | ornithine carbamoyltransferase | chr1:28266457-28268383 REVERSE LENGTH=375	0.0263029	49.715	43.612	49.715	1	0.0277501	47.603	NaN	NaN	0.0263029	49.715	1	0	1	2		-2.7478	1	GYEPDK(1)ER	GYEPDK(49.72)ER	PFHFVCACPKGYEPDKERVSKAKQAGLSKIE	6	-0.16869	-0.371217	-0.0114957	-0.11724	-0.396574	0.000432815	-0.183801	-1.45986	0.650428	0.0957962		13295000	6783100	6511800	1067600	1129600	3056100	2757100	2659400	2625100	By MS/MS	By matching	By MS/MS
AT1G75350.1	108	___1	AT1G75350.1	>AT1G75350.1 | Symbols: emb2184 | Ribosomal protein L31 | chr1:28272163-28272687 FORWARD LENGTH=144	0.000948957	50.897	36.106	50.897	1	NaN	NaN	0.00929574	27.767	0.000948957	50.897	0	1	1	3	+	0.909	1	SALMVDADQVEK(1)FR	SALMVDADQVEK(50.9)FR	LGNRSALMVDADQVEKFRKRFAGLSEIMEIP	12	-0.584241	-1.14032	NaN	-0.547299	-1.18498	NaN	-0.862279	-3.88848	1.43933	0.492332		2478700	1623300	855430	375880	272740	878460	582690	368980	0	By matching	By MS/MS	By MS/MS
AT1G76110.1	269	___1	AT1G76110.1	>AT1G76110.1 | Symbols: | HMG (high mobility group) box protein with ARID/BRIGHT DNA-binding domain | chr1:28555287-28557465 REVERSE LENGTH=338	4.60436e-17	119.96	108	103.79	1	4.60436e-17	119.96	3.17275e-13	105.58	2.70491e-10	103.79	1	1	1	3	+	-1.9565	1	SGYNFFFAEK(1)HCK	SGYNFFFAEK(103.79)HCK(-103.79)	YPKPNRSGYNFFFAEKHCKLKSLYPNKEREF	10	0.222434	0.154065	0.554697	0.200128	0.124725	-0.60788	0.310398	2.29655	1.05241	0.262623		57637000	29228000	28409000	7096300	6543500	14393000	16664000	7739300	5201200	By MS/MS	By MS/MS	By MS/MS
AT1G77490.1	286	___1	AT1G77490.1	>AT1G77490.1 | Symbols: TAPX | thylakoidal ascorbate peroxidase | chr1:29117688-29120046 FORWARD LENGTH=426	0.00761036	52.247	27.394	52.247	1	0.00761036	52.247	NaN	NaN	NaN	NaN	1	0	0	2		1.3102	1	FDNSYFK(1)DIK	FDNSYFK(52.25)DIK(-52.25)	QSWTVKWLKFDNSYFKDIKEKRDDDLLVLPT	7	0.0950467	0.160275	0.363976	0.100305	0.115166	-0.378888	0.206433	1.77424	0.805522	0.140672		9045700	4377300	4668500	2290700	2569200	1039400	1424300	1047200	674960	By MS/MS	By matching	By matching
AT1G77490.1	362	___1	AT1G77490.1	>AT1G77490.1 | Symbols: TAPX | thylakoidal ascorbate peroxidase | chr1:29117688-29120046 FORWARD LENGTH=426	3.38836e-23	145.46	118.67	61.344	1	0.0115353	45.433	0.000123079	81.017	3.38836e-23	145.46	1	1	1	2	+	-0.061708	1	FVAAK(1)YSTGK	FVAAK(61.34)YSTGK(-61.34)	EGIVIENVPEKFVAAKYSTGKKELSDSMKKK	5	5.65122	4.78031	4.39059	5.67615	4.78309	-4.41424	4.94071	16.9404	3.91519	1.67641	+	641500000	218080000	423420000	2528700	151920000	7902500	269840000	207650000	1662300	By MS/MS	By MS/MS	By MS/MS
AT1G77490.1	232	___1	AT1G77490.1	>AT1G77490.1 | Symbols: TAPX | thylakoidal ascorbate peroxidase | chr1:29117688-29120046 FORWARD LENGTH=426	2.86721e-08	73.294	63.381	73.294	1	4.21324e-08	73.294	2.86721e-08	71.592	0.0058864	29.603	1	1	1	3		0.2163	1	MGLDDK(1)EIVALSGAHTLGR	MGLDDK(73.29)EIVALSGAHTLGR	ADHLRDVFYRMGLDDKEIVALSGAHTLGRAR	6	-0.167345	-0.0173441	0.165985	-0.175436	-0.0900964	-0.217206	-0.00623479	-0.0508842	0.0168046	0.00213534		21492000	11188000	10303000	5108000	4938700	4173000	3708000	1907200	1656700	By MS/MS	By MS/MS	By MS/MS
AT1G78140.1	228	___1	AT1G78140.1	>AT1G78140.1 | Symbols: | S-adenosyl-L-methionine-dependent methyltransferases superfamily protein | chr1:29401937-29403878 REVERSE LENGTH=355	7.48974e-05	61.444	56.918	48.216	1	0.000540829	55.755	7.48974e-05	61.444	0.00136112	48.216	1	1	1	3		-0.092125	1	QCYELLNK(1)EENFPNK	QCYELLNK(48.22)EENFPNK(-48.22)	DYSENMLRQCYELLNKEENFPNKEKLVLVRA	8	0.249991	3.61589	0.59094	0.256165	3.60383	-0.637042	1.48561	1.87384	0.853835	0.161804		7850700	3377500	4473200	2131900	1496000	197840	2091500	1047800	885720	By MS/MS	By MS/MS	By MS/MS
AT1G78900.2;AT1G78900.1	575;575	___1	AT1G78900.2	>AT1G78900.2 | Symbols: VHA-A | vacuolar ATP synthase subunit A | chr1:29660463-29664575 FORWARD LENGTH=623;>AT1G78900.1 | Symbols: VHA-A | vacuolar ATP synthase subunit A | chr1:29660463-29664575 FORWARD LENGTH=623	0.0251857	39.622	34.682	30.612	1	0.0251857	39.622	0.0279923	30.612	NaN	NaN	1	1	NaN	3	+	0.77578	1	ITYTLIK(1)HR	ITYTLIK(30.61)HR	RAAGMDGQKITYTLIKHRLGDLFYRLVSQKF	7	0.182692	0.665302	NaN	0.183201	0.587269	NaN	0.423997	2.06625	0.851479	0.161804		1996200	1015700	980570	619910	790440	395740	190130	0	0	By MS/MS	By MS/MS	By matching
AT1G78900.2;AT1G78900.1	589;589	___1	AT1G78900.2	>AT1G78900.2 | Symbols: VHA-A | vacuolar ATP synthase subunit A | chr1:29660463-29664575 FORWARD LENGTH=623;>AT1G78900.1 | Symbols: VHA-A | vacuolar ATP synthase subunit A | chr1:29660463-29664575 FORWARD LENGTH=623	0.000183972	53.625	47.318	53.625	1	0.00633135	32.797	0.0137981	27.129	0.000183972	53.625	1	1	1	3		1.8624	1	LVSQK(1)FEDPAEGEDTLVEK	LVSQK(53.62)FEDPAEGEDTLVEK(-53.62)	IKHRLGDLFYRLVSQKFEDPAEGEDTLVEKF	5	0.192952	-0.215814	0.365277	0.200128	-0.281456	-0.395891	0.114138	0.707275	0.282838	0.0399402		7824700	4349500	3475200	1588800	1400600	1398400	1373000	1362300	701580	By MS/MS	By MS/MS	By MS/MS
AT1G79000.1;AT1G79000.2	819;819	___1	AT1G79000.1	>AT1G79000.1 | Symbols: HAC1, PCAT2, ATHPCAT2, ATHAC1 | histone acetyltransferase of the CBP family 1 | chr1:29716933-29723984 REVERSE LENGTH=1697;>AT1G79000.2 | Symbols: HAC1 | histone acetyltransferase of the CBP family 1 | chr1:29716639-29723984 REVERSE	0.00173076	77.744	44.554	67.385	1	0.00173076	77.744	0.00292647	70.942	0.00438945	67.385	1	1	1	2	+	1.178	1	APSK(1)YFEVK	APSK(67.38)YFEVK(-67.38)	AERKDHKHSDVRAPSKYFEVKAEVSDFSVQT	4	-0.356532	0.0190613	0.331064	-0.335189	-0.0228447	-0.384565	-0.00213544	-0.0120604	0.00392661	0.00213534		104080000	54813000	49263000	13513000	11810000	33430000	31053000	7871200	6400300	By MS/MS	By MS/MS	By MS/MS
AT1G79040.1	79	___1	AT1G79040.1	>AT1G79040.1 | Symbols: PSBR | photosystem II subunit R | chr1:29736085-29736781 FORWARD LENGTH=140	4.29503e-17	137.89	118.76	88.596	1	2.7086e-08	108.7	3.32755e-16	128.01	4.29503e-17	137.89	1	1	1	2	+	0.066966	1	GYGVYK(1)YVDK	GYGVYK(88.6)YVDK(-88.6)	GVDASGRKGKGYGVYKYVDKYGANVDGYSPI	6	0.132774	-0.338214	1.42631	0.137241	-0.36965	-1.46017	0.406958	1.01607	0.430198	0.0423738		2282900000	1403500000	879380000	326560000	378580000	495270000	342670000	581720000	158120000	By MS/MS	By MS/MS	By MS/MS
AT1G79040.1	83	___1	AT1G79040.1	>AT1G79040.1 | Symbols: PSBR | photosystem II subunit R | chr1:29736085-29736781 FORWARD LENGTH=140	2.22021e-05	54.466	53.556	43.103	1	NaN	NaN	2.22021e-05	54.466	0.00161879	43.103	0	1	1	3		-1.1827	1	YVDK(1)YGANVDGYSPIYNENEWSASGDVYK	YVDK(43.1)YGANVDGYSPIYNENEWSASGDVYK(-43.1)	SGRKGKGYGVYKYVDKYGANVDGYSPIYNEN	4	-0.0564912	-0.685918	1.40324	-0.0739095	-0.716315	-1.44269	0.220276	0.4729	0.178604	0.0356869		25133000	15388000	9745700	4447300	4553300	4881100	3546300	6059200	1646100	By matching	By MS/MS	By MS/MS
AT1G79280.1;AT1G79280.3;AT1G79280.2	253;253;253	___1	AT1G79280.1	>AT1G79280.1 | Symbols: NUA, AtTPR | nuclear pore anchor | chr1:29819176-29832809 REVERSE LENGTH=2093;>AT1G79280.3 | Symbols: NUA | nuclear pore anchor | chr1:29819176-29832809 REVERSE LENGTH=2094;>AT1G79280.2 | Symbols: NUA | nuclear pore anchor | chr1:29	0.00127746	44.998	42.854	37.157	1	0.00127746	44.998	0.00727487	38.227	0.00774161	37.687	1	1	1	3		-0.66401	1	ELETK(1)IGSLQEDLSSCK	ELETK(37.16)IGSLQEDLSSCK(-37.16)	SSLNWHKERLRELETKIGSLQEDLSSCKDAA	5	0.445303	-0.883023	-0.23217	0.471448	-0.957019	0.143916	-0.223297	-0.746439	0.301004	0.0399402		5905000	2531200	3373800	974970	1828300	653940	479950	902270	1065500	By MS/MS	By MS/MS	By MS/MS
AT1G79280.1;AT1G79280.3;AT1G79280.2	704;704;704	___1	AT1G79280.1	>AT1G79280.1 | Symbols: NUA, AtTPR | nuclear pore anchor | chr1:29819176-29832809 REVERSE LENGTH=2093;>AT1G79280.3 | Symbols: NUA | nuclear pore anchor | chr1:29819176-29832809 REVERSE LENGTH=2094;>AT1G79280.2 | Symbols: NUA | nuclear pore anchor | chr1:29	0.000928973	71.221	44.332	71.221	1	0.00510613	57.347	NaN	NaN	0.000928973	71.221	1	0	1	2	+	-0.91239	1	ILEEDFAK(1)AR	ILEEDFAK(71.22)AR	EKAFERIRILEEDFAKARSEVIAIRSERDKL	8	-0.0665029	0.0825663	0.150449	-0.0474577	0.0469799	-0.130997	0.0555042	0.502292	0.1912	0.0356869		50082000	25176000	24905000	9017000	9086900	2228400	2196000	13931000	13623000	By MS/MS	By matching	By MS/MS
AT1G79550.2;AT1G79550.1	129;129	___1	AT1G79550.2	>AT1G79550.2 | Symbols: PGK | phosphoglycerate kinase | chr1:29924347-29926295 REVERSE LENGTH=401;>AT1G79550.1 | Symbols: PGK | phosphoglycerate kinase | chr1:29924347-29926295 REVERSE LENGTH=401	3.61157e-06	72.891	57.346	59.709	1	0.00365237	41.621	0.000197728	64.104	3.61157e-06	72.891	1	1	1	2		-0.17716	1	FYAEEEK(1)NDPEFAK	FYAEEEK(59.71)NDPEFAK(-59.71)	GVLLLENVRFYAEEEKNDPEFAKKLAALADV	7	0.067501	0.0989585	0.364905	0.0773797	0.0308304	-0.394544	0.177121	1.45585	0.648432	0.0957962		20989000	10710000	10279000	3363400	3800700	3903800	4062600	3442800	2415300	By MS/MS	By MS/MS	By MS/MS
AT1G79790.1	76	___1	AT1G79790.1	>AT1G79790.1 | Symbols: | Haloacid dehalogenase-like hydrolase (HAD) superfamily protein | chr1:30016987-30018186 REVERSE LENGTH=245	1.84154e-38	119.41	115.45	119.41	1	1.69836e-26	104.67	2.45185e-36	119.34	1.84154e-38	119.41	1	1	1	3		-0.99696	1	DPFYQDVPAFFGMPMK(1)QLLECK	DPFYQDVPAFFGMPMK(119.41)QLLECK(-119.41)	DPFYQDVPAFFGMPMKQLLECKHPMVWIEFE	16	NaN	2.65076	3.14522	NaN	2.63075	-3.16864	2.89799	13.9463	2.86689	1.30805	+	365970000	142680000	223290000	0	48677000	15207000	161170000	127470000	13441000	By MS/MS	By MS/MS	By MS/MS
AT1G80600.1	209	___1	AT1G80600.1	>AT1G80600.1 | Symbols: WIN1 | HOPW1-1-interacting 1 | chr1:30298675-30300513 REVERSE LENGTH=457	3.83801e-129	228.78	194.52	40.278	1	3.83801e-129	228.78	9.44301e-55	164.48	1.62237e-45	162.37	1	1	1	2		-0.12031	1	TLGALALTSK(1)EQYR	TLGALALTSK(40.28)EQYR	NSFHGRTLGALALTSKEQYRTPFEPIMPGVT	10	0.13711	0.102188	0.213136	0.141694	0.0545011	-0.255426	0.150811	1.46681	0.653882	0.0957962		145630000	72050000	73581000	37368000	39916000	22271000	23020000	12410000	10645000	By MS/MS	By MS/MS	By MS/MS
AT2G04350.2;AT2G04350.1	121;121	___1	AT2G04350.2	>AT2G04350.2 | Symbols: LACS8 | AMP-dependent synthetase and ligase family protein | chr2:1516086-1519178 FORWARD LENGTH=720;>AT2G04350.1 | Symbols: LACS8 | AMP-dependent synthetase and ligase family protein | chr2:1516086-1519178 FORWARD LENGTH=720	0.00413408	57.225	32.716	40.154	1	0.0142713	40.727	0.00413408	57.225	0.0148856	40.154	1	1	1	3	+	1.5767	1	FEK(1)LHLGEYK	FEK(40.15)LHLGEYK(-40.15)	IDKEFITASDGRKFEKLHLGEYKWQSYGEVF	3	-0.207061	-0.0902653	0.1274	-0.202755	-0.0837985	-0.179939	-0.0566423	-0.459679	0.172987	0.034619		6399800	3539100	2860700	842450	618380	1450800	1625800	1245900	616490	By MS/MS	By MS/MS	By MS/MS
AT3G10610.1;AT2G05220.2;AT2G05220.1;AT5G04800.4;AT5G04800.3;AT5G04800.2;AT5G04800.1;AT2G04390.1	19;19;19;19;19;19;19;19	___1	AT3G10610.1	>AT3G10610.1 | Symbols: | Ribosomal S17 family protein | chr3:3319459-3319881 FORWARD LENGTH=140;>AT2G05220.2 | Symbols: | Ribosomal S17 family protein | chr2:1894757-1895179 REVERSE LENGTH=140;>AT2G05220.1 | Symbols: | Ribosomal S17 family protein | ch	0.00516845	66.056	45.849	42.718	1	0.0152939	49.3	0.00516845	66.056	0.0247049	42.718	1	1	1	2		1.1846	1	QVIEK(1)YYSR	QVIEK(42.72)YYSR	VRTKTVKKSSRQVIEKYYSRMTLDFHTNKKI	5	0.101784	-0.0639219	-0.10044	0.141302	-0.131376	0.0253123	-0.020859	-0.189751	0.0657771	0.012904		18473000	9124100	9349300	2898300	2911900	4214900	3473300	2011000	2964200	By MS/MS	By MS/MS	By MS/MS
AT2G04880.2;AT2G04880.1	397;421	___1	AT2G04880.2	>AT2G04880.2 | Symbols: ZAP1, ATWRKY1, WRKY1 | zinc-dependent activator protein-1 | chr2:1718557-1720219 FORWARD LENGTH=463;>AT2G04880.1 | Symbols: ZAP1, ATWRKY1, WRKY1 | zinc-dependent activator protein-1 | chr2:1718557-1720219 FORWARD LENGTH=487	7.57952e-05	62.94	56.505	20.949	1	0.00159014	43.794	7.57952e-05	62.94	0.0148501	26.412	1	1	1	2		0.96885	1	TNGFEK(1)SLDQGPVLDEK	TNGFEK(20.95)SLDQGPVLDEK(-20.95)	VEDHLRKKTKTNGFEKSLDQGPVLDEKLKEE	6	-0.201925	-0.0529847	0.272977	-0.209512	-0.0833399	-0.304166	0.00602256	0.0419388	0.0138053	0.00213534		22522000	11591000	10931000	3633000	3125200	4739700	5033700	3218200	2771800	By MS/MS	By MS/MS	By MS/MS
AT2G05120.2;AT2G05120.1	1050;1115	___1	AT2G05120.2	>AT2G05120.2 | Symbols: | Nucleoporin, Nup133/Nup155-like | chr2:1842069-1846858 REVERSE LENGTH=1220;>AT2G05120.1 | Symbols: | Nucleoporin, Nup133/Nup155-like | chr2:1842069-1846858 REVERSE LENGTH=1285	2.02135e-11	96.208	72.752	96.208	1	1.11668e-08	86.497	1.47183e-08	84.508	2.02135e-11	96.208	1	1	1	2		0.40595	1	LQEEITK(1)ALPNGEAR	LQEEITK(96.21)ALPNGEAR	IEADLNLLKLQEEITKALPNGEARNRLFRPE	7	-0.0801489	-0.120153	0.148065	-0.0791122	-0.145334	-0.172311	-0.0174123	-0.148417	0.0507332	0.0117357		37661000	19912000	17748000	5011500	4850500	8876700	7262100	6024100	5635700	By MS/MS	By MS/MS	By MS/MS
AT2G05250.1;AT2G05230.1	22;22	___1	AT2G05250.1	>AT2G05250.1 | Symbols: | DNAJ heat shock N-terminal domain-containing protein | chr2:1913645-1915765 REVERSE LENGTH=706;>AT2G05230.1 | Symbols: | DNAJ heat shock N-terminal domain-containing protein | chr2:1899818-1901938 REVERSE LENGTH=706	0.0203133	38.875	28.503	32.254	1	NaN	NaN	0.0203133	38.875	NaN	NaN	0	1	0	2	+	0.90234	1	FAEK(1)DFTSAR	FAEK(32.25)DFTSAR	EALRVKQIAERRFAEKDFTSARSYALKAKSL	4	-0.0452379	-0.0110791	-0.136716	-0.0325805	-0.0877488	0.0747794	-0.0643445	-0.620545	0.243312	0.0399402		17920000	8957600	8962800	1569400	1604900	4097500	3790300	3290600	3567600	By matching	By MS/MS	By matching
AT2G05310.1	72	___1	AT2G05310.1	>AT2G05310.1 | Symbols: | unknown protein;FUNCTIONS IN: molecular_function unknown;INVOLVED IN: biological_process unknown;LOCATED IN: chloroplast;BEST Arabidopsis thaliana protein match is: unknown protein (TAIR:AT4G13500.1);Has 50 Blast hits to 50	6.3851e-28	123.55	116.14	28.748	1	6.3851e-28	123.55	8.09606e-28	122.44	0.0264667	28.748	1	1	1	3		-1.2402	1	FITK(1)DEEPEQYWQSVGER	FITK(28.75)DEEPEQYWQSVGER	GDGEVKPKDKKKFITKDEEPEQYWQSVGERE	4	0.474358	-0.311972	NaN	0.512277	-0.364144	NaN	0.0811932	0.291095	0.101337	0.0203124		26607000	15427000	11180000	4667400	5978500	6402400	5201100	4357600	0	By MS/MS	By MS/MS	By MS/MS
AT2G05840.1;AT2G05840.2;AT5G35590.1	181;181;181	___1	AT2G05840.1;AT5G35590.1	>AT2G05840.1 | Symbols: PAA2 | 20S proteasome subunit PAA2 | chr2:2234226-2236053 FORWARD LENGTH=246;>AT2G05840.2 | Symbols: PAA2 | 20S proteasome subunit PAA2 | chr2:2234226-2235973 FORWARD LENGTH=220;>AT5G35590.1 | Symbols: PAA1 | proteasome alpha subuni	0.00344358	66.004	49.655	66.004	1	NaN	NaN	0.00344358	66.004	NaN	NaN	0	1	NaN	2		0.50678	1	EQEAVNFLEK(1)K	EQEAVNFLEK(66)K(-66)	TSAGMKEQEAVNFLEKKMKENPAFTYDETVQ;TSAGMKEQEAVNFLEKKMKENPSFTFDETVQ	10	0.128161	-0.337266	NaN	0.165301	-0.41108	NaN	-0.104552	-0.51889	0.191561	0.0356869		4588400	2601600	1986800	1147600	1129200	1454100	857520	0	0	By matching	By MS/MS	By matching
AT2G05990.2;AT2G05990.1	143;143	___1	AT2G05990.2	>AT2G05990.2 | Symbols: MOD1, ENR1 | NAD(P)-binding Rossmann-fold superfamily protein | chr2:2322876-2324867 FORWARD LENGTH=390;>AT2G05990.1 | Symbols: MOD1, ENR1 | NAD(P)-binding Rossmann-fold superfamily protein | chr2:2322876-2324867 FORWARD LENGTH=390	6.21349e-07	122.19	63.591	122.19	1	0.00759979	97.431	0.0141449	91.318	6.21349e-07	122.19	1	1	1	2	+	0.95725	1	GK(1)FDQSR	GK(122.19)FDQSR	WVPALNIFETSLRRGKFDQSRVLPDGSLMEI	2	1.68791	1.92566	1.98188	1.67983	1.92102	-2.08339	1.86515	15.5542	3.77959	1.67641	+	106220000	42488000	63735000	7587700	24268000	8850800	33177000	26049000	6290400	By MS/MS	By MS/MS	By MS/MS
AT2G07050.1	286	___1	AT2G07050.1	>AT2G07050.1 | Symbols: CAS1 | cycloartenol synthase 1 | chr2:2924629-2930295 FORWARD LENGTH=759	1.27712e-43	142.43	129.68	99.092	1	8.14276e-21	114.55	1.27712e-43	142.43	3.15062e-15	99.092	1	1	1	3		0.15947	1	K(1)ELFTVPYHEVNWNEAR	K(99.09)ELFTVPYHEVNWNEAR	KRFVGPITSTVLSLRKELFTVPYHEVNWNEA	1	-0.0434675	-0.0673189	-0.00331442	-0.0532392	-0.0698607	-0.07312	-0.0380336	-0.376963	0.138576	0.0320873		86848000	42862000	43987000	13014000	13995000	19370000	19409000	10477000	10583000	By MS/MS	By MS/MS	By MS/MS
AT2G15620.1	72	___1	AT2G15620.1	>AT2G15620.1 | Symbols: NIR1, NIR, ATHNIR | nitrite reductase 1 | chr2:6810552-6812666 FORWARD LENGTH=586	0.0314719	39.622	25.504	39.622	1	NaN	NaN	NaN	NaN	0.0314719	39.622	NaN	0	1	2	+	0.34012	1	GINPQEK(1)VK	GINPQEK(39.62)VK(-39.62)	FILKEKFRKGINPQEKVKIEREPMKLFMENG	7	NaN	0.0106367	0.620823	NaN	-0.0718609	-0.684364	0.31573	1.34605	0.552606	0.0610718		1962900	1020700	942240	0	0	514700	408580	505990	533660	By matching	By matching	By MS/MS
AT2G15620.1	106	___1	AT2G15620.1	>AT2G15620.1 | Symbols: NIR1, NIR, ATHNIR | nitrite reductase 1 | chr2:6810552-6812666 FORWARD LENGTH=586	1.02343e-20	149.96	109.61	149.96	1	1.37922e-05	107.06	7.43129e-09	121.9	1.02343e-20	149.96	1	1	1	2	+	0.63696	1	SSK(1)DDIDVR	SSK(149.96)DDIDVR	LAKKSMEELDSEKSSKDDIDVRLKWLGLFHR	3	0.0480967	0.0370308	0.0698607	0.0366088	0.00662125	-0.116927	0.0516627	0.515558	0.196934	0.0367744		24223000	12358000	11865000	3704200	3863300	4103800	4114600	4550000	3886800	By MS/MS	By MS/MS	By MS/MS
AT2G16485.1	791	___1	AT2G16485.1	>AT2G16485.1 | Symbols: | nucleic acid binding;zinc ion binding;DNA binding | chr2:7137269-7145222 REVERSE LENGTH=1773	2.34816e-22	134.88	111.21	134.88	1	1.98193e-05	76.759	2.34816e-22	134.88	NaN	NaN	1	1	NaN	2	+	0.32998	1	SGSAEK(1)ILSSGDK	SGSAEK(134.88)ILSSGDK(-134.88)	KKRKTRSRSKSGSAEKILSSGDKNLSDETME	6	0.396488	0.210638	NaN	0.403486	0.180275	NaN	0.303563	1.97032	0.813805	0.144903		14447000	6755500	7691000	1971500	2847700	4784000	4843300	0	0	By MS/MS	By MS/MS	By matching
AT2G16600.1;AT2G16600.2	152;130	___1	AT2G16600.1	>AT2G16600.1 | Symbols: ROC3 | rotamase CYP 3 | chr2:7200862-7201383 FORWARD LENGTH=173;>AT2G16600.2 | Symbols: ROC3 | rotamase CYP 3 | chr2:7200862-7201383 FORWARD LENGTH=151	8.2829e-06	90.697	76.888	90.697	1	0.00180827	60.157	0.00207448	58.32	8.2829e-06	90.697	1	1	1	2	+	2.0786	1	DIEK(1)VGSDSGR	DIEK(90.7)VGSDSGR	FGQVVEGLNVVRDIEKVGSDSGRTSKPVVIA	4	-0.540694	-0.66779	-0.00245056	-0.548206	-0.697593	-0.0080293	-0.403645	-2.23998	1.02651	0.24263		20021000	11624000	8397500	3489100	3252400	4989500	2602900	3144900	2542200	By MS/MS	By MS/MS	By MS/MS
AT2G17240.1;AT3G24506.1	94;102	___1	AT2G17240.1	>AT2G17240.1 | Symbols: | unknown protein;FUNCTIONS IN: molecular_function unknown;INVOLVED IN: biological_process unknown;LOCATED IN: chloroplast;EXPRESSED IN: 23 plant structures;EXPRESSED DURING: 14 growth stages;BEST Arabidopsis thaliana protein	0.000229258	66.004	55.651	50.897	1	0.00668519	49.333	0.000229258	66.004	0.00570673	50.897	1	1	1	3	+	0.49638	1	RPDIFPK(1)FSPMK	RPDIFPK(50.9)FSPMK(-50.9)	EWERPKPGRRPDIFPKFSPMKTPLPPPMPYD	7	4.14339	4.12466	4.69268	4.15445	4.09955	-4.73547	4.32024	25.4779	4.56619	1.94709	+	9803500	2814700	6988800	319470	2937800	478560	4010600	2016700	40383	By MS/MS	By MS/MS	By MS/MS
AT2G17630.1;AT4G35630.1	375;383	___1	AT2G17630.1	>AT2G17630.1 | Symbols: | Pyridoxal phosphate (PLP)-dependent transferases superfamily protein | chr2:7666637-7667905 FORWARD LENGTH=422;>AT4G35630.1 | Symbols: PSAT | phosphoserine aminotransferase | chr4:16904205-16905497 FORWARD LENGTH=430	1.73293e-09	101.3	84.641	101.3	1	2.76752e-07	91.62	4.5565e-05	69.92	1.73293e-09	101.3	1	1	1	2		0.58087	1	SELEAEFIK(1)EAAK	SELEAEFIK(101.3)EAAK(-101.3)	VPFTLEKSELEAEFIKEAAKEKMVQLKGHRS	9	-0.137791	-0.133575	0.223946	-0.109935	-0.150721	-0.277814	-0.0158063	-0.118604	0.040126	0.00978033		55424000	28369000	27055000	10229000	10039000	6741700	6952500	11399000	10063000	By MS/MS	By MS/MS	By MS/MS
AT2G18250.1	125	___1	AT2G18250.1	>AT2G18250.1 | Symbols: ATCOAD, COAD | 4-phosphopantetheine adenylyltransferase | chr2:7940025-7941499 FORWARD LENGTH=176	0.00850623	40.475	16.799	32.551	1	0.00850623	40.475	0.00850623	40.475	0.0207826	32.551	1	1	1	3	+	-1.3585	1	ETLPGGLSVNRK(1)R	ETLPGGLSVNRK(32.55)R	VVSKETLPGGLSVNRKRAERGLSQLKIEVVE	12	0.190425	-0.0370438	0.0309435	0.259062	-0.0591342	-0.0946337	0.0614417	0.550699	0.212264	0.0379549		148700000	63547000	85152000	30317000	44617000	20827000	22720000	12402000	17815000	By MS/MS	By MS/MS	By MS/MS
AT2G18960.1;AT3G47950.1;AT4G30190.1;AT5G57350.2;AT5G57350.1;AT3G60330.2;AT3G60330.1;AT1G17260.1;AT5G62670.1	569;577;569;570;570;569;569;576;573	___1	AT2G18960.1;AT3G47950.1;AT4G30190.1;AT5G57350.2;AT5G62670.1	>AT2G18960.1 | Symbols: AHA1, PMA, OST2, HA1 | H(+)-ATPase 1 | chr2:8221858-8227268 FORWARD LENGTH=949;>AT3G47950.1 | Symbols: AHA4, HA4 | H(+)-ATPase 4 | chr3:17693015-17697801 FORWARD LENGTH=960;>AT4G30190.1 | Symbols: AHA2, PMA2, HA2 | H(+)-ATPase 2 | c	0.0009775	46.249	42.028	41.088	1	0.0009775	46.249	0.0372884	25.995	0.00229275	41.088	1	1	1	3		-0.53644	1	ADGFAGVFPEHK(1)YEIVK	ADGFAGVFPEHK(41.09)YEIVK(-41.09)	LIEKADGFAGVFPEHKYEIVKKLQERKHICG;LIEKADGFAGVFPEHKYEIVKKLQERKHIVG;LIEKADGFAGVFPEHKYEIVKRLQARKHICG	12	-0.0956354	-1.21951	0.0523563	-0.0764781	-1.2112	-0.149729	-0.420928	-1.35036	0.595876	0.0771533		7236100	3950000	3286100	1388300	1601000	1558000	1101400	1003700	583690	By MS/MS	By MS/MS	By MS/MS
AT2G19390.1;AT4G29790.1	71;72	___1	AT2G19390.1;AT4G29790.1	>AT2G19390.1 | Symbols: | unknown protein;BEST Arabidopsis thaliana protein match is: unknown protein (TAIR:AT4G29790.1);Has 203 Blast hits to 188 proteins in 60 species: Archae - 0;Bacteria - 11;Metazoa - 24;Fungi - 34;Plants - 93;Viruses - 0;Oth	0.00254012	55.261	36.684	55.261	1	NaN	NaN	NaN	NaN	0.00254012	55.261	NaN	0	1	3	+	0.81816	1	FDPK(1)VVAADHK	FDPK(55.26)VVAADHK(-55.26)	QTDVTNFFQCLRFDPKVVAADHKSIRQGDFK	4	NaN	0.049352	0.446757	NaN	0.0360461	-0.522654	0.248055	1.32282	0.542443	0.0610718		6673100	3612000	3061100	0	0	1705400	1704400	1906600	1356700	By matching	By matching	By MS/MS
AT2G19390.1	627	___1	AT2G19390.1	>AT2G19390.1 | Symbols: | unknown protein;BEST Arabidopsis thaliana protein match is: unknown protein (TAIR:AT4G29790.1);Has 203 Blast hits to 188 proteins in 60 species: Archae - 0;Bacteria - 11;Metazoa - 24;Fungi - 34;Plants - 93;Viruses - 0;Oth	0.00566773	50.088	37.457	50.088	1	NaN	NaN	0.00566773	50.088	NaN	NaN	0	1	NaN	3	+	0.76993	1	SARPIFDK(1)NESK	SARPIFDK(50.09)NESK(-50.09)	VGTAKHLRSARPIFDKNESKVGRPPTRKLSD	8	-0.619803	-0.190437	NaN	-0.578435	-0.260705	NaN	-0.40512	-2.08895	0.860287	0.161804		3084100	1772700	1311500	646850	568730	1125800	742730	0	0	By matching	By MS/MS	By matching
AT2G19390.1	367	___1	AT2G19390.1	>AT2G19390.1 | Symbols: | unknown protein;BEST Arabidopsis thaliana protein match is: unknown protein (TAIR:AT4G29790.1);Has 203 Blast hits to 188 proteins in 60 species: Archae - 0;Bacteria - 11;Metazoa - 24;Fungi - 34;Plants - 93;Viruses - 0;Oth	1.17445e-07	120.15	52.257	70.056	1	0.0235343	53.756	1.17445e-07	120.15	0.00927467	70.056	1	1	1	2	+	0.78908	1	SIVSDK(1)ER	SIVSDK(70.06)ER	NSLYSEKRERSIVSDKERVNLRGVNKSNIHD	6	-0.0691037	-0.0107447	0.595991	-0.0263667	-0.0938944	-0.650476	0.172047	0.927148	0.386924	0.0412901		43452000	23900000	19552000	4583400	4682000	12541000	10783000	6775800	4087600	By MS/MS	By MS/MS	By MS/MS
AT2G19390.1	358	___1	AT2G19390.1	>AT2G19390.1 | Symbols: | unknown protein;BEST Arabidopsis thaliana protein match is: unknown protein (TAIR:AT4G29790.1);Has 203 Blast hits to 188 proteins in 60 species: Archae - 0;Bacteria - 11;Metazoa - 24;Fungi - 34;Plants - 93;Viruses - 0;Oth	0.00371982	49.298	40.486	49.298	1	0.0242378	31.675	0.00371982	49.298	NaN	NaN	1	1	0	3	+	1.2138	1	VDSDHNSLYSEK(1)R	VDSDHNSLYSEK(49.3)R	PLARVDSDHNSLYSEKRERSIVSDKERVNLR	12	0.312549	-0.0755808	0.507111	0.349365	-0.141526	-0.602109	0.248026	1.54266	0.691563	0.101449		5184400	2688000	2496400	706300	772620	1205200	1467400	776520	256370	By MS/MS	By MS/MS	By matching
AT2G20260.1	114	___1	AT2G20260.1	>AT2G20260.1 | Symbols: PSAE-2 | photosystem I subunit E-2 | chr2:8736780-8737644 FORWARD LENGTH=145	1.99125e-67	176.49	165.23	123.42	1	2.04953e-67	176.21	1.99125e-67	176.49	2.03542e-67	176.28	1	1	1	3	+	0.52888	1	NVGSVVAVDQDPK(1)TR	NVGSVVAVDQDPK(123.42)TR	WYKNVGSVVAVDQDPKTRYPVVVRFAKVNYA	13	0.244522	0.185867	0.417232	0.242084	0.153027	-0.475876	0.28254	2.51726	1.1513	0.301269		278600000	142980000	135620000	39896000	43350000	65405000	62458000	37675000	29812000	By MS/MS	By MS/MS	By MS/MS
AT2G20890.1	149	___1	AT2G20890.1	>AT2G20890.1 | Symbols: PSB29, THF1 | photosystem II reaction center PSB29 protein | chr2:8987783-8989185 FORWARD LENGTH=300	9.70007e-17	115.12	96.706	53.3	1	9.70007e-17	115.12	3.29523e-09	92.039	2.16391e-08	88.075	1	1	1	2		1.6164	1	AYIEALNEDPK(1)QYR	AYIEALNEDPK(53.3)QYR	DAIFKAYIEALNEDPKQYRIDAQKMEEWARS	11	-0.0527753	0.0281448	0.0327723	-0.0351505	-0.0528351	-0.0656722	0.00271397	0.026602	0.00870771	0.00213534		44318000	21664000	22654000	7539900	7977700	9595700	9850700	4528900	4825600	By MS/MS	By MS/MS	By MS/MS
AT2G20890.1	258	___1	AT2G20890.1	>AT2G20890.1 | Symbols: PSB29, THF1 | photosystem II reaction center PSB29 protein | chr2:8987783-8989185 FORWARD LENGTH=300	0.00247686	73.499	30.192	73.499	1	0.0509241	33.088	NaN	NaN	0.00247686	73.499	1	NaN	1	2	+	0.38011	1	ELLK(1)EYVER	ELLK(73.5)EYVER	YRNLLSKLVQAKELLKEYVEREKKKQGERAQ	4	0.147958	NaN	1.06022	0.1503	NaN	-1.10367	0.604087	1.93357	0.799184	0.139132		5906000	3539000	2366900	1464600	1537400	0	0	2074400	829570	By MS/MS	By matching	By MS/MS
AT2G20890.1	157	___1	AT2G20890.1	>AT2G20890.1 | Symbols: PSB29, THF1 | photosystem II reaction center PSB29 protein | chr2:8987783-8989185 FORWARD LENGTH=300	0.00994441	42.843	31.26	42.843	1	0.00994441	42.843	NaN	NaN	NaN	NaN	1	NaN	0	2	+	0.86916	1	IDAQK(1)MEEWAR	IDAQK(42.84)MEEWAR	EALNEDPKQYRIDAQKMEEWARSQTSASLVD	5	-0.107555	NaN	-0.290542	-0.102341	NaN	0.25084	-0.199048	-1.29462	0.530081	0.0599389		5434100	2806300	2627800	2563100	2327300	0	0	243260	300450	By MS/MS	By matching	By matching
AT2G20990.1;AT2G20990.2;AT2G20990.3	286;286;324	___1	AT2G20990.1	>AT2G20990.1 | Symbols: SYTA, NTMC2TYPE1.1, ATSYTA, NTMC2T1.1, SYT1 | synaptotagmin A | chr2:9014827-9017829 FORWARD LENGTH=541;>AT2G20990.2 | Symbols: SYTA | synaptotagmin A | chr2:9014827-9017829 FORWARD LENGTH=565;>AT2G20990.3 | Symbols: SYTA | synaptot	0.000291925	74.987	63.728	30.484	1	0.0232826	50.088	0.000291925	74.987	NaN	NaN	1	1	0	2		-0.95469	1	DLMGGADPFVK(1)IK	DLMGGADPFVK(30.48)IK(-30.48)	GLRKKDLMGGADPFVKIKLSEDKIPSKKTTV	11	-0.334134	-0.00179007	0.198527	-0.308627	-0.0209258	-0.282965	-0.0457992	-0.301762	0.108448	0.0221755		17098000	8498300	8599700	2287300	2235200	3151600	3693600	3059500	2670800	By MS/MS	By MS/MS	By matching
AT2G21170.1;AT2G21170.2	165;156	___1	AT2G21170.1	>AT2G21170.1 | Symbols: TIM, PDTPI | triosephosphate isomerase | chr2:9071047-9073106 REVERSE LENGTH=315;>AT2G21170.2 | Symbols: TIM, PDTPI | triosephosphate isomerase | chr2:9071047-9073106 REVERSE LENGTH=306	2.8771e-31	142.08	111.88	142.08	1	1.83769e-22	130.56	9.48189e-23	134.13	2.8771e-31	142.08	1	1	1	3	+	0.29336	1	HVIGEK(1)DEFIGK	HVIGEK(142.08)DEFIGK(-142.08)	WVILGHSERRHVIGEKDEFIGKKAAYALSEG	6	-0.912646	1.66348	-0.388686	-0.925549	1.66703	0.334454	0.120717	0.20581	0.0717261	0.012904		136200000	59143000	77054000	18885000	25987000	24958000	35373000	15300000	15694000	By MS/MS	By MS/MS	By MS/MS
AT2G21330.1;AT2G21330.3;AT4G38970.1	378;368;377	___1	AT2G21330.1;AT4G38970.1	>AT2G21330.1 | Symbols: FBA1 | fructose-bisphosphate aldolase 1 | chr2:9128416-9130152 REVERSE LENGTH=399;>AT2G21330.3 | Symbols: FBA1 | fructose-bisphosphate aldolase 1 | chr2:9128416-9130152 REVERSE LENGTH=389;>AT4G38970.1 | Symbols: FBA2 | fructose-bisp	8.05424e-43	136.96	128.3	72.568	1	1.41228e-18	102.43	8.05424e-43	136.96	2.60102e-08	73.294	1	1	1	3		-0.81761	1	ANSLAQLGK(1)YTGEGESEEAK	ANSLAQLGK(72.57)YTGEGESEEAK(-72.57)	ILLARAKANSLAQLGKYTGEGESEEAKEGMF;TLLARAKANSLAQLGKYTGEGESEEAKEGMF	9	-0.047085	-0.0171688	0.278899	-0.00291719	-0.0208673	-0.352161	0.0715483	0.568449	0.220083	0.0379549		82494000	42944000	39550000	12993000	14525000	20647000	18353000	9303500	6672100	By MS/MS	By MS/MS	By MS/MS
AT2G21390.1;AT1G62020.1	270;270	___1	AT2G21390.1	>AT2G21390.1 | Symbols: | Coatomer, alpha subunit | chr2:9152428-9156577 FORWARD LENGTH=1218;>AT1G62020.1 | Symbols: | Coatomer, alpha subunit | chr1:22919814-22923728 FORWARD LENGTH=1216	0.000481857	57.288	46.644	32.702	1	0.000481857	57.288	0.00790027	32.702	NaN	NaN	1	1	NaN	3	+	1.3512	1	QDIIVSNSEDK(1)SIR	QDIIVSNSEDK(32.7)SIR	MFHAKQDIIVSNSEDKSIRVWDATKRTGIQT	11	0.217231	0.419323	NaN	0.241962	0.341189	NaN	0.318277	2.04089	0.841587	0.156425		4590400	2121300	2469100	1162000	1466600	959280	1002600	0	0	By MS/MS	By MS/MS	By matching
AT2G21530.1	90	___1	AT2G21530.1	>AT2G21530.1 | Symbols: | SMAD/FHA domain-containing protein | chr2:9219372-9220464 FORWARD LENGTH=209	0.002906	51.726	37.491	26.532	1	0.002906	51.726	NaN	NaN	0.0376848	26.532	1	0	1	2	+	0.15628	1	WLLK(1)PVGDGDTR	WLLK(26.53)PVGDGDTR	DENQSPTSGGERWLLKPVGDGDTRHIGYKVA	4	-0.391172	-0.443203	0.847882	-0.364552	-0.475054	-0.883316	0.00450233	0.0138129	0.00450012	0.00213534		7103700	4178000	2925800	1937900	1502100	965140	783830	1275000	639840	By MS/MS	By matching	By MS/MS
AT2G22400.1	269	___1	AT2G22400.1	>AT2G22400.1 | Symbols: | S-adenosyl-L-methionine-dependent methyltransferases superfamily protein | chr2:9504823-9508788 REVERSE LENGTH=808	9.20532e-53	142.26	132.78	21.901	1	9.20532e-53	142.26	2.05003e-10	81.016	3.30828e-12	87.352	1	1	1	2		1.2603	1	ASEK(1)GISENMPINQLAFDR	ASEK(21.9)GISENMPINQLAFDR	QQFPGCRLNKSRASEKGISENMPINQLAFDR	4	0.0174944	-0.103317	-0.0097772	0.0287106	-0.116708	-0.0620831	-0.0318667	-0.307856	0.110846	0.0227931		153420000	77671000	75752000	18130000	20101000	39008000	36598000	20533000	19053000	By MS/MS	By MS/MS	By MS/MS
AT2G22795.1	291	___1	AT2G22795.1	>AT2G22795.1 | Symbols: | unknown protein;BEST Arabidopsis thaliana protein match is: unknown protein (TAIR:AT4G37820.1);Has 799854 Blast hits to 188815 proteins in 4452 species: Archae - 4529;Bacteria - 144236;Metazoa - 287749;Fungi - 87083;Plants	1.63266e-13	115.12	97.454	107.65	1	3.23932e-06	90.412	1.63266e-13	115.12	1.47324e-12	107.65	1	1	1	2	+	-0.32318	1	DIDEK(1)ANIEEAR	DIDEK(107.65)ANIEEAR	GIDESEESKEKDIDEKANIEEARENNYKGDD	5	-0.0906032	-0.0215993	-0.13829	-0.0987063	-0.094988	0.105812	-0.0834976	-0.810561	0.331126	0.0400347		10958000	5218400	5739400	1815900	1893100	2024600	2271500	1377900	1574800	By MS/MS	By MS/MS	By MS/MS
AT2G23350.1	139	___1	AT2G23350.1	>AT2G23350.1 | Symbols: PAB4, PABP4 | poly(A) binding protein 4 | chr2:9943209-9946041 FORWARD LENGTH=662	4.1331e-13	105.14	88.475	46.318	1	4.1331e-13	105.14	0.000172078	67.326	0.00278681	46.318	1	1	1	2		0.88279	1	SGVGNLFVK(1)NLDK	SGVGNLFVK(46.32)NLDK(-46.32)	RDSSARRSGVGNLFVKNLDKSVDNKTLHEAF	9	-0.0442408	0.0794293	-0.0593554	-0.018235	0.0183493	0.00647761	-0.00805564	-0.0766825	0.0255612	0.00274221		22020000	11226000	10794000	4313100	4018400	4370900	4368000	2541800	2407900	By MS/MS	By MS/MS	By MS/MS
AT2G24940.1	91	___1	AT2G24940.1	>AT2G24940.1 | Symbols: AtMAPR2, MAPR2 | membrane-associated progesterone binding protein 2 | chr2:10609447-10609749 FORWARD LENGTH=100	1.9369e-06	93.096	69.066	32.329	1	0.000104417	82.417	NaN	NaN	1.9369e-06	93.096	1	0	1	2		1.1276	1	FEAK(1)YPVVGR	FEAK(32.33)YPVVGR	KEINTLNDWETKFEAKYPVVGRVVS______	4	-0.179809	-0.566165	0.452353	-0.1741	-0.571643	-0.491734	-0.0978735	-0.407692	0.151209	0.0320873		42832000	24558000	18274000	6630500	5989400	9252300	6198600	8675600	6085600	By MS/MS	By matching	By MS/MS
AT2G25080.1	127	___1	AT2G25080.1	>AT2G25080.1 | Symbols: ATGPX1, GPX1 | glutathione peroxidase 1 | chr2:10668134-10669828 FORWARD LENGTH=236	0.00275671	38.878	37.563	25.586	1	0.00275671	38.878	0.0158301	25.586	NaN	NaN	1	1	NaN	3		-2.3265	1	CGLTSSNYSELSHLYEK(1)YK	CGLTSSNYSELSHLYEK(25.59)YK(-25.59)	GLTSSNYSELSHLYEKYKTQGFEILAFPCNQ	17	-0.0296322	-0.0880094	NaN	0.00719549	-0.117772	NaN	-0.0588208	-0.407321	0.146371	0.0320873		19603000	10182000	9420200	4419800	4244300	5762700	5175900	0	0	By MS/MS	By MS/MS	By matching
AT2G25080.1	90	___1	AT2G25080.1	>AT2G25080.1 | Symbols: ATGPX1, GPX1 | glutathione peroxidase 1 | chr2:10668134-10669828 FORWARD LENGTH=236	1.85441e-05	88.021	71.247	80.69	1	1.85441e-05	88.021	0.00364824	73.435	5.92755e-05	80.69	1	1	1	2	+	1.59	1	DIDGK(1)DVALNK	DIDGK(80.69)DVALNK(-80.69)	AEKTVHDFTVKDIDGKDVALNKFKGKVMLIV	5	-0.205114	4.53437	0.132104	-0.205231	4.46303	-0.221152	1.48712	1.31956	0.580524	0.0703263		13987000	7585400	6401600	1703100	1528700	3459900	3196300	2422500	1676600	By MS/MS	By MS/MS	By MS/MS
AT2G25080.1	85	___1	AT2G25080.1	>AT2G25080.1 | Symbols: ATGPX1, GPX1 | glutathione peroxidase 1 | chr2:10668134-10669828 FORWARD LENGTH=236	0.000284905	64.224	48.838	64.224	1	0.0117527	31.675	NaN	NaN	0.000284905	64.224	1	0	1	3	+	0.72843	1	TVHDFTVK(1)DIDGK	TVHDFTVK(64.22)DIDGK(-64.22)	QARAAAEKTVHDFTVKDIDGKDVALNKFKGK	8	0.376401	0.303693	0.708043	0.439995	0.238909	-0.850012	0.462713	3.41454	1.51701	0.537564		7019700	3377000	3642800	1132800	1313900	1125100	1681900	1119100	646910	By MS/MS	By matching	By MS/MS
AT2G25080.1;AT4G31870.1	228;225	___1	AT2G25080.1	>AT2G25080.1 | Symbols: ATGPX1, GPX1 | glutathione peroxidase 1 | chr2:10668134-10669828 FORWARD LENGTH=236;>AT4G31870.1 | Symbols: ATGPX7, GPX7 | glutathione peroxidase 7 | chr4:15410205-15411617 FORWARD LENGTH=233	1.02356e-43	142.91	127.39	142.91	1	3.59635e-05	67.646	1.87065e-27	125.67	1.02356e-43	142.91	1	1	1	3		0.36016	1	YPPTTSPFQIEK(1)DIQK	YPPTTSPFQIEK(142.91)DIQK(-142.91)	VVERYPPTTSPFQIEKDIQKLLAA_______	12	0.0104934	-0.164205	0.231447	0.0394191	-0.247337	-0.276415	0.0259118	0.198294	0.0689347	0.012904		67196000	36611000	30585000	14179000	11952000	12621000	10706000	9810800	7927600	By MS/MS	By MS/MS	By MS/MS
AT2G26670.1;AT2G26670.2	271;223	___1	AT2G26670.1	>AT2G26670.1 | Symbols: HY1, ATHO1, HO1, TED4, GUN2, HY6 | Plant haem oxygenase (decyclizing) family protein | chr2:11341816-11343394 FORWARD LENGTH=282;>AT2G26670.2 | Symbols: HY1, ATHO1, HO1, TED4, GUN2, HY6 | Plant haem oxygenase (decyclizing) family pr	0.0215265	37.968	12.495	37.968	1	NaN	NaN	NaN	NaN	0.0215265	37.968	0	0	1	2	+	1.4348	1	SFK(1)YSGEILR	SFK(37.97)YSGEILR	REEKNHCLEETEKSFKYSGEILRLILS____	3	0.441165	-0.29244	-0.287709	0.479748	-0.368532	0.267116	-0.046328	-0.225761	0.0791964	0.012904		4041500	1818400	2223100	543370	729790	418870	510520	856110	982820	By matching	By matching	By MS/MS
AT2G27290.1	104	___1	AT2G27290.1	>AT2G27290.1 | Symbols: | Protein of unknown function (DUF1279) | chr2:11678586-11679765 REVERSE LENGTH=201	0.0237319	36.32	22.511	34.695	1	NaN	NaN	0.0237319	36.32	0.0259073	34.695	0	1	1	2	+	2.5928	1	TDEAK(1)ELLAK	TDEAK(34.7)ELLAK(-34.7)	SDGDNKKKKSKTDEAKELLAKYGGAYLATSI	5	0.242572	0.142217	0.284247	0.246226	0.068602	-0.338633	0.223012	2.13102	0.976009	0.214248		12993000	6624900	6367700	2583500	3015700	2130700	2068000	1910700	1283900	By matching	By MS/MS	By MS/MS
AT2G27980.1	311	___1	AT2G27980.1	>AT2G27980.1 | Symbols: | Acyl-CoA N-acyltransferase with RING/FYVE/PHD-type zinc finger domain | chr2:11913950-11919741 REVERSE LENGTH=1072	0.00239654	64.121	47.348	50.354	1	0.00645622	64.121	0.00239654	57.175	0.00516829	55.261	1	1	1	2		0.58613	1	AVNDTVDK(1)PLR	AVNDTVDK(50.35)PLR	HSQGVDKKAVNDTVDKPLRRFTRSLVKQESD	8	-1.67434	0.351855	-0.614568	-1.67429	0.262674	0.536948	-0.645684	-1.46191	0.651448	0.0957962		28100000	16170000	11930000	3122100	694710	8043800	9575900	5003900	1659200	By MS/MS	By MS/MS	By MS/MS
AT2G28000.1	283	___1	AT2G28000.1	>AT2G28000.1 | Symbols: CPN60A, CH-CPN60A, SLP | chaperonin-60alpha | chr2:11926603-11929184 FORWARD LENGTH=586	0.0005676	60.657	38.745	60.657	1	NaN	NaN	0.0296776	22.991	0.0005676	60.657	NaN	1	1	2	+	0.19957	1	DIIPILEK(1)TTQLR	DIIPILEK(60.66)TTQLR	DQKITAIKDIIPILEKTTQLRAPLLIIAEDV	8	NaN	0.271187	-0.626673	NaN	0.291721	0.722029	-0.177743	-0.576089	0.215357	0.0379549		63338000	40204000	23134000	0	0	13210000	8433600	26994000	14700000	By matching	By MS/MS	By MS/MS
AT2G28000.1	383	___1	AT2G28000.1	>AT2G28000.1 | Symbols: CPN60A, CH-CPN60A, SLP | chaperonin-60alpha | chr2:11926603-11929184 FORWARD LENGTH=586	2.84278e-11	88.19	83.709	38.777	1	2.84278e-11	88.19	0.000279832	53.255	0.00127211	43.794	1	1	1	3		-0.22826	1	DSTTLIADAASK(1)DELQAR	DSTTLIADAASK(38.78)DELQAR	TISKDSTTLIADAASKDELQARIAQLKKELF	12	0.910042	0.823668	0.446659	0.939001	0.777115	-0.523608	0.72679	5.02335	2.04448	0.880235		18797000	8096900	10700000	2630700	5197700	2316200	3194000	3150100	2308400	By MS/MS	By MS/MS	By MS/MS
AT2G28000.1	408	___1	AT2G28000.1	>AT2G28000.1 | Symbols: CPN60A, CH-CPN60A, SLP | chaperonin-60alpha | chr2:11926603-11929184 FORWARD LENGTH=586	9.76893e-21	112.34	107.08	57.525	1	9.76893e-21	112.34	2.51632e-15	95.662	2.17924e-07	78.95	1	1	1	3		-0.70704	1	ELFETDSVYDSEK(1)LAER	ELFETDSVYDSEK(57.53)LAER	LKKELFETDSVYDSEKLAERIAKLSGGVAVI	13	0.821057	0.537246	0.296102	0.837459	0.458802	-0.324094	0.551468	3.68191	1.61515	0.587123		54350000	22868000	31481000	11690000	20268000	4568900	5950600	6609500	5262800	By MS/MS	By MS/MS	By MS/MS
AT2G28000.1	254	___1	AT2G28000.1	>AT2G28000.1 | Symbols: CPN60A, CH-CPN60A, SLP | chaperonin-60alpha | chr2:11926603-11929184 FORWARD LENGTH=586	0.000465113	46.065	39.562	46.065	1	NaN	NaN	NaN	NaN	0.000465113	46.065	0	NaN	1	3		0.059284	1	GYISPQFVTNPEK(1)LLAEFENAR	GYISPQFVTNPEK(46.07)LLAEFENAR	IDRGYISPQFVTNPEKLLAEFENARVLITDQ	13	1.43515	NaN	-0.0943712	1.43968	NaN	0.0703893	0.670388	1.37652	0.565898	0.0651951		72753000	28081000	44672000	6259900	19314000	0	0	21821000	25358000	By matching	By matching	By MS/MS
AT2G28000.1	177	___1	AT2G28000.1	>AT2G28000.1 | Symbols: CPN60A, CH-CPN60A, SLP | chaperonin-60alpha | chr2:11926603-11929184 FORWARD LENGTH=586	1.36357e-05	86.772	63.096	85.554	1	0.00166353	59.227	1.36357e-05	86.772	1.64099e-05	85.554	1	1	1	3	+	0.91587	1	TVQGLIEELQK(1)K	TVQGLIEELQK(85.55)K(-85.55)	RGIDKTVQGLIEELQKKARPVKGRDDIRAVA	11	0.182311	-0.0976717	0.0799964	0.228234	-0.168123	-0.139204	0.0548785	0.470441	0.177557	0.0356869		11430000	6062300	5367400	1643900	1984400	2394600	1825900	2023800	1557100	By MS/MS	By MS/MS	By MS/MS
AT2G28190.1	185	___1	AT2G28190.1	>AT2G28190.1 | Symbols: CSD2, CZSOD2 | copper/zinc superoxide dismutase 2 | chr2:12014548-12016303 FORWARD LENGTH=216	5.17785e-09	92.856	76.916	48.467	1	5.17785e-09	92.856	1.34068e-05	79.089	0.00248928	48.467	1	1	1	3		0.14935	1	AFVVHELK(1)DDLGK	AFVVHELK(48.47)DDLGK(-48.47)	GPNSVVGRAFVVHELKDDLGKGGHELSLTTG	8	-0.0763107	1.41327	-1.26484	-0.0724524	1.40665	1.22762	0.0240404	0.0415689	0.0136817	0.00213534		28289000	6681500	21607000	2261700	1692200	2884500	13948000	1535300	5966900	By MS/MS	By MS/MS	By MS/MS
AT2G28290.2;AT2G28290.3;AT2G28290.1	377;377;377	___1	AT2G28290.2	>AT2G28290.2 | Symbols: SYD, CHR3 | P-loop containing nucleoside triphosphate hydrolases superfamily protein | chr2:12056771-12072950 FORWARD LENGTH=3529;>AT2G28290.3 | Symbols: SYD, CHR3 | P-loop containing nucleoside triphosphate hydrolases superfamily p	2.00391e-06	67.685	60.366	67.685	1	8.19768e-05	65.231	5.56753e-05	58.461	2.00391e-06	67.685	1	1	1	3		0.062804	1	LGEK(1)SFANTVFSDGQK	LGEK(67.68)SFANTVFSDGQK(-67.68)	MDFSSKETERSRLGEKSFANTVFSDGQKLLA	4	-0.0642989	-0.603556	0.260826	-0.0370291	-0.631042	-0.31079	-0.135676	-0.644333	0.254051	0.0399402		16881000	7939200	8942000	2271800	2143700	3775400	1941800	1892000	4856500	By MS/MS	By MS/MS	By MS/MS
AT2G28720.1	17	___1	AT2G28720.1	>AT2G28720.1 | Symbols: | Histone superfamily protein | chr2:12327043-12327498 FORWARD LENGTH=151	2.9301e-05	60.062	53.946	60.062	0.980027	2.9301e-05	60.062	2.9301e-05	60.062	5.01545e-05	58.32	0.980027	0.980027	0.93728	4		0.66795	1;2	K(0.413)PAEK(0.304)K(0.304)PAEK(0.98)APAEEEK	K(1.37)PAEK(-1.37)K(-1.37)PAEK(17.43)APAEEEK(-60.06)	APKAGKKPAEKKPAEKAPAEEEKVAEKAPAE	10	-0.839777	-0.0279692	0.538136	-0.798943	-0.0556663	-0.62765	-0.10987	-0.353809	0.129178	0.0320873		69965000	60899000	9066000	22456000	4052400	22337000	3520100	16106000	1493500	By MS/MS	By MS/MS	By MS/MS
AT2G28720.1	28	___1	AT2G28720.1	>AT2G28720.1 | Symbols: | Histone superfamily protein | chr2:12327043-12327498 FORWARD LENGTH=151	6.60324e-08	94.09	71.512	43.03	1	0.000164935	67.997	0.000198751	68.536	6.60324e-08	94.09	1	1	1	3	+	2.0303	1;2;3	VAEK(1)APAEK(1)K(1)PK	VAEK(43.03)APAEK(43.03)K(43.03)PK(-43.03)	KPAEKAPAEEEKVAEKAPAEKKPKAGKKLPK	4	-0.300573	0.0187766	0.0917097	-0.277604	0.00647761	-0.0813848	-0.0633621	-0.474445	0.179262	0.0356869		7804200000	4452600000	3351700000	1526500000	609130000	1805300000	1849500000	1120700000	893080000	By MS/MS	By MS/MS	By MS/MS
AT2G30860.1;AT2G30860.2	4;4	___1	AT2G30860.1	>AT2G30860.1 | Symbols: ATGSTF9, GLUTTR, ATGSTF7, GSTF9 | glutathione S-transferase PHI 9 | chr2:13139132-13140057 FORWARD LENGTH=215;>AT2G30860.2 | Symbols: ATGSTF9, GLUTTR, ATGSTF7, GSTF9 | glutathione S-transferase PHI 9 | chr2:13139132-13140079 FORWARD	0.000884229	55.724	45.924	55.724	1	NaN	NaN	0.00454512	38.995	0.000884229	55.724	0	1	1	3	+	-0.26901	1	VLK(1)VYGPHFASPK	VLK(55.72)VYGPHFASPK(-55.72)	____________MVLKVYGPHFASPKRALVT	3	0.155879	0.27453	-0.159758	0.143785	0.244035	0.140909	0.0902168	0.653288	0.258115	0.0399402		20056000	9792700	10263000	4024300	3674500	3590300	4026300	2178100	2562000	By matching	By MS/MS	By MS/MS
AT2G30860.1;AT2G30860.2	76;76	___1	AT2G30860.1	>AT2G30860.1 | Symbols: ATGSTF9, GLUTTR, ATGSTF7, GSTF9 | glutathione S-transferase PHI 9 | chr2:13139132-13140057 FORWARD LENGTH=215;>AT2G30860.2 | Symbols: ATGSTF9, GLUTTR, ATGSTF7, GSTF9 | glutathione S-transferase PHI 9 | chr2:13139132-13140079 FORWARD	0.000661049	104.45	58.022	77.058	1	0.000661049	104.45	0.0384399	67.981	0.0304867	77.058	1	1	1	2	+	0.61641	1	YVAEK(1)YR	YVAEK(77.06)YR	YKIFESRAVMRYVAEKYRSQGPDLLGKTVED	5	0.0342158	0.00619029	0.157657	0.0382958	-0.0528051	-0.186246	0.0660209	0.624914	0.245279	0.0399402		38313000	19169000	19144000	8434900	8533900	6061600	5983100	4672400	4627400	By MS/MS	By MS/MS	By MS/MS
AT2G30930.1	83	___1	AT2G30930.1	>AT2G30930.1 | Symbols: | unknown protein;FUNCTIONS IN: molecular_function unknown;INVOLVED IN: biological_process unknown;LOCATED IN: chloroplast, plasma membrane, membrane;EXPRESSED IN: 24 plant structures;EXPRESSED DURING: 14 growth stages;BEST A	0.0295607	40.496	30.492	36.684	1	NaN	NaN	0.0295607	40.496	0.037895	36.684	NaN	1	1	2	+	-0.2184	1	DAVDK(1)AFSR	DAVDK(36.68)AFSR	DKASGVSTQAKDAVDKAFSRGIEGAKSLLQT	5	NaN	-0.51377	0.794007	NaN	-0.56796	-0.799897	0.140119	0.331257	0.116639	0.025731		2198700	1296600	902090	0	0	778270	638830	518350	263260	By matching	By MS/MS	By MS/MS
AT2G31170.1	136	___1	AT2G31170.1	>AT2G31170.1 | Symbols: SYCO ARATH | Cysteinyl-tRNA synthetase, class Ia family protein | chr2:13282559-13285616 REVERSE LENGTH=563	1.1584e-05	84.365	68.82	72.891	1	1.1584e-05	84.365	7.46308e-05	77.185	0.000139084	72.891	1	1	1	2	+	0.45654	1	NFTDVDDK(1)IIAR	NFTDVDDK(72.89)IIAR	GYEVSYVRNFTDVDDKIIARAKELEEDPISL	8	0.239031	-0.0305603	0.142656	0.241352	-0.0735602	-0.179286	0.117042	1.01283	0.42861	0.0423738		22140000	10738000	11402000	5072300	5451800	3289200	3554400	2376500	2395900	By MS/MS	By MS/MS	By MS/MS
AT2G31670.1	110	___1	AT2G31670.1	>AT2G31670.1 | Symbols: | Stress responsive alpha-beta barrel domain protein | chr2:13472699-13473490 REVERSE LENGTH=263	0.000687141	43.794	42.231	43.794	1	0.00102209	41.513	0.000687141	43.794	NaN	NaN	1	1	NaN	4		-0.094039	1	YESK(1)EDLASYAAHPDHVR	YESK(43.79)EDLASYAAHPDHVR	SATAFTHVLHSRYESKEDLASYAAHPDHVRV	4	-0.285021	-0.312223	NaN	-0.221791	-0.380803	NaN	-0.298622	-2.08025	0.856915	0.161804		4538800	2498600	2040200	1261300	1148800	1237300	891470	0	0	By MS/MS	By MS/MS	By matching
AT2G34480.1	20	___1	AT2G34480.1	>AT2G34480.1 | Symbols: | Ribosomal protein L18ae/LX family protein | chr2:14532916-14534161 REVERSE LENGTH=178	0.0144926	37.968	17.191	37.144	1	0.0321444	30.889	0.0144926	37.968	0.0152616	37.144	1	1	1	2	+	-0.19752	1	ALPTEK(1)DVQPK	ALPTEK(37.14)DVQPK(-37.14)	RFHQYQVVGRALPTEKDVQPKIYRMKLWATN	6	0.0526941	-0.0931864	-0.016211	0.0635029	-0.149473	-0.0742891	-0.0189011	-0.180618	0.0624198	0.012904		5000500	2408400	2592100	696920	858910	910260	903980	801250	829170	By MS/MS	By MS/MS	By MS/MS
AT2G35040.2;AT2G35040.1	30;81	___1	AT2G35040.2	>AT2G35040.2 | Symbols: | AICARFT/IMPCHase bienzyme family protein | chr2:14765347-14768023 REVERSE LENGTH=545;>AT2G35040.1 | Symbols: | AICARFT/IMPCHase bienzyme family protein | chr2:14765347-14768269 REVERSE LENGTH=596	0.00122973	78.342	55.022	78.342	1	0.00197336	75.819	0.0237318	54.259	0.00122973	78.342	1	1	1	2	+	-1.4725	1	QALISLSDK(1)R	QALISLSDK(78.34)R	SGSSGEKQALISLSDKRDLASLGNGLQELGY	9	-0.0798134	0.0558898	-0.134484	-0.0752464	-0.0106285	0.0732718	-0.0528025	-0.48769	0.184923	0.0356869		18001000	9411200	8589400	2745400	1899600	3253400	3531500	3412400	3158300	By MS/MS	By MS/MS	By MS/MS
AT2G35660.3;AT2G35660.2;AT2G35660.1	302;302;416	___1	AT2G35660.3	>AT2G35660.3 | Symbols: CTF2A | FAD/NAD(P)-binding oxidoreductase family protein | chr2:14989011-14990320 FORWARD LENGTH=325;>AT2G35660.2 | Symbols: CTF2A | FAD/NAD(P)-binding oxidoreductase family protein | chr2:14989011-14990320 FORWARD LENGTH=325;>AT2G3	0.0169338	41.399	39.355	41.399	1	NaN	NaN	0.0292032	33.875	0.0169338	41.399	0	1	1	2		0.72868	1	NNIVIPK(1)LLR	NNIVIPK(41.4)LLR	ENPLVCSIRNNIVIPKLLRLGPMLEHTNFEC	7	0.547351	0.531169	0.588747	0.57947	0.510861	-0.610499	0.555756	5.5163	2.18018	0.941302		4118900	2034300	2084600	482670	695630	551210	628330	1000400	760670	By matching	By MS/MS	By MS/MS
AT2G36250.2;AT2G36250.1	468;468	___1	AT2G36250.2	>AT2G36250.2 | Symbols: FTSZ2-1, ATFTSZ2-1 | Tubulin/FtsZ family protein | chr2:15197661-15199932 REVERSE LENGTH=478;>AT2G36250.1 | Symbols: FTSZ2-1, ATFTSZ2-1 | Tubulin/FtsZ family protein | chr2:15197661-15199932 REVERSE LENGTH=478	2.97737e-05	69.03	54.239	29.912	1	2.97737e-05	69.03	0.000209603	61.11	NaN	NaN	1	1	NaN	2		-1.4165	1	ESGSVEIPEFLK(1)K	ESGSVEIPEFLK(29.91)K(-29.91)	SSFRESGSVEIPEFLKKKGSSRYPRV_____	12	1.59173	0.838185	NaN	1.63807	0.7589	NaN	1.21496	4.49298	1.59069	0.584378		8095500	2138200	5957300	429510	2785500	1708700	3171700	0	0	By MS/MS	By MS/MS	By matching
AT2G36530.1	238	___1	AT2G36530.1	>AT2G36530.1 | Symbols: LOS2, ENO2 | Enolase | chr2:15321081-15323786 REVERSE LENGTH=444	0.00180827	60.157	51.05	58.098	1	0.0114382	41.242	0.00180827	60.157	0.0021066	58.098	1	1	1	2	+	1.6207	1	TAIEK(1)AGYTGK	TAIEK(58.1)AGYTGK(-58.1)	QENKEGLELLKTAIEKAGYTGKVVIGMDVAA	5	-0.00257025	-0.131961	0.440459	0.00360232	-0.157576	-0.450597	0.101976	0.629653	0.247414	0.0399402		16029000	8277600	7751700	2375000	2228600	2763100	3127200	3139500	2395800	By MS/MS	By MS/MS	By MS/MS
AT3G53020.1;AT2G36620.1	14;14	___1	AT3G53020.1	>AT3G53020.1 | Symbols: STV1, RPL24B, RPL24 | Ribosomal protein L24e family protein | chr3:19660749-19661912 REVERSE LENGTH=163;>AT2G36620.1 | Symbols: RPL24A | ribosomal protein L24 | chr2:15350548-15351819 REVERSE LENGTH=164	0.000741533	73.499	48.662	73.499	1	NaN	NaN	0.000741533	73.499	NaN	NaN	0	1	0	2	+	-0.031592	1	FSGQK(1)IYPGR	FSGQK(73.5)IYPGR	__MVLKTELCRFSGQKIYPGRGIRFIRSDSQ	5	-0.0638162	-0.063952	-0.377957	-0.0343672	-0.134493	0.342669	-0.168575	-1.3362	0.588818	0.0735281		17629000	8594600	9034600	1089600	1335000	4698300	3801000	2806700	3898600	By matching	By MS/MS	By matching
AT2G36720.1	525	___1	AT2G36720.1	>AT2G36720.1 | Symbols: | Acyl-CoA N-acyltransferase with RING/FYVE/PHD-type zinc finger domain | chr2:15393447-15399189 FORWARD LENGTH=1007	0.00376315	43.897	31.628	43.897	1	0.0300589	29.544	0.0133083	35.677	0.00376315	43.897	1	1	1	3	+	0.33133	1	DQGLHK(1)LVFDR	DQGLHK(43.9)LVFDR	KKRSYRLARKDQGLHKLVFDRGGLPEGTELG	6	0.072586	0.090718	-0.694122	0.0930192	0.0666747	0.610606	-0.176939	-0.823592	0.3373	0.0412901		4862500	2240500	2622000	734780	876120	1086900	961350	418840	784570	By MS/MS	By MS/MS	By MS/MS
AT2G36720.1	253	___1	AT2G36720.1	>AT2G36720.1 | Symbols: | Acyl-CoA N-acyltransferase with RING/FYVE/PHD-type zinc finger domain | chr2:15393447-15399189 FORWARD LENGTH=1007	7.46421e-06	60.561	55.705	22.24	1	7.46421e-06	60.561	NaN	NaN	0.0263761	22.24	1	0	1	3		1.2868	1	EGLDEQSHSVSLADK(1)SILIR	EGLDEQSHSVSLADK(22.24)SILIR	REGLDEQSHSVSLADKSILIRSRPETVRDLF	15	-0.0651287	0.136979	0.149409	0.00432164	0.0743684	-0.235399	0.0737529	0.656913	0.259763	0.0399402		11543000	6456200	5087000	2563400	2217800	1533300	1477300	2359500	1392000	By MS/MS	By matching	By MS/MS
AT2G36720.1	212	___1	AT2G36720.1	>AT2G36720.1 | Symbols: | Acyl-CoA N-acyltransferase with RING/FYVE/PHD-type zinc finger domain | chr2:15393447-15399189 FORWARD LENGTH=1007	0.000746834	73.435	51.407	44.847	1	0.000746834	73.435	0.0089846	49.448	0.00476642	58.172	1	1	1	2	+	-1.6563	1	TAQIYK(1)SIVR	TAQIYK(44.85)SIVR	EKKKHGSFKRTAQIYKSIVRMKKVNNLVPEN	6	-0.148097	0.0425042	0.245523	-0.138997	-0.0188196	-0.294526	0.0466434	0.358018	0.130879	0.0320873		41919000	22079000	19840000	8399700	7735800	8550700	7935600	5128700	4168100	By MS/MS	By MS/MS	By MS/MS
AT2G37020.1;AT2G37020.2	274;276	___1	AT2G37020.1	>AT2G37020.1 | Symbols: | Translin family protein | chr2:15546514-15548792 FORWARD LENGTH=308;>AT2G37020.2 | Symbols: | Translin family protein | chr2:15546511-15548792 FORWARD LENGTH=310	0.0106084	37.968	25.337	37.968	0.985456	0.0106084	37.968	NaN	NaN	0.0331218	26.412	0.985456	0	0.918984	3	+	-0.54321	1	K(0.015)FDSMK(0.985)YDLR	K(-18.31)FDSMK(18.31)YDLR	LNLRNDFLRKKFDSMKYDLRRVEEVYYDVKI	6	-0.0609239	0.0610158	-0.010923	-0.071588	0.00115371	-0.022918	-0.00361036	-0.0349544	0.0114769	0.00213534		4406100	2077700	2328300	586410	779040	755960	992920	735360	556360	By MS/MS	By matching	By MS/MS
AT2G37520.1	345	___1	AT2G37520.1	>AT2G37520.1 | Symbols: | Acyl-CoA N-acyltransferase with RING/FYVE/PHD-type zinc finger domain | chr2:15745033-15749615 REVERSE LENGTH=829	0.0127472	88.37	69.391	76.679	1	NaN	NaN	0.0127472	88.37	0.0251749	76.679	0	1	1	2		0.65305	1	DTLDEPK(1)R	DTLDEPK(76.68)R	YFSEKTYAKDTLDEPKRIAKKLTSHVSGTGC	7	0.0164963	0.00906043	0.311327	0.0216219	-0.0575118	-0.397581	0.112295	0.906441	0.376928	0.0412901		13852000	7527100	6325400	1506400	1551700	3669000	3096200	2351700	1677400	By matching	By MS/MS	By MS/MS
AT2G37660.1	252	___1	AT2G37660.1	>AT2G37660.1 | Symbols: | NAD(P)-binding Rossmann-fold superfamily protein | chr2:15795481-15796977 REVERSE LENGTH=325	2.99555e-183	262.11	170.48	72.531	1	9.96039e-140	237.53	2.92096e-16	117.14	2.99555e-183	262.11	1	1	1	3	+	-0.21635	1	AGGLQDK(1)DGGIR	AGGLQDK(72.53)DGGIR	SGIPYTIIRAGGLQDKDGGIRELLVGKDDEL	7	-0.237234	-0.389394	0.105504	-0.231972	-0.403084	-0.14264	-0.173708	-1.18274	0.512431	0.059767		596970000	326630000	270340000	94184000	77361000	145820000	119290000	86618000	73686000	By MS/MS	By MS/MS	By MS/MS
AT2G37660.1	263	___1	AT2G37660.1	>AT2G37660.1 | Symbols: | NAD(P)-binding Rossmann-fold superfamily protein | chr2:15795481-15796977 REVERSE LENGTH=325	1.35595e-06	73.279	68.521	24.053	1	1.35595e-06	73.279	0.00274181	40.493	0.0230562	24.481	1	1	1	3	+	1.4367	1	ELLVGK(1)DDELLETETR	ELLVGK(24.05)DDELLETETR	GLQDKDGGIRELLVGKDDELLETETRTIARA	6	-0.206812	-0.497018	0.548311	-0.17314	-0.526161	-0.554803	-0.0518393	-0.207417	0.0723246	0.012904		11693000	6322800	5370200	2725400	2691500	1849600	1161200	1747800	1517400	By MS/MS	By MS/MS	By MS/MS
AT2G38040.2;AT2G38040.1	339;339	___1	AT2G38040.2	>AT2G38040.2 | Symbols: CAC3 | acetyl Co-enzyme a carboxylase carboxyltransferase alpha subunit | chr2:15917612-15920749 FORWARD LENGTH=769;>AT2G38040.1 | Symbols: CAC3 | acetyl Co-enzyme a carboxylase carboxyltransferase alpha subunit | chr2:15917612-1592	0.00372663	61.344	45.714	61.344	1	0.0444089	30.889	0.0204365	38.783	0.00372663	61.344	1	1	1	2	+	0.023938	1	AAPEAAEK(1)LR	AAPEAAEK(61.34)LR	AILWKTSKAAPEAAEKLRITSKELVKLNVAD	8	0.781402	0.49968	0.210947	0.77349	0.43328	-0.270887	0.497343	3.16759	1.42209	0.479695		16256000	7151800	9104200	1352900	2230600	2696700	4191600	3102200	2682000	By MS/MS	By MS/MS	By MS/MS
AT2G38040.2;AT2G38040.1	515;515	___1	AT2G38040.2	>AT2G38040.2 | Symbols: CAC3 | acetyl Co-enzyme a carboxylase carboxyltransferase alpha subunit | chr2:15917612-15920749 FORWARD LENGTH=769;>AT2G38040.1 | Symbols: CAC3 | acetyl Co-enzyme a carboxylase carboxyltransferase alpha subunit | chr2:15917612-1592	0.000805387	36.637	28.886	19.912	1	0.0032431	27.271	0.000805387	36.637	0.026305	19.912	1	1	1	4		0.71201	1	ASSEEHLMHPVLIEK(1)IEK	ASSEEHLMHPVLIEK(19.91)IEK(-19.91)	KASSEEHLMHPVLIEKIEKLKEEFNTRLTDA	15	0.485324	0.417056	NaN	0.545178	0.348459	NaN	0.45119	3.11573	1.21748	0.330407		4883300	2568200	2315000	907370	1245500	680650	1069500	980220	0	By MS/MS	By MS/MS	By MS/MS
AT2G38140.1	100	___1	AT2G38140.1	>AT2G38140.1 | Symbols: PSRP4 | plastid-specific ribosomal protein 4 | chr2:15980948-15981459 FORWARD LENGTH=118	0.0102348	68.657	43.098	68.657	1	0.0285316	46.462	0.0102348	68.657	NaN	NaN	1	1	NaN	2	+	0.9637	1	DK(1)FENDEK	DK(68.66)FENDEK(-68.66)	GPERVPVPPAPPRKDKFENDEKIKIDIDESL	2	1.1488	-0.0861551	NaN	1.15523	-0.112069	NaN	0.531324	1.32101	0.54165	0.0610718		9588000	4349400	5238700	1352600	2254800	2996800	2983900	0	0	By MS/MS	By MS/MS	By matching
AT2G38230.1	85	___1	AT2G38230.1	>AT2G38230.1 | Symbols: ATPDX1.1, PDX1.1 | pyridoxine biosynthesis 1.1 | chr2:16011475-16012404 FORWARD LENGTH=309	4.33414e-05	79.492	71.082	16.35	1	0.049633	23.468	4.33414e-05	79.492	0.000382802	66.393	1	1	1	2		-2.4026	1	MSDPEMIK(1)EIK	MSDPEMIK(16.35)EIK(-16.35)	RAQGGVARMSDPEMIKEIKNAVTIPVMAKAR	8	0.0695647	0.0683268	-0.0817487	0.0869197	0.0430645	0.0465608	0.0187143	0.175619	0.0605901	0.0124588		32943000	16510000	16433000	1293200	1513500	6643400	6592100	8573400	8327500	By MS/MS	By MS/MS	By MS/MS
AT2G38270.1	136	___1	AT2G38270.1	>AT2G38270.1 | Symbols: CXIP2, ATGRX2 | CAX-interacting protein 2 | chr2:16031347-16033054 REVERSE LENGTH=293	1.98345e-10	82.59	71.975	47.916	1	1.98345e-10	82.59	0.000855615	47.916	NaN	NaN	1	1	NaN	3		-1.2491	1	VGIVEEPDK(1)AVLTQAWK	VGIVEEPDK(47.92)AVLTQAWK(-47.92)	ELCGSVKVGIVEEPDKAVLTQAWKLWIEEHI	9	0.700706	0.146525	NaN	0.706553	0.0866479	NaN	0.423615	1.9141	0.791398	0.135025		7381700	3293500	4088200	1920200	2782400	1373300	1305800	0	0	By MS/MS	By MS/MS	By matching
AT2G38280.2;AT2G38280.1	481;481	___1	AT2G38280.2	>AT2G38280.2 | Symbols: FAC1, ATAMPD | AMP deaminase, putative / myoadenylate deaminase, putative | chr2:16033767-16038793 REVERSE LENGTH=839;>AT2G38280.1 | Symbols: FAC1, ATAMPD | AMP deaminase, putative / myoadenylate deaminase, putative | chr2:16033767-	0.00726752	35.037	28.56	35.037	1	0.00726752	35.037	NaN	NaN	NaN	NaN	1	0	NaN	2		1.4666	1	EIFLK(1)QDNLIQGR	EIFLK(35.04)QDNLIQGR	KYNPCGQSRLREIFLKQDNLIQGRFLGEITK	5	0.107018	-0.290974	NaN	0.139077	-0.303703	NaN	-0.091978	-0.490195	0.179775	0.0356869		2556300	1181700	1374600	567400	699000	614290	675560	0	0	By MS/MS	By matching	By matching
AT2G39080.1	216	___1	AT2G39080.1	>AT2G39080.1 | Symbols: | NAD(P)-binding Rossmann-fold superfamily protein | chr2:16309981-16312475 REVERSE LENGTH=351	0.00589262	64.82	38.378	64.82	1	NaN	NaN	NaN	NaN	0.00589262	64.82	0	0	1	2	+	1.3888	1	TDVLLK(1)AEK	TDVLLK(64.82)AEK(-64.82)	PVVPLGKSPRTDVLLKAEKVVLECGGTVLRL	6	0.1145	-0.0188927	0.133084	0.120219	-0.0597957	-0.216166	0.0762306	0.719358	0.288424	0.0399402		11917000	6011900	5905100	1354700	1348800	1768400	2291800	2888900	2264500	By matching	By matching	By MS/MS
AT3G55280.3;AT3G55280.2;AT3G55280.1;AT2G39460.2;AT2G39460.1	62;68;68;68;68	___1	AT3G55280.3	>AT3G55280.3 | Symbols: RPL23AB | ribosomal protein L23AB | chr3:20500667-20501519 FORWARD LENGTH=148;>AT3G55280.2 | Symbols: RPL23AB | ribosomal protein L23AB | chr3:20500667-20501519 FORWARD LENGTH=154;>AT3G55280.1 | Symbols: RPL23AB | ribosomal protein	0.0084065	46.352	30.807	46.352	1	0.0465915	28.177	NaN	NaN	0.0084065	46.352	1	0	1	3	+	0.2382	1	NK(1)LDHYQILK	NK(46.35)LDHYQILK(-46.35)	PRKPKYPKISATPRNKLDHYQILKYPLTTES	2	0.245739	-0.539184	0.489889	0.278104	-0.561665	-0.518474	0.0654813	0.262788	0.0932927	0.0164022		12332000	7107300	5224900	1298700	1376600	3323300	1911600	2485300	1936700	By MS/MS	By matching	By MS/MS
AT2G39730.1;AT2G39730.2;AT2G39730.3	368;368;368	___1	AT2G39730.1;AT2G39730.2	>AT2G39730.1 | Symbols: RCA | rubisco activase | chr2:16570951-16573345 REVERSE LENGTH=474;>AT2G39730.2 | Symbols: RCA | rubisco activase | chr2:16571046-16573345 REVERSE LENGTH=446;>AT2G39730.3 | Symbols: RCA | rubisco activase | chr2:16571174-16573345 RE	3.29765e-05	87.667	59.986	41.218	1	0.00329169	50.897	7.61244e-05	75.819	3.29765e-05	87.667	1	1	1	2	+	-2.0762	1	FVESLGVEK(1)IGK	FVESLGVEK(41.22)IGK(-41.22)	YDDEVRKFVESLGVEKIGKRLVNSREGPPVF	9	-0.162525	-0.809853	-1.15944	-0.156209	-0.875328	1.11643	-0.710605	-3.00032	1.35538	0.435253		33676000	20682000	12994000	8867400	7295900	10327000	4922600	1487900	775850	By MS/MS	By MS/MS	By MS/MS
AT2G39730.1;AT2G39730.2;AT2G39730.3	302;302;302	___1	AT2G39730.1;AT2G39730.2	>AT2G39730.1 | Symbols: RCA | rubisco activase | chr2:16570951-16573345 REVERSE LENGTH=474;>AT2G39730.2 | Symbols: RCA | rubisco activase | chr2:16571046-16573345 REVERSE LENGTH=446;>AT2G39730.3 | Symbols: RCA | rubisco activase | chr2:16571174-16573345 RE	6.56644e-23	140.24	118.69	89.301	1	6.56644e-23	140.24	0.000254308	90.614	1.67104e-07	111.94	1	1	1	2	+	-0.17666	1	MEK(1)FYWAPTR	MEK(89.3)FYWAPTR	FSTLYAPLIRDGRMEKFYWAPTREDRIGVCK	3	0.135535	-0.409757	-0.066537	0.154972	-0.452353	0.0890913	-0.113586	-0.738046	0.297096	0.0399402		138800000	69010000	69792000	23045000	25977000	17748000	13949000	28216000	29867000	By MS/MS	By MS/MS	By MS/MS
AT2G39730.1;AT2G39730.2;AT2G39730.3	204;204;204	___1	AT2G39730.1;AT2G39730.2	>AT2G39730.1 | Symbols: RCA | rubisco activase | chr2:16570951-16573345 REVERSE LENGTH=474;>AT2G39730.2 | Symbols: RCA | rubisco activase | chr2:16571046-16573345 REVERSE LENGTH=446;>AT2G39730.3 | Symbols: RCA | rubisco activase | chr2:16571174-16573345 RE	1.85642e-26	99.064	94.864	28.091	1	0.000639183	42.791	1.85642e-26	99.064	1.833e-13	79.426	1	1	1	3		-2.0637	1	MGINPIMMSAGELESGNAGEPAK(1)LIR	MGINPIMMSAGELESGNAGEPAK(28.09)LIR	MSAGELESGNAGEPAKLIRQRYREAADLIKK	23	2.08066	-0.0954041	-0.207643	2.08709	-0.11973	0.147046	0.592537	1.06449	0.45396	0.050285		29309000	9975800	19333000	2012700	8405900	4453300	4245600	3509800	6681900	By MS/MS	By MS/MS	By MS/MS
AT2G39730.2	438	___1	AT2G39730.2	>AT2G39730.2 | Symbols: RCA | rubisco activase | chr2:16571046-16573345 REVERSE LENGTH=446	6.02804e-28	150.46	106.14	150.46	1	2.06698e-23	147.62	6.23936e-23	140.78	6.02804e-28	150.46	1	1	1	2	+	0.18208	1	GTFYGK(1)TEEK	GTFYGK(150.46)TEEK(-150.46)	GDANADAIGRGTFYGKTEEKEPSK_______	6	0.798009	-0.123701	2.49834	0.823586	-0.152949	-2.53583	1.05755	1.84426	0.839539	0.156425		858110000	460510000	397610000	78111000	149030000	236460000	222690000	145930000	25889000	By MS/MS	By MS/MS	By MS/MS
AT2G39730.2	442	___1	AT2G39730.2	>AT2G39730.2 | Symbols: RCA | rubisco activase | chr2:16571046-16573345 REVERSE LENGTH=446	0.00528848	81.972	30.905	52.579	1	0.00528848	81.972	0.0235379	53.751	0.0243412	52.579	1	1	1	2		0.29129	1	TEEK(1)EPSK	TEEK(52.58)EPSK(-52.58)	ADAIGRGTFYGKTEEKEPSK___________	4	-0.976106	-1.84565	0.597125	-0.933932	-1.93275	-0.669258	-0.741544	-1.38601	0.613645	0.0858437		77979000	52478000	25501000	30945000	16291000	12832000	3216900	8701200	5993400	By MS/MS	By MS/MS	By MS/MS
AT2G40300.1;AT3G56090.1	198;196	___1	AT2G40300.1;AT3G56090.1	>AT2G40300.1 | Symbols: ATFER4, FER4 | ferritin 4 | chr2:16831501-16833214 REVERSE LENGTH=259;>AT3G56090.1 | Symbols: ATFER3, FER3 | ferritin 3 | chr3:20814350-20815984 REVERSE LENGTH=259	0.00129364	49.595	43.319	49.595	1	NaN	NaN	0.0166035	32.152	0.00129364	49.595	NaN	1	1	3	+	-1.4028	1	LVNEK(1)LLNLHSVASK	LVNEK(49.59)LLNLHSVASK(-49.59)	YAMELALSLEKLVNEKLLNLHSVASKNDDVQ;YGMELALSLEKLVNEKLLNLHSVASKNNDVH	5	NaN	-0.709623	-3.49991	NaN	-0.755844	3.4631	-2.10477	-2.44419	0.992876	0.226341		9109600	2160800	6948700	0	0	1248400	398760	912430	6550000	By matching	By MS/MS	By MS/MS
AT2G40490.1	89	___1	AT2G40490.1	>AT2G40490.1 | Symbols: HEME2 | Uroporphyrinogen decarboxylase | chr2:16912961-16914988 FORWARD LENGTH=394	9.7735e-05	68.168	57.814	23.362	1	0.00603612	34.444	9.7735e-05	68.168	0.0361288	23.362	1	1	1	2		0.20441	1	SYQTLCEK(1)YPSFR	SYQTLCEK(23.36)YPSFR	RQAGRYMKSYQTLCEKYPSFRDRSENADLVV	8	2.04565	1.52165	1.90109	2.06278	1.45175	-1.92407	1.8228	11.97	3.3656	1.48687	+	12130000	4440500	7689800	470620	2260900	2336900	4941300	1633000	487680	By MS/MS	By MS/MS	By MS/MS
AT2G41220.1;AT5G04140.1;AT5G04140.2	952;950;976	___1	AT2G41220.1;AT5G04140.1	>AT2G41220.1 | Symbols: GLU2 | glutamate synthase 2 | chr2:17177934-17188388 FORWARD LENGTH=1629;>AT5G04140.1 | Symbols: GLU1, GLS1, GLUS, FD-GOGAT | glutamate synthase 1 | chr5:1130031-1138186 FORWARD LENGTH=1622;>AT5G04140.2 | Symbols: GLU1, GLS1, GLUS,	0.00589262	64.82	19.957	64.82	1	0.0275865	41.399	0.00589262	64.82	NaN	NaN	1	1	0	2		1.2193	1	DLLEFK(1)SDR	DLLEFK(64.82)SDR	LANRPITVFRDLLEFKSDRNPIPVGKVEPAS;LSNRPVNVLRDLLEFKSDRAPIPVGKVEPAV	6	-0.192777	-0.0161181	0.0388064	-0.172278	-0.0687254	-0.0977025	-0.0566962	-0.504493	0.192149	0.0356869		3962900	2227100	1735800	769910	537720	891440	731840	565730	466270	By MS/MS	By MS/MS	By matching
AT2G42220.1	129	___1	AT2G42220.1	>AT2G42220.1 | Symbols: | Rhodanese/Cell cycle control phosphatase superfamily protein | chr2:17592105-17593305 FORWARD LENGTH=234	0.00211271	66.267	50.324	60.255	1	0.00211271	66.267	0.0123193	44.847	0.00408354	60.255	1	1	1	2	+	0.38368	1	VNPEFLK(1)SVR	VNPEFLK(60.26)SVR	LFFGLPFTKVNPEFLKSVRNEFSQDSKLLLV	7	0.0927488	-0.195071	0.266351	0.116365	-0.201095	-0.226628	0.0546761	0.388775	0.143411	0.0320873		113600000	55185000	58417000	16829000	19623000	18088000	17694000	20268000	21100000	By MS/MS	By MS/MS	By MS/MS
AT2G42530.1	116	___1	AT2G42530.1	>AT2G42530.1 | Symbols: COR15B | cold regulated 15b | chr2:17709191-17709873 REVERSE LENGTH=141	0.00408354	60.255	36.936	60.255	1	0.0214908	37.995	0.00408354	60.255	NaN	NaN	1	1	NaN	2		0.31659	1	ALDYVTEK(1)GK	ALDYVTEK(60.26)GK(-60.26)	TATEEAKKALDYVTEKGKEAGNKAAEFVEGK	8	-0.117443	-0.965249	NaN	-0.0582476	-1.03271	NaN	-0.541346	-1.83426	0.759163	0.119018		4613700	3007000	1606700	711470	687540	2295500	919140	0	0	By MS/MS	By MS/MS	By matching
AT2G42530.1;AT2G42540.1;AT2G42540.2;AT2G42540.3	76;63;75;63	___1	AT2G42530.1;AT2G42540.1	>AT2G42530.1 | Symbols: COR15B | cold regulated 15b | chr2:17709191-17709873 REVERSE LENGTH=141;>AT2G42540.1 | Symbols: COR15A, COR15 | cold-regulated 15a | chr2:17711241-17711930 REVERSE LENGTH=127;>AT2G42540.2 | Symbols: COR15A, COR15 | cold-regulated 15	0.00136882	68.536	44.281	68.536	1	NaN	NaN	0.00136882	68.536	NaN	NaN	0	1	0	2	+	0.27545	1	ASDFVTDK(1)TK	ASDFVTDK(68.54)TK(-68.54)	DLNEATKKASDFVTDKTKEALADGEKAKDYV;DLNEATKKASDFVTDKTKEALADGEKTKDYI	8	-0.911695	-1.87097	0.0518776	-0.93727	-1.8616	-0.162783	-0.910262	-2.16633	0.992462	0.226341		5414800	3738700	1676100	811240	474250	2351800	633580	575620	568300	By matching	By MS/MS	By matching
AT2G42540.1;AT2G42540.2	103;115	___1	AT2G42540.1	>AT2G42540.1 | Symbols: COR15A, COR15 | cold-regulated 15a | chr2:17711241-17711930 REVERSE LENGTH=127;>AT2G42540.2 | Symbols: COR15A, COR15 | cold-regulated 15a | chr2:17711241-17711966 REVERSE LENGTH=139	1.9369e-06	102.52	69.435	102.52	1	0.000517065	76.228	1.9369e-06	93.096	0.00238172	102.52	1	1	1	2	+	-2.6832	1	AAAYVEEK(1)GK	AAAYVEEK(102.52)GK(-102.52)	TLGKEAEKAAAYVEEKGKEAANKAAEFAEGK	8	-0.329377	-1.50193	NaN	-0.34896	-1.5023	NaN	-0.915655	-2.38124	0.970102	0.211346		57378000	36292000	21086000	9796500	6635000	26495000	9197300	0	5253800	By MS/MS	By MS/MS	By MS/MS
AT2G42540.1;AT2G42540.2	95;107	___1	AT2G42540.1	>AT2G42540.1 | Symbols: COR15A, COR15 | cold-regulated 15a | chr2:17711241-17711930 REVERSE LENGTH=127;>AT2G42540.2 | Symbols: COR15A, COR15 | cold-regulated 15a | chr2:17711241-17711966 REVERSE LENGTH=139	0.00122399	57.434	40.686	57.434	1	NaN	NaN	0.0107069	50.897	0.00122399	57.434	0	1	1	2	+	-1.3863	1	EAEK(1)AAAYVEEK	EAEK(57.43)AAAYVEEK(-57.43)	EKNSETADTLGKEAEKAAAYVEEKGKEAANK	4	-0.719542	-2.06106	0.201443	-0.715012	-2.09148	-0.227084	-0.859719	-1.74312	0.790331	0.135025		19011000	14056000	4955700	2519900	1339600	9378000	1295500	2157900	2320600	By matching	By MS/MS	By MS/MS
AT2G42600.2;AT2G42600.1	184;184	___1	AT2G42600.2	>AT2G42600.2 | Symbols: ATPPC2, PPC2 | phosphoenolpyruvate carboxylase 2 | chr2:17734541-17738679 REVERSE LENGTH=963;>AT2G42600.1 | Symbols: ATPPC2, PPC2 | phosphoenolpyruvate carboxylase 2 | chr2:17734541-17738679 REVERSE LENGTH=963	0.00878389	71.501	59.908	71.501	1	0.0253773	51.066	0.0161566	62.546	0.00878389	71.501	1	1	1	2	+	0.78675	1	SLLQK(1)FGR	SLLQK(71.5)FGR	LTAHPTQSVRRSLLQKFGRIRDCLTQLYAKD	5	0.301822	-0.282491	0.323299	0.304044	-0.280019	-0.405108	0.11421	0.645751	0.254694	0.0399402		10408000	5501900	4906400	1316000	1654600	1485600	1274200	2700300	1977600	By MS/MS	By MS/MS	By MS/MS
AT2G42790.1	406	___1	AT2G42790.1	>AT2G42790.1 | Symbols: CSY3 | citrate synthase 3 | chr2:17803132-17805991 REVERSE LENGTH=509	0.0157642	52.247	43.837	44.543	1	NaN	NaN	0.0157642	52.247	0.0299536	44.543	0	1	1	2	+	0.90448	1	AALSDDYFVK(1)R	AALSDDYFVK(44.54)R	AVALEKAALSDDYFVKRKLYPNVDFYSGLIY	10	-0.330502	-0.0256028	0.00955338	-0.323317	-0.0847621	-0.029485	-0.115517	-0.904984	0.376226	0.0412901		8517800	4463400	4054400	2281900	2032900	1345200	1324600	836240	696860	By matching	By MS/MS	By MS/MS
AT2G42810.1;AT2G42810.2	59;59	___1	AT2G42810.1	>AT2G42810.1 | Symbols: PAPP5, PP5 | protein phosphatase 5.2 | chr2:17812336-17815896 REVERSE LENGTH=484;>AT2G42810.2 | Symbols: PP5, PP5.2 | protein phosphatase 5.2 | chr2:17812336-17815896 REVERSE LENGTH=538	5.13342e-08	71.592	67.843	23.293	1	0.0051324	33.707	5.13342e-08	71.592	0.0188509	23.293	1	1	1	3		-0.12589	1	AFAHTK(1)LEEYGSAIQDASK	AFAHTK(23.29)LEEYGSAIQDASK(-23.29)	SNNAVYWANRAFAHTKLEEYGSAIQDASKAI	6	-0.313136	0.116365	-0.0542234	-0.247251	0.0511633	-0.0556663	-0.0836651	-0.616472	0.241482	0.0399402		6778600	3452100	3326500	1583000	1114900	1285100	1479300	583960	732380	By MS/MS	By MS/MS	By MS/MS
AT2G42975.1	131	___1	AT2G42975.1	>AT2G42975.1 | Symbols: | unknown protein;FUNCTIONS IN: molecular_function unknown;INVOLVED IN: biological_process unknown;LOCATED IN: chloroplast thylakoid membrane, chloroplast;Has 32 Blast hits to 32 proteins in 16 species: Archae - 0;Bacteria - 0	0.0014042	64.121	41.003	64.121	1	0.00836192	46.88	0.0014042	64.121	NaN	NaN	1	1	NaN	3	+	0.39143	1	VSPK(1)FLTISQK	VSPK(64.12)FLTISQK(-64.12)	DFSIPLGKNLKKVSPKFLTISQKRNIKRQSY	4	6.5738	5.95692	NaN	6.60187	5.88852	NaN	6.26536	26.5283	3.61616	1.67641	+	4173300	19074	4154200	10128	2438700	8946.6	1715500	0	0	By MS/MS	By MS/MS	By matching
AT3G59540.1;AT2G43460.1	9;9	___1	AT3G59540.1	>AT3G59540.1 | Symbols: | Ribosomal L38e protein family | chr3:21995897-21996742 REVERSE LENGTH=69;>AT2G43460.1 | Symbols: | Ribosomal L38e protein family | chr2:18046285-18047292 REVERSE LENGTH=69	2.2032e-06	83.692	68.305	35.657	1	2.2032e-06	83.692	2.70372e-06	81.632	2.60214e-05	73.386	1	1	1	2		1.2692	1	QIHEIK(1)DFLLTAR	QIHEIK(35.66)DFLLTAR	_______MPKQIHEIKDFLLTARRKDARSVK	6	0.037312	-0.17842	-0.133827	0.0494913	-0.215881	0.0691523	-0.091645	-0.825384	0.338151	0.0412901		17009000	8922300	8086400	2766200	2880600	4154000	3280400	2002100	1925400	By MS/MS	By MS/MS	By MS/MS
AT3G59540.1;AT2G43460.1	52;52	___1	AT3G59540.1	>AT3G59540.1 | Symbols: | Ribosomal L38e protein family | chr3:21995897-21996742 REVERSE LENGTH=69;>AT2G43460.1 | Symbols: | Ribosomal L38e protein family | chr2:18046285-18047292 REVERSE LENGTH=69	0.00024557	60.55	53.088	60.55	1	0.00024557	60.55	NaN	NaN	NaN	NaN	1	0	NaN	3		-0.34232	1	YLYTLCVFDQEK(1)ADK	YLYTLCVFDQEK(60.55)ADK(-60.55)	RCSRYLYTLCVFDQEKADKLKQSLPPGLSVQ	12	0.0877344	0.0247452	NaN	0.101919	-0.0394883	NaN	0.0562398	0.388965	0.13911	0.0320873		3848400	1574300	2274200	1158900	1784600	415430	489560	0	0	By MS/MS	By matching	By matching
AT2G44060.2;AT2G44060.1	45;45	___1	AT2G44060.2	>AT2G44060.2 | Symbols: | Late embryogenesis abundant protein, group 2 | chr2:18226922-18227988 FORWARD LENGTH=325;>AT2G44060.1 | Symbols: | Late embryogenesis abundant protein, group 2 | chr2:18226922-18227988 FORWARD LENGTH=325	0.0037989	87.476	41.796	87.476	1	NaN	NaN	0.00723387	76.064	0.0037989	87.476	0	1	1	2	+	-1.2942	1	GGFLDK(1)VK	GGFLDK(87.48)VK(-87.48)	DKDEEKEEGKGGFLDKVKDFIHDIGEKLEGT	6	0.935158	-0.0796152	0.457296	0.961697	-0.0771171	-0.498423	0.437613	1.84212	0.838502	0.156425		6484500	3745600	2738900	438860	667130	1348300	1247300	1958500	824470	By matching	By MS/MS	By MS/MS
AT2G44620.1	100	___1	AT2G44620.1	>AT2G44620.1 | Symbols: MTACP-1, MTACP1 | mitochondrial acyl carrier protein 1 | chr2:18414320-18415065 FORWARD LENGTH=122	0.0164004	61.344	37.089	32.329	1	NaN	NaN	0.0164004	61.344	0.037076	32.329	NaN	1	1	2		1.568	1	LEIPDK(1)EADK	LEIPDK(32.33)EADK(-32.33)	IVMAIEEEFKLEIPDKEADKIDSCSLAIEYV	6	NaN	-2.29867	-0.0861043	NaN	-2.37198	0.067088	-1.19239	-1.73213	0.717236	0.104609		4082400	2518900	1563400	0	0	1469200	460110	1049700	1103300	By matching	By MS/MS	By MS/MS
AT2G45990.3;AT2G45990.2;AT2G45990.1;AT2G45990.4	149;149;149;149	___1	AT2G45990.3	>AT2G45990.3 | Symbols: | unknown protein;FUNCTIONS IN: molecular_function unknown;INVOLVED IN: biological_process unknown;LOCATED IN: chloroplast;EXPRESSED IN: 22 plant structures;EXPRESSED DURING: 13 growth stages;Has 35333 Blast hits to 34131 pro	1.98285e-06	74.296	59.505	74.296	1	0.0397073	20.966	0.000242639	60.657	1.98285e-06	74.296	1	1	1	3	+	1.1581	1	FYPGVSDALK(1)FASSK	FYPGVSDALK(74.3)FASSK(-74.3)	WIGANRFYPGVSDALKFASSKIYIVTTKQGR	10	0.216113	0.168514	0.591658	0.226385	0.155361	-0.669097	0.325428	2.3202	1.06318	0.266903		22471000	11589000	10883000	2921200	3331800	4017500	4346600	4649800	3204200	By MS/MS	By MS/MS	By MS/MS
AT2G46820.2;AT2G46820.1	162;162	___1	AT2G46820.2	>AT2G46820.2 | Symbols: PTAC8, TMP14, PSAP, PSI-P | photosystem I P subunit | chr2:19243729-19244870 FORWARD LENGTH=174;>AT2G46820.1 | Symbols: PTAC8, TMP14, PSAP, PSI-P | photosystem I P subunit | chr2:19243729-19244870 FORWARD LENGTH=174	0.00186706	95.358	41.583	95.358	1	0.00648662	78.264	0.0105122	68.371	0.00186706	95.358	1	1	1	2	+	-1.1697	1	EALFEK(1)VK	EALFEK(95.36)VK(-95.36)	YKNLVFKPDREALFEKVKSTYKDILGSS___	6	0.186247	-0.0478305	0.47706	0.205643	-0.0625049	-0.445264	0.205159	1.36921	0.605271	0.0795997		92145000	47904000	44241000	13317000	14847000	14367000	14313000	20220000	15080000	By MS/MS	By MS/MS	By MS/MS
AT2G46820.2;AT2G46820.1	96;96	___1	AT2G46820.2	>AT2G46820.2 | Symbols: PTAC8, TMP14, PSAP, PSI-P | photosystem I P subunit | chr2:19243729-19244870 FORWARD LENGTH=174;>AT2G46820.1 | Symbols: PTAC8, TMP14, PSAP, PSI-P | photosystem I P subunit | chr2:19243729-19244870 FORWARD LENGTH=174	4.02046e-13	113.76	98.966	72.891	1	4.02046e-13	113.76	7.94513e-09	101.3	1.86553e-05	72.891	1	1	1	3	+	-1.6215	1	TAQEAWEK(1)VDDK	TAQEAWEK(72.89)VDDK(-72.89)	TELPEIVKTAQEAWEKVDDKYAIGSLAFAGV	8	0.208767	-0.214558	0.276538	0.205768	-0.243831	-0.325973	0.0902488	0.598284	0.233336	0.0399402		33752000	18243000	15509000	5782300	5656900	6784000	5394600	5676600	4457100	By MS/MS	By MS/MS	By MS/MS
AT2G47110.2;AT2G47110.1;AT1G23410.1	107;107;107	___1	AT2G47110.2	>AT2G47110.2 | Symbols: UBQ6 | ubiquitin 6 | chr2:19344701-19345174 FORWARD LENGTH=157;>AT2G47110.1 | Symbols: UBQ6 | ubiquitin 6 | chr2:19344701-19345174 FORWARD LENGTH=157;>AT1G23410.1 | Symbols: | Ribosomal protein S27a / Ubiquitin family protein | chr	0.00216296	46.318	37.036	34.432	1	0.00216296	46.318	0.00604319	34.432	NaN	NaN	1	1	0	2		0.50317	1	LAVLQFYK(1)VDGSGK	LAVLQFYK(34.43)VDGSGK(-34.43)	KHKHKKVKLAVLQFYKVDGSGKVQRLRKECP	8	0.0284276	0.0970714	0.150817	0.0556121	0.0515809	-0.174279	0.0921054	0.891694	0.36983	0.0412901		7925400	3624400	4301100	2211600	2630000	470090	496510	942660	1174500	By MS/MS	By MS/MS	By matching
AT2G47210.1	7	___1	AT2G47210.1	>AT2G47210.1 | Symbols: | myb-like transcription factor family protein | chr2:19379039-19382204 FORWARD LENGTH=441	0.00110493	55.724	51.551	36.292	1	0.00110493	55.724	NaN	NaN	0.00676383	36.292	1	0	1	2	+	0.39345	1	GGTDAK(1)DILGLPK	GGTDAK(36.29)DILGLPK(-36.29)	_________MGGTDAKDILGLPKTPLSLTQE	6	-0.0957278	-0.0881474	0.507665	-0.0820718	-0.15756	-0.529531	0.10793	0.607257	0.237349	0.0399402		10773000	5908500	4864900	1547200	1267900	2717400	2435100	1643900	1161900	By MS/MS	By matching	By MS/MS
AT2G47610.1;AT3G62870.1	220;219	___1	AT2G47610.1;AT3G62870.1	>AT2G47610.1 | Symbols: | Ribosomal protein L7Ae/L30e/S12e/Gadd45 family protein | chr2:19529854-19531401 FORWARD LENGTH=257;>AT3G62870.1 | Symbols: | Ribosomal protein L7Ae/L30e/S12e/Gadd45 family protein | chr3:23242862-23244273 REVERSE LENGTH=256	3.55366e-07	95.417	88.287	95.417	1	0.000401949	71.176	0.0159399	36.417	3.55366e-07	95.417	1	1	1	2	+	0.36824	1	ANFNDK(1)YEEYR	ANFNDK(95.42)YEEYR	EFSKILEAIKANFNDKYEEYRKKWGGGIMGS	6	0.242694	-0.0693913	-0.264717	0.229096	-0.0997263	0.220578	-0.0304713	-0.206403	0.0719466	0.012904		26550000	13166000	13384000	3757800	4300400	5471600	4873700	3936300	4210200	By MS/MS	By MS/MS	By MS/MS
AT2G47610.1;AT3G62870.1	203;202	___1	AT2G47610.1;AT3G62870.1	>AT2G47610.1 | Symbols: | Ribosomal protein L7Ae/L30e/S12e/Gadd45 family protein | chr2:19529854-19531401 FORWARD LENGTH=257;>AT3G62870.1 | Symbols: | Ribosomal protein L7Ae/L30e/S12e/Gadd45 family protein | chr3:23242862-23244273 REVERSE LENGTH=256	0.0118822	54.784	34.497	46.73	1	0.0165374	47.302	0.0118822	54.784	0.0168934	46.73	1	1	1	2	+	-0.37321	1	NEDK(1)LEFSK	NEDK(46.73)LEFSK(-46.73)	KTAAALCLTTVKNEDKLEFSKILEAIKANFN;KTASCLCLTTVKNEDKLEFSKILEAIKANFN	4	0.0827026	-0.0293672	0.00330758	0.122209	-0.114972	-0.0610142	0.018881	0.183477	0.0634685	0.012904		35295000	17372000	17923000	4585400	5553900	7317500	7656800	5469000	4712400	By MS/MS	By MS/MS	By MS/MS
AT2G47610.1;AT3G62870.1	77;76	___1	AT2G47610.1;AT3G62870.1	>AT2G47610.1 | Symbols: | Ribosomal protein L7Ae/L30e/S12e/Gadd45 family protein | chr2:19529854-19531401 FORWARD LENGTH=257;>AT3G62870.1 | Symbols: | Ribosomal protein L7Ae/L30e/S12e/Gadd45 family protein | chr3:23242862-23244273 REVERSE LENGTH=256	4.05135e-06	71.879	56.334	54.898	1	0.000263435	62.287	4.05135e-06	71.879	0.000754035	54.898	1	1	1	3	+	0.64949	1	VPPALNQFTK(1)TLDK	VPPALNQFTK(54.9)TLDK(-54.9)	LKQRLKVPPALNQFTKTLDKNLATSLFKILL;LKQRLKVPPALNQFTKTLDKNLATSLFKVLL	10	0.140779	-0.045625	-0.0398403	0.182692	-0.0344263	-0.0369106	0.0184378	0.168204	0.0578864	0.0122449		5910500	2671900	3238600	832900	1098400	1368500	1539200	470460	600990	By MS/MS	By MS/MS	By MS/MS
AT2G47940.2;AT2G47940.1	558;559	___1	AT2G47940.2	>AT2G47940.2 | Symbols: DEGP2 | DEGP protease 2 | chr2:19618372-19622164 REVERSE LENGTH=606;>AT2G47940.1 | Symbols: DEGP2 | DEGP protease 2 | chr2:19618372-19622164 REVERSE LENGTH=607	2.46001e-06	66.536	63.004	31.488	1	2.46001e-06	66.536	0.00426421	35.992	0.00913204	31.488	1	1	1	3		0.88484	1	EASNSASLCILK(1)DYGIPSER	EASNSASLCILK(31.49)DYGIPSER	VLEREASNSASLCILKDYGIPSERSADLLEP	12	0.429	0.214498	-0.122341	0.436055	0.218471	0.0708015	0.173719	1.12346	0.483052	0.0514794		7980400	3891000	4089400	1775700	1755200	1135900	1446100	979480	888160	By MS/MS	By MS/MS	By MS/MS
AT3G01120.1	217	___1	AT3G01120.1	>AT3G01120.1 | Symbols: MTO1, CGS, ATCYS1, CGS1 | Pyridoxal phosphate (PLP)-dependent transferases superfamily protein | chr3:39234-41865 REVERSE LENGTH=563	0.00408354	60.255	40.596	60.255	1	NaN	NaN	0.00889452	49.632	0.00408354	60.255	0	1	1	2		-0.28996	1	TAELIDFK(1)EK	TAELIDFK(60.26)EK(-60.26)	TSAYFFKKTAELIDFKEKRSVSFEYGRYGNP	8	0.553557	1.08032	1.31703	0.560813	1.05158	-1.37012	0.983635	5.07853	2.06019	0.888258		28340000	15355000	12985000	1779800	2775500	3256200	6674000	10319000	3535600	By matching	By MS/MS	By MS/MS
AT3G01500.1;AT3G01500.2;AT3G01500.3;AT5G14740.2;AT5G14740.1;AT5G14740.5;AT5G14740.4;AT5G14740.3	66;143;143;66;138;138;138;138	___1	AT3G01500.1;AT5G14740.2	>AT3G01500.1 | Symbols: CA1, ATBCA1, SABP3, ATSABP3 | carbonic anhydrase 1 | chr3:194853-196716 REVERSE LENGTH=270;>AT3G01500.2 | Symbols: CA1 | carbonic anhydrase 1 | chr3:194853-197873 REVERSE LENGTH=347;>AT3G01500.3 | Symbols: CA1 | carbonic anhydrase 1	2.40301e-28	129.05	106.06	129.05	1	2.40301e-28	129.05	6.0577e-09	89.358	2.40301e-28	129.05	1	1	1	2	+	-2.384	1	EK(1)YETNPALYGELAK	EK(129.05)YETNPALYGELAK(-129.05)	PVERIKEGFVTFKKEKYETNPALYGELAKGQ;PVETIKQGFIKFKKEKYETNPALYGELAKGQ	2	0.253989	0.00575919	0.149665	0.268674	-0.039177	-0.181166	0.136471	1.20669	0.524324	0.0599389		260630000	128350000	132280000	47667000	56279000	54672000	51071000	26012000	24929000	By MS/MS	By MS/MS	By MS/MS
AT3G01500.1;AT3G01500.2;AT3G01500.3;AT5G14740.2;AT5G14740.1;AT5G14740.5;AT5G14740.4;AT5G14740.3	79;156;156;79;151;151;151;151	___1	AT3G01500.1;AT5G14740.2	>AT3G01500.1 | Symbols: CA1, ATBCA1, SABP3, ATSABP3 | carbonic anhydrase 1 | chr3:194853-196716 REVERSE LENGTH=270;>AT3G01500.2 | Symbols: CA1 | carbonic anhydrase 1 | chr3:194853-197873 REVERSE LENGTH=347;>AT3G01500.3 | Symbols: CA1 | carbonic anhydrase 1	0.000229377	54.253	49.867	46.494	1	0.00204048	40.968	0.000229377	54.253	0.000621698	46.494	1	1	1	3		-0.39021	1	YETNPALYGELAK(1)GQSPK	YETNPALYGELAK(46.49)GQSPK(-46.49)	KEKYETNPALYGELAKGQSPKYMVFACSDSR	13	0.0326651	-0.0322264	0.521536	0.0792927	-0.0601265	-0.598348	0.173991	1.06871	0.456041	0.050285		9040700	4824600	4216100	1282500	1073800	2044200	2069000	1497800	1073300	By MS/MS	By MS/MS	By MS/MS
AT3G01500.1;AT3G01500.2;AT3G01500.3;AT5G14740.2;AT5G14740.1;AT5G14740.5;AT5G14740.4;AT5G14740.3	123;200;200;123;195;195;195;195	___1	AT3G01500.1;AT5G14740.2	>AT3G01500.1 | Symbols: CA1, ATBCA1, SABP3, ATSABP3 | carbonic anhydrase 1 | chr3:194853-196716 REVERSE LENGTH=270;>AT3G01500.2 | Symbols: CA1 | carbonic anhydrase 1 | chr3:194853-197873 REVERSE LENGTH=347;>AT3G01500.3 | Symbols: CA1 | carbonic anhydrase 1	0.00538574	44.511	33.252	31.071	1	0.00538574	43.03	0.0222691	43.761	0.032085	44.511	1	1	1	2		-0.50214	1	NIANMVPPFDK(1)VK	NIANMVPPFDK(31.07)VK(-31.07)	AFVVRNIANMVPPFDKVKYAGVGAAIEYAVL;AFVVRNIANMVPPFDKVKYGGVGAAIEYAVL	11	0.0326651	-0.159767	0.151442	0.0436244	-0.202456	-0.170897	0.0081136	0.0675294	0.0224363	0.00252992		14303000	6867000	7435600	3970800	4415500	1072300	1164200	1823900	1855900	By MS/MS	By MS/MS	By MS/MS
AT3G01500.1;AT3G01500.2;AT3G01500.3	61;138;138	___1	AT3G01500.1	>AT3G01500.1 | Symbols: CA1, ATBCA1, SABP3, ATSABP3 | carbonic anhydrase 1 | chr3:194853-196716 REVERSE LENGTH=270;>AT3G01500.2 | Symbols: CA1 | carbonic anhydrase 1 | chr3:194853-197873 REVERSE LENGTH=347;>AT3G01500.3 | Symbols: CA1 | carbonic anhydrase 1	0.0103572	94.662	65.286	94.662	1	NaN	NaN	NaN	NaN	0.0103572	94.662	0	0	1	2	+	-1.0387	1	QGFIK(1)FK	QGFIK(94.66)FK(-94.66)	KKAFDPVETIKQGFIKFKKEKYETNPALYGE	5	0.21176	0.117695	0.424301	0.228234	0.111833	-0.411445	0.251252	2.09108	0.9573	0.208963		58422000	30546000	27876000	5780900	6700500	9806700	11332000	14959000	9843000	By matching	By matching	By MS/MS
AT3G02350.1	492	___1	AT3G02350.1	>AT3G02350.1 | Symbols: GAUT9 | galacturonosyltransferase 9 | chr3:479248-481178 FORWARD LENGTH=561	0.000218257	58.079	18.45	58.079	1	0.00080613	51.771	0.00080613	51.771	0.000218257	58.079	1	1	1	3	+	-2.0438	1	LGTLPPGLITFYSK(1)TK	LGTLPPGLITFYSK(58.08)TK(-58.08)	WKLGTLPPGLITFYSKTKSLDKSWHVLGLGY	14	0.134484	0.711054	-0.88096	0.159113	0.718526	0.868924	-0.0118072	-0.0331236	0.0108684	0.00213534		691310000	265670000	425650000	87607000	97701000	121400000	211730000	56662000	116210000	By MS/MS	By MS/MS	By MS/MS
AT3G02730.1	115	___1	AT3G02730.1	>AT3G02730.1 | Symbols: TRXF1, ATF1 | thioredoxin F-type 1 | chr3:588570-589591 REVERSE LENGTH=178	0.00541282	36.292	26.493	24.425	1	0.00541282	36.292	0.0256043	24.964	0.0333866	24.425	1	1	1	2		0.89971	1	ALSEK(1)YDDVVFLK	ALSEK(24.42)YDDVVFLK(-24.42)	GPCKVIAPKYKALSEKYDDVVFLKLDCNPDN	5	0.0839282	-0.183982	0.350339	0.104873	-0.242789	-0.383529	0.0834283	0.551877	0.212781	0.0379549		12578000	6718800	5859300	2330100	2299000	2193400	2297600	2195300	1262700	By MS/MS	By MS/MS	By MS/MS
AT3G02730.1	123	___1	AT3G02730.1	>AT3G02730.1 | Symbols: TRXF1, ATF1 | thioredoxin F-type 1 | chr3:588570-589591 REVERSE LENGTH=178	2.24211e-08	77.871	74.725	45.347	1	2.24211e-08	77.871	0.0161629	32.353	0.000427416	45.347	1	1	1	4		0.53424	1	YDDVVFLK(1)LDCNPDNRPLAK	YDDVVFLK(45.35)LDCNPDNRPLAK(-45.35)	KYKALSEKYDDVVFLKLDCNPDNRPLAKELG	8	-0.174263	-0.403313	1.08666	-0.180119	-0.417906	-1.16001	0.169695	0.478076	0.180811	0.0356869		64416000	38071000	26345000	15467000	13885000	12851000	8956800	9752700	3503500	By MS/MS	By MS/MS	By MS/MS
AT3G02760.1	292	___1	AT3G02760.1	>AT3G02760.1 | Symbols: | Class II aaRS and biotin synthetases superfamily protein | chr3:597588-600650 REVERSE LENGTH=883	0.0024102	43.592	34.056	32.702	1	0.0024102	43.592	0.00376674	38.376	0.00790027	32.702	1	1	1	3		-0.45678	1	CLSEK(1)ICVENENLK	CLSEK(32.7)ICVENENLK(-32.7)	FEKIVDENLKKCLSEKICVENENLKNSYKLA	5	-0.25858	0.044464	0.269825	-0.243165	-0.021365	-0.358694	0.0185696	0.123359	0.0418039	0.00978033		13022000	6597800	6424600	2660800	2825200	2630600	2493400	1306400	1105900	By MS/MS	By MS/MS	By MS/MS
AT3G03250.1;AT5G17310.2;AT5G17310.1	322;323;243	___1	AT3G03250.1;AT5G17310.2	>AT3G03250.1 | Symbols: UGP, UGP1, AtUGP1 | UDP-GLUCOSE PYROPHOSPHORYLASE 1 | chr3:749761-754014 REVERSE LENGTH=469;>AT5G17310.2 | Symbols: UGP2 | UDP-glucose pyrophosphorylase 2 | chr5:5696955-5700845 REVERSE LENGTH=470;>AT5G17310.1 | Symbols: UGP2, AtUGP	0.00156517	47.774	42.233	40.278	1	0.00156517	47.774	0.0115438	28.812	NaN	NaN	1	1	NaN	3	+	-1.0541	1	MEIIPNPK(1)EVDGVK	MEIIPNPK(40.28)EVDGVK(-40.28)	LVEADALKMEIIPNPKEVDGVKVLQLETAAG	8	-0.0937097	0.323543	NaN	-0.0641782	0.256769	NaN	0.114917	0.600178	0.225488	0.0379549		5724500	2569400	3155000	2290800	2746900	278640	408090	0	0	By MS/MS	By MS/MS	By matching
AT3G03710.1	841	___1	AT3G03710.1	>AT3G03710.1 | Symbols: RIF10, PNP | polyribonucleotide nucleotidyltransferase, putative | chr3:919542-924906 FORWARD LENGTH=922	0.00167636	46.797	38.883	46.797	1	0.0157286	28.283	0.00167636	46.797	NaN	NaN	1	1	NaN	3	+	-1.5128	1	ALLPESETDK(1)DSQK	ALLPESETDK(46.8)DSQK(-46.8)	LRLSVRALLPESETDKDSQKQQPAGDSTKDK	10	0.0302654	-0.657309	NaN	0.0360461	-0.674521	NaN	-0.313522	-1.23623	0.504392	0.0570248		4962100	3100300	1861800	909290	589230	2191000	1272600	0	0	By MS/MS	By MS/MS	By matching
AT3G03780.3;AT3G03780.2;AT3G03780.1;AT5G17920.2;AT5G17920.1	468;468;468;468;468	___1	AT3G03780.3;AT5G17920.2	>AT3G03780.3 | Symbols: ATMS2, MS2 | methionine synthase 2 | chr3:957602-960740 FORWARD LENGTH=765;>AT3G03780.2 | Symbols: ATMS2, MS2 | methionine synthase 2 | chr3:957602-960740 FORWARD LENGTH=765;>AT3G03780.1 | Symbols: ATMS2, MS2 | methionine synthase 2	0.0300081	77.732	18.751	77.732	1	NaN	NaN	NaN	NaN	0.0300081	77.732	0	NaN	1	2	+	0.29792	1	AIK(1)EEIK	AIK(77.73)EEIK(-77.73)	YKAKKISEEDYVKAIKEEIKKVVDIQEDLDI;YKAKKVSEEDYVKAIKEEIKKVVDLQEELDI	3	0.182311	NaN	0.138553	0.187641	NaN	-0.186442	0.160432	1.11466	0.450618	0.050285		8586600	4220500	4366100	2183600	2657600	0	0	2036900	1708400	By matching	By matching	By MS/MS
AT3G03780.3;AT3G03780.2;AT3G03780.1;AT5G17920.2;AT5G17920.1;AT5G20980.2;AT5G20980.1	18;18;18;18;18;66;66	___1	AT3G03780.3;AT5G17920.2	>AT3G03780.3 | Symbols: ATMS2, MS2 | methionine synthase 2 | chr3:957602-960740 FORWARD LENGTH=765;>AT3G03780.2 | Symbols: ATMS2, MS2 | methionine synthase 2 | chr3:957602-960740 FORWARD LENGTH=765;>AT3G03780.1 | Symbols: ATMS2, MS2 | methionine synthase 2	4.15848e-161	244.44	202.82	244.44	1	2.73719e-121	226.19	5.15303e-42	153.09	4.15848e-161	244.44	1	1	1	2	+	-0.47722	1	ELK(1)FALESFWDGK	ELK(244.44)FALESFWDGK(-244.44)	SHIVGYPRMGPKRELKFALESFWDGKSSADD;SHIVGYPRMGPKRELKFALESFWDGKSTAED	3	0.267476	NaN	-0.124063	0.281669	NaN	0.237564	0.0717062	0.384744	0.137448	0.0320873		321330000	186050000	135280000	94051000	72292000	48969000	0	43030000	62988000	By MS/MS	By MS/MS	By MS/MS
AT3G04590.1;AT3G04590.2	124;124	___1	AT3G04590.1	>AT3G04590.1 | Symbols: | AT hook motif DNA-binding family protein | chr3:1239213-1241603 REVERSE LENGTH=309;>AT3G04590.2 | Symbols: | AT hook motif DNA-binding family protein | chr3:1239245-1241603 REVERSE LENGTH=411	3.04036e-06	86.772	65.223	56.205	1	0.000876838	65.179	3.04036e-06	86.772	0.00261791	56.205	1	1	1	3		-0.87657	1	YVTPEQALAAK(1)K	YVTPEQALAAK(56.2)K(-56.2)	GRPRKYVTPEQALAAKKLASSASSSSAKQRR	11	-0.126848	0.0847447	0.430742	-0.106156	0.017922	-0.484409	0.129546	0.831572	0.34109	0.0412901		17442000	9491400	7950400	2899600	2791000	4667600	3831700	1924100	1327600	By MS/MS	By MS/MS	By MS/MS
AT3G04620.1	108	___1	AT3G04620.1	>AT3G04620.1 | Symbols: | Alba DNA/RNA-binding protein | chr3:1255660-1256739 REVERSE LENGTH=164	0.00504781	51.276	21.071	51.276	0.992985	0.00504781	51.276	NaN	NaN	NaN	NaN	0.992985	NaN	0	2	+	-2.2423	1	DETK(0.993)GK(0.007)MVQK	DETK(21.51)GK(-21.51)MVQK(-51.28)	EKKVLTSTVGMKDETKGKMVQKAKIEIVLGK	4	-0.0139168	NaN	0.34672	0.0309717	NaN	-0.290992	0.166402	0.921858	0.365139	0.0412901		657410000	327570000	329840000	320620000	324050000	0	0	6954100	5784300	By MS/MS	By matching	By matching
AT3G04790.1	207	___1	AT3G04790.1	>AT3G04790.1 | Symbols: | Ribose 5-phosphate isomerase, type A protein | chr3:1313365-1314195 FORWARD LENGTH=276	0.0295607	40.496	31.492	40.496	1	0.0295607	40.496	NaN	NaN	NaN	NaN	1	0	0	2		1.5134	1	EFGCESK(1)LR	EFGCESK(40.5)LR	LIRLQDLFKEFGCESKLRVDGDGKPYVTDNS	7	-0.0904343	-0.211431	0.0846091	-0.0816748	-0.256614	-0.138553	-0.0724188	-0.612416	0.239661	0.0399402		9013800	4675000	4338800	1964500	1940900	1048400	961950	1662100	1435900	By MS/MS	By matching	By matching
AT3G04790.1	140	___1	AT3G04790.1	>AT3G04790.1 | Symbols: | Ribose 5-phosphate isomerase, type A protein | chr3:1313365-1314195 FORWARD LENGTH=276	1.2689e-42	130.02	114.14	130.02	1	3.82976e-26	112.55	NaN	NaN	1.2689e-42	130.02	1	0	1	3		-1.174	1	IDLAIDGADEVDPNLDLVK(1)GR	IDLAIDGADEVDPNLDLVK(130.02)GR	AIDGADEVDPNLDLVKGRGGALLREKMVEAV	19	-0.206695	-0.516532	1.01867	-0.202008	-0.544245	-1.0407	0.0984818	0.274458	0.0977965	0.0186827		226460000	132120000	94343000	54039000	41931000	36033000	22916000	42048000	29496000	By MS/MS	By matching	By MS/MS
AT3G04790.1	200	___1	AT3G04790.1	>AT3G04790.1 | Symbols: | Ribose 5-phosphate isomerase, type A protein | chr3:1313365-1314195 FORWARD LENGTH=276	3.06897e-06	82.651	62.527	39.629	1	3.06897e-06	82.651	0.00434164	39.629	NaN	NaN	1	1	NaN	3	+	0.40989	1	LQDLFK(1)EFGCESK	LQDLFK(39.63)EFGCESK(-39.63)	QFCWNFNLIRLQDLFKEFGCESKLRVDGDGK	6	-0.0929402	-0.189499	NaN	-0.0613152	-0.267392	NaN	-0.14122	-0.965318	0.384376	0.0412901		13463000	6931900	6530700	3454300	3554500	3477600	2976200	0	0	By MS/MS	By MS/MS	By matching
AT3G04920.1;AT5G28060.1	38;38	___1	AT3G04920.1;AT5G28060.1	>AT3G04920.1 | Symbols: | Ribosomal protein S24e family protein | chr3:1360989-1362065 FORWARD LENGTH=133;>AT5G28060.1 | Symbols: | Ribosomal protein S24e family protein | chr5:10069791-10070792 REVERSE LENGTH=133	0.00877151	59.908	35.877	59.908	1	NaN	NaN	NaN	NaN	0.00877151	59.908	0	0	1	2		0.9903	1	ANVSK(1)AELK	ANVSK(59.91)AELK(-59.91)	QFVIDVLHPGRANVSKAELKEKLARMYEVKD	5	-0.063952	0.0539454	0.282597	-0.0292199	0.0650208	-0.332008	0.0908634	0.727822	0.292346	0.0399402		6894100	3393400	3500600	852450	919940	1327700	1605000	1213300	975700	By matching	By matching	By MS/MS
AT3G06650.1	19	___1	AT3G06650.1	>AT3G06650.1 | Symbols: ACLB-1 | ATP-citrate lyase B-1 | chr3:2079247-2082633 REVERSE LENGTH=608	3.94138e-20	107.5	97.355	83.54	1	3.07693e-15	98.281	1.99689e-15	100.43	3.94138e-20	107.5	1	1	1	2		0.40179	1	NTQALFYNYK(1)QLPIQR	NTQALFYNYK(83.54)QLPIQR	GQLFSRNTQALFYNYKQLPIQRMLDFDFLCG	10	0.295135	-0.0624899	-0.449112	0.302524	-0.130966	0.383276	-0.0721557	-0.385924	0.142241	0.0320873		60862000	27115000	33747000	8835000	12057000	10956000	13513000	7323900	8177000	By MS/MS	By MS/MS	By MS/MS
AT3G07740.2;AT3G07740.3;AT3G07740.1;AT3G07740.4	167;217;238;245	___1	AT3G07740.2	>AT3G07740.2 | Symbols: ADA2A, ATADA2A, HAC10, HXA02, HXA2 | homolog of yeast ADA2 2A | chr3:2470014-2472485 REVERSE LENGTH=477;>AT3G07740.3 | Symbols: ADA2A, ATADA2A, HAC10, HXA02, HXA2 | homolog of yeast ADA2 2A | chr3:2470014-2472635 REVERSE LENGTH=527;	0.0103046	48.532	34.071	48.532	1	NaN	NaN	0.0103046	48.532	NaN	NaN	0	1	0	2	+	-0.089843	1;2	K(1)GNVPQAK(1)DIIK	K(48.53)GNVPQAK(48.53)DIIK(-48.53)	SALAGVKKKGNVPQAKDIIKLEAAKQQSDRS	8	-0.255098	-0.0501439	NaN	-0.246481	-0.114129	NaN	-0.152621	-0.976488	0.389326	0.0412901		14624000	7670300	6953400	2018800	2066700	3517700	3126900	2133700	1759900	By matching	By MS/MS	By matching
AT3G07740.2;AT3G07740.3;AT3G07740.1;AT3G07740.4	364;414;435;442	___1	AT3G07740.2	>AT3G07740.2 | Symbols: ADA2A, ATADA2A, HAC10, HXA02, HXA2 | homolog of yeast ADA2 2A | chr3:2470014-2472485 REVERSE LENGTH=477;>AT3G07740.3 | Symbols: ADA2A, ATADA2A, HAC10, HXA02, HXA2 | homolog of yeast ADA2 2A | chr3:2470014-2472635 REVERSE LENGTH=527;	7.47113e-44	140.89	119.65	107.69	1	7.47113e-44	140.89	0.0078226	41.513	2.19637e-20	107.69	1	1	1	3		0.69753	1;2	LNHGAPGSIAGK(1)TLK(1)SPR	LNHGAPGSIAGK(107.69)TLK(107.69)SPR	MLLRLNHGAPGSIAGKTLKSPRGLPRNLHPF	12	0.1038	0.374066	-0.607958	0.144308	0.305562	0.498047	-0.043364	-0.182655	0.0631671	0.012904		45720000	23923000	21797000	7406300	5825900	12119000	12005000	4398000	3966000	By MS/MS	By MS/MS	By MS/MS
AT3G07740.2;AT3G07740.3;AT3G07740.1;AT3G07740.4	194;244;265;272	___1	AT3G07740.2	>AT3G07740.2 | Symbols: ADA2A, ATADA2A, HAC10, HXA02, HXA2 | homolog of yeast ADA2 2A | chr3:2470014-2472485 REVERSE LENGTH=477;>AT3G07740.3 | Symbols: ADA2A, ATADA2A, HAC10, HXA02, HXA2 | homolog of yeast ADA2 2A | chr3:2470014-2472635 REVERSE LENGTH=527;	6.63573e-91	189.87	161.71	147.25	1	3.08734e-77	179.46	6.63573e-91	189.87	6.63573e-91	189.87	1	1	1	2		0.56071	1	LPGEK(1)VPLVTELYGYNLK	LPGEK(147.25)VPLVTELYGYNLK(-147.25)	SDRSVGEKKLRLPGEKVPLVTELYGYNLKRE	5	0.111565	0.0812032	1.00941	0.124857	0.0780633	-0.948391	0.400726	1.63453	0.737	0.115876		2589000000	1351200000	1237700000	287000000	332710000	462710000	490260000	601550000	414760000	By MS/MS	By MS/MS	By MS/MS
AT3G07920.1	92	___1	AT3G07920.1	>AT3G07920.1 | Symbols: | Translation initiation factor IF2/IF5 | chr3:2524787-2526229 REVERSE LENGTH=164	0.0178213	60.828	20.105	60.828	1	NaN	NaN	NaN	NaN	0.0178213	60.828	0	0	1	2		0.24038	1	GK(1)LDDQQR	GK(60.83)LDDQQR	DHVMAFLLAELGTRGKLDDQQRLVVRGRFTQ	2	0.0601858	-0.071588	-0.0529723	0.0885487	-0.0822551	-0.0295439	-0.0214581	-0.205459	0.0715954	0.012904		104740000	52740000	51999000	20992000	21910000	1811300	1562400	29936000	28527000	By matching	By matching	By MS/MS
AT3G08020.1	413	___1	AT3G08020.1	>AT3G08020.1 | Symbols: | PHD finger family protein | chr3:2557753-2561534 REVERSE LENGTH=779	0.00762254	74.92	44.356	53.756	1	NaN	NaN	0.00762254	74.92	0.0235343	53.756	NaN	1	1	2	+	0.57284	1	GLVEK(1)SPK	GLVEK(53.76)SPK(-53.76)	VSGRSLKFSIKGLVEKSPKKSKEYGKHSSSK	5	NaN	-0.0501737	0.685408	NaN	-0.122978	-0.689962	0.317617	1.19498	0.486182	0.0514794		6754800	3803200	2951600	0	0	2309100	2086300	1494100	865340	By matching	By MS/MS	By MS/MS
AT3G08020.1	532	___1	AT3G08020.1	>AT3G08020.1 | Symbols: | PHD finger family protein | chr3:2557753-2561534 REVERSE LENGTH=779	0.0108739	56.404	34.412	40.727	1	NaN	NaN	0.0108739	56.404	0.0290558	40.727	0	1	1	2	+	0.58448	1	NAGEEK(1)SVK	NAGEEK(40.73)SVK(-40.73)	HDSDSEDTLRNAGEEKSVKAKKLVINLGARK	6	-0.137013	-0.379695	0.211281	-0.0908644	-0.405528	-0.277202	-0.101809	-0.632702	0.24879	0.0399402		7669000	4220100	3448900	1101200	941320	2085100	1751500	1033800	756060	By matching	By MS/MS	By MS/MS
AT3G08530.1;AT3G11130.1	1515;1515	___1	AT3G08530.1;AT3G11130.1	>AT3G08530.1 | Symbols: | Clathrin, heavy chain | chr3:2587171-2595411 REVERSE LENGTH=1703;>AT3G11130.1 | Symbols: | Clathrin, heavy chain | chr3:3482575-3491667 REVERSE LENGTH=1705	0.00409655	49.081	35.272	28.708	1	NaN	NaN	0.00409655	49.081	0.0248146	28.708	0	1	1	3	+	-1.0093	1	IEK(1)HELVEMR	IEK(28.71)HELVEMR	LHDSFDQIGLAQKIEKHELVEMRRVAAYIYK	3	-0.170979	0.041243	0.108799	-0.124	0.0149266	-0.184769	-0.00697899	-0.0593407	0.0196575	0.00252992		8476000	4442700	4033300	1147100	918850	2286600	1581900	1009000	1532600	By matching	By MS/MS	By MS/MS
AT3G08580.2;AT3G08580.1	332;332	___1	AT3G08580.2	>AT3G08580.2 | Symbols: AAC1 | ADP/ATP carrier 1 | chr3:2605706-2607030 REVERSE LENGTH=381;>AT3G08580.1 | Symbols: AAC1 | ADP/ATP carrier 1 | chr3:2605706-2607030 REVERSE LENGTH=381	3.80445e-07	94.767	64.562	94.767	1	0.000234698	75.819	3.2121e-05	84.479	3.80445e-07	94.767	1	1	1	2	+	-1.6494	1	SSLDAFK(1)QILK	SSLDAFK(94.77)QILK(-94.77)	TSGEAVKYKSSLDAFKQILKNEGAKSLFKGA	7	0.0430645	0.218843	-0.0315363	0.0461418	0.144177	-0.0157388	0.0767904	0.674298	0.267691	0.0399402		14301000	7233200	7068000	3154000	3186600	1684400	2475800	2394700	1405700	By MS/MS	By MS/MS	By MS/MS
AT3G08580.2;AT3G08580.1;AT4G28390.1;AT5G13490.2;AT5G13490.1	165;165;164;169;169	___1	AT3G08580.2;AT5G13490.2	>AT3G08580.2 | Symbols: AAC1 | ADP/ATP carrier 1 | chr3:2605706-2607030 REVERSE LENGTH=381;>AT3G08580.1 | Symbols: AAC1 | ADP/ATP carrier 1 | chr3:2605706-2607030 REVERSE LENGTH=381;>AT4G28390.1 | Symbols: AAC3, ATAAC3 | ADP/ATP carrier 3 | chr4:14041486-1	1.56346e-90	194.58	182.94	188.58	1	1.56346e-90	194.58	5.51575e-90	186.85	1.56346e-90	194.58	1	1	1	2		0.21737	1	YFPTQALNFAFK(1)DYFK	YFPTQALNFAFK(188.58)DYFK(-188.58)	NVIRYFPTQALNFAFKDYFKRLFNFKKDKDG;NVIRYFPTQALNFAFKDYFKRLFNFKKDRDG	12	0.0779266	0.415867	-0.0540844	0.112633	0.511266	0.274411	0.14657	1.02176	0.432982	0.0423738		936130000	413100000	523030000	136470000	151500000	178590000	243570000	98042000	127960000	By MS/MS	By MS/MS	By MS/MS
AT3G08940.2;AT5G01530.1	211;214	___1	AT3G08940.2;AT5G01530.1	>AT3G08940.2 | Symbols: LHCB4.2 | light harvesting complex photosystem II | chr3:2717717-2718665 FORWARD LENGTH=287;>AT5G01530.1 | Symbols: LHCB4.1 | light harvesting complex photosystem II | chr5:209084-210243 FORWARD LENGTH=290	0.00954725	72.434	35.849	72.434	1	0.0339712	58.699	0.0236281	63.624	0.00954725	72.434	1	1	1	2	+	0.68259	1	NAELDSEK(1)R	NAELDSEK(72.43)R	IGYIEFQRNAELDSEKRLYPGGKFFDPLGLA	8	-0.382156	-0.485479	0.291786	-0.376508	-0.510683	-0.312205	-0.19195	-0.935535	0.390982	0.0412901		14944000	8075300	6868500	2373800	2130700	3197200	2564800	2504300	2173000	By MS/MS	By MS/MS	By MS/MS
AT3G08940.2;AT3G08940.1	117;117	___1	AT3G08940.2	>AT3G08940.2 | Symbols: LHCB4.2 | light harvesting complex photosystem II | chr3:2717717-2718665 FORWARD LENGTH=287;>AT3G08940.1 | Symbols: LHCB4.2 | light harvesting complex photosystem II | chr3:2717717-2718400 FORWARD LENGTH=227	5.11592e-114	194.24	180.92	159.14	1	1.61778e-113	186.9	5.11592e-114	194.24	9.75497e-74	159.14	1	1	1	3		0.41141	1	TEAVDPK(1)STPFQPYSEVFGLQR	TEAVDPK(159.14)STPFQPYSEVFGLQR	LYGEVIGTRTEAVDPKSTPFQPYSEVFGLQR	7	2.28069	2.02804	3.70566	2.30448	2.03457	-3.70717	2.67146	6.73319	2.47632	1.1244		942010000	316000000	626010000	54332000	303480000	70262000	250540000	191400000	71997000	By MS/MS	By MS/MS	By MS/MS
AT3G09050.1	164	___1	AT3G09050.1	>AT3G09050.1 | Symbols: | unknown protein;FUNCTIONS IN: molecular_function unknown;INVOLVED IN: biological_process unknown;LOCATED IN: chloroplast thylakoid membrane, chloroplast;EXPRESSED IN: 21 plant structures;EXPRESSED DURING: 13 growth stages;H	1.08411e-06	98.182	71.294	50.354	1	1.08411e-06	98.182	0.00853992	50.354	NaN	NaN	1	1	NaN	2	+	0.49996	1	NEGLFFK(1)SLR	NEGLFFK(50.35)SLR	FEEKIQVDRNEGLFFKSLRDKKPVDREQARE	7	6.02363	5.89939	NaN	6.04376	5.94666	NaN	5.96151	40.222	4.10313	1.67641	+	67915000	1177100	66738000	577140	30462000	600000	36276000	0	0	By MS/MS	By MS/MS	By matching
AT3G09440.2;AT3G09440.1;AT3G12580.1;AT5G02500.1;AT5G02500.2;AT5G02490.1;AT1G56410.1;AT1G16030.1;AT5G42020.1;AT5G28540.1;AT5G42020.2	191;191;191;191;191;191;191;190;219;219;219	___1	AT3G09440.2;AT3G12580.1;AT5G02500.1;AT5G42020.1	>AT3G09440.2 | Symbols: | Heat shock protein 70 (Hsp 70) family protein | chr3:2903434-2905632 REVERSE LENGTH=649;>AT3G09440.1 | Symbols: | Heat shock protein 70 (Hsp 70) family protein | chr3:2903434-2905632 REVERSE LENGTH=649;>AT3G12580.1 | Symbols: HS	1.99674e-06	71.601	56.408	31.41	1	0.000191016	61.477	0.00012041	64.454	1.99674e-06	71.601	1	1	1	2		-0.081164	1	IINEPTAAAIAYGLDK(1)K	IINEPTAAAIAYGLDK(31.41)K(-31.41)	IINEPTAAAIAYGLDKKASSVGEKNVLIFDL;IINEPTAAAIAYGLDKKATSVGEKNVLIFDL;IINEPTAAAIAYGLDKKGGEKNILVFDLGGG	16	0.133695	0.00374607	0.0365407	0.13606	-0.00106798	-0.0586383	0.0579939	0.557681	0.215334	0.0379549		114840000	57314000	57524000	18100000	16967000	16369000	17999000	22844000	22558000	By MS/MS	By MS/MS	By MS/MS
AT3G09440.2;AT3G09440.1;AT3G12580.1;AT5G02500.1;AT5G02500.2;AT5G02490.1;AT1G56410.1	252;252;252;252;252;252;252	___1	AT3G09440.2;AT3G12580.1;AT5G02500.1	>AT3G09440.2 | Symbols: | Heat shock protein 70 (Hsp 70) family protein | chr3:2903434-2905632 REVERSE LENGTH=649;>AT3G09440.1 | Symbols: | Heat shock protein 70 (Hsp 70) family protein | chr3:2903434-2905632 REVERSE LENGTH=649;>AT3G12580.1 | Symbols: HS	0.000239555	67.385	57.542	49.632	1	0.000239555	67.385	0.00203661	47.154	0.00171963	49.632	1	1	1	3	+	0.041155	1	MVNHFVQEFK(1)R	MVNHFVQEFK(49.63)R	EDFDNRMVNHFVQEFKRKNKKDISGNPRALR;EDFDNRMVNHFVQEFKRKNKKDITGNPRALR;EDFDNRMVNHFVQEFKRKSKKDITGNPRALR	10	-0.302511	0.110764	-0.302758	-0.297644	0.0836559	0.288063	-0.164835	-1.15815	0.500234	0.0560217		16566000	7679400	8886100	2338100	2002000	3169700	3181500	2171600	3702700	By MS/MS	By MS/MS	By MS/MS
AT3G09670.2;AT3G09670.1	473;473	___1	AT3G09670.2	>AT3G09670.2 | Symbols: | Tudor/PWWP/MBT superfamily protein | chr3:2966637-2968817 FORWARD LENGTH=726;>AT3G09670.1 | Symbols: | Tudor/PWWP/MBT superfamily protein | chr3:2966637-2968817 FORWARD LENGTH=726	7.84411e-11	118.28	90.074	113.22	1	7.84411e-11	118.28	0.00160688	77.062	3.73479e-08	113.22	1	1	1	2	+	0.78187	1	TLAEFIAEK(1)R	TLAEFIAEK(113.22)R	VPKKKEKTLAEFIAEKRVSRHNGNTSHEKSG	9	0.0958569	0.0654344	-0.164915	0.111165	0.0287106	0.108223	-0.00120788	-0.0103367	0.00336325	0.00213534		37830000	18537000	19293000	7751700	7987600	3967100	3826900	6817900	7478900	By MS/MS	By MS/MS	By MS/MS
AT3G10690.1	348	___1	AT3G10690.1	>AT3G10690.1 | Symbols: GYRA | DNA GYRASE A | chr3:3339612-3346243 REVERSE LENGTH=950	0.00279066	56.205	43.574	56.205	1	NaN	NaN	NaN	NaN	0.00279066	56.205	0	0	1	2		0.4255	1	AEVELLDPK(1)TK	AEVELLDPK(56.2)TK(-56.2)	RVVVRGKAEVELLDPKTKRNAVIITEIPYQT	9	2.05443	1.71918	1.43078	2.10393	1.66526	-1.46562	1.7348	10.4525	3.15296	1.34678	+	3403200	1338700	2064500	297550	1126500	274990	663490	766180	274440	By matching	By matching	By MS/MS
AT3G12780.1	204	___1	AT3G12780.1	>AT3G12780.1 | Symbols: PGK1 | phosphoglycerate kinase 1 | chr3:4061127-4063140 REVERSE LENGTH=481	2.32428e-08	90.348	35.251	57.175	1	1.07549e-07	81.632	2.32428e-08	90.348	2.28475e-06	78.69	1	1	1	3	+	-0.40717	1	EEEK(1)NDPEFAK	EEEK(57.17)NDPEFAK(-57.17)	GVLLLENVRFYKEEEKNDPEFAKKLASLADL	4	0.00230651	0.16543	0.290745	0.00848693	0.122341	-0.312868	0.152827	1.30281	0.572172	0.0686891		1146700000	585070000	561650000	64574000	65348000	268990000	309400000	251500000	186900000	By MS/MS	By MS/MS	By MS/MS
AT3G12780.1	200	___1	AT3G12780.1	>AT3G12780.1 | Symbols: PGK1 | phosphoglycerate kinase 1 | chr3:4061127-4063140 REVERSE LENGTH=481	4.48419e-22	123.02	21.495	70.256	1	7.71581e-22	119.65	4.48419e-22	123.02	2.3807e-15	105.14	1	1	1	2	+	-0.34461	1	FYK(1)EEEK	FYK(70.26)EEEK(-70.26)	LPEGGVLLLENVRFYKEEEKNDPEFAKKLAS	3	-0.150689	-0.00518858	0.275629	-0.160008	-0.0489345	-0.324636	0.0399171	0.293843	0.105342	0.0221755		330470000	171770000	158700000	39502000	41788000	78195000	77412000	54074000	39503000	By MS/MS	By MS/MS	By MS/MS
AT3G12780.1	351	___1	AT3G12780.1	>AT3G12780.1 | Symbols: PGK1 | phosphoglycerate kinase 1 | chr3:4061127-4063140 REVERSE LENGTH=481	6.80788e-100	179.42	172.75	179.42	1	6.80788e-100	177.87	1.08761e-97	179.42	NaN	NaN	1	1	0	3		0.76484	1	GVSLLLPTDVVVADK(1)FAPDANSK	GVSLLLPTDVVVADK(179.42)FAPDANSK(-179.42)	KGVSLLLPTDVVVADKFAPDANSKIVPASGI	15	-0.294172	NaN	0.206479	-0.269808	NaN	-0.203784	-0.0438469	-0.209628	0.0712133	0.012904		490810000	324520000	166290000	120720000	99570000	134090000	0	69709000	66723000	By MS/MS	By MS/MS	By matching
AT3G12780.1	91	___1	AT3G12780.1	>AT3G12780.1 | Symbols: PGK1 | phosphoglycerate kinase 1 | chr3:4061127-4063140 REVERSE LENGTH=481	0.000250443	66.004	51.573	66.004	1	NaN	NaN	0.000363189	64.104	0.000250443	66.004	NaN	1	1	2	+	-2.4703	1	SVGDLTSADLK(1)GK	SVGDLTSADLK(66)GK(-66)	SMAKKSVGDLTSADLKGKKVFVRADLNVPLD	11	NaN	-0.114816	0.369278	NaN	-0.183556	-0.375983	0.127231	0.619054	0.233469	0.0399402		8081300	4421500	3659800	0	0	2866700	2569100	1554800	1090700	By matching	By MS/MS	By MS/MS
AT3G12980.1	822	___1	AT3G12980.1	>AT3G12980.1 | Symbols: HAC5, ATHPCAT4 | histone acetyltransferase of the CBP family 5 | chr3:4146919-4154495 FORWARD LENGTH=1670	0.00155892	96.948	74.711	24.918	1	0.00762254	74.92	0.00155892	96.948	0.00474004	83.998	1	1	1	3	+	-0.80228	1	ELEK(1)PVCK(1)DTHMGR	ELEK(24.92)PVCK(24.92)DTHMGR	SDSSRRLVPVSRELEKPVCKDTHMGRHGVKS	4	-0.0818733	0.0507454	-0.143916	-0.0514739	-0.0388805	0.11929	-0.0583479	-0.537749	0.206591	0.0377729		51937000	26481000	25456000	8344700	8652000	11588000	11664000	6547900	5140400	By MS/MS	By MS/MS	By MS/MS
AT3G13160.1	227	___1	AT3G13160.1	>AT3G13160.1 | Symbols: | Tetratricopeptide repeat (TPR)-like superfamily protein | chr3:4229994-4231178 REVERSE LENGTH=394	0.00862068	36.417	16.758	14.009	1	0.00862068	36.417	0.0376901	14.009	NaN	NaN	1	1	0	4	+	1.0817	1	GK(1)FEEGEQIWAR	GK(14.01)FEEGEQIWAR	HITFNILLHESYTKGKFEEGEQIWARMVEKN	2	-0.224284	-0.0302361	0.0820871	-0.168496	-0.0603973	-0.103472	-0.0574775	-0.480315	0.181767	0.0356869		1888400000	840980000	1047400000	356600000	454460000	357480000	424250000	126900000	168740000	By MS/MS	By matching	By matching
AT3G13490.1	224	___1	AT3G13490.1	>AT3G13490.1 | Symbols: OVA5, ATKRS-2 | Lysyl-tRNA synthetase, class II | chr3:4395984-4399302 REVERSE LENGTH=602	6.74416e-08	70.783	55.903	62.94	1	6.74416e-08	70.783	1.79078e-05	62.94	NaN	NaN	1	1	NaN	3		0.66442	1	SLLPLPDK(1)YHGLTDIDK	SLLPLPDK(62.94)YHGLTDIDK(-62.94)	NSFSILTKSLLPLPDKYHGLTDIDKRYRQRY	8	3.26882	2.27742	NaN	3.30176	2.24275	NaN	2.77312	8.30263	2.27021	0.987882		8663400	986790	7676600	304710	3144900	682080	4531700	0	0	By MS/MS	By MS/MS	By matching
AT3G14210.1	195	___1	AT3G14210.1	>AT3G14210.1 | Symbols: ESM1 | epithiospecifier modifier 1 | chr3:4729886-4731562 FORWARD LENGTH=392	1.75249e-06	82.59	73.793	55.975	1	1.75249e-06	82.59	0.000672717	59.728	1.17738e-05	74.141	1	1	1	2	+	1.7463	1	NDIK(1)LLYSLGASK	NDIK(55.98)LLYSLGASK(-55.98)	QAFVTNVINRLKNDIKLLYSLGASKFVVQLL	4	-0.326842	0.109962	0.212768	-0.297342	0.0716254	-0.296882	-0.00137037	-0.00870465	0.00283052	0.00213534		24581000	16530000	8051400	6777500	3279600	4604700	1632100	5147600	3139700	By MS/MS	By MS/MS	By MS/MS
AT3G14415.3;AT3G14415.1;AT3G14415.2;AT3G14420.2;AT3G14420.1;AT3G14420.4;AT3G14420.5;AT3G14420.6;AT3G14420.3;AT4G18360.1;AT4G18360.2	150;150;150;150;150;131;143;149;150;150;150	___1	AT3G14415.3;AT3G14420.2	>AT3G14415.3 | Symbols: | Aldolase-type TIM barrel family protein | chr3:4818667-4820748 FORWARD LENGTH=367;>AT3G14415.1 | Symbols: | Aldolase-type TIM barrel family protein | chr3:4818667-4820748 FORWARD LENGTH=367;>AT3G14415.2 | Symbols: | Aldolase-ty	0.000368894	61.409	51.337	61.409	1	0.000368894	61.409	0.00309956	40.941	0.0006367	61.409	1	1	1	2	+	1.8549	1	AGFK(1)AIALTVDTPR	AGFK(61.41)AIALTVDTPR	KVVEQLVRRAEKAGFKAIALTVDTPRLGRRE;NVVEQLVRRAERAGFKAIALTVDTPRLGRRE	4	-0.0623543	-0.27343	-1.73513	-0.0497705	-0.326227	1.74196	-0.690306	-1.72827	0.783067	0.130115		9844600	4191600	5653000	2734600	2947900	652300	630260	804690	2074800	By MS/MS	By MS/MS	By MS/MS
AT3G14890.2;AT3G14890.1	610;620	___1	AT3G14890.2	>AT3G14890.2 | Symbols: | phosphoesterase | chr3:5008751-5013060 FORWARD LENGTH=684;>AT3G14890.1 | Symbols: | phosphoesterase | chr3:5008751-5013060 FORWARD LENGTH=694	0.0174986	61.161	39.861	61.161	1	0.0174986	61.161	NaN	NaN	0.0174986	61.161	1	0	1	2	+	0.097382	1	GGK(1)DDLYR	GGK(61.16)DDLYR	VFIACGVSSSGGKGGKDDLYRKPKAGMWQLM	3	-0.15109	-0.0920941	0.0200479	-0.159202	-0.159879	-0.0264696	-0.0743786	-0.698058	0.278591	0.0399402		12199000	6305600	5893700	1952700	1708500	2930800	2964800	1422100	1220400	By MS/MS	By matching	By MS/MS
AT3G14930.3;AT3G14930.2;AT3G14930.1	95;172;172	___1	AT3G14930.3	>AT3G14930.3 | Symbols: HEME1 | Uroporphyrinogen decarboxylase | chr3:5021290-5022577 FORWARD LENGTH=341;>AT3G14930.2 | Symbols: HEME1 | Uroporphyrinogen decarboxylase | chr3:5020675-5022577 FORWARD LENGTH=418;>AT3G14930.1 | Symbols: HEME1 | Uroporphyrinog	1.85634e-44	148.44	125.22	128.59	1	NaN	NaN	1.85634e-44	148.44	1.87645e-35	128.59	NaN	1	1	3		-0.17336	1	LHPIDFEK(1)LQFVGDSLK	LHPIDFEK(128.59)LQFVGDSLK(-128.59)	RTEEDMKRLHPIDFEKLQFVGDSLKILRREV	8	NaN	0.269632	-0.374177	NaN	0.251446	0.364685	-0.0522727	-0.215344	0.0732852	0.012904		210170000	94217000	115950000	0	0	55123000	68372000	39094000	47579000	By matching	By MS/MS	By MS/MS
AT3G15360.1	141	___1	AT3G15360.1	>AT3G15360.1 | Symbols: ATHM4, TRX-M4, ATM4 | thioredoxin M-type 4 | chr3:5188448-5189457 FORWARD LENGTH=193	0.000733827	53.981	52.258	53.981	1	NaN	NaN	0.00381427	37.177	0.000733827	53.981	0	1	1	3		1.2653	1	FYK(1)INTDESPNTANR	FYK(53.98)INTDESPNTANR	VDQLAKDFAGKFKFYKINTDESPNTANRYGI	3	0.00532815	-0.439011	0.474432	-0.0315185	-0.436803	-0.505206	0.013583	0.0622649	0.020648	0.00252992		5106400	2756600	2349800	599470	589500	1415700	1135200	741400	625170	By matching	By MS/MS	By MS/MS
AT3G15790.1	93	___1	AT3G15790.1	>AT3G15790.1 | Symbols: MBD11, ATMBD11 | methyl-CPG-binding domain 11 | chr3:5343209-5344386 FORWARD LENGTH=254	0.00752786	45.433	32.033	45.433	1	0.0109898	38.783	0.0213274	32.254	0.00752786	45.433	1	1	1	2		0.28158	1	ATPSPDK(1)EPPK	ATPSPDK(45.43)EPPK(-45.43)	SARISEKTKATPSPDKEPPKKRGRTKSPVSK	7	-0.191491	-0.0722856	0.316906	-0.156418	-0.138172	-0.404897	0.0177095	0.117465	0.0397248	0.00978033		21713000	12048000	9664500	6501100	4952800	2732200	2306000	2815200	2405800	By MS/MS	By MS/MS	By MS/MS
AT3G15810.1	31	___1	AT3G15810.1	>AT3G15810.1 | Symbols: | Protein of unknown function (DUF567) | chr3:5348054-5349178 REVERSE LENGTH=220	2.43997e-06	75.589	67.806	54.898	1	4.48138e-06	70.889	2.43997e-06	75.589	0.000263435	62.287	1	1	1	2		0.71783	1	AYLYQEDK(1)PLTVCK	AYLYQEDK(54.9)PLTVCK(-54.9)	GERIVVDKAYLYQEDKPLTVCKTSLFYTGDG	8	0.154454	0.0169242	0.598348	0.187894	-0.0544672	-0.631444	0.256575	1.57228	0.706239	0.103613		18384000	9940400	8443500	3882700	3439600	3752100	3868300	2305600	1135500	By MS/MS	By MS/MS	By MS/MS
AT3G15970.1	18	___1	AT3G15970.1	>AT3G15970.1 | Symbols: | NUP50 (Nucleoporin 50 kDa) protein | chr3:5408982-5410379 REVERSE LENGTH=465	0.00520319	82.287	40.839	55.064	1	0.00520319	82.287	NaN	NaN	0.0226386	55.064	1	0	1	2	+	0.77764	1	TALK(1)ELSR	TALK(55.06)ELSR	DSDNAIPFSRKRTALKELSRDNPGLDDDDED	4	-0.357899	-0.0800879	0.0843032	-0.351185	-0.160073	-0.12625	-0.117895	-0.855441	0.352461	0.0412901		12951000	6992100	5959300	2431700	2014600	2228000	1729800	2332400	2214900	By MS/MS	By matching	By MS/MS
AT3G16000.1	250	___1	AT3G16000.1	>AT3G16000.1 | Symbols: MFP1 | MAR binding filament-like protein 1 | chr3:5431041-5433613 REVERSE LENGTH=726	0.0159399	36.417	27.717	36.417	1	NaN	NaN	NaN	NaN	0.0159399	36.417	0	0	1	2	+	0.20495	1	AGEDK(1)EALETK	AGEDK(36.42)EALETK(-36.42)	QIESLENSLSKAGEDKEALETKLREKLDLVE	5	0.271187	-0.0102215	0.01249	0.246834	-0.027572	-0.089206	0.0911517	0.759729	0.30721	0.0399402		6569200	3409400	3159800	606930	703120	1080600	1124400	1721800	1332300	By matching	By matching	By MS/MS
AT3G16000.1	361	___1	AT3G16000.1	>AT3G16000.1 | Symbols: MFP1 | MAR binding filament-like protein 1 | chr3:5431041-5433613 REVERSE LENGTH=726	0.00474535	45.825	37.291	36.572	1	0.00474535	45.825	0.0358529	27.098	0.0106728	36.572	1	1	1	2		1.1027	1	ESYIQK(1)LDSISK	ESYIQK(36.57)LDSISK(-36.57)	TRITTLVAEKESYIQKLDSISKDYSALKLTS	6	0.352758	0.646624	0.803695	0.41186	0.565987	-0.827743	0.601026	4.31146	1.82877	0.73002		3937700	1946100	1991600	664920	733520	545820	797880	735350	460190	By MS/MS	By MS/MS	By MS/MS
AT3G16000.1	578	___1	AT3G16000.1	>AT3G16000.1 | Symbols: MFP1 | MAR binding filament-like protein 1 | chr3:5431041-5433613 REVERSE LENGTH=726	0.010042	36.32	28.455	36.32	1	NaN	NaN	NaN	NaN	0.010042	36.32	NaN	0	1	2		-3.0175	1	GMEK(1)QILMER	GMEK(36.32)QILMER	KKTVLSLNKEVKGMEKQILMEREARKSLETD	4	NaN	0.461319	0.322722	NaN	0.434134	-0.406254	0.39202	2.62415	1.0563	0.263284		8624500	3961500	4663000	0	0	1295300	1984700	2666200	2678300	By matching	By matching	By MS/MS
AT3G16640.1	119	___1	AT3G16640.1	>AT3G16640.1 | Symbols: TCTP | translationally controlled tumor protein | chr3:5669709-5670729 REVERSE LENGTH=168	0.000465208	71.176	46.323	62.088	1	0.000465208	66.004	0.00100346	71.176	0.00077886	62.088	1	1	1	2		-1.224	1	GIEGATK(1)FLLPR	GIEGATK(62.09)FLLPR	EEDQAVFKKGIEGATKFLLPRLSDFQFFVGE	7	-0.221119	NaN	-0.120352	-0.19024	NaN	0.0684644	-0.170735	-1.16498	0.472915	0.050285		8612000	4957200	3654900	2452600	2133500	1541400	0	963150	1521300	By MS/MS	By MS/MS	By MS/MS
AT3G16640.1	84	___1	AT3G16640.1	>AT3G16640.1 | Symbols: TCTP | translationally controlled tumor protein | chr3:5669709-5670729 REVERSE LENGTH=168	6.79114e-06	93.345	33.438	40.616	1	0.00521454	63.073	0.0315142	39.785	6.79114e-06	93.345	1	1	1	3	+	-0.59507	1	LQEQPTYDK(1)K	LQEQPTYDK(40.62)K(-40.62)	DIVDTFRLQEQPTYDKKGFIAYIKKYIKLLT	9	-0.820285	-0.315451	0.134002	-0.819878	-0.32348	-0.172848	-0.333911	-1.47768	0.659289	0.0957962		213500000	113950000	99552000	7988900	7152100	49769000	45182000	56189000	47218000	By MS/MS	By MS/MS	By MS/MS
AT3G16640.1	111	___1	AT3G16640.1	>AT3G16640.1 | Symbols: TCTP | translationally controlled tumor protein | chr3:5669709-5670729 REVERSE LENGTH=168	0.0147895	43.897	32.165	38.96	1	0.0147895	43.897	0.0164122	42.843	0.0223919	38.96	1	1	1	3	+	0.24326	1	LSEEDQAVFK(1)K	LSEEDQAVFK(38.96)K(-38.96)	KLLTPKLSEEDQAVFKKGIEGATKFLLPRLS	10	-0.22201	-0.111945	0.212517	-0.178012	-0.188743	-0.235688	-0.0404791	-0.292227	0.10471	0.0221755		7902600	3993500	3909100	1031700	865980	1917000	1968900	1044800	1074200	By MS/MS	By MS/MS	By MS/MS
AT3G16950.1;AT3G16950.2;AT4G16155.1	232;232;292	___1	AT3G16950.1;AT4G16155.1	>AT3G16950.1 | Symbols: LPD1, ptlpd1 | lipoamide dehydrogenase 1 | chr3:5786761-5790383 REVERSE LENGTH=570;>AT3G16950.2 | Symbols: LPD1, ptlpd1 | lipoamide dehydrogenase 1 | chr3:5786508-5790383 REVERSE LENGTH=623;>AT4G16155.1 | Symbols: | dihydrolipoyl d	3.14894e-53	144.27	136.52	125.79	1	3.14894e-53	144.27	3.78507e-34	123.19	1.6009e-34	125.79	1	1	1	3		0.13605	1	DIIIATGSVPFVPK(1)GIEVDGK	DIIIATGSVPFVPK(125.79)GIEVDGK(-125.79)	AKDIIIATGSVPFVPKGIEVDGKTVITSDHA;GKDIIIATGSVPFVPKGIEVDGKTVITSDHA	14	-0.290851	0.437334	-1.131	-0.285988	0.422018	1.11197	-0.328171	-0.943475	0.394829	0.0412901		608090000	332850000	275250000	154410000	118130000	76917000	98301000	101520000	58816000	By MS/MS	By MS/MS	By MS/MS
AT3G16950.1;AT3G16950.2	472;472	___1	AT3G16950.1	>AT3G16950.1 | Symbols: LPD1, ptlpd1 | lipoamide dehydrogenase 1 | chr3:5786761-5790383 REVERSE LENGTH=570;>AT3G16950.2 | Symbols: LPD1, ptlpd1 | lipoamide dehydrogenase 1 | chr3:5786508-5790383 REVERSE LENGTH=623	0.0290558	40.727	21.069	40.727	1	NaN	NaN	NaN	NaN	0.0290558	40.727	0	0	1	2	+	-0.072578	1	VSVVK(1)TSFK	VSVVK(40.73)TSFK(-40.73)	AKEKGEKEGFKVSVVKTSFKANTKALAENEG	5	-0.14765	-0.0306045	0.112397	-0.144999	-0.0951729	-0.144728	-0.0219525	-0.192183	0.0666742	0.012904		18202000	10009000	8193000	3588100	3296900	2537500	2028000	3883700	2868100	By matching	By matching	By MS/MS
AT3G17930.1	165	___1	AT3G17930.1	>AT3G17930.1 | Symbols: | unknown protein;FUNCTIONS IN: molecular_function unknown;INVOLVED IN: biological_process unknown;LOCATED IN: chloroplast thylakoid membrane;EXPRESSED IN: 22 plant structures;EXPRESSED DURING: 13 growth stages;CONTAINS Inter	1.38557e-97	219.5	185.63	101.38	1	6.84672e-54	179.57	1.38557e-97	219.5	3.84401e-95	205.32	1	1	1	3	+	0.11905	1	DYESQVMQK(1)R	DYESQVMQK(101.38)R	TYAQQLRDYESQVMQKRLESLSEAELEALMA	9	5.87204	5.3341	8.46937	5.86906	5.33242	-8.49658	6.55851	9.12564	2.94159	1.30805	+	1165700000	440600000	725080000	4081500	243890000	11389000	480200000	425130000	993830	By MS/MS	By MS/MS	By MS/MS
AT3G19310.1	324	___1	AT3G19310.1	>AT3G19310.1 | Symbols: | PLC-like phosphodiesterases superfamily protein | chr3:6694260-6696193 FORWARD LENGTH=413	0.0106798	37.236	14.909	28.361	1	0.0106798	37.236	0.0123356	34.768	0.0388607	28.361	1	1	1	3	+	-0.1698	1	RWPNFIAVDFYK(1)R	RWPNFIAVDFYK(28.36)R	ASGKRWPNFIAVDFYKRSDGGGAPKAVDVAN	12	-0.0726951	0.0292761	0.278251	-0.0117334	0.00230651	-0.312438	0.0782774	0.621479	0.243732	0.0399402		620020000	320540000	299480000	125250000	122720000	130590000	126310000	64697000	50444000	By MS/MS	By MS/MS	By MS/MS
AT3G19895.1	485	___1	AT3G19895.1	>AT3G19895.1 | Symbols: | RING/U-box superfamily protein | chr3:6917530-6921211 REVERSE LENGTH=554	0.00287745	40.941	30.327	40.941	1	0.00287745	40.941	NaN	NaN	NaN	NaN	1	0	0	3		0.47537	1	VVHYPFAVNEK(1)VLIK	VVHYPFAVNEK(40.94)VLIK(-40.94)	DGMHRVVHYPFAVNEKVLIKGNRRTPEKFVG	11	-0.137949	0.0578315	0.481082	-0.182475	0.0588013	-0.442242	0.133655	0.798293	0.325329	0.0400347		3136400	1809900	1326500	686070	469910	725870	635620	397920	221010	By MS/MS	By matching	By matching
AT3G20050.1	403	___1	AT3G20050.1	>AT3G20050.1 | Symbols: ATTCP-1, TCP-1 | T-complex protein 1 alpha subunit | chr3:6998544-7002266 REVERSE LENGTH=545	2.33246e-05	89.171	67.178	88.134	1	6.60635e-05	82.417	2.33246e-05	89.171	2.98892e-05	88.134	1	1	1	3	+	0.047977	1	ALHDALCIVK(1)R	ALHDALCIVK(88.13)R	LDEMERALHDALCIVKRTLESNTVVAGGGAV	10	0.213129	0.0485151	0.0611948	0.218719	0.0226164	-0.0792494	0.107613	1.00336	0.42398	0.0423738		16494000	7554300	8939800	2049700	2449200	2569100	3404700	2935600	3085900	By MS/MS	By MS/MS	By MS/MS
AT4G14342.1;AT3G23325.1	19;19	___1	AT4G14342.1	>AT4G14342.1 | Symbols: | Splicing factor 3B subunit 5/RDS3 complex subunit 10 | chr4:8253789-8255405 REVERSE LENGTH=87;>AT3G23325.1 | Symbols: | Splicing factor 3B subunit 5/RDS3 complex subunit 10 | chr3:8345808-8346856 FORWARD LENGTH=87	4.96631e-11	74.876	66.368	70.345	1	4.96631e-11	74.876	8.59286e-11	70.345	NaN	NaN	1	1	0	4		0.73368	1	FNINSQLEHLQAK(1)YVGTGHADLSR	FNINSQLEHLQAK(70.34)YVGTGHADLSR	SDRFNINSQLEHLQAKYVGTGHADLSRFEWA	13	-0.261621	-0.452945	0.42138	-0.219572	-0.464405	-0.513111	-0.0977288	-0.445792	0.167121	0.0324557		37240000	19395000	17845000	10114000	9707000	7074900	5983400	2205900	2155000	By MS/MS	By MS/MS	By matching
AT3G24870.2;AT3G24870.1;AT3G24880.1	281;286;286	___1	AT3G24870.2	>AT3G24870.2 | Symbols: | Helicase/SANT-associated, DNA binding protein | chr3:9075237-9084278 REVERSE LENGTH=1899;>AT3G24870.1 | Symbols: | Helicase/SANT-associated, DNA binding protein | chr3:9075237-9084278 REVERSE LENGTH=1907;>AT3G24880.1 | Symbols:	0.000857158	61.11	44.337	43.761	1	NaN	NaN	0.000857158	61.11	0.00606763	43.761	0	1	1	2		2.2512	1	ESTAGSK(1)TSLLK	ESTAGSK(43.76)TSLLK(-43.76)	KVDGEPVVRESTAGSKTSLLKDEADISYSKS	7	0.0270125	0.131721	0.745309	0.0483758	0.0396999	-0.793157	0.301348	1.56402	0.702152	0.103613		37158000	19655000	17503000	544700	619240	11566000	12781000	7544200	4103000	By matching	By MS/MS	By MS/MS
AT3G25520.1;AT3G25520.2;AT5G39740.2;AT5G39740.1	187;76;187;187	___1	AT3G25520.1;AT5G39740.2	>AT3G25520.1 | Symbols: ATL5, PGY3, OLI5, RPL5A | ribosomal protein L5 | chr3:9269573-9271327 REVERSE LENGTH=301;>AT3G25520.2 | Symbols: ATL5 | ribosomal protein L5 | chr3:9269573-9270434 REVERSE LENGTH=190;>AT5G39740.2 | Symbols: RPL5B | ribosomal protein	0.00526575	46.88	32.645	46.88	1	NaN	NaN	0.00526575	46.88	NaN	NaN	0	1	NaN	3	+	0.97165	1	ENK(1)QLDAEIHR	ENK(46.88)QLDAEIHR	IPHSDKRFAGFHKENKQLDAEIHRNYIYGGH	3	0.108223	-0.186869	NaN	0.144308	-0.256649	NaN	-0.039323	-0.232512	0.0795461	0.012904		3253800	1815600	1438100	687050	626490	1128600	811650	0	0	By matching	By MS/MS	By matching
AT3G25520.1;AT5G39740.2;AT5G39740.1	58;58;58	___1	AT3G25520.1;AT5G39740.2	>AT3G25520.1 | Symbols: ATL5, PGY3, OLI5, RPL5A | ribosomal protein L5 | chr3:9269573-9271327 REVERSE LENGTH=301;>AT5G39740.2 | Symbols: RPL5B | ribosomal protein L5 B | chr5:15903484-15905185 FORWARD LENGTH=301;>AT5G39740.1 | Symbols: OLI7, RPL5B | riboso	9.54027e-28	115.96	103.33	77.576	1	9.54027e-28	115.96	4.80638e-09	77.576	NaN	NaN	1	1	0	3		-1.4511	1	FTNK(1)DIVAQIVSASIAGDIVK	FTNK(77.58)DIVAQIVSASIAGDIVK(-77.58)	KYNTPKYRFVVRFTNKDIVAQIVSASIAGDI	4	0.226509	0.190046	-0.245131	0.246591	0.18409	0.301002	0.0571413	0.381795	0.14055	0.0320873		200680000	92957000	107730000	29488000	34728000	33289000	30304000	30180000	42695000	By MS/MS	By MS/MS	By matching
AT3G25520.1;AT5G39740.2;AT5G39740.1	14;14;14	___1	AT3G25520.1;AT5G39740.2	>AT3G25520.1 | Symbols: ATL5, PGY3, OLI5, RPL5A | ribosomal protein L5 | chr3:9269573-9271327 REVERSE LENGTH=301;>AT5G39740.2 | Symbols: RPL5B | ribosomal protein L5 B | chr5:15903484-15905185 FORWARD LENGTH=301;>AT5G39740.1 | Symbols: OLI7, RPL5B | riboso	3.39406e-11	136.8	89.222	127.46	1	3.78577e-06	118.32	3.39406e-11	136.8	9.78731e-08	127.46	1	1	1	2	+	-0.43765	1	SNAYFK(1)R	SNAYFK(127.46)R	__MVFVKSSKSNAYFKRYQVKFRRRRDGKTD;__MVFVKSTKSNAYFKRYQVKFRRRRDGKTD	6	0.0354831	-0.129576	-0.0807941	0.0630888	-0.163979	0.0391384	-0.0582957	-0.548715	0.211394	0.0379549		144780000	74815000	69966000	18477000	18696000	35197000	30837000	21141000	20433000	By MS/MS	By MS/MS	By MS/MS
AT3G25860.1	82	___1	AT3G25860.1	>AT3G25860.1 | Symbols: LTA2, PLE2 | 2-oxoacid dehydrogenases acyltransferase family protein | chr3:9460632-9462585 FORWARD LENGTH=480	1.39893e-07	118.71	31.072	118.71	1	0.0345715	44.349	0.0121391	66.692	1.39893e-07	118.71	1	1	1	2	+	0.61898	1	TEGEK(1)LAK	TEGEK(118.71)LAK(-118.71)	MTEGKIVSWIKTEGEKLAKGESVVVVESDKA	5	0.708408	0.678523	0.862313	0.687867	0.682214	-0.947473	0.749748	6.91844	2.51727	1.14122		65514000	29141000	36373000	5423900	10247000	8355000	17789000	15362000	8337300	By MS/MS	By MS/MS	By MS/MS
AT3G25860.1	301	___1	AT3G25860.1	>AT3G25860.1 | Symbols: LTA2, PLE2 | 2-oxoacid dehydrogenases acyltransferase family protein | chr3:9460632-9462585 FORWARD LENGTH=480	5.52913e-170	235.98	226.24	220.63	0.983227	1.28804e-85	220.63	5.52913e-170	235.98	5.35078e-132	210.43	0.983227	0.974822	0.977375	3		1.5886	1	VGYPVNTDALDALYEK(0.983)VK(0.017)PK	VGYPVNTDALDALYEK(17.68)VK(-17.68)PK(-220.63)	VGYPVNTDALDALYEKVKPKGVTMTALLAKA	16	NaN	0.0762854	0.351774	NaN	0.0783365	-0.322848	0.21403	1.28909	0.527652	0.0599389		514750000	272860000	241890000	0	0	106020000	121430000	166840000	120460000	By MS/MS	By MS/MS	By MS/MS
AT3G26060.1;AT3G26060.2	211;212	___1	AT3G26060.1	>AT3G26060.1 | Symbols: ATPRX Q | Thioredoxin superfamily protein | chr3:9524807-9526123 FORWARD LENGTH=216;>AT3G26060.2 | Symbols: ATPRX Q | Thioredoxin superfamily protein | chr3:9524807-9526123 FORWARD LENGTH=217	0.0036234	59.908	50.586	59.908	1	0.0201873	43.308	0.0201873	43.308	0.0036234	59.908	1	1	1	3	+	0.58441	1	HIDETLK(1)FLK	HIDETLK(59.91)FLK(-59.91)	YNNQFQPEKHIDETLKFLKAA__________	7	1.99085	2.08644	NaN	2.02574	2.07926	NaN	2.03864	13.9409	2.86644	1.30805	+	4835200	168200	4667000	81064	1695000	87136	2291900	0	680120	By MS/MS	By MS/MS	By MS/MS
AT3G26060.1;AT3G26060.2	204;205	___1	AT3G26060.1	>AT3G26060.1 | Symbols: ATPRX Q | Thioredoxin superfamily protein | chr3:9524807-9526123 FORWARD LENGTH=216;>AT3G26060.2 | Symbols: ATPRX Q | Thioredoxin superfamily protein | chr3:9524807-9526123 FORWARD LENGTH=217	1.75872e-38	116.45	104.22	35.091	1	0.000118139	53.998	1.75872e-38	116.45	0.0065735	35.091	1	1	1	3		2.5127	1	NGVVQLIYNNQFQPEK(1)HIDETLK	NGVVQLIYNNQFQPEK(35.09)HIDETLK(-35.09)	NGVVQLIYNNQFQPEKHIDETLKFLKAA___	16	-0.0551266	-0.210797	0.359731	-0.0568213	-0.219371	-0.429479	0.0312692	0.195189	0.0677852	0.012904		101890000	54288000	47605000	23686000	23946000	19815000	16068000	10786000	7590600	By MS/MS	By MS/MS	By MS/MS
AT3G26070.1	225	___1	AT3G26070.1	>AT3G26070.1 | Symbols: | Plastid-lipid associated protein PAP / fibrillin family protein | chr3:9526904-9528199 FORWARD LENGTH=242	2.7086e-08	108.7	50.912	39.625	1	0.00974775	47.894	5.71062e-05	87.184	2.7086e-08	108.7	1	1	1	2	+	0.7835	1	GDK(1)GNLFILK	GDK(39.62)GNLFILK(-39.62)	EITYVDEELRLSRGDKGNLFILKMFDPTYRI	3	-0.261414	-0.111477	0.486954	-0.256804	-0.117647	-0.46947	0.0380211	0.194426	0.0675028	0.012904		291160000	162830000	128330000	48946000	38808000	46713000	41587000	67169000	47937000	By MS/MS	By MS/MS	By MS/MS
AT3G26070.1;AT3G26080.1	113;104	___1	AT3G26070.1	>AT3G26070.1 | Symbols: | Plastid-lipid associated protein PAP / fibrillin family protein | chr3:9526904-9528199 FORWARD LENGTH=242;>AT3G26080.1 | Symbols: | plastid-lipid associated protein PAP / fibrillin family protein | chr3:9528998-9530404 FORWARD L	0.00376979	49.298	37.59	49.298	0.999826	0.0271666	31.071	0.00376979	49.298	NaN	NaN	0.992118	0.999826	NaN	3	+	-1.8114	1	KVEAVNPTK(1)EPLK	K(-37.59)VEAVNPTK(37.59)EPLK(-49.3)	RIDQLARKVEAVNPTKEPLKSDLVNGKWELI	9	-0.0827592	0.0361869	NaN	-0.0305603	-0.0241498	NaN	-0.0232862	-0.157539	0.0526385	0.0117357		5262300	2707200	2555000	970570	1024800	1736700	1530300	0	0	By MS/MS	By MS/MS	By matching
AT3G26560.1	496	___1	AT3G26560.1	>AT3G26560.1 | Symbols: | ATP-dependent RNA helicase, putative | chr3:9750122-9753719 REVERSE LENGTH=1168	1.47526e-05	82.069	57.814	37.613	1	0.020374	31.881	1.47526e-05	82.069	0.0100059	37.613	1	1	1	2	+	0.19116	1	DAFGK(1)TPTFGQR	DAFGK(37.61)TPTFGQR	LSAYDMPEWKKDAFGKTPTFGQRSKLSIQEQ	5	-0.203535	0.111031	0.737591	-0.198974	0.0316775	-0.754602	0.215029	0.948872	0.397446	0.0412901		15953000	8402300	7550900	1630200	1443800	5005700	5120100	1766500	987040	By MS/MS	By MS/MS	By MS/MS
AT3G26650.1	328	___1	AT3G26650.1	>AT3G26650.1 | Symbols: GAPA, GAPA-1 | glyceraldehyde 3-phosphate dehydrogenase A subunit | chr3:9795226-9796848 FORWARD LENGTH=396	1.88457e-26	153.24	16.11	44.318	1	1.88457e-26	153.24	0.00183923	95.502	0.0346753	44.318	1	1	1	2	+	0.31402	1	DSAEK(1)ELK	DSAEK(44.32)ELK(-44.32)	TFAEEVNAAFRDSAEKELKGILDVCDEPLVS	5	-0.445146	-0.00317744	0.153238	-0.435339	-0.000663834	-0.217071	-0.0983618	-0.594807	0.231785	0.0396384		227740000	122150000	105590000	31641000	26188000	53521000	49837000	36989000	29564000	By MS/MS	By MS/MS	By MS/MS
AT3G26650.1	170	___1	AT3G26650.1	>AT3G26650.1 | Symbols: GAPA, GAPA-1 | glyceraldehyde 3-phosphate dehydrogenase A subunit | chr3:9795226-9796848 FORWARD LENGTH=396	2.54183e-16	118.51	87.086	63.966	1	5.08873e-13	112.42	2.54183e-16	118.51	0.000502941	63.966	1	1	1	3	+	-0.56103	1	EGAGK(1)HIEAGAK	EGAGK(63.97)HIEAGAK(-63.97)	VIEGTGVFVDREGAGKHIEAGAKKVIITAPG	5	-0.134635	-0.0997727	0.203004	-0.157271	-0.118586	-0.235365	-0.0104682	-0.0822336	0.0274661	0.00277506		756910000	384660000	372250000	153490000	159660000	146690000	141110000	84470000	71485000	By MS/MS	By MS/MS	By MS/MS
AT3G27850.1;AT3G27830.1	151;155	___1	AT3G27850.1	>AT3G27850.1 | Symbols: RPL12-C | ribosomal protein L12-C | chr3:10324905-10325468 FORWARD LENGTH=187;>AT3G27830.1 | Symbols: RPL12-A, RPL12 | ribosomal protein L12-A | chr3:10318576-10319151 FORWARD LENGTH=191	1.0406e-54	182.1	136.27	34.96	1	1.0406e-54	182.1	5.24899e-12	116.98	3.6803e-09	111.31	1	1	1	2	+	0.40584	1	EAK(1)ELIEGLPK	EAK(34.96)ELIEGLPK(-34.96)	IKAVRALTSLALKEAKELIEGLPKKFKEGIT	3	0.296076	-0.162476	0.229467	0.301002	-0.168009	-0.257925	0.121022	0.834074	0.342279	0.0412901		3414900000	1713900000	1701000000	752430000	895170000	507060000	440060000	454370000	365770000	By MS/MS	By MS/MS	By MS/MS
AT3G27850.1;AT3G27830.1	167;171	___1	AT3G27850.1	>AT3G27850.1 | Symbols: RPL12-C | ribosomal protein L12-C | chr3:10324905-10325468 FORWARD LENGTH=187;>AT3G27830.1 | Symbols: RPL12-A, RPL12 | ribosomal protein L12-A | chr3:10318576-10319151 FORWARD LENGTH=191	1.31867e-05	83.204	59.735	59.227	1	0.00265553	52.576	1.31867e-05	83.204	0.00100796	59.227	1	1	1	2	+	0.51255	1	EGITK(1)DEAEEAK	EGITK(59.23)DEAEEAK(-59.23)	ELIEGLPKKFKEGITKDEAEEAKKTLEEAGA	5	0.880646	0.778209	0.73159	0.867501	0.736648	-0.799044	0.796815	7.58392	2.65679	1.18382		25937000	12094000	13843000	2499500	4408000	3566100	5558900	6028100	3876100	By MS/MS	By MS/MS	By MS/MS
AT3G28940.1	134	___1	AT3G28940.1	>AT3G28940.1 | Symbols: | AIG2-like (avirulence induced gene) family protein | chr3:10968324-10969311 REVERSE LENGTH=169	0.00447238	37.613	29.203	26.359	1	0.00447238	37.613	0.0163045	31.881	0.00910668	31.881	1	1	1	3	+	-0.43128	1	LHMDK(1)FIEASTK	LHMDK(26.36)FIEASTK(-26.36)	YGEWDFEEWRRLHMDKFIEASTKFIEWKKNP	5	-0.350633	-0.291009	0.15494	-0.301888	-0.305717	-0.237575	-0.162234	-1.05277	0.4482	0.0492145		10037000	5609900	4426900	2363700	1873300	1899400	1451100	1346800	1102500	By MS/MS	By MS/MS	By MS/MS
AT3G44310.3;AT3G44310.1;AT3G44310.2	336;336;214	___1	AT3G44310.3	>AT3G44310.3 | Symbols: NIT1, ATNIT1, NITI | nitrilase 1 | chr3:15986901-15988841 FORWARD LENGTH=346;>AT3G44310.1 | Symbols: NIT1, ATNIT1, NITI | nitrilase 1 | chr3:15986901-15988841 FORWARD LENGTH=346;>AT3G44310.2 | Symbols: NIT1, ATNIT1, NITI | nitrilase	0.00174608	80.245	60.638	42.843	1	0.00211271	66.267	0.00712404	80.245	0.00174608	67.385	1	1	1	2		2.0013	1	SVTFVTK(1)VEK	SVTFVTK(42.84)VEK(-42.84)	LTVNEHPRKSVTFVTKVEKAEDDSNK_____	7	-0.106482	-0.135396	0.0863542	-0.0984437	-0.237217	-0.136236	-0.0518414	-0.461657	0.173825	0.0347386		38011000	19848000	18163000	11240000	10258000	5519000	4811100	3088800	3093900	By MS/MS	By MS/MS	By MS/MS
AT3G44830.1	469	___1	AT3G44830.1	>AT3G44830.1 | Symbols: | Lecithin:cholesterol acyltransferase family protein | chr3:16368890-16372356 FORWARD LENGTH=665	0.0308054	37.727	17.027	37.727	1	0.0500933	30.687	0.0394008	33.263	0.0308054	37.727	1	1	1	3	+	-0.2442	1	FIAPK(1)MMRR	FIAPK(37.73)MMRR	YTATTVLDLLRFIAPKMMRRAEAHFSHGIAD	5	-2.83033	-2.92117	1.89615	-2.76014	-2.94342	-1.9792	-1.28512	-1.0947	0.468849	0.050285		122170000	104940000	17232000	50163000	8647000	40191000	5104600	14588000	3480500	By MS/MS	By MS/MS	By MS/MS
AT3G44890.1	158	___1	AT3G44890.1	>AT3G44890.1 | Symbols: RPL9 | ribosomal protein L9 | chr3:16386505-16387963 FORWARD LENGTH=197	0.000651038	89.171	58.442	89.171	1	NaN	NaN	0.0403929	35.541	0.000651038	89.171	0	1	1	2	+	0.81217	1	SQLQK(1)DIDK	SQLQK(89.17)DIDK(-89.17)	VTAQDLVDIIKSQLQKDIDKRLVSLPEIRET	5	0.387252	0.033793	0.655103	0.400756	0.0360461	-0.728646	0.358716	2.16346	0.991129	0.226341		6580700	3273400	3307200	646840	923710	1142500	1408900	1484100	974670	By matching	By MS/MS	By MS/MS
AT3G45050.1;AT3G45050.4;AT3G45050.3;AT3G45050.2	106;106;106;106	___1	AT3G45050.1	>AT3G45050.1 | Symbols: | unknown protein;FUNCTIONS IN: molecular_function unknown;INVOLVED IN: biological_process unknown;LOCATED IN: chloroplast;EXPRESSED IN: 22 plant structures;EXPRESSED DURING: 13 growth stages;Has 26 Blast hits to 26 proteins	0.0229383	78.516	34.708	78.516	1	0.0229383	78.516	NaN	NaN	NaN	NaN	1	0	NaN	2	+	0.39625	1	GEGFVLK(1)K	GEGFVLK(78.52)K(-78.52)	GSGICPECKGEGFVLKKLSDANAEKARLAAK	7	2.4777	1.43957	NaN	2.51992	1.42836	NaN	1.95864	5.64605	1.83797	0.730763		3381700	633050	2748700	342750	1753600	290310	995060	0	0	By MS/MS	By matching	By matching
AT3G45140.1	236	___1	AT3G45140.1	>AT3G45140.1 | Symbols: LOX2, ATLOX2 | lipoxygenase 2 | chr3:16525437-16529233 FORWARD LENGTH=896	1.04217e-06	90.707	72.692	66.246	1	1.04217e-06	90.707	9.61293e-05	69.258	0.000178642	66.246	1	1	1	3	+	0.039681	1	NREEVGEFTK(1)FER	NREEVGEFTK(66.25)FER	ETLQGKNREEVGEFTKFERIYDYDVYNDVGD	10	0.0795658	-0.342836	1.51437	0.121281	-0.388337	-1.56529	0.417032	0.980862	0.413001	0.0412901		31365000	18028000	13337000	6778700	6766800	7032700	5424500	4217000	1145300	By MS/MS	By MS/MS	By MS/MS
AT3G45140.1	651	___1	AT3G45140.1	>AT3G45140.1 | Symbols: LOX2, ATLOX2 | lipoxygenase 2 | chr3:16525437-16529233 FORWARD LENGTH=896	3.5464e-111	213.18	165.47	192.18	1	7.94942e-81	190.03	3.5464e-111	213.18	5.70764e-81	192.18	1	1	1	3	+	0.46964	1	GLAEEDK(1)TAEHGVR	GLAEEDK(192.18)TAEHGVR	GLPADLIKRGLAEEDKTAEHGVRLTIPDYPF	7	-0.0147473	-0.0987681	0.742893	0.0447438	-0.155936	-0.819088	0.209792	0.950482	0.398227	0.0412901		46491000	25443000	21049000	8965700	8671100	12074000	9140200	4402400	3237400	By MS/MS	By MS/MS	By MS/MS
AT3G45980.1;AT3G46030.1;AT5G59910.1	28;23;28	___1	AT3G45980.1;AT3G46030.1;AT5G59910.1	>AT3G45980.1 | Symbols: H2B, HTB9 | Histone superfamily protein | chr3:16897492-16897944 REVERSE LENGTH=150;>AT3G46030.1 | Symbols: HTB11 | Histone superfamily protein | chr3:16913614-16914051 REVERSE LENGTH=145;>AT5G59910.1 | Symbols: HTB4 | Histone super	4.62315e-29	158.05	71.149	39.006	1	3.21611e-20	145.91	4.62315e-29	158.05	1.21728e-13	134.13	1	1	1	2	+	1.4511	1;2;3	AEK(1)APAEK(1)K(1)PK	AEK(39.01)APAEK(39.01)K(39.01)PK(-39.01)	KPAAEKPVEEKSKAEKAPAEKKPKAGKKLPK;KPAEKKPVEEKSKAEKAPAEKKPKAGKKLPK;KPASEKPVEEKSKAEKAPAEKKPKAGKKLPK	3	NaN	-0.261085	0.0857876	NaN	-0.260186	-0.152773	-0.0876488	-0.492433	0.180691	0.0356869		9222100000	5514900000	3707100000	2323200000	1531700000	2125400000	1665400000	1066300000	510010000	By MS/MS	By MS/MS	By MS/MS
AT3G46780.1	417	___1	AT3G46780.1	>AT3G46780.1 | Symbols: PTAC16 | plastid transcriptionally active 16 | chr3:17228766-17231021 FORWARD LENGTH=510	2.83846e-27	124.62	105.8	68.283	1	0.000218257	58.079	2.83846e-27	124.62	1.59603e-07	68.283	1	1	1	3	+	1.8306	1	ADAVGVTVDGLFNK(1)AK	ADAVGVTVDGLFNK(68.28)AK(-68.28)	QKADAVGVTVDGLFNKAKDISSGLSWNKLGS	14	2.27375	1.12823	NaN	2.26565	1.05554	NaN	1.70099	4.51301	1.59542	0.584378		10759000	4779600	5979200	654960	2963500	1400500	3015700	2724100	0	By MS/MS	By MS/MS	By MS/MS
AT3G46780.1	389	___1	AT3G46780.1	>AT3G46780.1 | Symbols: PTAC16 | plastid transcriptionally active 16 | chr3:17228766-17231021 FORWARD LENGTH=510	4.02372e-05	60.334	51.769	60.334	1	NaN	NaN	0.000236951	54.103	4.02372e-05	60.334	0	1	1	3		0.42272	1	LSEK(1)EAEAASLAEDAQQK	LSEK(60.33)EAEAASLAEDAQQK(-60.33)	EAAKEFEKQMQKLSEKEAEAASLAEDAQQKA	4	1.267	0.927972	1.73725	1.25689	0.897628	-1.74787	1.31074	6.57389	2.44031	1.09997		23209000	9968800	13241000	1921900	5350200	3893200	6644100	4153700	1246200	By matching	By MS/MS	By MS/MS
AT3G47070.1	61	___1	AT3G47070.1	>AT3G47070.1 | Symbols: | LOCATED IN: thylakoid, chloroplast thylakoid membrane, chloroplast, chloroplast envelope;EXPRESSED IN: 22 plant structures;EXPRESSED DURING: 13 growth stages;CONTAINS InterPro DOMAIN/s: Thylakoid soluble phosphoprotein TSP9 (I	6.70371e-06	80.96	71.955	80.96	0.834694	0.00353362	50.088	6.70371e-06	80.96	NaN	NaN	0.811037	0.834694	NaN	3	+	0.85096	1	K(0.165)VDEK(0.835)EGTTTGGR	K(-7.03)VDEK(7.03)EGTTTGGR	DQFYETNPLLKKVDEKEGTTTGGRGTVRGGK	5	-1.30048	-1.88683	NaN	-1.22142	-1.90093	NaN	-1.59366	-6.96346	2.07129	0.891527		17883000	13242000	4641200	6320500	2638000	6921200	2003300	0	0	By MS/MS	By MS/MS	By matching
AT3G47070.1	56	___1	AT3G47070.1	>AT3G47070.1 | Symbols: | LOCATED IN: thylakoid, chloroplast thylakoid membrane, chloroplast, chloroplast envelope;EXPRESSED IN: 22 plant structures;EXPRESSED DURING: 13 growth stages;CONTAINS InterPro DOMAIN/s: Thylakoid soluble phosphoprotein TSP9 (I	3.04717e-07	92.151	82.351	28.283	1	0.00371982	49.298	3.04717e-07	92.151	0.016564	48.527	1	1	1	3		-0.78517	1	QDQFYETNPLLK(1)K	QDQFYETNPLLK(28.28)K(-28.28)	FMTKQDQFYETNPLLKKVDEKEGTTTGGRGT	12	-0.675627	-1.60345	0.800324	-0.669969	-1.67664	-0.864859	-0.492916	-0.940285	0.393282	0.0412901		32331000	22953000	9377900	7965900	2583100	11364000	5264900	3623300	1529800	By MS/MS	By MS/MS	By MS/MS
AT3G47470.1	174	___1	AT3G47470.1	>AT3G47470.1 | Symbols: LHCA4, CAB4 | light-harvesting chlorophyll-protein complex I subunit A4 | chr3:17493622-17494773 REVERSE LENGTH=251	0.00156507	42.716	40.855	42.716	1	NaN	NaN	0.00417467	34.174	0.00156507	42.716	0	1	1	3		-0.055568	1	NPGSVNQDPIFK(1)QYSLPK	NPGSVNQDPIFK(42.72)QYSLPK(-42.72)	QDIKNPGSVNQDPIFKQYSLPKGEVGYPGGI	12	0.486148	0.329066	0.862339	0.482435	0.298776	-0.894966	0.559184	3.6459	1.6022	0.585168		24081000	11887000	12195000	2563900	3569800	4851900	6096300	4470800	2528500	By matching	By MS/MS	By MS/MS
AT3G48730.1	50	___1	AT3G48730.1	>AT3G48730.1 | Symbols: GSA2 | glutamate-1-semialdehyde 2,1-aminomutase 2 | chr3:18049697-18051550 FORWARD LENGTH=472	9.21909e-09	90.759	79.05	32.702	1	9.21909e-09	90.759	0.0036056	38.995	0.00327216	40.278	1	1	1	2		0.85465	1	FTLQK(1)SEEAFNAAK	FTLQK(32.7)SEEAFNAAK(-32.7)	MSVSVEEKTKKFTLQKSEEAFNAAKNLMPGG	5	0.513693	0.589476	0.257476	0.510253	0.512379	-0.29736	0.453548	3.64939	1.60346	0.585168		21623000	10003000	11620000	2635100	4281800	2893200	4140600	4475000	3197800	By MS/MS	By MS/MS	By MS/MS
AT3G48730.1	373	___1	AT3G48730.1	>AT3G48730.1 | Symbols: GSA2 | glutamate-1-semialdehyde 2,1-aminomutase 2 | chr3:18049697-18051550 FORWARD LENGTH=472	6.01986e-06	69.331	64.119	69.331	1	0.000226068	61.265	6.01986e-06	69.331	NaN	NaN	1	1	NaN	3		-0.72292	1	LSQPGTYEYLDK(1)ITK	LSQPGTYEYLDK(69.33)ITK(-69.33)	TLKRLSQPGTYEYLDKITKELTNGILEAGKK	12	0.202386	0.0298416	NaN	0.194339	-0.0370438	NaN	0.116114	0.760762	0.294391	0.0399402		10462000	5916500	4545600	2077500	1886100	3839000	2659600	0	0	By MS/MS	By MS/MS	By matching
AT3G48930.1;AT4G30800.1;AT5G23740.1	44;44;44	___1	AT3G48930.1;AT5G23740.1	>AT3G48930.1 | Symbols: EMB1080 | Nucleic acid-binding, OB-fold-like protein | chr3:18141017-18142189 REVERSE LENGTH=160;>AT4G30800.1 | Symbols: | Nucleic acid-binding, OB-fold-like protein | chr4:15001216-15002392 FORWARD LENGTH=159;>AT5G23740.1 | Symbol	0.000650096	74.611	53.239	43.68	1	0.00476642	58.172	0.000836929	72.34	0.000650096	74.611	1	1	1	2		1.2187	1	NIGLGFK(1)TPR	NIGLGFK(43.68)TPR	GKGGNRFWKNIGLGFKTPREAIDGAYIDSKC;GKGGNRFWKNIGLGFKTPREAIDGAYVDKKC	7	0.307545	-0.164092	-0.338453	0.31823	-0.170703	0.319387	-0.0649999	-0.37454	0.137587	0.0320873		42958000	21054000	21904000	4285200	5156800	5982800	5737600	10786000	11009000	By MS/MS	By MS/MS	By MS/MS
AT3G48990.1	513	___1	AT3G48990.1	>AT3G48990.1 | Symbols: | AMP-dependent synthetase and ligase family protein | chr3:18159031-18161294 REVERSE LENGTH=514	0.00185296	76.228	61.084	66.056	1	0.00476283	68.657	0.00185296	76.228	0.00781895	66.056	1	1	1	2	+	0.77005	1	IVAQHFLEK(1)P	IVAQHFLEK(66.06)P	SGKIQRRIVAQHFLEKP______________	9	0.176451	-0.0897278	0.152997	0.181293	-0.133337	-0.237626	0.0799066	0.677636	0.269217	0.0399402		13386000	6998400	6387900	1775200	1897800	1991000	1900000	3232200	2590000	By MS/MS	By MS/MS	By MS/MS
AT3G49010.4;AT3G49010.3;AT3G49010.2;AT3G49010.1;AT3G49010.5	164;166;166;166;113	___1	AT3G49010.4	>AT3G49010.4 | Symbols: ATBBC1, BBC1, RSU2 | breast basic conserved 1 | chr3:18166971-18168047 REVERSE LENGTH=204;>AT3G49010.3 | Symbols: ATBBC1, BBC1, RSU2 | breast basic conserved 1 | chr3:18166971-18168047 REVERSE LENGTH=206;>AT3G49010.2 | Symbols: ATBB	0.000543029	51.03	45.489	51.03	0.999877	0.0422582	20.838	0.0430188	16.182	0.000543029	51.03	0.986895	0.962657	0.999877	3		1.2177	1	EKPTMELVK(1)LTSEMK	EK(-39.11)PTMELVK(39.11)LTSEMK(-51.03)	DYLPIVREKPTMELVKLTSEMKSFKAFDKIR	9	0.0713507	0.0097772	0.390794	0.0388575	-0.0294113	-0.461382	0.157307	1.18812	0.5151	0.059767		5787100	2177300	3609800	476480	1523400	1041600	870140	659290	1216300	By MS/MS	By MS/MS	By MS/MS
AT3G50790.1	251	___1	AT3G50790.1	>AT3G50790.1 | Symbols: | esterase/lipase/thioesterase family protein | chr3:18880074-18881940 REVERSE LENGTH=408	0.00408865	47.712	34.294	34.96	1	0.00408865	47.712	0.0117055	34.96	NaN	NaN	1	1	NaN	2	+	0.39799	1	GFNNVYDK(1)ALSK	GFNNVYDK(34.96)ALSK(-34.96)	IADEDFHKGFNNVYDKALSKSLRRIFSKHSL	8	-0.352824	0.00432164	NaN	-0.312133	-0.0390436	NaN	-0.174251	-0.9688	0.385919	0.0412901		2454500	1148700	1305700	567900	702000	580820	603750	0	0	By MS/MS	By MS/MS	By matching
AT3G50820.1	271	___1	AT3G50820.1	>AT3G50820.1 | Symbols: PSBO2, PSBO-2, OEC33 | photosystem II subunit O-2 | chr3:18891008-18892311 REVERSE LENGTH=331	0.00415689	40.475	34.934	40.475	1	NaN	NaN	0.00692205	39.73	0.00415689	40.475	0	1	1	3	+	0.4526	1	GDEEELSK(1)ENVK	GDEEELSK(40.48)ENVK(-40.48)	VALPAGGRGDEEELSKENVKNTAASVGEITL	8	-0.379751	-0.339491	NaN	-0.353303	-0.407957	NaN	-0.359621	-2.50024	1.01289	0.235786		1845000	951850	893120	285660	413200	666190	479920	0	0	By matching	By MS/MS	By MS/MS
AT3G50820.1;AT5G66570.1	244;245	___1	AT3G50820.1;AT5G66570.1	>AT3G50820.1 | Symbols: PSBO2, PSBO-2, OEC33 | photosystem II subunit O-2 | chr3:18891008-18892311 REVERSE LENGTH=331;>AT5G66570.1 | Symbols: PSBO-1, OEE1, OEE33, OE33, PSBO1, MSP-1 | PS II oxygen-evolving complex 1 | chr5:26568744-26570124 FORWARD LENGTH=	0.000234773	79.659	54.806	79.659	1	0.000343155	78.342	0.0102633	46.844	0.000234773	79.659	1	1	1	2		-2.0522	1	GSSFLDPK(1)GR	GSSFLDPK(79.66)GR	KFLVPSYRGSSFLDPKGRGGSTGYDNAVALP	8	-0.46343	-0.522261	0.464206	-0.428935	-0.605859	-0.51868	-0.173828	-0.680947	0.270733	0.0399402		36708000	21411000	15297000	7116200	5069500	8053700	5601100	6241400	4626400	By MS/MS	By MS/MS	By MS/MS
AT3G51820.1	361	___1	AT3G51820.1	>AT3G51820.1 | Symbols: ATG4, G4, CHLG | UbiA prenyltransferase family protein | chr3:19216301-19218934 REVERSE LENGTH=387	0.00669088	77.662	52.887	77.662	1	0.00693526	76.943	0.0111583	67.704	0.00669088	77.662	1	1	1	2	+	0.087234	1	DPVK(1)YDVK	DPVK(77.66)YDVK(-77.66)	PQIVFQFKYFLKDPVKYDVKYQASAQPFLVL	4	0.921208	1.06902	1.14356	0.925923	1.04691	-1.19459	1.0446	9.41911	2.99071	1.30805	+	494690000	220010000	274680000	44776000	87384000	64851000	136150000	110380000	51147000	By MS/MS	By MS/MS	By MS/MS
AT3G51880.4;AT3G51880.3;AT3G51880.1;AT3G51880.2	18;18;18;18	___1	AT3G51880.4	>AT3G51880.4 | Symbols: HMGB1 | high mobility group B1 | chr3:19247241-19248491 REVERSE LENGTH=161;>AT3G51880.3 | Symbols: HMGB1, NFD1 | high mobility group B1 | chr3:19247241-19248491 REVERSE LENGTH=178;>AT3G51880.1 | Symbols: HMGB1, NFD1 | high mobility	0.00020019	99.283	84.603	56.404	1	0.0019973	76.228	0.00020019	99.283	0.0108739	56.404	1	1	1	2	+	0.37267	1	EALK(1)PVDDR	EALK(56.4)PVDDR	TAKGKDKVKTTKEALKPVDDRKVGKRKAPAE	4	0.239031	0.0652966	0.689776	0.245739	-0.0166579	-0.771569	0.331368	1.9556	0.893098	0.17705		21341000	11089000	10252000	2120400	2581300	6502800	6210800	2466300	1459600	By MS/MS	By MS/MS	By MS/MS
AT3G52150.2;AT3G52150.1	111;111	___1	AT3G52150.2	>AT3G52150.2 | Symbols: | RNA-binding (RRM/RBD/RNP motifs) family protein | chr3:19342074-19343090 FORWARD LENGTH=253;>AT3G52150.1 | Symbols: | RNA-binding (RRM/RBD/RNP motifs) family protein | chr3:19342074-19343090 FORWARD LENGTH=253	0.000868349	65.179	56.479	42.843	1	0.000868349	65.179	0.00511258	42.843	0.00229451	63.091	1	1	1	3	+	0.1519	1	VQVMYDK(1)YSGR	VQVMYDK(42.84)YSGR	VEEHGAVEKVQVMYDKYSGRSRRFGFATMKS	7	2.92081	4.04937	5.00051	2.93554	3.97755	-5.06888	3.99023	8.80624	2.88643	1.30805	+	120190000	101500000	18695000	171410	8927000	601700	9442500	100730000	325770	By MS/MS	By MS/MS	By MS/MS
AT3G52180.1;AT3G52180.2	237;237	___1	AT3G52180.1	>AT3G52180.1 | Symbols: ATPTPKIS1, DSP4, SEX4, ATSEX4 | dual specificity protein phosphatase (DsPTP1) family protein | chr3:19349884-19353459 REVERSE LENGTH=379;>AT3G52180.2 | Symbols: ATPTPKIS1, DSP4, SEX4, ATSEX4 | dual specificity protein phosphatase (D	1.15933e-06	97.734	88.079	69.864	1	1.15933e-06	97.734	0.00335865	62.466	0.00104067	69.864	1	1	1	2	+	-0.12967	1	SCFPK(1)LDAIR	SCFPK(69.86)LDAIR	MEAHKLLMSKRSCFPKLDAIRNATIDILTGL	5	-0.107259	-0.0752008	0.0296322	-0.0785332	-0.086247	-0.0879481	-0.0509426	-0.487607	0.184888	0.0356869		29695000	14954000	14741000	5051500	5336400	4898400	4257300	5004000	5147000	By MS/MS	By MS/MS	By MS/MS
AT3G52300.1;AT3G52300.2	90;90	___1	AT3G52300.1	>AT3G52300.1 | Symbols: ATPQ | ATP synthase D chain, mitochondrial | chr3:19396689-19398119 FORWARD LENGTH=168;>AT3G52300.2 | Symbols: ATPQ | ATP synthase D chain, mitochondrial | chr3:19396689-19397866 FORWARD LENGTH=122	0.00463042	35.054	29.339	23.456	1	0.00463042	35.054	0.024278	23.456	NaN	NaN	1	1	0	3	+	-0.075764	1	EAYDSIEIPK(1)YVDK	EAYDSIEIPK(23.46)YVDK(-23.46)	IVDKYKEAYDSIEIPKYVDKVTPEYKPKFDA	10	-0.562048	-0.378945	1.14242	-0.510848	-0.417617	-1.17332	0.0671415	0.163924	0.0563315	0.0118481		5904800	3218600	2686100	1539800	1275600	1197500	1114600	481390	295920	By MS/MS	By MS/MS	By matching
AT3G52380.1	249	___1	AT3G52380.1	>AT3G52380.1 | Symbols: CP33, PDE322 | chloroplast RNA-binding protein 33 | chr3:19421619-19422855 FORWARD LENGTH=329	3.69007e-05	61.096	56.426	61.096	1	0.00287873	37.884	5.03568e-05	58.024	3.69007e-05	61.096	1	1	1	3		0.16134	1	DAFGDQPGVLGAK(1)VIYER	DAFGDQPGVLGAK(61.1)VIYER	GLKDAFGDQPGVLGAKVIYERNTGRSRGFGF	13	0.424815	-0.572351	0.869174	0.431463	-0.67013	-0.891241	0.240546	0.731302	0.293962	0.0399402		9413200	4992900	4420200	2008400	2431000	2000700	1503600	983790	485640	By MS/MS	By MS/MS	By MS/MS
AT3G52880.1;AT3G52880.2	276;308	___1	AT3G52880.1	>AT3G52880.1 | Symbols: ATMDAR1, MDAR1 | monodehydroascorbate reductase 1 | chr3:19601477-19604366 REVERSE LENGTH=434;>AT3G52880.2 | Symbols: ATMDAR1, MDAR1 | monodehydroascorbate reductase 1 | chr3:19601477-19604366 REVERSE LENGTH=466	0.00916356	43.68	28.536	42.843	1	NaN	NaN	0.00916356	43.68	0.00994441	42.843	0	1	1	2		0.58287	1	GQVEEDK(1)GGIK	GQVEEDK(42.84)GGIK(-42.84)	AKPLTSLFKGQVEEDKGGIKTDAFFKTSVPD	7	0.146655	-0.165693	0.231295	0.168257	-0.213052	-0.307966	0.0707522	0.529275	0.202894	0.0370466		9840800	4985800	4854900	1445200	1466800	1970200	1891600	1570400	1496600	By matching	By MS/MS	By MS/MS
AT3G52960.1	132	___1	AT3G52960.1	>AT3G52960.1 | Symbols: | Thioredoxin superfamily protein | chr3:19639699-19640403 FORWARD LENGTH=234	2.93228e-05	72.29	54.154	54.343	1	0.0010819	54.343	2.93228e-05	72.29	0.0010819	54.343	1	1	1	3	+	0.404	1	HVPGFVSK(1)AGELR	HVPGFVSK(54.34)AGELR	FTPTCSQKHVPGFVSKAGELRSKGIDVIACI	8	0.107018	-0.359897	0.426994	0.0805212	-0.377894	-0.444694	0.0580383	0.29691	0.106543	0.0221755		4784200	2707400	2076700	687940	578450	1223400	971390	796110	526900	By MS/MS	By MS/MS	By MS/MS
AT3G53900.1;AT3G53900.2	121;186	___1	AT3G53900.1	>AT3G53900.1 | Symbols: UPP, PYRR | uracil phosphoribosyltransferase | chr3:19956914-19958699 REVERSE LENGTH=231;>AT3G53900.2 | Symbols: UPP, PYRR | uracil phosphoribosyltransferase | chr3:19956914-19959006 REVERSE LENGTH=296	0.00186548	50.897	41.861	29.912	1	0.00186548	50.897	0.00406092	43.03	NaN	NaN	1	1	NaN	3		-0.71998	1	DEK(1)TLLPSVYLNK	DEK(29.91)TLLPSVYLNK(-29.91)	LPANKIYHLGVSRDEKTLLPSVYLNKLPDEF	3	2.19036	1.70602	NaN	2.20254	1.66011	NaN	1.94819	9.47664	2.42121	1.09215		5947900	1421600	4526300	941420	3060800	480170	1465600	0	0	By MS/MS	By MS/MS	By matching
AT3G54050.2;AT3G54050.1	307;307	___1	AT3G54050.2	>AT3G54050.2 | Symbols: HCEF1 | high cyclic electron flow 1 | chr3:20016951-20018527 FORWARD LENGTH=417;>AT3G54050.1 | Symbols: HCEF1 | high cyclic electron flow 1 | chr3:20016951-20018527 FORWARD LENGTH=417	0.00105652	42.633	38.771	17.241	1	NaN	NaN	0.00105652	42.633	0.0380351	17.241	0	1	1	3		0.20788	1	IYSFNEGNYQMWDDK(1)LK	IYSFNEGNYQMWDDK(17.24)LK(-17.24)	RIYSFNEGNYQMWDDKLKKYIDDLKDPGPTG	15	0.0255958	0.182565	0.0570464	0.040121	0.128425	-0.0845021	0.0884025	0.834056	0.34227	0.0412901		6851600	3229200	3622400	1296200	1599700	1317400	1288000	615670	734690	By matching	By MS/MS	By MS/MS
AT3G54050.2;AT3G54050.1	411;411	___1	AT3G54050.2	>AT3G54050.2 | Symbols: HCEF1 | high cyclic electron flow 1 | chr3:20016951-20018527 FORWARD LENGTH=417;>AT3G54050.1 | Symbols: HCEF1 | high cyclic electron flow 1 | chr3:20016951-20018527 FORWARD LENGTH=417	0.00370312	36.597	25.098	36.597	1	0.00370312	36.597	NaN	NaN	NaN	NaN	1	0	NaN	3		0.21571	1	VPLYIGSTEEVEK(1)LEK	VPLYIGSTEEVEK(36.6)LEK(-36.6)	HQRVPLYIGSTEEVEKLEKYLA_________	13	-0.0585031	0.276199	NaN	-0.0363335	0.23842	NaN	0.108848	0.619087	0.233484	0.0399402		3848400	1995900	1852500	960390	1051300	1035500	801230	0	0	By MS/MS	By matching	By matching
AT3G54470.1	102	___1	AT3G54470.1	>AT3G54470.1 | Symbols: | uridine 5'-monophosphate synthase / UMP synthase (PYRE-F) (UMPS) | chr3:20168285-20170245 REVERSE LENGTH=476	0.00412619	36.993	32.841	27.767	1	0.00412619	36.993	0.0207969	27.767	NaN	NaN	1	1	0	2	+	0.8942	1	DYGTSK(1)AIEGIFEK	DYGTSK(27.77)AIEGIFEK(-27.77)	PMLMRRKEIKDYGTSKAIEGIFEKDQTCLII	6	0.024036	0.353888	0.143755	0.0617071	0.267236	-0.172978	0.173893	1.4191	0.630131	0.0956138		7596100	3886300	3709900	2224000	2043600	943140	1063400	719110	602870	By MS/MS	By MS/MS	By matching
AT3G54560.1	13	___1	AT3G54560.1	>AT3G54560.1 | Symbols: HTA11 | histone H2A 11 | chr3:20196532-20197466 FORWARD LENGTH=136	1.0393e-90	181.51	147.76	42.843	1	1.0393e-90	181.51	4.27697e-54	155.2	4.42194e-77	174.59	1	1	1	2	+	0.42926	2;3	GLVAAK(1)TMAANK	GLVAAK(42.84)TMAANK(-42.84)	___MAGKGGKGLVAAKTMAANKDKDKDKKKP	6	0.0440444	0.143263	-0.0143553	0.0236102	0.0697021	-0.053913	0.0576506	0.546324	0.210345	0.0379549		1898200000	929380000	968840000	322490000	313420000	365100000	359130000	241790000	296290000	By MS/MS	By MS/MS	By MS/MS
AT3G54760.2;AT3G54760.1	479;510	___1	AT3G54760.2	>AT3G54760.2 | Symbols: | dentin sialophosphoprotein-related | chr3:20269659-20272037 REVERSE LENGTH=761;>AT3G54760.1 | Symbols: | dentin sialophosphoprotein-related | chr3:20269659-20272037 REVERSE LENGTH=792	2.20277e-06	75.018	59.503	75.018	1	0.00100796	59.227	0.00280423	46.249	2.20277e-06	75.018	1	1	1	3		1.2842	1	TVSFAK(1)VSFAERPSFK	TVSFAK(75.02)VSFAERPSFK(-75.02)	SEDSPGEGRKTVSFAKVSFAERPSFKIGACI	6	0.0265876	-0.0374584	-0.107152	0.0515809	-0.0572866	0.0698396	-0.039341	-0.378603	0.139245	0.0320873		36295000	19194000	17101000	8684500	7804500	7588400	6710700	2921600	2585800	By MS/MS	By MS/MS	By MS/MS
AT3G54890.4;AT3G54890.1	179;179	___1	AT3G54890.4	>AT3G54890.4 | Symbols: LHCA1 | photosystem I light harvesting complex gene 1 | chr3:20339881-20340922 REVERSE LENGTH=213;>AT3G54890.1 | Symbols: LHCA1 | photosystem I light harvesting complex gene 1 | chr3:20339706-20340922 REVERSE LENGTH=241	0.0019157	47.082	39.571	37.177	1	0.0019157	47.082	0.00356	38.878	0.0189592	32.091	1	1	0.999092	3	+	0.85911	1	YPGGAFDPLGYSK(1)DPK	YPGGAFDPLGYSK(37.18)DPK(-37.18)	KKKYPGGAFDPLGYSKDPKKLEELKVKEIKN	13	-0.0337911	0.127765	0.303632	-0.0221706	0.0745054	-0.350357	0.132535	1.07772	0.460476	0.050285		148550000	70305000	78244000	33130000	34342000	29196000	30379000	7979600	13523000	By MS/MS	By MS/MS	By MS/MS
AT3G54890.4;AT3G54890.1	160;160	___1	AT3G54890.4	>AT3G54890.4 | Symbols: LHCA1 | photosystem I light harvesting complex gene 1 | chr3:20339881-20340922 REVERSE LENGTH=213;>AT3G54890.1 | Symbols: LHCA1 | photosystem I light harvesting complex gene 1 | chr3:20339706-20340922 REVERSE LENGTH=241	0.0226949	54.982	42.935	54.982	1	NaN	NaN	0.0226949	54.982	NaN	NaN	0	1	NaN	2	+	0.68185	1	SMEK(1)DPEK	SMEK(54.98)DPEK(-54.98)	EFLAIAFVEHQRSMEKDPEKKKYPGGAFDPL	4	0.164529	-0.111087	NaN	0.172231	-0.13584	NaN	0.0267209	0.160919	0.053827	0.0117357		7214400	3499100	3715300	1557100	1878900	1942000	1836400	0	0	By matching	By MS/MS	By matching
AT3G55800.1	307	___1	AT3G55800.1	>AT3G55800.1 | Symbols: SBPASE | sedoheptulose-bisphosphatase | chr3:20709640-20711421 FORWARD LENGTH=393	0.00123189	52.862	36.921	21.666	1	0.0341308	21.886	0.0024102	43.592	0.00123189	52.862	1	1	1	3	+	0.16243	1	EK(1)GIFTNVTSPTAK	EK(21.67)GIFTNVTSPTAK(-21.67)	TGGMVPDVNQIIVKEKGIFTNVTSPTAKAKL	2	0.0050406	0.0629506	0.34441	-0.0115734	0.018919	-0.345876	0.137467	1.08915	0.466111	0.050285		23519000	12450000	11069000	2854700	3303600	4990700	4855400	4604300	2910200	By MS/MS	By MS/MS	By MS/MS
AT3G55800.1	245	___1	AT3G55800.1	>AT3G55800.1 | Symbols: SBPASE | sedoheptulose-bisphosphatase | chr3:20709640-20711421 FORWARD LENGTH=393	1.64954e-12	84.653	76.183	84.653	1	1.64954e-12	84.653	NaN	NaN	NaN	NaN	1	0	NaN	4		-0.10139	1	GFPGTHEFLLLDEGK(1)WQHVK	GFPGTHEFLLLDEGK(84.65)WQHVK(-84.65)	KGFPGTHEFLLLDEGKWQHVKETTEIAEGKM	15	-0.149537	-0.0641631	NaN	-0.110324	-0.13155	NaN	-0.10685	-0.733617	0.282602	0.0399402		5447500	2452300	2995200	1611900	2143600	840460	851600	0	0	By MS/MS	By matching	By matching
AT3G55800.1	347	___1	AT3G55800.1	>AT3G55800.1 | Symbols: SBPASE | sedoheptulose-bisphosphatase | chr3:20709640-20711421 FORWARD LENGTH=393	0	279.02	241.65	176.85	1	1.19178e-202	232	3.27632e-12	88.986	0	279.02	1	1	1	4		1.8623	1	LLFEVAPLGLLIENAGGFSSDGHK(1)SVLDK	LLFEVAPLGLLIENAGGFSSDGHK(176.85)SVLDK(-176.85)	GLLIENAGGFSSDGHKSVLDKTIINLDDRTQ	24	-3.53927	NaN	3.60209	-3.51588	NaN	-3.58301	0.0314095	0.0144217	0.00458777	0.00213534		1411600000	1371800000	39808000	376320000	15703000	464770000	0	530700000	24105000	By MS/MS	By MS/MS	By MS/MS
AT3G55800.1	352	___1	AT3G55800.1	>AT3G55800.1 | Symbols: SBPASE | sedoheptulose-bisphosphatase | chr3:20709640-20711421 FORWARD LENGTH=393	5.33461e-15	115.91	99.137	67.136	1	3.05676e-09	98.943	2.43075e-06	84.753	5.33461e-15	115.91	1	1	1	2		0.66028	1	SVLDK(1)TIINLDDR	SVLDK(67.14)TIINLDDR	NAGGFSSDGHKSVLDKTIINLDDRTQVAYGS	5	-0.0242671	0.0196308	0.121942	0.00504059	-0.0246486	-0.18682	0.0391018	0.372728	0.136849	0.0320873		39121000	19448000	19673000	8160200	9491900	4475400	4170000	6812000	6011300	By MS/MS	By MS/MS	By MS/MS
AT3G55800.1	305	___1	AT3G55800.1	>AT3G55800.1 | Symbols: SBPASE | sedoheptulose-bisphosphatase | chr3:20709640-20711421 FORWARD LENGTH=393	0.000114525	56.817	49.867	27.714	1	0.000319428	51.798	0.000385549	50.178	0.000114525	56.817	1	1	1	3		0.46161	1	YTGGMVPDVNQIIVK(1)EK	YTGGMVPDVNQIIVK(27.71)EK(-27.71)	RYTGGMVPDVNQIIVKEKGIFTNVTSPTAKA	15	0.187514	0.0844725	0.370657	0.207143	0.00906043	-0.447997	0.214215	1.82502	0.830217	0.155565		19880000	9580400	10299000	3425800	3667700	3755100	4135100	2399500	2496400	By MS/MS	By MS/MS	By MS/MS
AT3G56910.1	92	___1	AT3G56910.1	>AT3G56910.1 | Symbols: PSRP5 | plastid-specific 50S ribosomal protein 5 | chr3:21069558-21070257 REVERSE LENGTH=148	8.04152e-11	90.348	78.147	34.928	1	6.76338e-07	77.191	8.04152e-11	90.348	0.00274181	40.493	1	1	1	2		0.25593	1	TVVAAVPVDK(1)LPLESK	TVVAAVPVDK(34.93)LPLESK(-34.93)	SKEEPKTVVAAVPVDKLPLESKEAKEKLLLE	10	0.374733	-0.208044	1.48516	0.38084	-0.305218	-1.5302	0.550615	1.4544	0.64771	0.0957962		40907000	20815000	20091000	7890900	10818000	8676400	7641200	4247900	1632200	By MS/MS	By MS/MS	By MS/MS
AT3G57560.1	91	___1	AT3G57560.1	>AT3G57560.1 | Symbols: NAGK | N-acetyl-l-glutamate kinase | chr3:21311164-21312207 REVERSE LENGTH=347	0.000642574	50.831	42.706	50.831	1	0.000642574	50.831	0.00515	30.593	NaN	NaN	1	1	NaN	3		1.6088	1	TIVVK(1)YGGAAMTSPELK	TIVVK(50.83)YGGAAMTSPELK(-50.83)	SLPFIQKFRGKTIVVKYGGAAMTSPELKSSV	5	-0.5429	-0.106498	NaN	-0.514924	-0.185474	NaN	-0.324699	-1.66185	0.687958	0.101449		7583600	4389900	3193700	2965900	1561400	1424000	1632300	0	0	By MS/MS	By MS/MS	By matching
AT3G58610.3;AT3G58610.2;AT3G58610.1	110;110;110	___1	AT3G58610.3	>AT3G58610.3 | Symbols: | ketol-acid reductoisomerase | chr3:21671561-21674639 FORWARD LENGTH=591;>AT3G58610.2 | Symbols: | ketol-acid reductoisomerase | chr3:21671561-21674639 FORWARD LENGTH=591;>AT3G58610.1 | Symbols: | ketol-acid reductoisomerase | c	0.000537914	67.997	67.519	37.968	1	0.00133654	61.11	0.00520644	47.062	0.000537914	67.997	1	1	1	2	+	1.5494	1	DLFK(1)HLPDAFK	DLFK(37.97)HLPDAFK(-37.97)	AGYEEYIVRGGRDLFKHLPDAFKGIKQIGVI	4	-0.00779714	-0.0803777	0.00202118	0.0247452	-0.139569	-0.054677	-0.0287179	-0.282196	0.100799	0.0203124		46803000	22284000	24520000	5238100	7974200	10534000	9454300	6511200	7091100	By MS/MS	By MS/MS	By MS/MS
AT3G58750.1	76	___1	AT3G58750.1	>AT3G58750.1 | Symbols: CSY2 | citrate synthase 2 | chr3:21724564-21727458 REVERSE LENGTH=514	0.0011167	45.618	33.416	45.618	1	NaN	NaN	NaN	NaN	0.0011167	45.618	0	0	1	3		0.50559	1	YQVPVSEHGTVK(1)AVDLK	YQVPVSEHGTVK(45.62)AVDLK(-45.62)	TGKKYQVPVSEHGTVKAVDLKKITTGKDDKG	12	-0.0226541	0.0140695	0.976503	0.0468402	-0.0302951	-1.06398	0.32264	1.23878	0.540286	0.0610718		12546000	6607300	5938500	2364300	2453700	2174600	2161900	2068400	1322900	By matching	By matching	By MS/MS
AT3G60750.2;AT3G60750.1	473;474	___1	AT3G60750.2	>AT3G60750.2 | Symbols: | Transketolase | chr3:22454004-22456824 FORWARD LENGTH=740;>AT3G60750.1 | Symbols: | Transketolase | chr3:22454004-22456824 FORWARD LENGTH=741	1.32439e-37	153.09	140.82	68.972	1	1.98193e-05	76.759	1.47468e-37	152	1.32439e-37	153.09	1	1	1	2		1.3274	1	AFGDFQK(1)ATPEER	AFGDFQK(68.97)ATPEER	ASSNMTLLKAFGDFQKATPEERNLRFGVREH	7	0.00446549	-0.147314	-0.0924781	0.0436244	-0.216719	0.028852	-0.0784422	-0.746031	0.300814	0.0399402		114630000	60385000	54247000	16145000	16311000	30010000	24543000	14230000	13393000	By MS/MS	By MS/MS	By MS/MS
AT3G60750.2;AT3G60750.1	315;316	___1	AT3G60750.2	>AT3G60750.2 | Symbols: | Transketolase | chr3:22454004-22456824 FORWARD LENGTH=740;>AT3G60750.1 | Symbols: | Transketolase | chr3:22454004-22456824 FORWARD LENGTH=741	0.00761036	52.247	32.588	52.247	1	0.0478917	30.205	0.00761036	52.247	NaN	NaN	1	1	0	2	+	-0.96609	1	TVTDK(1)PTLIK	TVTDK(52.25)PTLIK(-52.25)	DEIRAAIKEAKTVTDKPTLIKVTTTIGYGSP	5	-0.0186588	-0.137664	0.106436	-0.0134944	-0.196393	-0.151538	-0.0166288	-0.147696	0.0504744	0.0117357		13781000	6905500	6875300	2264900	2633800	2220400	2652200	2420200	1589400	By MS/MS	By MS/MS	By matching
AT3G60750.2;AT3G60750.1;AT2G45290.1	98;98;98	___1	AT3G60750.2	>AT3G60750.2 | Symbols: | Transketolase | chr3:22454004-22456824 FORWARD LENGTH=740;>AT3G60750.1 | Symbols: | Transketolase | chr3:22454004-22456824 FORWARD LENGTH=741;>AT2G45290.1 | Symbols: | Transketolase | chr2:18672737-18675589 FORWARD LENGTH=741	0.010653	42.083	31.895	42.083	1	0.010653	42.083	NaN	NaN	NaN	NaN	1	0	0	2		-1.1813	1	FLAIDAVEK(1)AK	FLAIDAVEK(42.08)AK(-42.08)	KSVNSIRFLAIDAVEKAKSGHPGLPMGCAPM	9	0.0780633	0.323428	0.432163	0.0942361	0.262433	-0.499687	0.277885	2.20237	1.00917	0.235173		6190000	2976800	3213200	927230	1166800	957370	1404900	1092200	641490	By MS/MS	By matching	By matching
AT3G60750.2;AT3G60750.1	466;467	___1	AT3G60750.2	>AT3G60750.2 | Symbols: | Transketolase | chr3:22454004-22456824 FORWARD LENGTH=740;>AT3G60750.1 | Symbols: | Transketolase | chr3:22454004-22456824 FORWARD LENGTH=741	4.07875e-48	132.28	116.06	132.28	1	4.07875e-48	132.28	1.03631e-12	72.474	NaN	NaN	1	1	0	3		4.402	1	VVPGFLGGSADLASSNMTLLK(1)AFGDFQK	VVPGFLGGSADLASSNMTLLK(132.28)AFGDFQK(-132.28)	LGGSADLASSNMTLLKAFGDFQKATPEERNL	21	-0.383718	0.387142	-0.148088	-0.378926	0.363115	0.126973	-0.0482213	-0.247016	0.0872519	0.0134657		449390000	232160000	217230000	97072000	113710000	86840000	60422000	48243000	43101000	By MS/MS	By MS/MS	By matching
AT3G61470.1	201	___1	AT3G61470.1	>AT3G61470.1 | Symbols: LHCA2 | photosystem I light harvesting complex gene 2 | chr3:22745736-22747032 FORWARD LENGTH=257	6.73569e-99	173.86	157.88	147.17	1	6.73569e-99	173.86	4.59785e-83	155.73	NaN	NaN	1	1	0	3		-0.10181	1	LTGTDVGYPGGLWFDPLGWGSGSPAK(1)LK	LTGTDVGYPGGLWFDPLGWGSGSPAK(147.17)LK(-147.17)	GLWFDPLGWGSGSPAKLKELRTKEIKNGRLA	26	-0.173205	0.116365	0.514141	-0.168447	0.0881415	-0.535311	0.152433	0.859538	0.354417	0.0412901		376840000	194930000	181900000	76280000	69736000	66093000	75007000	52558000	37162000	By MS/MS	By MS/MS	By matching
AT3G61870.2;AT3G61870.1	126;126	___1	AT3G61870.2	>AT3G61870.2 | Symbols: | unknown protein;FUNCTIONS IN: molecular_function unknown;INVOLVED IN: biological_process unknown;LOCATED IN: chloroplast, chloroplast inner membrane;EXPRESSED IN: 23 plant structures;EXPRESSED DURING: 14 growth stages;Has 3	1.45263e-06	94.122	58.58	86.114	1	0.000569735	72.29	1.45263e-06	94.122	0.000247902	86.114	1	1	1	3	+	0.93605	1	TIQSEISDLK(1)K	TIQSEISDLK(86.11)K(-86.11)	QWRRVRTIQSEISDLKKQLKPTPVSPDGSTA	10	1.12545	0.965027	0.218028	1.11736	0.895147	-0.29396	0.769503	3.36631	1.4988	0.537564		28588000	10410000	18178000	1363800	4061900	2801400	10617000	6244500	3499400	By MS/MS	By MS/MS	By MS/MS
AT3G62030.3;AT3G62030.1;AT3G62030.2	227;228;281	___1	AT3G62030.3	>AT3G62030.3 | Symbols: ROC4 | rotamase CYP 4 | chr3:22973708-22975139 FORWARD LENGTH=259;>AT3G62030.1 | Symbols: ROC4 | rotamase CYP 4 | chr3:22973708-22975139 FORWARD LENGTH=260;>AT3G62030.2 | Symbols: ROC4 | rotamase CYP 4 | chr3:22973004-22975139 FORWA	1.70314e-10	92.039	83.473	38.995	1	1.70314e-10	92.039	1.45109e-08	80.96	6.8925e-05	59.248	1	1	1	3	+	-1.1095	1	HVVFGQVIEGMK(1)LVR	HVVFGQVIEGMK(39)LVR	LDNKHVVFGQVIEGMKLVRTLESQETRAFDV	12	4.37058	-2.40667	0.42463	4.4019	-2.50226	-0.524853	0.796179	0.549698	0.211825	0.0379549		12945000	8383500	4562000	4436400	1654000	3131200	1391100	815920	1517000	By MS/MS	By MS/MS	By MS/MS
AT3G63140.1	338	___1	AT3G63140.1	>AT3G63140.1 | Symbols: CSP41A | chloroplast stem-loop binding protein of 41 kDa | chr3:23327006-23328620 REVERSE LENGTH=406	0.0205785	80.455	29.134	80.455	1	NaN	NaN	0.0510625	60.91	0.0205785	80.455	0	1	1	2	+	-1.7019	1	AIGVDAK(1)K	AIGVDAK(80.45)K(-80.45)	VEIVHYDPKAIGVDAKKAFLFRNMHFYAEPR	7	0.0753272	-0.19861	0.506927	0.0672257	-0.280265	-0.564542	0.127881	0.70622	0.282352	0.0399402		26605000	13795000	12810000	1993300	1842900	5989300	6577900	5812700	4389300	By matching	By matching	By MS/MS
AT3G63140.1	389	___1	AT3G63140.1	>AT3G63140.1 | Symbols: CSP41A | chloroplast stem-loop binding protein of 41 kDa | chr3:23327006-23328620 REVERSE LENGTH=406	0.00441942	67.334	37.59	67.334	1	NaN	NaN	NaN	NaN	0.00441942	67.334	0	0	1	2	+	0.51166	1	EIK(1)FELDDK	EIK(67.33)FELDDK(-67.33)	RFEEYVKIGRDKKEIKFELDDKILEALKTPV	3	0.0246034	-0.164448	0.643541	0.0436244	-0.170085	-0.635047	0.167899	0.817541	0.334431	0.0412901		55965000	29652000	26314000	8609400	8927600	7738100	7096500	13304000	10289000	By matching	By matching	By MS/MS
AT3G63140.1	395	___1	AT3G63140.1	>AT3G63140.1 | Symbols: CSP41A | chloroplast stem-loop binding protein of 41 kDa | chr3:23327006-23328620 REVERSE LENGTH=406	2.02413e-37	159.52	113.69	159.52	1	1.79103e-14	125.45	2.3554e-37	159	2.02413e-37	159.52	0.999993	1	1	2	+	-0.70187	1	FELDDK(1)ILEALK	FELDDK(159.52)ILEALK(-159.52)	KIGRDKKEIKFELDDKILEALKTPVAA____	6	NaN	0.040121	0.476538	NaN	0.113834	-0.2843	0.25833	1.32214	0.542147	0.0610718		134390000	68460000	65930000	0	0	34138000	39673000	34322000	26257000	By MS/MS	By MS/MS	By MS/MS
AT3G63140.1	380	___1	AT3G63140.1	>AT3G63140.1 | Symbols: CSP41A | chloroplast stem-loop binding protein of 41 kDa | chr3:23327006-23328620 REVERSE LENGTH=406	0.00283697	71.451	40.029	61.78	1	0.00283697	71.451	NaN	NaN	0.0315931	61.78	1	NaN	1	2	+	-0.0036712	1	FEEYVK(1)IGR	FEEYVK(61.78)IGR	TNLPEDLKERFEEYVKIGRDKKEIKFELDDK	6	0.1396	NaN	-0.995159	0.163885	NaN	0.971957	-0.427779	-1.14416	0.463696	0.050285		23625000	8290900	15334000	3508000	3681700	0	0	4782900	11652000	By MS/MS	By matching	By MS/MS
AT3G63140.1	331	___1	AT3G63140.1	>AT3G63140.1 | Symbols: CSP41A | chloroplast stem-loop binding protein of 41 kDa | chr3:23327006-23328620 REVERSE LENGTH=406	8.33482e-44	139.46	119.41	105.9	1	1.26103e-21	115.57	8.33482e-44	139.46	2.67257e-20	105.9	1	1	1	3		0.487	1	TVEIVHYDPK(1)AIGVDAK	TVEIVHYDPK(105.9)AIGVDAK(-105.9)	AAAAGKTVEIVHYDPKAIGVDAKKAFLFRNM	10	0.105008	0.00934718	0.215848	0.134221	-0.0578721	-0.310379	0.110067	1.00832	0.426406	0.0423738		1178000000	622470000	555510000	214820000	204940000	260690000	242940000	146960000	107630000	By MS/MS	By MS/MS	By MS/MS
AT3G63160.1	13	___1	AT3G63160.1	>AT3G63160.1 | Symbols: | FUNCTIONS IN: molecular_function unknown;INVOLVED IN: biological_process unknown;LOCATED IN: chloroplast outer membrane, thylakoid, chloroplast thylakoid membrane, chloroplast, chloroplast envelope;EXPRESSED IN: 21 plant struc	0.00315028	50.897	41.242	38.3	1	0.0394635	25.982	0.00315028	50.897	0.00956591	38.3	1	1	1	2		-0.5673	1	SGGEVNFPK(1)LEK	SGGEVNFPK(38.3)LEK(-38.3)	___MVEKSGGEVNFPKLEKPTGKKQTATVVV	9	0.1503	0.0388575	2.00851	0.156655	0.0153548	-2.08284	0.732555	1.52555	0.683076	0.0994124		24566000	13441000	11124000	3731100	4005500	5495900	5770000	4214200	1349000	By MS/MS	By MS/MS	By MS/MS
AT3G63190.1	227	___1	AT3G63190.1	>AT3G63190.1 | Symbols: RRF, HFP108, cpRRF, AtcpRRF | ribosome recycling factor, chloroplast precursor | chr3:23342861-23344640 REVERSE LENGTH=275	0.019131	41.242	23.576	41.242	0.984831	0.0242398	37.968	0.019131	41.242	0.0355859	33.589	0.959212	0.984831	0.979607	3	+	0.93595	1	DALK(0.985)SYDK(0.015)LEK	DALK(18.12)SYDK(-18.12)LEK(-41.24)	EEGKVALRNIRRDALKSYDKLEKEKKLSEDN	4	-0.265102	-0.171108	0.80367	-0.271444	-0.195566	-0.821228	0.122487	0.453032	0.170175	0.0332401		17426000	10380000	7046600	3297800	2578700	3417700	2132200	3664400	2335800	By MS/MS	By MS/MS	By MS/MS
AT3G63410.1	160	___1	AT3G63410.1	>AT3G63410.1 | Symbols: APG1, VTE3, IEP37, E37 | S-adenosyl-L-methionine-dependent methyltransferases superfamily protein | chr3:23415816-23417002 REVERSE LENGTH=338	3.8909e-06	61.345	58.131	39.659	1	3.8909e-06	61.345	0.00145234	43.841	0.00325706	39.659	1	1	1	3		-0.52084	1	ECK(1)IVEGDAEDLPFPTDYADR	ECK(39.66)IVEGDAEDLPFPTDYADR	HQLAKAKQKEPLKECKIVEGDAEDLPFPTDY	3	1.00605	0.664392	0.5698	0.986957	0.634036	-0.591419	0.746746	5.35012	2.13557	0.923022		24568000	10401000	14167000	3382800	6908800	3250400	4839400	3767400	2419000	By MS/MS	By MS/MS	By MS/MS
AT3G63410.1	247	___1	AT3G63410.1	>AT3G63410.1 | Symbols: APG1, VTE3, IEP37, E37 | S-adenosyl-L-methionine-dependent methyltransferases superfamily protein | chr3:23415816-23417002 REVERSE LENGTH=338	0.00610429	55.314	31.995	55.314	1	0.0105047	46.352	0.0215265	37.968	0.00610429	55.314	1	1	1	2	+	0.067574	1	NAGFK(1)DVQLK	NAGFK(55.31)DVQLK(-55.31)	PKEEEYIEWFKNAGFKDVQLKRIGPKWYRGV	5	0.274888	0.151989	0.472509	0.276556	0.0859685	-0.551226	0.299795	2.4724	1.13149	0.301269		16660000	8370900	8289400	2087500	2481700	3335200	3910300	2948200	1897400	By MS/MS	By MS/MS	By MS/MS
AT3G63490.1;AT3G63490.2	161;161	___1	AT3G63490.1	>AT3G63490.1 | Symbols: | Ribosomal protein L1p/L10e family | chr3:23444269-23446020 FORWARD LENGTH=346;>AT3G63490.2 | Symbols: | Ribosomal protein L1p/L10e family | chr3:23444269-23445777 FORWARD LENGTH=291	0.000953801	56.569	41.024	56.569	1	0.0015245	53.377	0.00434702	42.317	0.000953801	56.569	1	1	1	2		-0.37337	1	LNIDPK(1)YNDQQLR	LNIDPK(56.57)YNDQQLR	FVESVEAHFRLNIDPKYNDQQLRATVSLPKG	6	1.2246	0.919378	0.713213	1.23063	0.892352	-0.740963	0.952396	6.4328	2.40777	1.08971		15524000	6974300	8550100	1602500	3441000	1246600	2731400	4125300	2377800	By MS/MS	By MS/MS	By MS/MS
AT4G00290.1	435	___1	AT4G00290.1	>AT4G00290.1 | Symbols: | Mechanosensitive ion channel protein | chr4:123097-125300 REVERSE LENGTH=497	0.00111007	51.771	42.234	39.629	1	0.00690295	33.265	0.00111007	51.771	0.00344079	39.629	1	1	1	3	+	-0.047852	1	VFLGK(1)EAPHCYLSR	VFLGK(39.63)EAPHCYLSR	EIKEMLRSNTKVFLGKEAPHCYLSRVEKSFA	5	0.0197731	0.253747	-0.202386	0.0690147	0.252416	0.15043	0.0237113	0.170385	0.0586805	0.0124588		6990200	3473800	3516400	1184200	1102400	1123100	1366200	1166600	1047800	By MS/MS	By MS/MS	By MS/MS
AT4G00450.1	1050	___1	AT4G00450.1	>AT4G00450.1 | Symbols: CRP, CCT | RNA polymerase II transcription mediators | chr4:202425-210666 FORWARD LENGTH=2253	0.01663	35.677	24.419	35.677	1	NaN	NaN	NaN	NaN	0.01663	35.677	0	0	1	2		2.5116	1	GAPVEEK(1)NTIR	GAPVEEK(35.68)NTIR	SVRVGQFNRGAPVEEKNTIRWKLGADELYSI	7	-0.316852	-0.222414	0.0701635	-0.337175	-0.282228	-0.120216	-0.156367	-1.18786	0.514974	0.059767		4496400	2720100	1776300	759470	568290	1080500	667890	880190	540090	By matching	By matching	By MS/MS
AT4G00450.1	930	___1	AT4G00450.1	>AT4G00450.1 | Symbols: CRP, CCT | RNA polymerase II transcription mediators | chr4:202425-210666 FORWARD LENGTH=2253	0.000246055	65.043	57.678	65.043	1	0.00324979	43.03	0.000246055	65.043	NaN	NaN	1	1	NaN	3	+	-1.3663	1	VDPQIEITK(1)QVPR	VDPQIEITK(65.04)QVPR	TVESSLKVDPQIEITKQVPRGRQKMARKTQS	9	-0.391304	-0.334535	NaN	-0.334334	-0.395094	NaN	-0.362919	-2.51417	1.01783	0.237589		4092500	2468500	1623900	734000	754010	1734500	869920	0	0	By MS/MS	By MS/MS	By matching
AT4G00630.1;AT4G00630.2	170;170	___1	AT4G00630.1	>AT4G00630.1 | Symbols: KEA2, ATKEA2 | K+ efflux antiporter 2 | chr4:261655-267789 REVERSE LENGTH=1174;>AT4G00630.2 | Symbols: KEA2 | K+ efflux antiporter 2 | chr4:261655-267789 REVERSE LENGTH=1185	0.000710521	43.794	41.933	37.687	1	0.000710521	43.794	0.00814354	25.995	0.00208409	34.748	1	1	1	3		-0.13862	1	ELEVASLNSTMFEEK(1)AQR	ELEVASLNSTMFEEK(37.69)AQR	KELEVASLNSTMFEEKAQRISEVAIALKDEA	15	0.00647761	0.0119249	-0.146655	0.0238941	-0.0219655	0.073546	-0.0427509	-0.399495	0.147821	0.0320873		11317000	5764200	5553000	2871600	2932400	1602100	1461400	1290500	1159200	By MS/MS	By MS/MS	By MS/MS
AT4G01050.1	348	___1	AT4G01050.1	>AT4G01050.1 | Symbols: TROL | thylakoid rhodanese-like | chr4:455874-458175 FORWARD LENGTH=466	0.00138308	63.091	41.036	63.091	1	NaN	NaN	0.00167014	61.11	0.00138308	63.091	0	1	1	2		1.0565	1	ELVDELK(1)EIGK	ELVDELK(63.09)EIGK(-63.09)	FLNTKVAPKELVDELKEIGKALLPQSTSNKA	7	2.57427	2.16498	2.63531	2.58487	2.1156	-2.71132	2.45819	16.6573	3.8884	1.67641	+	11744000	4522300	7221400	1044400	5426000	300970	1130000	3177000	665430	By matching	By MS/MS	By MS/MS
AT4G01050.1	328	___1	AT4G01050.1	>AT4G01050.1 | Symbols: TROL | thylakoid rhodanese-like | chr4:455874-458175 FORWARD LENGTH=466	0.00283824	44.312	34.512	27.458	1	0.00283824	44.312	0.00747889	41.227	0.0285716	27.458	1	1	1	3	+	1.9584	1	QTLK(1)QVDEFLNTK	QTLK(27.46)QVDEFLNTK(-27.46)	AGKKLLFAEDRKQTLKQVDEFLNTKVAPKEL	4	1.12704	1.07834	2.17436	1.17568	1.01428	-2.20703	1.45991	5.19139	2.0919	0.896054		11602000	6074100	5527800	4226000	3403100	493860	1813700	1354200	311020	By MS/MS	By MS/MS	By MS/MS
AT4G01150.1;AT4G01150.2	83;83	___1	AT4G01150.1	>AT4G01150.1 | Symbols: | unknown protein;FUNCTIONS IN: molecular_function unknown;INVOLVED IN: biological_process unknown;LOCATED IN: thylakoid, chloroplast thylakoid membrane, chloroplast, plastoglobule, chloroplast envelope;EXPRESSED IN: 23 plant s	0.0154927	48.981	48.981	48.981	1	NaN	NaN	NaN	NaN	0.0154927	48.981	0	0	1	2	+	-0.53775	1	EK(1)WDGLENK	EK(48.98)WDGLENK(-48.98)	TSSIDTNELITDLKEKWDGLENKSTVLIYGG	2	0.586693	0.722291	1.26611	0.614097	0.681944	-1.32985	0.858364	4.70459	1.95099	0.809017		124610000	56320000	68294000	15943000	22970000	20554000	37327000	19823000	7996600	By matching	By matching	By MS/MS
AT4G01150.1	157	___1	AT4G01150.1	>AT4G01150.1 | Symbols: | unknown protein;FUNCTIONS IN: molecular_function unknown;INVOLVED IN: biological_process unknown;LOCATED IN: thylakoid, chloroplast thylakoid membrane, chloroplast, plastoglobule, chloroplast envelope;EXPRESSED IN: 23 plant s	6.58438e-39	150.06	94.25	79.492	1	3.40362e-07	99.5	7.25958e-09	110.39	6.58438e-39	150.06	1	1	1	2		1.0397	1	ELAEDIESLK(1)K	ELAEDIESLK(79.49)K(-79.49)	FKSSRKELAEDIESLKKKIAGSE________	10	-0.00855159	0.00345838	0.482754	0.00504059	-0.0258525	-0.549726	0.15922	1.02468	0.434416	0.0423738		156310000	85855000	70459000	25242000	31081000	24697000	27321000	35916000	12057000	By MS/MS	By MS/MS	By MS/MS
AT4G01310.1	76	___1	AT4G01310.1	>AT4G01310.1 | Symbols: | Ribosomal L5P family protein | chr4:544166-545480 REVERSE LENGTH=262	0.00227418	46.069	40.174	24.929	1	0.00227418	46.069	0.00306867	43.594	0.0256763	24.929	1	1	1	3	+	0.68458	1	EEFK(1)YVNIHQVPK	EEFK(24.93)YVNIHQVPK(-24.93)	TAYLERIIPALKEEFKYVNIHQVPKVQKIVV	4	0.256045	-0.0156075	0.0949418	0.306612	-0.0545571	-0.230431	0.111793	0.967403	0.406448	0.0412901		11015000	5513600	5501700	1869000	2282200	2667800	2511100	976830	708400	By MS/MS	By MS/MS	By MS/MS
AT4G01310.1	103	___1	AT4G01310.1	>AT4G01310.1 | Symbols: | Ribosomal L5P family protein | chr4:544166-545480 REVERSE LENGTH=262	0.00202108	39.659	37.37	23.869	1	0.0310757	19.398	0.00202108	39.659	0.0136033	23.869	1	1	1	3		-0.21043	1	IVVNCGIGDAAQNDK(1)GLEAAMK	IVVNCGIGDAAQNDK(23.87)GLEAAMK(-23.87)	KIVVNCGIGDAAQNDKGLEAAMKDIALITGQ	15	0.76086	0.350158	0.464027	0.79452	0.323543	-0.518329	0.525015	3.90318	1.69292	0.636118		10490000	4763300	5727000	959520	1689900	1590600	2322900	2213300	1714200	By MS/MS	By MS/MS	By MS/MS
AT4G01690.1;AT4G01690.2	234;234	___1	AT4G01690.1	>AT4G01690.1 | Symbols: PPOX, HEMG1, PPO1 | Flavin containing amine oxidoreductase family | chr4:729929-732309 FORWARD LENGTH=537;>AT4G01690.2 | Symbols: PPOX | Flavin containing amine oxidoreductase family | chr4:729929-732309 FORWARD LENGTH=506	0.00164733	96.492	44.704	96.492	1	NaN	NaN	NaN	NaN	0.00164733	96.492	0	0	1	2	+	1.5959	1	AAFGK(1)VWK	AAFGK(96.49)VWK(-96.49)	YAGDPSKLSMKAAFGKVWKLEQNGGSIIGGT	5	0.302758	0.408386	0.33061	0.318577	0.40163	-0.359176	0.347251	3.38379	1.50542	0.537564		38479000	19401000	19078000	5300000	6292900	5680500	5883800	8420200	6901200	By matching	By matching	By MS/MS
AT4G01900.1	128	___1	AT4G01900.1	>AT4G01900.1 | Symbols: PII, GLB1 | GLNB1 homolog | chr4:821736-823294 FORWARD LENGTH=196	0.00274185	42.317	35.187	35.657	1	0.00463492	35.037	0.00274185	42.317	0.0119834	35.657	1	1	1	3	+	-0.63432	1	HGGSEFSEDK(1)FVAK	HGGSEFSEDK(35.66)FVAK(-35.66)	GGSTERHGGSEFSEDKFVAKVKMEIVVKKDQ	10	1.98528	1.32372	2.1939	2.02418	1.25538	-2.30836	1.8343	8.44441	2.82166	1.28175		4219600	1732500	2487100	396670	1169300	506900	1232300	828910	85550	By MS/MS	By MS/MS	By MS/MS
AT4G04640.1	148	___1	AT4G04640.1	>AT4G04640.1 | Symbols: ATPC1 | ATPase, F1 complex, gamma subunit protein | chr4:2350761-2351882 REVERSE LENGTH=373	0.00367557	49.448	42.318	48.568	1	0.00367557	49.448	0.00393529	48.568	NaN	NaN	1	1	NaN	3	+	-0.9087	1	GLCGGFNNFIIK(1)K	GLCGGFNNFIIK(48.57)K(-48.57)	TGDRGLCGGFNNFIIKKAEARIKELKGLGLE	12	0.162597	0.0749164	NaN	0.165944	-0.00114018	NaN	0.118757	0.814658	0.317929	0.0399402		31779000	16469000	15310000	9863400	9562800	6605600	5747600	0	0	By MS/MS	By MS/MS	By matching
AT4G04640.1	187	___1	AT4G04640.1	>AT4G04640.1 | Symbols: ATPC1 | ATPase, F1 complex, gamma subunit protein | chr4:2350761-2351882 REVERSE LENGTH=373	2.59318e-12	90.718	85.785	68.639	1	2.59318e-12	90.718	9.86236e-08	72.359	1.33815e-06	68.952	1	1	1	3		-0.073661	1	RPYIPVDK(1)YLEAGTLPTAK	RPYIPVDK(68.64)YLEAGTLPTAK(-68.64)	KGNSYFLRRPYIPVDKYLEAGTLPTAKEAQA	8	0.0551957	0.0941009	0.281421	0.0825664	0.0871912	-0.337995	0.143573	1.27765	0.559638	0.0643961		84212000	41417000	42795000	12855000	17406000	18275000	18042000	10287000	7345800	By MS/MS	By MS/MS	By MS/MS
AT4G04770.1	92	___1	AT4G04770.1	>AT4G04770.1 | Symbols: ATABC1, LAF6, ATNAP1, ABC1 | ATP binding cassette protein 1 | chr4:2427998-2429785 REVERSE LENGTH=557	0.00157415	56.569	46.438	56.569	1	0.0102884	37.613	0.00157415	56.569	NaN	NaN	1	1	NaN	3		2.3512	1	LQQYFQNLDYDK(1)K	LQQYFQNLDYDK(56.57)K(-56.57)	STDKLQQYFQNLDYDKKYGFVEDIDSFTIPK	12	-0.639287	-1.46502	NaN	-0.649118	-1.51907	NaN	-1.05215	-3.63719	1.371	0.446513		3067400	2093800	973630	837660	531080	1256100	442550	0	0	By MS/MS	By MS/MS	By matching
AT4G05180.1	116	___1	AT4G05180.1	>AT4G05180.1 | Symbols: PSBQ, PSBQ-2, PSII-Q | photosystem II subunit Q-2 | chr4:2672093-2673170 REVERSE LENGTH=230	0.00516845	66.056	44.063	40.727	1	0.0269202	41.704	0.00516845	66.056	0.0290558	40.727	1	1	1	2		0.96603	1	DFSLALK(1)DR	DFSLALK(40.73)DR	GTDNSDQARDFSLALKDRFYIQPLSPTEAAA	7	-0.185753	-0.47289	0.127936	-0.180692	-0.533201	-0.201062	-0.176902	-1.09156	0.4673	0.050285		5590000	3175900	2414100	872020	891260	1513200	800380	790670	722470	By MS/MS	By MS/MS	By MS/MS
AT4G05180.1	182	___1	AT4G05180.1	>AT4G05180.1 | Symbols: PSBQ, PSBQ-2, PSII-Q | photosystem II subunit Q-2 | chr4:2672093-2673170 REVERSE LENGTH=230	0.000361543	109.71	39.903	109.71	1	NaN	NaN	0.0356198	69.825	0.000361543	109.71	0	1	1	2	+	0.051451	1	EEK(1)QSLK	EEK(109.71)QSLK(-109.71)	RYDLNTVISAKPKEEKQSLKDLTAKLFQTID	3	-0.102047	-0.358898	0.0988609	-0.124409	-0.361991	-0.161201	-0.120695	-0.864798	0.356932	0.0412901		47394000	26411000	20983000	7543900	6072000	10292000	7866400	8575300	7045100	By matching	By MS/MS	By MS/MS
AT4G06634.2;AT4G06634.3;AT4G06634.1	172;203;210	___1	AT4G06634.2	>AT4G06634.2 | Symbols: | zinc finger (C2H2 type) family protein | chr4:3764499-3766177 REVERSE LENGTH=349;>AT4G06634.3 | Symbols: | zinc finger (C2H2 type) family protein | chr4:3764499-3766439 REVERSE LENGTH=380;>AT4G06634.1 | Symbols: | zinc finger (	0.000951986	70.942	48.3	55.806	1	0.00335865	62.466	0.000951986	70.942	0.00586273	55.806	1	1	1	2	+	-0.57608	1	YTPPAEK(1)VLR	YTPPAEK(55.81)VLR	KNGGGETPKYTPPAEKVLRTVKTPATVCGPS	7	0.105008	0.0301242	0.222313	0.109561	0.00100953	-0.245318	0.119148	1.10236	0.472629	0.050285		169860000	84580000	85283000	28294000	32186000	27477000	26762000	28809000	26336000	By MS/MS	By MS/MS	By MS/MS
AT4G08390.4;AT4G08390.3;AT4G08390.2;AT4G08390.1	253;252;253;253	___1	AT4G08390.4	>AT4G08390.4 | Symbols: SAPX | stromal ascorbate peroxidase | chr4:5314999-5317071 FORWARD LENGTH=346;>AT4G08390.3 | Symbols: SAPX | stromal ascorbate peroxidase | chr4:5314999-5317071 FORWARD LENGTH=371;>AT4G08390.2 | Symbols: SAPX | stromal ascorbate per	9.70578e-09	77.871	71.754	44.238	1	9.70578e-09	77.871	3.54588e-06	64.249	0.00026579	46.494	1	1	1	3		0.72643	1	MGLDDK(1)DIVALSGAHTLGR	MGLDDK(44.24)DIVALSGAHTLGR	ATHLREVFYRMGLDDKDIVALSGAHTLGRSR	6	-0.121424	-0.0746233	-0.387583	-0.109841	-0.141669	0.324465	-0.194543	-1.5818	0.710953	0.103613		44027000	22068000	21960000	8280700	6339000	7449700	6243100	6337200	9377800	By MS/MS	By MS/MS	By MS/MS
AT4G08390.4;AT4G08390.3;AT4G08390.2;AT4G08390.1	312;337;338;338	___1	AT4G08390.4	>AT4G08390.4 | Symbols: SAPX | stromal ascorbate peroxidase | chr4:5314999-5317071 FORWARD LENGTH=346;>AT4G08390.3 | Symbols: SAPX | stromal ascorbate peroxidase | chr4:5314999-5317071 FORWARD LENGTH=371;>AT4G08390.2 | Symbols: SAPX | stromal ascorbate per	7.4801e-09	88.561	80.437	64.52	1	0.00395864	36.597	7.4801e-09	88.561	0.000137264	64.52	1	1	1	3		0.63821	1	VYAEK(1)YAADQDAFFK	VYAEK(64.52)YAADQDAFFK(-64.52)	EWLKFDNSYFKVYAEKYAADQDAFFKDYAVA	5	-0.279109	-0.24566	0.217507	-0.273361	-0.2712	-0.292298	-0.10242	-0.662852	0.262466	0.0399402		12949000	7190600	5758300	2339500	1622600	2912800	2308000	1938400	1827800	By MS/MS	By MS/MS	By MS/MS
AT4G08390.4;AT4G08390.3;AT4G08390.2;AT4G08390.1	322;347;348;348	___1	AT4G08390.4	>AT4G08390.4 | Symbols: SAPX | stromal ascorbate peroxidase | chr4:5314999-5317071 FORWARD LENGTH=346;>AT4G08390.3 | Symbols: SAPX | stromal ascorbate peroxidase | chr4:5314999-5317071 FORWARD LENGTH=371;>AT4G08390.2 | Symbols: SAPX | stromal ascorbate per	8.5996e-21	104.88	97.75	55.437	1	1.44936e-06	69.188	8.5996e-21	104.88	0.000169528	55.437	1	1	1	3		1.3853	1	YAADQDAFFK(1)DYAVAHAK	YAADQDAFFK(55.44)DYAVAHAK(-55.44)	KVYAEKYAADQDAFFKDYAVAHAKLSNLGAE	10	-0.00336541	0.0127832	-0.20063	-0.00135681	-0.0176507	0.123534	-0.0637373	-0.569273	0.220448	0.0379549		16050000	7706200	8344100	2840500	2625800	3622200	3997900	1243500	1720400	By MS/MS	By MS/MS	By MS/MS
AT4G09000.1;AT4G09000.2	42;42	___1	AT4G09000.1	>AT4G09000.1 | Symbols: GRF1, GF14 CHI | general regulatory factor 1 | chr4:5775387-5777157 FORWARD LENGTH=267;>AT4G09000.2 | Symbols: GRF1, GF14 CHI | general regulatory factor 1 | chr4:5775387-5777157 FORWARD LENGTH=318	2.03888e-08	96.464	80.523	36.944	1	2.03888e-08	96.464	0.00108062	58.32	8.02474e-06	86.944	1	1	1	2		0.43603	1	AVDK(1)DELTVEER	AVDK(36.94)DELTVEER	EEMVEFMEKVAKAVDKDELTVEERNLLSVAY	4	0.0190613	-0.19679	0.230584	0.063779	-0.26498	-0.289669	0.0176185	0.130526	0.0443431	0.00978033		18123000	9251400	8871200	4059200	3999800	2800400	2867300	2391800	2004100	By MS/MS	By MS/MS	By MS/MS
AT4G09650.1	173	___1	AT4G09650.1	>AT4G09650.1 | Symbols: ATPD | ATP synthase delta-subunit gene | chr4:6100799-6101503 FORWARD LENGTH=234	0.00156772	46.318	40.777	46.318	1	0.00369472	37.657	0.00171467	45.614	0.00156772	46.318	1	1	1	3	+	1.6473	1	LEAPQLAQIAK(1)QVQK	LEAPQLAQIAK(46.32)QVQK(-46.32)	RSVVKLEAPQLAQIAKQVQKLTGAKNVRVKT	11	0.484911	0.107286	0.677287	0.500088	0.0560286	-0.715344	0.423162	2.66867	1.21711	0.330407		3622800	2008400	1614500	327410	336920	863740	811030	817220	466520	By MS/MS	By MS/MS	By MS/MS
AT4G09650.1	162	___1	AT4G09650.1	>AT4G09650.1 | Symbols: ATPD | ATP synthase delta-subunit gene | chr4:6100799-6101503 FORWARD LENGTH=234	1.91223e-11	94.717	74.132	43.592	1	1.91223e-11	94.717	1.2216e-08	85.909	1.09899e-08	85.909	1	1	1	2	+	0.83841	1	SVVK(1)LEAPQLAQIAK	SVVK(43.59)LEAPQLAQIAK(-43.59)	NKLTDTQLAEVRSVVKLEAPQLAQIAKQVQK	4	0.560911	0.56511	5.86716	0.59846	0.486354	-5.9313	2.33106	1.78789	0.812173	0.144903		63357000	33146000	30211000	10107000	15543000	11128000	14613000	11912000	54808	By MS/MS	By MS/MS	By MS/MS
AT4G10340.1	61	___1	AT4G10340.1	>AT4G10340.1 | Symbols: LHCB5 | light harvesting complex of photosystem II 5 | chr4:6408200-6409496 FORWARD LENGTH=280	3.71382e-64	168.45	143.5	168.45	1	9.2801e-11	87.99	4.2551e-11	90.561	3.71382e-64	168.45	1	1	1	3		0.96781	1	AVSETSDELAK(1)WYGPDR	AVSETSDELAK(168.45)WYGPDR	PAKSKAVSETSDELAKWYGPDRRIFLPDGLL	11	0.798921	0.394295	0.771865	0.78157	0.327802	-0.814133	0.655027	4.72579	1.95736	0.809017		62073000	26826000	35248000	11482000	19538000	9559400	12419000	5784400	3290600	By MS/MS	By MS/MS	By MS/MS
AT4G10340.1	199	___1	AT4G10340.1	>AT4G10340.1 | Symbols: LHCB5 | light harvesting complex of photosystem II 5 | chr4:6408200-6409496 FORWARD LENGTH=280	3.7854e-129	204.61	194.86	188.8	1	3.7854e-129	204.61	9.97268e-85	171.63	9.29384e-113	190.28	1	1	1	3		-0.47868	1	ITNGLDFEDK(1)LHPGGPFDPLGLAK	ITNGLDFEDK(188.8)LHPGGPFDPLGLAK(-188.8)	GAEYYRITNGLDFEDKLHPGGPFDPLGLAKD	10	-0.13733	-2.27495	1.49419	-0.118743	-2.32554	-1.53345	-0.306029	-0.378468	0.13919	0.0320873		3974100000	2298900000	1675100000	877650000	822590000	488420000	449770000	932870000	402760000	By MS/MS	By MS/MS	By MS/MS
AT4G10340.1	213	___1	AT4G10340.1	>AT4G10340.1 | Symbols: LHCB5 | light harvesting complex of photosystem II 5 | chr4:6408200-6409496 FORWARD LENGTH=280	2.42438e-100	183.09	165.66	183.09	1	5.70155e-100	179.19	5.27233e-100	179.7	2.42438e-100	183.09	1	1	1	3		1.0504	1	LHPGGPFDPLGLAK(1)DPEQGALLK	LHPGGPFDPLGLAK(183.09)DPEQGALLK(-183.09)	DKLHPGGPFDPLGLAKDPEQGALLKVKEIKN	14	-0.145031	-0.164674	0.316348	-0.133749	-0.158719	-0.285882	0.0022145	0.0144936	0.00472307	0.00213534		970900000	510690000	460220000	154200000	142840000	191480000	184960000	165010000	132410000	By MS/MS	By MS/MS	By MS/MS
AT4G10340.1	109	___1	AT4G10340.1	>AT4G10340.1 | Symbols: LHCB5 | light harvesting complex of photosystem II 5 | chr4:6408200-6409496 FORWARD LENGTH=280	2.88064e-35	131.45	122.79	94.203	0.999746	2.88064e-35	131.45	1.63393e-15	94.203	2.55521e-07	76.586	0.998529	0.999746	0.994512	4		0.47022	1	KPENFAK(1)YQAFELIHAR	K(-35.96)PENFAK(35.96)YQAFELIHAR	GYDPFGLGKKPENFAKYQAFELIHARWAMLG	7	-0.44087	-0.374337	0.341044	-0.36829	-0.428178	-0.426548	-0.158055	-0.754728	0.304873	0.0399402		136710000	77534000	59180000	38597000	29795000	24635000	19381000	14301000	10004000	By MS/MS	By MS/MS	By MS/MS
AT4G10840.1	549	___1	AT4G10840.1	>AT4G10840.1 | Symbols: | Tetratricopeptide repeat (TPR)-like superfamily protein | chr4:6656614-6659033 FORWARD LENGTH=609	0.000182524	62.861	56.028	44.252	1	NaN	NaN	0.000182524	62.861	0.00170982	44.252	0	1	1	3	+	-1.1949	1	EEK(1)LGTANPDFEDEK	EEK(44.25)LGTANPDFEDEK(-44.25)	DAIEILEQVLKLREEKLGTANPDFEDEKKRL	3	0.113567	0.214249	0.581346	0.136191	0.194717	-0.639782	0.303054	2.09553	0.95939	0.208963		18356000	9067200	9288900	2460300	2356100	3569200	4343200	3037700	2589500	By matching	By MS/MS	By MS/MS
AT4G11010.1;AT4G23900.1;AT4G23895.3	182;181;411	___1	AT4G11010.1	>AT4G11010.1 | Symbols: NDPK3 | nucleoside diphosphate kinase 3 | chr4:6732780-6734298 REVERSE LENGTH=238;>AT4G23900.1 | Symbols: | Nucleoside diphosphate kinase family protein | chr4:12424505-12426318 FORWARD LENGTH=237;>AT4G23895.3 | Symbols: | Pleckst	2.99351e-53	159.18	138.37	140.22	1	2.99351e-53	159.18	4.89432e-53	156.96	6.25365e-53	155.37	1	1	1	2		0.59895	1	LIGATDPQK(1)SEPGTIR	LIGATDPQK(140.22)SEPGTIR	VIRYGRKLIGATDPQKSEPGTIRGDLAVTVG	9	0.269153	-0.152324	0.0064778	0.307079	-0.176283	-0.066382	0.0411023	0.305039	0.109737	0.0227604		123140000	65326000	57815000	18792000	16548000	29989000	26529000	16544000	14738000	By MS/MS	By MS/MS	By MS/MS
AT4G13360.1	386	___1	AT4G13360.1	>AT4G13360.1 | Symbols: | ATP-dependent caseinolytic (Clp) protease/crotonase family protein | chr4:7775133-7777701 FORWARD LENGTH=421	2.75997e-05	83.862	65.726	67.385	1	0.00982023	42.976	2.75997e-05	83.862	0.000760857	67.385	1	1	1	2		0.35865	1	AVLIDK(1)DQNPK	AVLIDK(67.38)DQNPK(-67.38)	LRGDFAEGVRAVLIDKDQNPKWNPTSIEEVD	6	0.754203	0.726483	1.26282	0.779134	0.697596	-1.31682	0.9145	5.62595	2.20901	0.957949		27581000	13591000	13990000	2870000	4488900	4595700	6896300	6125400	2605100	By MS/MS	By MS/MS	By MS/MS
AT4G13360.1	325	___1	AT4G13360.1	>AT4G13360.1 | Symbols: | ATP-dependent caseinolytic (Clp) protease/crotonase family protein | chr4:7775133-7777701 FORWARD LENGTH=421	0.000540829	55.755	49.673	46.89	1	0.000540829	55.755	0.0112115	31.614	0.00150548	46.89	1	1	1	3		1.9502	1	GLEK(1)GAPFSLYLTQK	GLEK(46.89)GAPFSLYLTQK(-46.89)	SSVVEWANEALKGLEKGAPFSLYLTQKYFSN	4	-0.331082	-0.254771	0.463171	-0.323552	-0.314248	-0.491308	-0.0408941	-0.193655	0.0672179	0.012904		19926000	11174000	8751900	4945900	4127000	3510400	2765000	2717700	1859900	By MS/MS	By MS/MS	By MS/MS
AT4G13430.1	139	___1	AT4G13430.1	>AT4G13430.1 | Symbols: IIL1, ATLEUC1 | isopropyl malate isomerase large subunit 1 | chr4:7804194-7807789 REVERSE LENGTH=509	4.09443e-08	81.632	76.576	59.709	1	4.09443e-08	81.632	0.0185034	31.614	0.00055377	59.709	1	1	1	3		1.2792	1	IVVIPDHYIFTADK(1)R	IVVIPDHYIFTADK(59.71)R	EKIVVIPDHYIFTADKRANRNVDIMREHCRE	14	1.39846	0.751378	1.60916	1.44355	0.685088	-1.67038	1.253	5.84227	2.26455	0.987882		22184000	10020000	12163000	2582500	6080400	2659000	4300500	4779000	1782500	By MS/MS	By MS/MS	By MS/MS
AT4G13500.1	72	___1	AT4G13500.1	>AT4G13500.1 | Symbols: | unknown protein;FUNCTIONS IN: molecular_function unknown;INVOLVED IN: biological_process unknown;LOCATED IN: chloroplast;BEST Arabidopsis thaliana protein match is: unknown protein (TAIR:AT2G05310.1);Has 50 Blast hits to 50	3.32956e-16	97.384	87.628	97.384	1	0.00943145	30.042	3.35482e-07	71.376	3.32956e-16	97.384	1	1	1	3		2.8302	1	FITK(1)EEEPEQYWQSVGER	FITK(97.38)EEEPEQYWQSVGER	GDGEVKPKDKKKFITKEEEPEQYWQSVGERE	4	1.28487	0.709644	NaN	1.31516	0.631337	NaN	0.997256	4.40814	1.57046	0.569418		30946000	14015000	16931000	4884900	10479000	4709500	6452000	4420900	0	By MS/MS	By MS/MS	By MS/MS
AT4G13940.1;AT4G13940.3;AT4G13940.2	446;401;325	___1	AT4G13940.1	>AT4G13940.1 | Symbols: HOG1, EMB1395, SAHH1, MEE58, ATSAHH1 | S-adenosyl-L-homocysteine hydrolase | chr4:8054931-8056676 FORWARD LENGTH=485;>AT4G13940.3 | Symbols: HOG1, SAHH1 | S-adenosyl-L-homocysteine hydrolase | chr4:8054931-8056676 FORWARD LENGTH=440	5.94141e-06	85.554	75.482	85.554	1	0.00186548	50.897	0.0100456	39.016	5.94141e-06	85.554	1	1	1	3	+	0.29247	1	HLDEK(1)VALLHLGK	HLDEK(85.55)VALLHLGK(-85.55)	KYEKKVYVLPKHLDEKVALLHLGKLGARLTK	5	-1.8038	-5.89815	5.05074	-1.76454	-5.94502	-5.12487	-0.883733	-0.375975	0.138173	0.0320873		21253000	10282000	10971000	3560800	3878300	4142600	4509900	2578400	2583300	By MS/MS	By MS/MS	By MS/MS
AT4G14880.4;AT4G14880.3;AT4G14880.2;AT4G14880.1	167;167;167;167	___1	AT4G14880.4	>AT4G14880.4 | Symbols: OASA1 | O-acetylserine (thiol) lyase (OAS-TL) isoform A1 | chr4:8518209-8520050 REVERSE LENGTH=322;>AT4G14880.3 | Symbols: OASA1 | O-acetylserine (thiol) lyase (OAS-TL) isoform A1 | chr4:8518209-8520050 REVERSE LENGTH=322;>AT4G14880	0.000239958	56.339	36.247	28.627	1	0.000239958	56.339	0.000593994	51.495	0.0277447	28.627	1	1	1	3		0.20064	1	IHYETTGPEIWK(1)GTGGK	IHYETTGPEIWK(28.63)GTGGK(-28.63)	ANPKIHYETTGPEIWKGTGGKIDGFVSGIGT	12	0.196481	-0.00093804	NaN	0.233029	-0.0166579	NaN	0.0977716	0.62918	0.237766	0.0399402		15507000	8223900	7282700	3197200	3065100	4280300	4217600	746450	0	By MS/MS	By MS/MS	By MS/MS
AT4G15000.2;AT4G15000.1	27;27	___1	AT4G15000.2	>AT4G15000.2 | Symbols: | Ribosomal L27e protein family | chr4:8571896-8572387 FORWARD LENGTH=131;>AT4G15000.1 | Symbols: | Ribosomal L27e protein family | chr4:8571896-8572303 FORWARD LENGTH=135	0.000698514	71.176	55.235	71.176	1	0.000698514	63.091	0.00449852	61.11	0.00100346	71.176	1	1	1	2	+	-0.85527	1	AVIIK(1)SFDDGNR	AVIIK(71.18)SFDDGNR	ILLQGRYAGKKAVIIKSFDDGNRDRPYGHCL	5	-0.211548	-2.89175	-0.523863	-0.219673	-2.95087	0.518837	-1.20905	-1.91875	0.875448	0.170169		10892000	7123900	3768500	2045600	2204200	2392500	164410	2685900	1399800	By MS/MS	By MS/MS	By MS/MS
AT4G16155.1	269	___1	AT4G16155.1	>AT4G16155.1 | Symbols: | dihydrolipoyl dehydrogenases | chr4:9153570-9157322 REVERSE LENGTH=630	0.0010805	65.179	32.85	65.179	1	0.0128484	39.73	0.0010805	65.179	NaN	NaN	1	1	0	2	+	0.11042	1	VK(1)YGDNIITGK	VK(65.18)YGDNIITGK(-65.18)	DILTGFGAVLGPQKVKYGDNIITGKDIIIAT	2	-0.148817	-0.00628942	0.329178	-0.156209	-0.0726041	-0.401082	0.0580239	0.401906	0.148817	0.0320873		14731000	7872800	6858000	1909400	2119400	3693500	3301300	2269800	1437300	By MS/MS	By MS/MS	By matching
AT4G19210.1	191	___1	AT4G19210.1	>AT4G19210.1 | Symbols: ATRLI2, RLI2 | RNAse l inhibitor protein 2 | chr4:10501906-10504776 FORWARD LENGTH=605	1.00562e-13	113.4	103.04	75.764	1	3.05676e-09	98.943	1.00562e-13	113.4	2.87623e-07	91.812	1	1	1	3	+	0.53965	1	GNVGEVLDQK(1)DER	GNVGEVLDQK(75.76)DER	IPRAVKGNVGEVLDQKDERDKKAELCADLEL	10	0.0563061	-0.0459228	-0.185232	0.054779	-0.0760522	0.151599	-0.058283	-0.518401	0.198167	0.0367744		42977000	20776000	22201000	6176700	5801900	8387100	7888700	6211800	8510800	By MS/MS	By MS/MS	By MS/MS
AT4G20360.1	113	___1	AT4G20360.1	>AT4G20360.1 | Symbols: ATRAB8D, ATRABE1B, RABE1b | RAB GTPase homolog E1B | chr4:10990036-10991466 FORWARD LENGTH=476	0.0121436	50.088	38.505	36.944	1	0.0121436	50.088	NaN	NaN	0.037393	36.944	1	0	1	2	+	-1.2728	1	K(1)YDEIDAAPEER	K(36.94)YDEIDAAPEER	ALTMALASIGSSVAKKYDEIDAAPEERARGI	1	0.351967	-0.801682	1.63998	0.356369	-0.830306	-1.6759	0.396757	0.75136	0.3033	0.0399402		18014000	11845000	6169300	1773000	2093300	4271200	2519600	5800900	1556300	By MS/MS	By matching	By MS/MS
AT4G20850.1	1160	___1	AT4G20850.1	>AT4G20850.1 | Symbols: TPP2 | tripeptidyl peptidase ii | chr4:11160935-11169889 REVERSE LENGTH=1380	4.44706e-09	96.464	73.886	54.898	1	4.1919e-05	70.889	4.44706e-09	96.464	0.00125264	54.898	1	1	1	2		-0.16512	1	FLGNLK(1)QETEEER	FLGNLK(54.9)QETEEER	EQEVRDTKIKFLGNLKQETEEERSEWRKLCT	6	-0.0772846	-0.062038	0.131266	-0.0619476	-0.128361	-0.219388	-0.00268559	-0.0240914	0.00787862	0.00213534		16313000	8631000	7682000	2896400	2039600	3403000	3570600	2331600	2071800	By MS/MS	By MS/MS	By MS/MS
AT4G20850.1	1244	___1	AT4G20850.1	>AT4G20850.1 | Symbols: TPP2 | tripeptidyl peptidase ii | chr4:11160935-11169889 REVERSE LENGTH=1380	9.06441e-05	74.611	68.896	32.295	1	9.06441e-05	74.611	9.06441e-05	74.611	0.0114859	33.36	1	1	1	2		0.78274	1	TEPEDDEAEK(1)LK	TEPEDDEAEK(32.29)LK(-32.29)	RFLLDKTEPEDDEAEKLKKKMEVTRDQLADA	10	-0.0769954	-0.194972	0.222061	-0.0822704	-0.220463	-0.28086	-0.0166355	-0.122911	0.0416456	0.00978033		134930000	72146000	62779000	26204000	28061000	7096100	5352000	38845000	29367000	By MS/MS	By MS/MS	By MS/MS
AT4G21280.1;AT4G21280.2	109;110	___1	AT4G21280.1	>AT4G21280.1 | Symbols: PSBQ, PSBQA, PSBQ-1 | photosystem II subunit QA | chr4:11334446-11335587 FORWARD LENGTH=223;>AT4G21280.2 | Symbols: PSBQ, PSBQA, PSBQ-1 | photosystem II subunit QA | chr4:11334446-11335587 FORWARD LENGTH=224	0.0108739	57.532	41.902	56.404	1	0.0159263	48.284	0.029372	57.532	0.0108739	56.404	1	1	1	2		1.578	1	DFALALK(1)DR	DFALALK(56.4)DR	GTDNSDQARDFALALKDRFYLQPLPPTEAAA	7	0.134484	NaN	0.0019634	0.139993	NaN	-0.0714364	0.0682236	0.458251	0.166783	0.0324557		3992200	2561100	1431100	935640	885300	901140	0	724330	545820	By MS/MS	By MS/MS	By MS/MS
AT4G21280.1;AT4G21280.2	137;138	___1	AT4G21280.1	>AT4G21280.1 | Symbols: PSBQ, PSBQA, PSBQ-1 | photosystem II subunit QA | chr4:11334446-11335587 FORWARD LENGTH=223;>AT4G21280.2 | Symbols: PSBQ, PSBQA, PSBQ-1 | photosystem II subunit QA | chr4:11334446-11335587 FORWARD LENGTH=224	3.55366e-07	95.417	60.725	95.417	1	0.000144497	78.324	0.000302851	73.927	3.55366e-07	95.417	1	1	1	2	+	-0.035386	1	DIINVK(1)PLIDR	DIINVK(95.42)PLIDR	AAARAKESAKDIINVKPLIDRKAWPYVQNDL	6	0.0163537	-0.425094	0.136965	0.0482362	-0.474192	-0.168366	-0.0905917	-0.564341	0.218269	0.0379549		16344000	8741200	7602600	3168800	2924300	3290500	2744500	2281900	1933800	By MS/MS	By MS/MS	By MS/MS
AT4G24280.1	375	___1	AT4G24280.1	>AT4G24280.1 | Symbols: cpHsc70-1 | chloroplast heat shock protein 70-1 | chr4:12590094-12593437 FORWARD LENGTH=718	1.98193e-05	76.759	47.856	63.185	1	1.98193e-05	76.759	0.0177574	30.484	0.000417653	63.185	1	1	1	2	+	-0.018035	1	AK(1)FEELCSDLLDR	AK(63.19)FEELCSDLLDR	TADGPKHIETTLTRAKFEELCSDLLDRVRTP	2	0.0258793	-0.0312088	0.0782743	0.0282862	-0.120341	-0.110028	0.0243149	0.236934	0.0834185	0.012904		13461000	7188800	6272000	4294800	3673600	1564800	1621900	1329200	976430	By MS/MS	By MS/MS	By MS/MS
AT4G24280.1;AT5G49910.1	325;325	___1	AT4G24280.1;AT5G49910.1	>AT4G24280.1 | Symbols: cpHsc70-1 | chloroplast heat shock protein 70-1 | chr4:12590094-12593437 FORWARD LENGTH=718;>AT5G49910.1 | Symbols: CPHSC70-2EAT SHOCK PROTEIN 70-2, HSC70-7, cpHsc70-2 | chloroplast heat shock protein 70-2 | chr5:20303470-20306295 F	7.62011e-12	124.42	87.998	124.42	1	0.0165969	60.255	0.0138817	75.819	7.62011e-12	124.42	1	1	1	2	+	-0.52438	1	DEGIDLLK(1)DK	DEGIDLLK(124.42)DK(-124.42)	WLAAEFKKDEGIDLLKDKQALQRLTEAAEKA;WLASTFKKDEGIDLLKDKQALQRLTEAAEKA	8	-0.813956	-0.724468	0.361379	-0.785875	-0.745382	-0.405604	-0.392348	-1.32918	0.585319	0.0717356		15532000	9893900	5637600	2129300	1543700	2779400	799910	4985200	3294000	By MS/MS	By MS/MS	By MS/MS
AT4G24280.1;AT5G49910.1	619;619	___1	AT4G24280.1;AT5G49910.1	>AT4G24280.1 | Symbols: cpHsc70-1 | chloroplast heat shock protein 70-1 | chr4:12590094-12593437 FORWARD LENGTH=718;>AT5G49910.1 | Symbols: CPHSC70-2EAT SHOCK PROTEIN 70-2, HSC70-7, cpHsc70-2 | chloroplast heat shock protein 70-2 | chr5:20303470-20306295 F	1.30351e-11	97.797	87.551	31.089	1	0.010609	30.575	0.000160116	63.682	1.30351e-11	97.797	1	1	1	2		0.025968	1	NQADSVVYQTEK(1)QLK	NQADSVVYQTEK(31.09)QLK(-31.09)	IDTKNQADSVVYQTEKQLKELGEKIPGEVKE;IDTKNQADSVVYQTEKQLKELGEKIPGPVKE	12	0.0323829	0.211386	0.303187	0.0454429	0.192825	-0.375684	0.182319	1.57446	0.707318	0.103613		64898000	32991000	31907000	10561000	11046000	10433000	13057000	11997000	7802900	By MS/MS	By MS/MS	By MS/MS
AT4G24750.1	169	___1	AT4G24750.1	>AT4G24750.1 | Symbols: | Rhodanese/Cell cycle control phosphatase superfamily protein | chr4:12758422-12760749 REVERSE LENGTH=292	0.0108739	56.404	19.06	56.404	1	0.0403929	35.541	0.0108739	56.404	NaN	NaN	1	1	0	2		-1.9633	1	LFLSK(1)VEEK	LFLSK(56.4)VEEK(-56.4)	WSGAPTLSFNRLFLSKVEEKFPKDSELIVAC	5	0.263035	0.0197731	0.0686346	0.296193	0.000865329	-0.0889757	0.117147	1.02843	0.436253	0.0423738		22680000	12439000	10241000	3739200	2939100	5944200	4766700	2755900	2534800	By MS/MS	By MS/MS	By matching
AT4G25100.5;AT4G25100.3;AT4G25100.2;AT4G25100.1;AT4G25100.4	38;38;38;38;12	___1	AT4G25100.5	>AT4G25100.5 | Symbols: FSD1 | Fe superoxide dismutase 1 | chr4:12884649-12886501 REVERSE LENGTH=212;>AT4G25100.3 | Symbols: FSD1 | Fe superoxide dismutase 1 | chr4:12884649-12886501 REVERSE LENGTH=212;>AT4G25100.2 | Symbols: FSD1 | Fe superoxide dismutase	0.000472237	58.172	48.372	30.729	1	0.000472237	58.172	0.0104193	30.729	NaN	NaN	1	1	NaN	4	+	0.088479	1	QTLEFHWGK(1)HHR	QTLEFHWGK(30.73)HHR	LEPHMSKQTLEFHWGKHHRAYVDNLKKQVLG	9	-0.0409569	-0.176691	NaN	0.0272956	-0.2411	NaN	-0.108824	-0.729647	0.280882	0.0399402		5018800	2273600	2745200	1454400	2008300	819220	736900	0	0	By MS/MS	By MS/MS	By matching
AT4G25450.3;AT4G25450.2;AT4G25450.1	280;449;449	___1	AT4G25450.3	>AT4G25450.3 | Symbols: ATNAP8, NAP8 | non-intrinsic ABC protein 8 | chr4:13009845-13013229 REVERSE LENGTH=545;>AT4G25450.2 | Symbols: ATNAP8, NAP8 | non-intrinsic ABC protein 8 | chr4:13010367-13013912 REVERSE LENGTH=618;>AT4G25450.1 | Symbols: ATNAP8, NA	0.0185541	35.677	23.758	35.523	1	0.0390555	28.624	0.0185541	35.677	0.0187563	35.523	1	1	1	3	+	-0.064006	1	HLDK(1)YYMSNLK	HLDK(35.52)YYMSNLK(-35.52)	LFLSAGPNVNIRHLDKYYMSNLKSTNNLRTL	4	4.27516	5.49678	NaN	4.23036	5.49589	NaN	4.88597	12.2632	2.71797	1.21282		3584400	1184900	2399500	31082	1079000	26475	1320500	1127400	0	By MS/MS	By MS/MS	By MS/MS
AT4G26900.1	462	___1	AT4G26900.1	>AT4G26900.1 | Symbols: AT-HF, HISN4 | HIS HF | chr4:13515514-13519608 FORWARD LENGTH=592	0.00366674	37.77	35.383	22.327	1	0.0481176	20.049	0.00366674	37.77	0.0490687	22.327	1	1	1	3		0.44953	1	VYVNHPDDVPYK(1)VIR	VYVNHPDDVPYK(22.33)VIR	DPRRVYVNHPDDVPYKVIRVTNPGPNGEEYA	12	0.13014	0.578794	NaN	0.141564	0.552967	NaN	0.354467	1.79081	0.741416	0.115876		7698600	3826400	3872200	1562600	1683800	2263900	2188400	0	0	By MS/MS	By MS/MS	By MS/MS
AT4G28030.2;AT4G28030.1	193;193	___1	AT4G28030.2	>AT4G28030.2 | Symbols: | Acyl-CoA N-acyltransferases (NAT) superfamily protein | chr4:13937748-13939131 REVERSE LENGTH=263;>AT4G28030.1 | Symbols: | Acyl-CoA N-acyltransferases (NAT) superfamily protein | chr4:13937748-13939131 REVERSE LENGTH=274	9.76016e-55	164.15	143.11	156.17	1	3.4574e-35	141.34	9.76016e-55	164.15	2.81956e-44	156.17	1	1	1	3	+	-1.0464	1	AYLSNVCVAK(1)ELHR	AYLSNVCVAK(156.17)ELHR	GVDFARAYLSNVCVAKELHRNGVGYKLIDKS	10	0.0280033	-0.3454	0.308537	0.00877379	-0.373196	-0.361454	-0.00295296	-0.0172262	0.00561923	0.00213534		34879000	18430000	16449000	4877500	5548200	6510500	5070000	7041800	5831000	By MS/MS	By MS/MS	By MS/MS
AT4G28660.1;AT4G28660.2	181;196	___1	AT4G28660.1	>AT4G28660.1 | Symbols: PSB28 | photosystem II reaction center PSB28 protein | chr4:14150008-14150933 FORWARD LENGTH=183;>AT4G28660.2 | Symbols: PSB28 | photosystem II reaction center PSB28 protein | chr4:14150008-14150933 FORWARD LENGTH=198	0.000687716	61.235	43.569	61.235	1	0.00724463	42.031	0.0032744	48.568	0.000687716	61.235	1	1	1	3	+	1.6818	1	YSDQNGLQFVK(1)K	YSDQNGLQFVK(61.24)K(-61.24)	RFMERYSDQNGLQFVKKQ_____________	11	-2.96038	-2.7208	2.10557	-2.92774	-2.71549	-2.1879	-1.19187	-0.979027	0.412107	0.0412901		6360800	5492900	867860	1589200	141050	2587300	525670	1316400	201150	By MS/MS	By MS/MS	By MS/MS
AT4G28750.1	111	___1	AT4G28750.1	>AT4G28750.1 | Symbols: PSAE-1 | Photosystem I reaction centre subunit IV / PsaE protein | chr4:14202951-14203888 REVERSE LENGTH=143	1.99125e-67	176.49	165.23	123.42	1	2.04953e-67	176.21	1.99125e-67	176.49	2.03542e-67	176.28	1	1	1	3	+	0.52888	1	NVGSVVAVDQDPK(1)TR	NVGSVVAVDQDPK(123.42)TR	WFKNVGSVVAVDQDPKTRYPVVVRFAKVNYA	13	0.244522	0.185867	0.417232	0.242084	0.153027	-0.475876	0.28254	2.51726	1.1513	0.301269		278600000	142980000	135620000	39896000	43350000	65405000	62458000	37675000	29812000	By MS/MS	By MS/MS	By MS/MS
AT4G29060.1	789	___1	AT4G29060.1	>AT4G29060.1 | Symbols: emb2726 | elongation factor Ts family protein | chr4:14317744-14321315 FORWARD LENGTH=953	3.11016e-05	66.826	49.574	34.395	1	NaN	NaN	3.11016e-05	66.826	0.00512644	34.395	0	1	1	2		2.0793	1	ALAATGGDLEK(1)AQEFLR	ALAATGGDLEK(34.39)AQEFLR	MDCKKALAATGGDLEKAQEFLRKKGLSSADK	11	2.22568	1.61829	1.72824	2.25541	1.58251	-1.7538	1.8574	10.9324	3.22321	1.38227	+	11824000	3300500	8523600	1249300	5637800	929110	2626600	1122100	259210	By matching	By MS/MS	By MS/MS
AT4G29060.1;AT4G29060.2	925;681	___1	AT4G29060.1	>AT4G29060.1 | Symbols: emb2726 | elongation factor Ts family protein | chr4:14317744-14321315 FORWARD LENGTH=953;>AT4G29060.2 | Symbols: emb2726 | elongation factor Ts family protein | chr4:14317744-14321315 FORWARD LENGTH=709	2.33302e-05	86.772	80.625	86.772	1	5.92755e-05	80.69	NaN	NaN	2.33302e-05	86.772	1	0	1	2		0.13521	1	DDSVLVK(1)DLVK	DDSVLVK(86.77)DLVK(-86.77)	ALLEQPYIKDDSVLVKDLVKQTVATLGENIK	7	0.0280033	0.273576	0.20317	0.0405417	0.239765	-0.244019	0.16825	1.48292	0.661895	0.0957962		6940800	3466300	3474500	1122800	1252700	844550	952650	1499000	1269100	By MS/MS	By matching	By MS/MS
AT4G29060.1;AT4G29060.2	889;645	___1	AT4G29060.1	>AT4G29060.1 | Symbols: emb2726 | elongation factor Ts family protein | chr4:14317744-14321315 FORWARD LENGTH=953;>AT4G29060.2 | Symbols: emb2726 | elongation factor Ts family protein | chr4:14317744-14321315 FORWARD LENGTH=709	3.70939e-05	83.182	34.614	73.435	1	0.000361798	72.29	3.70939e-05	83.182	0.000320574	73.435	1	1	1	2	+	1.2628	1	EDLLSK(1)PENIR	EDLLSK(73.44)PENIR	QKEKEIEMQREDLLSKPENIREKIVEGRISK	6	0.184978	-0.102945	0.0655062	0.186501	-0.174507	-0.0951729	0.0491797	0.419225	0.155997	0.0320873		26909000	13523000	13386000	4348300	4486000	4499300	4400400	4675500	4499600	By MS/MS	By MS/MS	By MS/MS
AT4G29060.1	651	___1	AT4G29060.1	>AT4G29060.1 | Symbols: emb2726 | elongation factor Ts family protein | chr4:14317744-14321315 FORWARD LENGTH=953	0.00317412	55.261	44.002	55.261	1	0.00624172	47.712	0.0185565	34.264	0.00317412	55.261	1	1	1	2		0.42607	1	EDLLSK(1)PEQIR	EDLLSK(55.26)PEQIR	KKEKEIEMQKEDLLSKPEQIREKIVDGRIKK	6	0.372952	0.375735	0.163236	0.380508	0.305212	-0.204067	0.303974	2.70068	1.2308	0.335986		9602700	4335800	5266900	1771400	2422400	1273600	1565600	1290800	1279000	By MS/MS	By MS/MS	By MS/MS
AT4G29060.1	645	___1	AT4G29060.1	>AT4G29060.1 | Symbols: emb2726 | elongation factor Ts family protein | chr4:14317744-14321315 FORWARD LENGTH=953	0.000482677	48.899	33.384	47.548	0.98734	NaN	NaN	0.0388507	23.635	0.000482677	48.899	0	0.96124	0.98734	3		0.24693	1	EIEMQK(0.987)EDLLSK(0.013)PEQIR	EIEMQK(18.92)EDLLSK(-18.92)PEQIR	VSEEIVKKEKEIEMQKEDLLSKPEQIREKIV	6	1.39654	0.885418	2.48697	1.4143	0.862828	-2.56005	1.58965	4.39903	1.85669	0.735909		20429000	9549700	10879000	1962300	4804500	3496400	5611100	4091100	463780	By matching	By MS/MS	By MS/MS
AT4G29060.1;AT4G29060.2	525;525	___1	AT4G29060.1	>AT4G29060.1 | Symbols: emb2726 | elongation factor Ts family protein | chr4:14317744-14321315 FORWARD LENGTH=953;>AT4G29060.2 | Symbols: emb2726 | elongation factor Ts family protein | chr4:14317744-14321315 FORWARD LENGTH=709	0.00679438	50.354	26.324	50.354	1	0.0137328	38.783	0.00679438	46.352	0.0286692	50.354	1	1	1	2	+	-2.1576	1	GISPALVK(1)QLR	GISPALVK(50.35)QLR	TATAESIKGISPALVKQLREETGAGMMDCKN	8	1.14209	0.481609	4.02161	1.14516	0.417596	-4.04544	1.88177	2.33677	1.07069	0.271144		25181000	10601000	14580000	4055100	8845800	4282400	5558300	2263900	175550	By MS/MS	By MS/MS	By MS/MS
AT4G29790.1	285	___1	AT4G29790.1	>AT4G29790.1 | Symbols: | unknown protein;BEST Arabidopsis thaliana protein match is: unknown protein (TAIR:AT2G19390.1);Has 538 Blast hits to 357 proteins in 124 species: Archae - 0;Bacteria - 74;Metazoa - 109;Fungi - 58;Plants - 105;Viruses - 2;	3.11016e-05	66.826	58.702	34.395	1	3.11016e-05	66.826	0.00011534	59.502	0.00410248	34.395	1	1	1	3	+	-0.11423	1	TDGPSSLASNK(1)AVDGYR	TDGPSSLASNK(34.39)AVDGYR	RSGIKTDGPSSLASNKAVDGYRDLKQGIPKL	11	0.00719549	-0.174345	0.679827	0.0508847	-0.194675	-0.771224	0.170893	0.792652	0.322668	0.0400347		8777800	4805600	3972200	1296500	1145700	2468300	2242300	1040800	584300	By MS/MS	By MS/MS	By MS/MS
AT4G30920.1	253	___1	AT4G30920.1	>AT4G30920.1 | Symbols: | Cytosol aminopeptidase family protein | chr4:15046589-15049304 REVERSE LENGTH=583	5.71078e-10	84.508	79.603	24.053	1	5.71078e-10	84.508	0.00251982	54.281	0.0337353	24.053	1	1	1	2		2.8184	1	SVDIIGFGSGPELEK(1)K	SVDIIGFGSGPELEK(24.05)K(-24.05)	KSVDIIGFGSGPELEKKLKYAEHVSYGVIFG	15	-0.113302	-0.16775	0.293218	-0.0969463	-0.223492	-0.31054	0.0040553	0.0277051	0.00907246	0.00213534		13327000	6374400	6952600	3445100	3688600	1937200	2271900	992060	992120	By MS/MS	By MS/MS	By MS/MS
AT4G32260.1	136	___1	AT4G32260.1	>AT4G32260.1 | Symbols: | ATPase, F0 complex, subunit B/B', bacterial/chloroplast | chr4:15573859-15574586 REVERSE LENGTH=219	1.04283e-12	92.439	87.681	90.385	1	1.4704e-11	90.385	1.04283e-12	92.439	1.6097e-05	62.94	1	1	1	3		-0.2645	1	DTSTEVK(1)ELDEQAAAVMR	DTSTEVK(90.39)ELDEQAAAVMR	IKEKLASVKDTSTEVKELDEQAAAVMRAARA	7	0.130535	-0.0526855	-0.0501883	0.140124	-0.118696	-0.00281604	0.00922059	0.0842404	0.0281565	0.00277506		44731000	21877000	22854000	10931000	11594000	6824000	6928500	4121700	4331600	By MS/MS	By MS/MS	By MS/MS
AT4G32260.1	194	___1	AT4G32260.1	>AT4G32260.1 | Symbols: | ATPase, F0 complex, subunit B/B', bacterial/chloroplast | chr4:15573859-15574586 REVERSE LENGTH=219	1.67607e-09	91.812	82.275	24.918	1	NaN	NaN	1.67607e-09	91.812	0.0243873	24.918	0	1	1	2		0.27973	1	EALASLESQK(1)EETIK	EALASLESQK(24.92)EETIK(-24.92)	VEEELKEALASLESQKEETIKALDSQIAALS	10	-0.146403	-0.245403	0.329033	-0.129544	-0.309717	-0.396897	-0.0209246	-0.12738	0.0432269	0.00978033		9997200	5937000	4060200	1616200	1121600	2558700	1571200	1762100	1367300	By matching	By MS/MS	By MS/MS
AT4G32260.1	171	___1	AT4G32260.1	>AT4G32260.1 | Symbols: | ATPase, F0 complex, subunit B/B', bacterial/chloroplast | chr4:15573859-15574586 REVERSE LENGTH=219	3.14668e-148	238.02	192.74	71.08	1	3.66086e-111	214.53	5.73142e-111	210.9	3.14668e-148	238.02	1	1	1	2		-1.6862	1	ETQVEVEEK(1)LAEGR	ETQVEVEEK(71.08)LAEGR	ALNKMKKETQVEVEEKLAEGRKKVEEELKEA	9	0.11929	-0.0502335	-0.0177795	0.173639	-0.0628665	-0.0413429	0.0170923	0.159732	0.054813	0.0117357		1088400000	567400000	520990000	228590000	230750000	222350000	188280000	116460000	101970000	By MS/MS	By MS/MS	By MS/MS
AT4G32790.1	131	___1	AT4G32790.1	>AT4G32790.1 | Symbols: | Exostosin family protein | chr4:15812566-15814908 FORWARD LENGTH=593	0.0104344	36.944	29.814	36.944	1	0.0229953	31.071	NaN	NaN	0.0104344	36.944	1	0	1	2		0.79484	1	DK(1)ETLDLLPGTK	DK(36.94)ETLDLLPGTK(-36.94)	DTVQGHDSFVEDVKDKETLDLLPGTKSSSNE	2	-0.0656421	-0.241526	0.372729	-0.0644799	-0.319838	-0.424397	0.0218537	0.130546	0.04435	0.00978033		3467300	1878600	1588800	455400	492960	916690	672040	506480	423770	By MS/MS	By matching	By MS/MS
AT4G33680.1	263	___1	AT4G33680.1	>AT4G33680.1 | Symbols: AGD2 | Pyridoxal phosphate (PLP)-dependent transferases superfamily protein | chr4:16171847-16174630 REVERSE LENGTH=461	0.015917	38.178	30.134	38.178	1	NaN	NaN	NaN	NaN	0.015917	38.178	0	NaN	1	3		1.5366	1	EQLTQLVEFAK(1)K	EQLTQLVEFAK(38.18)K(-38.18)	AAATREQLTQLVEFAKKNGSIIVYDSAYAMY	11	0.280956	NaN	-0.917394	0.2806	NaN	0.868371	-0.318219	-0.812149	0.31683	0.0399402		1390100	649740	740370	408320	457560	0	0	241420	282800	By matching	By matching	By MS/MS
AT4G33680.1	333	___1	AT4G33680.1	>AT4G33680.1 | Symbols: AGD2 | Pyridoxal phosphate (PLP)-dependent transferases superfamily protein | chr4:16171847-16174630 REVERSE LENGTH=461	0.000268518	59.709	53.814	59.709	1	0.00366674	37.77	0.00351593	38.376	0.000268518	59.709	1	1	1	3	+	-0.020605	1	LLYSDGFPVAK(1)DFNR	LLYSDGFPVAK(59.71)DFNR	VIPKKLLYSDGFPVAKDFNRIICTCFNGASN	11	0.43776	0.0953169	0.00242579	0.459012	0.0694271	-0.0415507	0.178501	1.27945	0.560535	0.0643961		7017400	3256400	3761000	828980	1210600	986350	1308600	1441100	1241700	By MS/MS	By MS/MS	By MS/MS
AT4G34050.2;AT4G34050.1	67;178	___1	AT4G34050.2	>AT4G34050.2 | Symbols: CCoAOMT1 | S-adenosyl-L-methionine-dependent methyltransferases superfamily protein | chr4:16310844-16311973 FORWARD LENGTH=148;>AT4G34050.1 | Symbols: CCoAOMT1 | S-adenosyl-L-methionine-dependent methyltransferases superfamily prot	2.39762e-07	67.396	65.471	67.396	1	0.000143666	50.752	0.00169848	40.622	2.39762e-07	67.396	1	1	1	4		1.86	1	NHGTYDFIFVDADK(1)DNYINYHK	NHGTYDFIFVDADK(67.4)DNYINYHK(-67.4)	EKNHGTYDFIFVDADKDNYINYHKRLIDLVK	14	0.133432	0.0479571	0.209278	0.201634	-0.0163369	-0.279844	0.130222	1.23241	0.537116	0.0610376		9144300	4137100	5007200	1257600	2221300	1474200	1373900	1405300	1412000	By MS/MS	By MS/MS	By MS/MS
AT4G34120.1	163	___1	AT4G34120.1	>AT4G34120.1 | Symbols: LEJ1, CDCP1 | Cystathionine beta-synthase (CBS) family protein | chr4:16341194-16342893 FORWARD LENGTH=238	0.00165206	61.235	36.539	61.235	1	NaN	NaN	0.00165206	61.235	NaN	NaN	0	1	NaN	2		0.68901	1	TFNELQK(1)LISK	TFNELQK(61.24)LISK(-61.24)	FPDVDSTWKTFNELQKLISKTYGKVVGDLMT	7	-0.882704	-1.26656	NaN	-0.839106	-1.29984	NaN	-1.07463	-5.81235	1.86996	0.742227		3142400	2058000	1084500	770140	580450	1287800	504010	0	0	By matching	By MS/MS	By matching
AT4G34240.2;AT4G34240.1	111;111	___1	AT4G34240.2	>AT4G34240.2 | Symbols: ALDH3I1, ALDH3 | aldehyde dehydrogenase 3I1 | chr4:16389801-16391985 FORWARD LENGTH=390;>AT4G34240.1 | Symbols: ALDH3I1, ALDH3 | aldehyde dehydrogenase 3I1 | chr4:16389801-16392633 FORWARD LENGTH=550	0.0051242	107.9	55.493	107.9	1	0.0172644	91.853	0.0131064	101.33	0.0051242	107.9	1	1	1	2	+	0.29643	1	MIDEK(1)EK	MIDEK(107.9)EK(-107.9)	WRISQLQNIARMIDEKEKCITEALYQDLSKP	5	0.177727	0.122209	0.0577219	0.182947	0.119688	-0.0707392	0.119219	1.15571	0.499024	0.0560217		4917300000	2447100000	2470200000	947780000	935690000	718480000	769720000	780850000	764790000	By MS/MS	By MS/MS	By MS/MS
AT4G34740.1;AT2G16570.1	306;310	___1	AT4G34740.1	>AT4G34740.1 | Symbols: ATASE2, CIA1, ATPURF2, ASE2 | GLN phosphoribosyl pyrophosphate amidotransferase 2 | chr4:16574894-16576579 REVERSE LENGTH=561;>AT2G16570.1 | Symbols: ATASE, ATASE1, ASE1 | GLN phosphoribosyl pyrophosphate amidotransferase 1 | chr2:7	0.00115087	48.216	39.651	48.216	1	NaN	NaN	0.0104837	30.072	0.00115087	48.216	0	1	1	3		-1.7074	1	EVYPGEVLVVDK(1)DGVK	EVYPGEVLVVDK(48.22)DGVK(-48.22)	TYEREVYPGEVLVVDKDGVKCQCLMPHPEPK	12	-0.177164	-0.146867	0.548649	-0.131187	-0.175957	-0.569608	0.0748729	0.37265	0.136817	0.0320873		4915500	2631600	2283900	768390	702680	827990	801520	1035200	779700	By matching	By MS/MS	By MS/MS
AT4G34870.1	147	___1	AT4G34870.1	>AT4G34870.1 | Symbols: ROC5, ATCYP1 | rotamase cyclophilin 5 | chr4:16614451-16614969 FORWARD LENGTH=172	0.000448398	77.062	51.589	77.062	1	NaN	NaN	NaN	NaN	0.000448398	77.062	0	0	1	2		-0.060718	1	GLDVVK(1)AIEK	GLDVVK(77.06)AIEK(-77.06)	KHVVFGQVVKGLDVVKAIEKVGSDSGKTSKV	6	-0.222347	-0.196723	0.00817432	-0.191376	-0.26939	-0.00132789	-0.136965	-1.20742	0.524688	0.0599389		2993000	1487200	1505700	335100	377160	450440	448190	701680	680390	By matching	By matching	By MS/MS
AT4G35250.1	208	___1	AT4G35250.1	>AT4G35250.1 | Symbols: | NAD(P)-binding Rossmann-fold superfamily protein | chr4:16771401-16773269 REVERSE LENGTH=395	2.04155e-78	185.55	161.14	163.56	1	2.04155e-78	185.55	4.88778e-54	159.26	1.99163e-64	163.56	1	1	1	3		-0.1447	1	YCTEK(1)FLQESGLNHITIR	YCTEK(163.56)FLQESGLNHITIR	KHPEVPLMEIKYCTEKFLQESGLNHITIRLC	5	0.240742	0.0107799	0.0751704	0.219958	-0.00218015	-0.123025	0.108897	0.972945	0.409144	0.0412901		40761000	19759000	21002000	6614200	8885000	7810900	6855500	5333800	5261400	By MS/MS	By MS/MS	By MS/MS
AT4G37930.1	310	___1	AT4G37930.1	>AT4G37930.1 | Symbols: SHM1, STM, SHMT1 | serine transhydroxymethyltransferase 1 | chr4:17831891-17834742 REVERSE LENGTH=517	3.45377e-16	117.7	101.04	50.088	1	3.45377e-16	117.7	0.00338865	50.088	NaN	NaN	1	1	0	2	+	-1.1986	1	QGK(1)EVLYDFEDK	QGK(50.09)EVLYDFEDK(-50.09)	MIFFRKGVKEINKQGKEVLYDFEDKINQAVF	3	0.239398	-0.0418181	0.147538	0.290424	-0.11402	-0.208278	0.115039	0.982967	0.414027	0.0412901		21455000	10403000	11052000	2894000	3853200	4398300	4575000	3110200	2624200	By MS/MS	By MS/MS	By matching
AT4G38970.1;AT4G38970.2	81;81	___1	AT4G38970.1	>AT4G38970.1 | Symbols: FBA2 | fructose-bisphosphate aldolase 2 | chr4:18163714-18165659 REVERSE LENGTH=398;>AT4G38970.2 | Symbols: FBA2 | fructose-bisphosphate aldolase 2 | chr4:18163769-18165659 REVERSE LENGTH=381	1.27789e-06	69.92	65.162	32.702	1	0.0479558	8.3417	1.27789e-06	69.92	0.00762585	32.702	1	1	1	2		-2.5679	1	GILAMDESNATCGK(1)R	GILAMDESNATCGK(32.7)R	GRGILAMDESNATCGKRLDSIGLENTEANRQ	14	0.00331442	0.0504668	0.134445	0.0453032	0.0143553	-0.200581	0.0627422	0.604122	0.235945	0.0399402		16785000	8264600	8520200	1841900	2062200	2874300	2766100	3548400	3691900	By matching	By MS/MS	By MS/MS
AT5G01410.1	84	___1	AT5G01410.1	>AT5G01410.1 | Symbols: PDX1, ATPDX1.3, RSR4, PDX1.3, ATPDX1 | Aldolase-type TIM barrel family protein | chr5:172576-173505 REVERSE LENGTH=309	9.15942e-05	76.326	62.317	76.326	1	0.0140008	34.75	0.000585241	63.091	9.15942e-05	76.326	1	1	1	2		0.79532	1	MSDPQMIK(1)EIK	MSDPQMIK(76.33)EIK(-76.33)	RAQGGVARMSDPQMIKEIKQAVTIPVMAKAR	8	-0.0141061	0.209266	0.00471089	0.0220482	0.142217	-0.0365111	0.0666237	0.589866	0.229583	0.0394341		23700000	12153000	11548000	1346300	1312200	4637400	4877400	6168900	5358300	By MS/MS	By MS/MS	By MS/MS
AT5G01530.1	221	___1	AT5G01530.1	>AT5G01530.1 | Symbols: LHCB4.1 | light harvesting complex photosystem II | chr5:209084-210243 FORWARD LENGTH=290	5.26549e-12	84.166	71.364	60.561	1	5.26549e-12	84.166	NaN	NaN	1.08258e-05	60.561	1	0	1	3		-0.75074	1	LYPGGK(1)FFDPLGLAADPEK	LYPGGK(60.56)FFDPLGLAADPEK(-60.56)	RNAELDSEKRLYPGGKFFDPLGLAADPEKTA	6	-0.356402	-0.193618	0.476217	-0.335626	-0.198278	-0.413672	-0.0246011	-0.115864	0.0391613	0.00978033		529000000	301640000	227360000	84424000	63267000	96699000	72017000	120520000	92071000	By MS/MS	By matching	By MS/MS
AT5G01600.1	134	___1	AT5G01600.1	>AT5G01600.1 | Symbols: ATFER1, FER1 | ferretin 1 | chr5:228149-229594 REVERSE LENGTH=255	0.0214908	37.995	33.101	37.995	1	0.0215265	37.968	0.0214908	37.995	NaN	NaN	1	1	0	2		1.2574	1	FFK(1)ESSEEER	FFK(37.99)ESSEEER	FDRDNVAMKGLAKFFKESSEEERGHAEKFME	3	-0.289316	-0.0817054	0.276485	-0.258373	-0.150545	-0.340496	-0.0315121	-0.200289	0.0696744	0.012904		14402000	7715100	6687000	3038400	2431100	2850900	2539000	1825800	1716900	By MS/MS	By MS/MS	By matching
AT5G01600.1	146	___1	AT5G01600.1	>AT5G01600.1 | Symbols: ATFER1, FER1 | ferretin 1 | chr5:228149-229594 REVERSE LENGTH=255	0.00168405	43.761	39.003	29.937	1	0.00168405	43.761	0.00856785	29.937	NaN	NaN	1	1	0	3		1.3034	1	GHAEK(1)FMEYQNQR	GHAEK(29.94)FMEYQNQR	KFFKESSEEERGHAEKFMEYQNQRGGRVKLH	5	-0.0646609	0.110363	0.444557	0.00302647	0.0536674	-0.550909	0.16342	1.10044	0.471682	0.050285		5444000	3105800	2338200	1690500	1265100	740630	593200	674710	479930	By MS/MS	By MS/MS	By matching
AT5G02240.1	180	___1	AT5G02240.1	>AT5G02240.1 | Symbols: | NAD(P)-binding Rossmann-fold superfamily protein | chr5:451502-452984 FORWARD LENGTH=253	0.00016484	71.176	43.694	32.439	1	0.00016484	71.176	0.00016484	71.176	0.049274	32.439	1	1	1	2		1.2063	1	AGGLLDK(1)EGGVR	AGGLLDK(32.44)EGGVR	SGTPYTIIRAGGLLDKEGGVRELLVGKDDEL	7	-0.457712	-0.230567	0.275262	-0.411042	-0.30308	-0.340897	-0.137672	-0.732126	0.294344	0.0399402		20858000	11301000	9557200	3477600	2876600	4960500	4102500	2862700	2578200	By MS/MS	By MS/MS	By matching
AT5G02240.1	201	___1	AT5G02240.1	>AT5G02240.1 | Symbols: | NAD(P)-binding Rossmann-fold superfamily protein | chr5:451502-452984 FORWARD LENGTH=253	1.76617e-22	124.62	95.076	27.263	1	3.11975e-07	80.632	1.76617e-22	124.62	2.77719e-11	100.11	1	1	1	2		-0.61955	1	DDELLQTDTK(1)TVPR	DDELLQTDTK(27.26)TVPR	ELLVGKDDELLQTDTKTVPRADVAEVCIQAL	10	-0.165887	-0.291204	0.471729	-0.157061	-0.312061	-0.547974	0.00487923	0.0243492	0.00796369	0.00213534		31165000	17585000	13580000	5294300	4477800	7129800	6326500	5160600	2775800	By MS/MS	By MS/MS	By MS/MS
AT5G02770.1	200	___1	AT5G02770.1	>AT5G02770.1 | Symbols: | unknown protein;Has 469 Blast hits to 336 proteins in 126 species: Archae - 0;Bacteria - 54;Metazoa - 249;Fungi - 22;Plants - 47;Viruses - 0;Other Eukaryotes - 97 (source: NCBI BLink). | chr5:628101-629168 REVERSE LENGTH=2	0.00036881	51.495	48.24	45.618	1	0.0123935	27.714	0.00036881	51.495	0.000776412	45.618	1	1	1	3		-0.35676	1	EASADASSDLPEK(1)QIIGK	EASADASSDLPEK(45.62)QIIGK(-45.62)	FSKEASADASSDLPEKQIIGKEAAVSGSAA_	13	0.0377336	-0.00261366	0.534642	0.0419438	-0.0294408	-0.607441	0.189921	1.17502	0.508599	0.059767		13920000	6869200	7050700	1993400	2231600	3061300	3197800	1814500	1621300	By MS/MS	By MS/MS	By MS/MS
AT5G04140.1;AT5G04140.2	960;986	___1	AT5G04140.1	>AT5G04140.1 | Symbols: GLU1, GLS1, GLUS, FD-GOGAT | glutamate synthase 1 | chr5:1130031-1138186 FORWARD LENGTH=1622;>AT5G04140.2 | Symbols: GLU1, GLS1, GLUS, FD-GOGAT | glutamate synthase 1 | chr5:1130031-1138186 FORWARD LENGTH=1648	0.00151963	61.165	47.3	61.165	1	0.00288469	38.808	0.00151963	61.165	NaN	NaN	1	1	NaN	3	+	-1.1644	1	APIPVGK(1)VEPAVAIVQR	APIPVGK(61.17)VEPAVAIVQR	DLLEFKSDRAPIPVGKVEPAVAIVQRFCTGG	7	0.209641	0.0668125	NaN	0.260508	0.00733906	NaN	0.138227	0.922998	0.365643	0.0412901		3922300	1613600	2308700	774480	1402400	839080	906340	0	0	By MS/MS	By matching	By matching
AT5G04140.1;AT5G04140.2	815;841	___1	AT5G04140.1	>AT5G04140.1 | Symbols: GLU1, GLS1, GLUS, FD-GOGAT | glutamate synthase 1 | chr5:1130031-1138186 FORWARD LENGTH=1622;>AT5G04140.2 | Symbols: GLU1, GLS1, GLUS, FD-GOGAT | glutamate synthase 1 | chr5:1130031-1138186 FORWARD LENGTH=1648	0.000251271	68.676	52.453	68.676	1	0.00186429	55.261	0.000698514	63.091	0.000251271	68.676	1	1	1	2	+	-2.1375	1	NYTK(1)AVNAGLLK	NYTK(68.68)AVNAGLLK(-68.68)	KIPTVTIEQAQKNYTKAVNAGLLKILSKMGI	4	0.397474	0.236952	0.0475919	0.440421	0.170951	-0.110589	0.227339	1.82494	0.830175	0.155565		20429000	9781400	10647000	2749300	3284000	3342600	3897100	3689500	3466100	By MS/MS	By MS/MS	By MS/MS
AT5G04360.1	364	___1	AT5G04360.1	>AT5G04360.1 | Symbols: ATPU1, ATLDA, PU1, LDA | limit dextrinase | chr5:1221566-1228399 FORWARD LENGTH=965	0.000142396	65.374	59.833	37.177	1	0.000142396	65.374	0.00317484	39.746	0.0047663	37.177	1	1	1	2		1.6515	1	GGYLAFTSK(1)DSAGVK	GGYLAFTSK(37.18)DSAGVK(-37.18)	TVEPENRGGYLAFTSKDSAGVKHLQKLVDAG	9	-1.06287	0.143394	0.146292	-1.03635	0.0828389	-0.216099	-0.257727	-0.824954	0.337946	0.0412901		8127500	4337500	3790000	1770400	1320000	1758600	1574200	808460	895700	By MS/MS	By MS/MS	By MS/MS
AT5G04440.1	145	___1	AT5G04440.1	>AT5G04440.1 | Symbols: | Protein of unknown function (DUF1997) | chr5:1254957-1256624 FORWARD LENGTH=255	0.000960601	50.178	44.104	50.178	1	0.01906	24.053	0.00506883	33.872	0.000960601	50.178	1	1	1	3		-0.625	1	VEEQPNGCCIK(1)LLSCK	VEEQPNGCCIK(50.18)LLSCK(-50.18)	VLLVRVEEQPNGCCIKLLSCKLEGSPVVVAQ	11	0.0270125	-0.00676763	0.223492	0.0731348	-0.0348548	-0.300217	0.0812455	0.718755	0.288144	0.0399402		9082000	4489300	4592700	1350500	1020300	1805200	2337900	1333600	1234500	By MS/MS	By MS/MS	By MS/MS
AT5G04670.1	664	___1	AT5G04670.1	>AT5G04670.1 | Symbols: | Enhancer of polycomb-like transcription factor protein | chr5:1337998-1340884 REVERSE LENGTH=766	0.00712404	53.237	39.002	53.237	1	0.0245926	35.677	NaN	NaN	0.00712404	53.237	1	NaN	1	2		1.5429	1	TQLLSK(1)PVFR	TQLLSK(53.24)PVFR	RIFQGHQVKKTQLLSKPVFRKRRSFKRQGSQ	6	-0.0408086	NaN	0.721516	-0.0261169	NaN	-0.748457	0.340354	1.24817	0.509655	0.059767		4226900	2224900	2002000	1400100	1468300	0	0	824790	533730	By MS/MS	By matching	By MS/MS
AT5G05730.1;AT5G05730.2	310;310	___1	AT5G05730.1	>AT5G05730.1 | Symbols: ASA1, TRP5, AMT1, WEI2, JDL1 | anthranilate synthase alpha subunit 1 | chr5:1719740-1722811 REVERSE LENGTH=595;>AT5G05730.2 | Symbols: ASA1 | anthranilate synthase alpha subunit 1 | chr5:1719740-1722811 REVERSE LENGTH=624	0.000213071	52.162	50.122	52.162	1	0.000366357	48.077	0.000350493	48.5	0.000213071	52.162	1	1	1	3		-0.15922	1	QFGPSLDNSNVTCEEYK(1)EAVVK	QFGPSLDNSNVTCEEYK(52.16)EAVVK(-52.16)	FGPSLDNSNVTCEEYKEAVVKAKEHILAGDI	17	-0.00808732	-0.0296175	0.384508	-0.0258085	-0.0600664	-0.399768	0.115601	0.821854	0.336476	0.0412901		21749000	11725000	10024000	4434600	4715600	4118600	3591400	3171600	1716700	By MS/MS	By MS/MS	By MS/MS
AT5G08050.1	41	___1	AT5G08050.1	>AT5G08050.1 | Symbols: | Protein of unknown function (DUF1118) | chr5:2578418-2578964 FORWARD LENGTH=158	0.00817244	40.475	25.796	27.098	1	0.00817244	40.475	0.0126617	34.264	0.0358529	27.098	1	1	1	2		0.31296	1	STATPQVK(1)LLTR	STATPQVK(27.1)LLTR	TRTITSKKSTATPQVKLLTRVEQLKLLTKAE	8	1.97863	1.35902	2.87165	1.99019	1.28895	-2.91844	2.06977	6.12498	2.33459	1.02725		9750400	3262500	6487900	363870	2503100	1249300	3668200	1649400	316530	By MS/MS	By MS/MS	By MS/MS
AT5G08280.1	212	___1	AT5G08280.1	>AT5G08280.1 | Symbols: HEMC | hydroxymethylbilane synthase | chr5:2663763-2665596 REVERSE LENGTH=382	0.00012626	56.424	50.15	56.424	1	0.0027459	33.666	0.0098825	23.853	0.00012626	56.424	1	1	1	4		0.25704	1	SQILHK(1)YPALHVEENFR	SQILHK(56.42)YPALHVEENFR	VVGTASLRRKSQILHKYPALHVEENFRGNVQ	6	0.28404	0.0680517	-0.164014	0.35242	0.0264459	0.0434844	0.0626927	0.454354	0.170734	0.0332401		10086000	4802000	5283800	1713300	1710200	2142200	2388600	946490	1185000	By MS/MS	By MS/MS	By MS/MS
AT5G08280.1	326	___1	AT5G08280.1	>AT5G08280.1 | Symbols: HEMC | hydroxymethylbilane synthase | chr5:2663763-2665596 REVERSE LENGTH=382	0.00036881	51.495	43.984	50.178	1	0.0027855	38.227	0.00036881	51.495	0.000435418	50.178	1	1	1	3		-1.9188	1	TPIAGYASK(1)DEEGNCIFR	TPIAGYASK(50.18)DEEGNCIFR	TLDGSCRTPIAGYASKDEEGNCIFRGLVASP	9	0.224781	-0.119479	-0.0557509	0.219711	-0.169177	-0.0134798	0.0165171	0.130432	0.0443096	0.00978033		17319000	9247100	8071900	3017300	3286000	3966800	3505500	2263100	1280400	By MS/MS	By MS/MS	By MS/MS
AT5G08280.1	120	___1	AT5G08280.1	>AT5G08280.1 | Symbols: HEMC | hydroxymethylbilane synthase | chr5:2663763-2665596 REVERSE LENGTH=382	5.83854e-05	64.454	51.354	38.777	1	0.00410248	34.395	5.83854e-05	64.454	0.00581994	39.91	1	1	1	2	+	-0.45167	1	TTGDK(1)ILSQPLADIGGK	TTGDK(38.78)ILSQPLADIGGK(-38.78)	EDGAIHIEIIKTTGDKILSQPLADIGGKGLF	5	1.07868	0.311503	NaN	1.08576	0.29725	NaN	0.695091	2.53739	1.02603	0.24263		25063000	14196000	10867000	2177000	3973400	5685600	6893900	6333000	0	By MS/MS	By MS/MS	By MS/MS
AT5G08410.1	160	___1	AT5G08410.1	>AT5G08410.1 | Symbols: FTRA2 | ferredoxin/thioredoxin reductase subunit A (variable subunit) 2 | chr5:2709974-2710528 REVERSE LENGTH=184	0.00662231	54.259	32.266	54.259	1	0.00662231	54.259	0.00662231	54.259	NaN	NaN	1	1	0	2		0.28267	1	VQFVK(1)EIEGR	VQFVK(54.26)EIEGR	GKKISANLPFKVQFVKEIEGRGPVKFFTHLK	5	0.00230651	-0.279564	0.366374	0.00662125	-0.36264	-0.408359	0.0297054	0.17477	0.06028	0.0124588		12870000	7091200	5779200	2612800	2578100	2403100	1446200	2075400	1754900	By MS/MS	By MS/MS	By matching
AT5G08450.3;AT5G08450.2;AT5G08450.1	435;435;435	___1	AT5G08450.3	>AT5G08450.3 | Symbols: | FUNCTIONS IN: molecular_function unknown;INVOLVED IN: biological_process unknown;LOCATED IN: cellular_component unknown;EXPRESSED IN: 25 plant structures;EXPRESSED DURING: 15 growth stages;CONTAINS InterPro DOMAIN/s: Histone	0.0145286	38.178	25.382	38.178	1	0.0312458	26.112	0.0145286	32.567	0.0159889	38.178	1	1	1	3	+	2.6508	1	TGAEK(1)EISQNEK	TGAEK(38.18)EISQNEK(-38.18)	KDKDHIKREPRTGAEKEISQNEKELGEASAK	5	-0.310522	0.123534	NaN	-0.268608	0.0839282	NaN	-0.093494	-0.479704	0.175493	0.0356869		10629000	5876700	4752800	3429500	3055200	1837100	1697600	610090	0	By MS/MS	By MS/MS	By MS/MS
AT5G08540.1	301	___1	AT5G08540.1	>AT5G08540.1 | Symbols: | unknown protein;FUNCTIONS IN: molecular_function unknown;INVOLVED IN: biological_process unknown;LOCATED IN: chloroplast thylakoid membrane, chloroplast, chloroplast envelope;EXPRESSED IN: 24 plant structures;EXPRESSED DURIN	3.19951e-08	85.837	74.466	27.767	1	0.00147939	48.527	3.19951e-08	85.837	0.00408887	40.278	1	1	1	2		0.032202	1	EIFGVTDEDAEK(1)LR	EIFGVTDEDAEK(27.77)LR	LIVKEIFGVTDEDAEKLRIHALAEAGDIEAL	12	1.5207	1.50894	1.41434	1.52306	1.48877	-1.43316	1.48133	14.3853	3.65576	1.67641	+	24217000	10401000	13816000	1704700	5015200	2369400	6112600	6327100	2688400	By MS/MS	By MS/MS	By MS/MS
AT5G09650.1	234	___1	AT5G09650.1	>AT5G09650.1 | Symbols: AtPPa6, PPa6 | pyrophosphorylase 6 | chr5:2991331-2993117 REVERSE LENGTH=300	6.55919e-07	65.184	59.223	65.184	1	0.000709615	44.341	0.0362643	18.068	6.55919e-07	65.184	1	1	1	3		0.87489	1	AHLVNDVEDVEK(1)HFPGTLTAIR	AHLVNDVEDVEK(65.18)HFPGTLTAIR	DDPKAHLVNDVEDVEKHFPGTLTAIRDWFRD	12	-0.178812	0.0564447	-0.0213375	-0.10953	0.012068	-0.0808049	-0.0479017	-0.427083	0.159273	0.0320873		22489000	11085000	11404000	4298300	4620300	4358500	4455800	2428200	2327700	By MS/MS	By MS/MS	By MS/MS
AT5G09650.1	118	___1	AT5G09650.1	>AT5G09650.1 | Symbols: AtPPa6, PPa6 | pyrophosphorylase 6 | chr5:2991331-2993117 REVERSE LENGTH=300	2.41077e-68	183.41	143.66	26.292	1	2.39707e-16	111.22	1.04354e-22	117	2.41077e-68	183.41	1	1	1	2		-0.0033166	1	AK(1)MEVATDEDFTPIK	AK(26.29)MEVATDEDFTPIK(-26.29)	GVFNFIVEIPKESKAKMEVATDEDFTPIKQD	2	0.0377336	0.171463	0.867673	0.0600474	0.1333	-0.894617	0.358957	1.67779	0.758306	0.119018		672620000	353520000	319100000	131520000	133100000	115160000	126650000	106830000	59355000	By MS/MS	By MS/MS	By MS/MS
AT5G09650.1	251	___1	AT5G09650.1	>AT5G09650.1 | Symbols: AtPPa6, PPa6 | pyrophosphorylase 6 | chr5:2991331-2993117 REVERSE LENGTH=300	0.00618618	79.148	62.675	70.552	1	0.00618618	79.148	0.00641676	67.881	0.00910646	70.552	1	1	1	2	+	1.1882	1	DYK(1)IPDGK	DYK(70.55)IPDGK(-70.55)	FPGTLTAIRDWFRDYKIPDGKPANRFGLGDK	3	1.61523	1.67301	1.86896	1.64824	1.5997	-1.92248	1.71907	14.9749	3.7194	1.67641	+	55532000	22049000	33482000	3963800	11088000	7165100	20357000	10921000	2037100	By MS/MS	By MS/MS	By MS/MS
AT5G09650.1	270	___1	AT5G09650.1	>AT5G09650.1 | Symbols: AtPPa6, PPa6 | pyrophosphorylase 6 | chr5:2991331-2993117 REVERSE LENGTH=300	0.00766358	37.77	28.233	37.77	0.784735	0.0362686	26.292	0.00766358	37.77	0.017767	31.914	0.761618	0.784735	0.754924	3	+	-0.4188	1	FGLGDK(0.215)PANK(0.785)DYALK	FGLGDK(-5.62)PANK(5.62)DYALK(-37.77)	GKPANRFGLGDKPANKDYALKIIQETNESWA	10	-0.205414	0.0588013	0.609354	-0.199769	0.0311129	-0.624466	0.154247	0.760581	0.307608	0.0399402		15887000	8145600	7741100	2186400	2314200	3100800	3390700	2858300	2036200	By MS/MS	By MS/MS	By MS/MS
AT5G09660.1;AT5G09660.2;AT5G09660.4;AT5G09660.3	133;112;133;112	___1	AT5G09660.1	>AT5G09660.1 | Symbols: PMDH2 | peroxisomal NAD-malate dehydrogenase 2 | chr5:2993645-2995551 REVERSE LENGTH=354;>AT5G09660.2 | Symbols: PMDH2 | peroxisomal NAD-malate dehydrogenase 2 | chr5:2993645-2995169 REVERSE LENGTH=333;>AT5G09660.4 | Symbols: PMDH2	1.04705e-12	110.08	81.174	49.448	1	4.77316e-06	89.301	1.04705e-12	110.08	1.96676e-08	96.745	1	1	1	3	+	0.69283	1	DDLFK(1)INAGIVK	DDLFK(49.45)INAGIVK(-49.45)	AGIPRKPGMTRDDLFKINAGIVKTLCEGVAK	5	-0.135111	-0.00617352	0.236622	-0.117568	-0.0242084	-0.258391	0.0317794	0.248071	0.0876543	0.0134657		36764000	19232000	17532000	5371400	4983100	5331700	5860000	8528900	6689100	By MS/MS	By MS/MS	By MS/MS
AT5G09660.1;AT5G09660.2;AT5G09660.4;AT5G09660.3	140;119;140;119	___1	AT5G09660.1	>AT5G09660.1 | Symbols: PMDH2 | peroxisomal NAD-malate dehydrogenase 2 | chr5:2993645-2995551 REVERSE LENGTH=354;>AT5G09660.2 | Symbols: PMDH2 | peroxisomal NAD-malate dehydrogenase 2 | chr5:2993645-2995169 REVERSE LENGTH=333;>AT5G09660.4 | Symbols: PMDH2	0.00089204	52.527	38.781	46.41	1	0.00171467	45.614	0.00089204	52.527	0.00104632	51.03	1	1	1	3	+	-0.016214	1	INAGIVK(1)TLCEGVAK	INAGIVK(46.41)TLCEGVAK(-46.41)	GMTRDDLFKINAGIVKTLCEGVAKCCPNAIV	7	-0.107166	0.0405417	0.46897	-0.0730594	-0.0199893	-0.472089	0.134115	0.829705	0.340203	0.0412901		13613000	7499300	6113600	2524800	2140700	2668000	2540000	2306600	1432900	By MS/MS	By MS/MS	By MS/MS
AT5G10160.1	60	___1	AT5G10160.1	>AT5G10160.1 | Symbols: | Thioesterase superfamily protein | chr5:3185819-3187159 FORWARD LENGTH=219	0.00864975	51.092	33.84	39.73	1	0.0164753	51.092	0.00864975	39.73	NaN	NaN	1	1	NaN	2	+	1.7322	1	STAEK(1)EIPIELR	STAEK(39.73)EIPIELR	SLVLCSTDESKSTAEKEIPIELRYEAFPTVM	5	1.52009	0.678162	NaN	1.52592	0.640066	NaN	1.09913	3.74403	1.40047	0.467118		2815000	857970	1957000	440880	1364500	417090	592530	0	0	By MS/MS	By MS/MS	By matching
AT5G10450.2;AT5G10450.1;AT5G10450.3;AT5G10450.4	124;124;124;124	___1	AT5G10450.2	>AT5G10450.2 | Symbols: GRF6, AFT1, 14-3-3lambda | G-box regulating factor 6 | chr5:3284452-3286261 REVERSE LENGTH=246;>AT5G10450.1 | Symbols: GRF6, AFT1, 14-3-3lambda | G-box regulating factor 6 | chr5:3284452-3286261 REVERSE LENGTH=248;>AT5G10450.3 | Sym	0.00464005	36.454	33.398	32.353	1	0.00464005	36.454	0.0389428	32.353	NaN	NaN	1	1	NaN	3		-2.2432	1	LLDSHLIPSAGASESK(1)VFYLK	LLDSHLIPSAGASESK(32.35)VFYLK(-32.35)	LLDSHLIPSAGASESKVFYLKMKGDYHRYMA	16	1.00676	-0.569586	NaN	1.05311	-0.641829	NaN	0.218589	0.436608	0.158062	0.0320873		4001800	2203400	1798400	902150	1100700	1301200	697660	0	0	By MS/MS	By matching	By matching
AT5G11340.1	37	___1	AT5G11340.1	>AT5G11340.1 | Symbols: | Acyl-CoA N-acyltransferases (NAT) superfamily protein | chr5:3619226-3621068 FORWARD LENGTH=164	0.00189158	42.633	40.33	24.279	1	0.00331334	37.157	0.00189158	42.633	0.017722	24.279	1	1	1	3		0.55665	1	YNDK(1)YYADAIAAGEFTK	YNDK(24.28)YYADAIAAGEFTK(-24.28)	LKILNTVLFPVRYNDKYYADAIAAGEFTKLA	4	-0.0788531	-0.0713455	0.191574	-0.0750185	-0.16372	-0.229264	0.0137917	0.115472	0.0390236	0.00978033		11134000	5693600	5440000	2704600	2689500	1693300	1571400	1295800	1179100	By MS/MS	By MS/MS	By MS/MS
AT5G12130.1	262	___1	AT5G12130.1	>AT5G12130.1 | Symbols: PDE149, ATTERC | integral membrane TerC family protein | chr5:3919613-3922154 FORWARD LENGTH=384	0.00445668	56.404	28.923	40.727	1	0.00529957	54.259	0.00445668	56.404	0.0142713	40.727	1	1	1	3	+	0.031646	1	FFTK(1)HDGILK	FFTK(40.73)HDGILK(-40.73)	FIPVTSSYDGNRFFTKHDGILKATPLLLTVA	4	0.445939	0.270708	1.22125	0.442864	0.190425	-1.29658	0.645967	2.7272	1.24209	0.341231		20089000	10280000	9808900	1894800	2414900	5450800	6547200	2934200	846770	By MS/MS	By MS/MS	By MS/MS
AT5G12860.2;AT5G12860.1	342;342	___1	AT5G12860.2	>AT5G12860.2 | Symbols: DiT1 | dicarboxylate transporter 1 | chr5:4059850-4061919 REVERSE LENGTH=556;>AT5G12860.1 | Symbols: DiT1 | dicarboxylate transporter 1 | chr5:4059927-4061919 REVERSE LENGTH=557	0.00850398	72.325	30.038	44.392	1	0.0182385	60.398	0.00850398	72.325	0.034431	44.392	1	1	1	2	+	1.1504	1	LAQEK(1)LDK	LAQEK(44.39)LDK(-44.39)	PTVKSSPDAPKLAQEKLDKMGPMSKNELIMA	5	0.233765	-0.016585	0.509656	0.260989	-0.0484569	-0.54673	0.242279	1.61603	0.727873	0.113101		158730000	79814000	78920000	19784000	21374000	35988000	36813000	24042000	20733000	By MS/MS	By MS/MS	By MS/MS
AT5G13030.1	522	___1	AT5G13030.1	>AT5G13030.1 | Symbols: | unknown protein;FUNCTIONS IN: molecular_function unknown;INVOLVED IN: biological_process unknown;LOCATED IN: chloroplast;EXPRESSED IN: 23 plant structures;EXPRESSED DURING: 13 growth stages;CONTAINS InterPro DOMAIN/s: Uncha	0.00156772	46.318	37.976	46.318	1	0.0332882	21.666	0.00156772	46.318	NaN	NaN	1	1	NaN	3	+	-0.94772	1	ANPNTPENELLK(1)PLK	ANPNTPENELLK(46.32)PLK(-46.32)	ANVKANPNTPENELLKPLKAVLLDIGKERKE	12	0.221939	0.183582	NaN	0.192068	0.164271	NaN	0.20276	1.41015	0.580517	0.0703263		3394700	1745500	1649300	640230	578970	1105200	1070300	0	0	By MS/MS	By MS/MS	By matching
AT5G13450.1	99	___1	AT5G13450.1	>AT5G13450.1 | Symbols: ATP5 | delta subunit of Mt ATP synthase | chr5:4310558-4311941 REVERSE LENGTH=238	0.000491907	55.011	48.408	55.011	1	0.00121573	47.548	0.00411469	34.928	0.000491907	55.011	1	1	1	3		2.981	1	TAPIFAQFTK(1)DPSVPR	TAPIFAQFTK(55.01)DPSVPR	MIEAMKTAPIFAQFTKDPSVPRGTRLAAIRD	10	-0.267965	-0.215178	-0.318924	-0.231786	-0.291009	0.280244	-0.267356	-2.61209	1.19271	0.317914		4463400	2240400	2223100	890380	888880	844340	796430	505640	537750	By MS/MS	By MS/MS	By MS/MS
AT5G13510.1	166	___1	AT5G13510.1	>AT5G13510.1 | Symbols: | Ribosomal protein L10 family protein | chr5:4341294-4341956 FORWARD LENGTH=220	0.000287896	54.768	45.724	54.768	1	0.0326657	18.58	0.00788182	27.526	0.000287896	54.768	1	1	1	3	+	-0.83698	1	FYAPDNFK(1)VLETMPTR	FYAPDNFK(54.77)VLETMPTR	AGAVFEGKFYAPDNFKVLETMPTRAEVYAKM	8	0.458172	0.0922074	-0.194465	0.471239	0.0749164	0.110898	0.118638	0.693398	0.276447	0.0399402		14485000	7468100	7017400	1126900	1222100	3753600	2999900	2587600	2795500	By MS/MS	By MS/MS	By MS/MS
AT5G13780.1	136	___1	AT5G13780.1	>AT5G13780.1 | Symbols: | Acyl-CoA N-acyltransferases (NAT) superfamily protein | chr5:4447610-4448603 REVERSE LENGTH=192	1.72074e-05	57.366	55.857	22.936	1	1.72074e-05	57.366	0.00197821	43.164	0.0107921	22.936	1	1	1	3		1.2731	1	INDVEAK(1)YYADGEDAYDMR	INDVEAK(22.94)YYADGEDAYDMR	LYTETLGYKINDVEAKYYADGEDAYDMRKNL	7	0.373286	-2.43004	-0.0710762	0.380951	-2.50185	-0.0039005	-0.709277	-1.09565	0.469317	0.050285		10447000	4753800	5692900	1904600	2505100	1630000	1599200	1219200	1588700	By MS/MS	By MS/MS	By MS/MS
AT5G14740.2;AT5G14740.1;AT5G14740.5;AT5G14740.4;AT5G14740.3	20;92;92;92;92	___1	AT5G14740.2	>AT5G14740.2 | Symbols: CA2, CA18, BETA CA2 | carbonic anhydrase 2 | chr5:4760536-4762382 FORWARD LENGTH=259;>AT5G14740.1 | Symbols: CA2, CA18, BETA CA2 | carbonic anhydrase 2 | chr5:4758257-4762382 FORWARD LENGTH=331;>AT5G14740.5 | Symbols: CA2, CA18, BET	0.00020019	99.283	46.793	91.549	1	0.000974613	83.862	0.00020019	99.283	0.000506108	91.549	1	1	1	2	+	0.92005	1	LLIEK(1)DDLK	LLIEK(91.55)DDLK(-91.55)	SYEDAIEALKKLLIEKDDLKDVAAAKVKKIT	5	0.172359	-0.110511	0.207628	0.194213	-0.0734844	-0.0884695	0.0898254	0.72216	0.289721	0.0399402		80212000	38944000	41269000	12540000	13499000	14611000	15452000	11793000	12318000	By MS/MS	By MS/MS	By MS/MS
AT5G15200.1;AT5G15200.2	67;67	___1	AT5G15200.1	>AT5G15200.1 | Symbols: | Ribosomal protein S4 | chr5:4935124-4936334 REVERSE LENGTH=198;>AT5G15200.2 | Symbols: | Ribosomal protein S4 | chr5:4935602-4936334 REVERSE LENGTH=156	0.00354743	54.343	31.225	28.283	1	0.00354743	54.343	0.0185565	34.264	0.042638	28.283	1	1	1	2		0.90611	1	DLLTLDEK(1)SPR	DLLTLDEK(28.28)SPR	SRIRNAARDLLTLDEKSPRRIFEGEALLRRM	8	0.0172092	0.0476779	-0.132379	0.0458623	0.00518438	0.140255	-0.0224974	-0.208302	0.0726541	0.012904		4498800	2212300	2286500	970130	857650	619180	576600	623020	852260	By MS/MS	By MS/MS	By MS/MS
AT5G15200.1	156	___1	AT5G15200.1	>AT5G15200.1 | Symbols: | Ribosomal protein S4 | chr5:4935124-4936334 REVERSE LENGTH=198	1.29046e-05	58.848	49.374	56.719	1	0.0015487	44.641	1.29046e-05	58.848	5.73241e-05	56.719	1	1	1	3		-0.5627	1	LDSQK(1)HIDFALTSPFGGGR	LDSQK(56.72)HIDFALTSPFGGGR	QLVNIPSFMVRLDSQKHIDFALTSPFGGGRP	5	5.21948	-0.255391	0.584717	5.22311	-0.248039	-0.663237	1.8496	1.47307	0.656998	0.0957962		5793900	2532500	3261400	47175	1395200	1454900	1186900	1030400	679370	By MS/MS	By MS/MS	By MS/MS
AT5G15810.1	604	___1	AT5G15810.1	>AT5G15810.1 | Symbols: | N2,N2-dimethylguanosine tRNA methyltransferase | chr5:5157798-5161121 FORWARD LENGTH=691	0.010361	39.625	9.8575	39.625	1	NaN	NaN	0.010361	39.625	NaN	NaN	NaN	1	0	3		3.4529	1	HVGSLSK(1)AQAK	HVGSLSK(39.62)AQAK(-39.62)	PSHQADFSRHVGSLSKAQAKKVARFLPNPEK	7	NaN	0.369718	-0.668482	NaN	0.294547	0.655627	-0.149382	-0.430593	0.15565	0.0320873		4816900	1928500	2888400	0	0	1254200	1662800	674390	1225600	By matching	By MS/MS	By matching
AT5G15960.1;AT5G15970.1	21;21	___1	AT5G15960.1;AT5G15970.1	>AT5G15960.1 | Symbols: KIN1 | stress-responsive protein (KIN1) / stress-induced protein (KIN1) | chr5:5209992-5210473 FORWARD LENGTH=66;>AT5G15970.1 | Symbols: KIN2, COR6.6 | stress-responsive protein (KIN2) / stress-induced protein (KIN2) / cold-responsi	4.82214e-24	147.26	73.762	147.26	1	1.06568e-12	125.53	0.00589396	48.568	4.82214e-24	147.26	1	1	1	2	+	-0.12939	1	AEEK(1)SNVLLDK	AEEK(147.26)SNVLLDK(-147.26)	KNAFQAGQAAGKAEEKSNVLLDKAKDAAAAA;KNAFQAGQTAGKAEEKSNVLLDKAKDAAAGA	4	0.120086	-1.24066	3.43389	0.142348	-1.33395	-3.49774	0.771106	0.751923	0.303563	0.0399402		164430000	117240000	47186000	23033000	16084000	67652000	28868000	26555000	2234300	By MS/MS	By MS/MS	By MS/MS
AT5G15960.1;AT5G15970.1	28;28	___1	AT5G15960.1;AT5G15970.1	>AT5G15960.1 | Symbols: KIN1 | stress-responsive protein (KIN1) / stress-induced protein (KIN1) | chr5:5209992-5210473 FORWARD LENGTH=66;>AT5G15970.1 | Symbols: KIN2, COR6.6 | stress-responsive protein (KIN2) / stress-induced protein (KIN2) / cold-responsi	0.000686085	88.596	61.115	38.875	1	NaN	NaN	0.000686085	88.596	0.00792984	61.344	0	1	1	2	+	-0.82167	1	SNVLLDK(1)AK	SNVLLDK(38.87)AK(-38.87)	QAAGKAEEKSNVLLDKAKDAAAAAGASAQQA;QTAGKAEEKSNVLLDKAKDAAAGAGAGAQQA	7	-0.248313	-1.05283	3.4367	-0.198775	-1.11954	-3.4918	0.71185	0.697152	0.278174	0.0399402		54467000	39296000	15172000	3727600	2883100	23844000	11219000	11724000	1069600	By matching	By MS/MS	By MS/MS
AT5G15970.1	59	___1	AT5G15970.1	>AT5G15970.1 | Symbols: KIN2, COR6.6 | stress-responsive protein (KIN2) / stress-induced protein (KIN2) / cold-responsive protein (COR6.6) / cold-regulated protein (COR6.6) | chr5:5211966-5212441 FORWARD LENGTH=66	8.74697e-27	118.2	100.24	47.548	1	8.8424e-16	102.64	8.74697e-27	118.2	4.86273e-05	59.728	1	1	1	2		-1.9119	1	SISDAAVGGVNFVK(1)DK	SISDAAVGGVNFVK(47.55)DK(-47.55)	GKSISDAAVGGVNFVKDKTGLNK________	14	-0.512596	-1.05634	7.70101	-0.493845	-1.10516	-7.76164	2.04402	0.980225	0.41269	0.0412901		74170000	52747000	21422000	13019000	9328600	25479000	12078000	14249000	16243	By MS/MS	By MS/MS	By MS/MS
AT5G16710.1	202	___1	AT5G16710.1	>AT5G16710.1 | Symbols: DHAR3 | dehydroascorbate reductase 1 | chr5:5483312-5484926 FORWARD LENGTH=258	1.95214e-15	97.45	87.88	38.995	1	1.95214e-15	97.45	2.48072e-15	95.57	0.00173781	38.995	1	1	1	3		1.5314	1	ISAADLSLAPK(1)LYHMK	ISAADLSLAPK(39)LYHMK(-39)	INGEKISAADLSLAPKLYHMKIALGHYKNWS	11	-0.472709	0.0614305	0.616923	-0.455317	-0.01105	-0.654377	0.0685482	0.272056	0.0968671	0.0186827		29728000	16290000	13438000	6147700	4728400	6068500	5907100	4074300	2802600	By MS/MS	By MS/MS	By MS/MS
AT5G17170.1	233	___1	AT5G17170.1	>AT5G17170.1 | Symbols: ENH1 | rubredoxin family protein | chr5:5649335-5650975 FORWARD LENGTH=271	0.00408354	60.255	45.576	38.875	1	0.00408354	60.255	0.0236027	36.417	0.0203133	38.875	1	1	1	2	+	1.4777	1	FAK(1)YDVNTGK	FAK(38.87)YDVNTGK(-38.87)	TYVCPQCIAPKKRFAKYDVNTGKAIGGGLPP	3	0.306962	0.124461	0.70776	0.307778	0.0571383	-0.719828	0.379728	2.35341	1.07822	0.271932		13575000	6582600	6992100	1424800	1775400	3638900	4034400	1518900	1182200	By MS/MS	By MS/MS	By MS/MS
AT5G17530.2;AT5G17530.1;AT5G17530.3	197;197;230	___1	AT5G17530.2	>AT5G17530.2 | Symbols: | phosphoglucosamine mutase family protein | chr5:5778168-5781863 FORWARD LENGTH=581;>AT5G17530.1 | Symbols: | phosphoglucosamine mutase family protein | chr5:5778168-5781863 FORWARD LENGTH=581;>AT5G17530.3 | Symbols: | phosphogl	0.0295607	40.496	7.7525	40.496	1	NaN	NaN	NaN	NaN	0.0295607	40.496	0	0	1	2		-0.35604	1	VDIK(1)NILER	VDIK(40.5)NILER	FKFFTSDGGLGKVDIKNILERAADIYKKLSD	4	0.0319598	0.0250288	-0.0772429	0.0363276	-0.0158701	-0.00686915	-0.00675144	-0.0653757	0.0217039	0.00252992		12648000	6248000	6400200	1789800	1785200	1740200	1756800	2717900	2858200	By matching	By matching	By MS/MS
AT5G17920.2;AT5G17920.1	279;279	___1	AT5G17920.2	>AT5G17920.2 | Symbols: ATCIMS | Cobalamin-independent synthase family protein | chr5:5935771-5939195 FORWARD LENGTH=765;>AT5G17920.1 | Symbols: ATCIMS, ATMETS, ATMS1 | Cobalamin-independent synthase family protein | chr5:5935771-5939195 FORWARD LENGTH=765	0.00169071	50.088	37.08	50.088	1	0.00302439	45.614	0.00726752	35.037	0.00169071	50.088	1	1	1	3	+	-0.026126	1	TLDLVK(1)AGFPEGK	TLDLVK(50.09)AGFPEGK(-50.09)	FGFDLVRGTKTLDLVKAGFPEGKYLFAGVVD	6	0.212134	0.0067647	0.132309	0.214498	-0.0519524	-0.167021	0.117069	1.07215	0.457732	0.050285		14340000	7054300	7285300	3618500	3677800	2792100	3076100	643610	531310	By MS/MS	By MS/MS	By MS/MS
AT5G20010.1;AT5G55190.1;AT5G20020.1	74;74;74	___1	AT5G20010.1	>AT5G20010.1 | Symbols: RAN-1, RAN1, ATRAN1 | RAS-related nuclear protein-1 | chr5:6760364-6761747 FORWARD LENGTH=221;>AT5G55190.1 | Symbols: RAN3, ATRAN3 | RAN GTPase 3 | chr5:22392285-22393957 FORWARD LENGTH=221;>AT5G20020.1 | Symbols: RAN2 | RAS-related	0.00248314	41.542	38.624	31.089	1	0.00248314	41.542	0.00903495	31.089	NaN	NaN	1	1	NaN	3		0.54814	1	FYCWDTAGQEK(1)FGGLR	FYCWDTAGQEK(31.09)FGGLR	CGKIRFYCWDTAGQEKFGGLRDGYYIHGQCA	11	-0.0668806	-0.179025	NaN	-0.0355052	-0.223744	NaN	-0.122953	-0.834599	0.326676	0.0400347		4421900	2065800	2356200	1070200	1300400	995580	1055700	0	0	By MS/MS	By MS/MS	By matching
AT5G20080.1	180	___1	AT5G20080.1	>AT5G20080.1 | Symbols: | FAD/NAD(P)-binding oxidoreductase | chr5:6782708-6786360 FORWARD LENGTH=328	0.0164746	89.55	65.578	75.213	1	NaN	NaN	0.0164746	89.55	0.0317961	75.213	0	1	1	2	+	-0.10947	1	GPVEK(1)FK	GPVEK(75.21)FK(-75.21)	SLKPGDVLEVKGPVEKFKYSPNMKKHIGMIA	5	-0.290445	-0.169323	0.784036	-0.260843	-0.235756	-0.846869	0.108089	0.401704	0.148733	0.0320873		75361000	42368000	32994000	10910000	9921700	17282000	15482000	14176000	7590200	By matching	By MS/MS	By MS/MS
AT5G20720.3;AT5G20720.2;AT5G20720.1	79;79;79	___1	AT5G20720.3	>AT5G20720.3 | Symbols: CPN20 | chaperonin 20 | chr5:7015015-7016354 FORWARD LENGTH=253;>AT5G20720.2 | Symbols: CPN20, CPN10, CHCPN10, ATCPN21, CPN21 | chaperonin 20 | chr5:7015015-7016354 FORWARD LENGTH=253;>AT5G20720.1 | Symbols: CPN20, CPN10, CHCPN10, A	4.69983e-12	85.087	75.612	46.494	1	0.0100132	32.172	4.69983e-12	85.087	0.00127488	46.494	1	1	1	3		1.2923	1	EAEEK(1)TLGGILLPSTAQSK	EAEEK(46.49)TLGGILLPSTAQSK(-46.49)	PLGDRVLVKIKEAEEKTLGGILLPSTAQSKP	5	-0.259616	-1.26143	NaN	-0.254651	-1.29177	NaN	-0.760524	-2.25762	0.924476	0.194684		19306000	14440000	4866200	4260700	2019500	7229100	2846700	2950500	0	By MS/MS	By MS/MS	By MS/MS
AT5G20720.3;AT5G20720.2;AT5G20720.1	226;226;226	___1	AT5G20720.3	>AT5G20720.3 | Symbols: CPN20 | chaperonin 20 | chr5:7015015-7016354 FORWARD LENGTH=253;>AT5G20720.2 | Symbols: CPN20, CPN10, CHCPN10, ATCPN21, CPN21 | chaperonin 20 | chr5:7015015-7016354 FORWARD LENGTH=253;>AT5G20720.1 | Symbols: CPN20, CPN10, CHCPN10, A	9.52697e-100	174.63	152.39	174.63	1	NaN	NaN	NaN	NaN	9.52697e-100	174.63	NaN	0	1	3		0.16176	1	ITPLPVSTGSTVLYSK(1)YAGNDFK	ITPLPVSTGSTVLYSK(174.63)YAGNDFK(-174.63)	ITPLPVSTGSTVLYSKYAGNDFKGKDGSNYI	16	NaN	-0.74456	1.62415	NaN	-0.799973	-1.66379	0.439797	0.598413	0.224744	0.0379549		84583000	59722000	24861000	0	0	29829000	11822000	29892000	13039000	By matching	By matching	By MS/MS
AT5G20720.3;AT5G20720.2;AT5G20720.1	177;177;177	___1	AT5G20720.3	>AT5G20720.3 | Symbols: CPN20 | chaperonin 20 | chr5:7015015-7016354 FORWARD LENGTH=253;>AT5G20720.2 | Symbols: CPN20, CPN10, CHCPN10, ATCPN21, CPN21 | chaperonin 20 | chr5:7015015-7016354 FORWARD LENGTH=253;>AT5G20720.1 | Symbols: CPN20, CPN10, CHCPN10, A	1.92469e-06	66.636	58.631	66.636	1	8.33028e-06	62.617	3.08079e-05	57.366	1.92469e-06	66.636	1	1	1	3		0.060513	1	VAEAEEK(1)TAGGLLLTETTK	VAEAEEK(66.64)TAGGLLLTETTK(-66.64)	PLNDRVFIKVAEAEEKTAGGLLLTETTKEKP	7	-0.962154	-1.94447	2.36305	-0.955536	-1.9885	-2.40943	-0.181192	-0.188059	0.0651536	0.012904		22393000	17014000	5378400	5460300	2983400	8283800	2215600	3270200	179400	By MS/MS	By MS/MS	By MS/MS
AT5G21430.1;AT5G21430.2	123;123	___1	AT5G21430.1	>AT5G21430.1 | Symbols: | Chaperone DnaJ-domain superfamily protein | chr5:7222294-7223400 FORWARD LENGTH=218;>AT5G21430.2 | Symbols: | Chaperone DnaJ-domain superfamily protein | chr5:7222294-7223400 FORWARD LENGTH=217	3.05633e-05	71.879	54.667	28.351	1	0.000290645	64.104	3.05633e-05	71.879	0.0186127	28.351	1	1	1	3	+	1.7213	1	ELK(1)EQGLDEEQLK	ELK(28.35)EQGLDEEQLK(-28.35)	YDQVTIGYKERVKELKEQGLDEEQLKTKMDL	3	-0.37202	-0.0504576	0.525808	-0.350155	-0.124534	-0.579534	0.0344436	0.158405	0.054333	0.0117357		19006000	8757600	10248000	1400400	3820000	4478500	4581000	2878600	1847200	By MS/MS	By MS/MS	By MS/MS
AT5G22450.1	135	___1	AT5G22450.1	>AT5G22450.1 | Symbols: | unknown protein;LOCATED IN: chloroplast;EXPRESSED IN: 22 plant structures;EXPRESSED DURING: 13 growth stages;BEST Arabidopsis thaliana protein match is: unknown protein (TAIR:AT2G19390.1);Has 30201 Blast hits to 17322 protei	0.00136882	68.536	58.164	60.255	1	0.00136882	68.536	NaN	NaN	0.00408354	60.255	1	0	1	2		0.89214	1	MDAATFDK(1)VR	MDAATFDK(60.26)VR	NDIPPGERMDAATFDKVRNQVPRTQDIMAQR	8	-0.0724676	-0.130129	0.620579	-0.0613755	-0.173433	-0.70463	0.139327	0.684409	0.27232	0.0399402		14536000	7932700	6603800	3451400	3369600	1030100	1118800	3451100	2115400	By MS/MS	By matching	By MS/MS
AT5G22450.1	526	___1	AT5G22450.1	>AT5G22450.1 | Symbols: | unknown protein;LOCATED IN: chloroplast;EXPRESSED IN: 22 plant structures;EXPRESSED DURING: 13 growth stages;BEST Arabidopsis thaliana protein match is: unknown protein (TAIR:AT2G19390.1);Has 30201 Blast hits to 17322 protei	0.000335168	49.66	43.434	34.217	1	0.0185149	34.649	0.000335168	49.66	0.0076306	34.217	1	1	1	3		0.7315	1;2;3	SENLPVEK(1)PFHNIK(1)IASDK(1)NR	SENLPVEK(34.22)PFHNIK(34.22)IASDK(34.22)NR	GFHPIMVKSENLPVEKPFHNIKIASDKNRSK	8	1.42309	0.918615	NaN	1.43071	0.848398	NaN	1.17085	5.57508	1.82407	0.73002		23912000	12096000	11815000	2191800	3781900	6787600	7356100	3117000	677140	By MS/MS	By MS/MS	By MS/MS
AT5G22880.1	28	___1	AT5G22880.1	>AT5G22880.1 | Symbols: H2B, HTB2 | histone B2 | chr5:7652130-7652567 REVERSE LENGTH=145	3.47941e-19	95.195	85.912	71.558	1	3.47941e-19	95.195	7.76258e-08	70.438	6.49574e-19	91.166	1	1	1	3	+	0.99874	1;2	TPAAEPAAAAEK(1)K	TPAAEPAAAAEK(71.56)K(-71.56)	PAEKTPAAEPAAAAEKKPKAGKKLPKEPAGA	12	0.178237	-0.00494247	0.475194	0.225152	-0.0152575	-0.553977	0.216163	1.50714	0.673932	0.0957962		115730000	95644000	20086000	55318000	6260200	10489000	8710100	29836000	5115500	By MS/MS	By MS/MS	By MS/MS
AT5G24490.1	104	___1	AT5G24490.1	>AT5G24490.1 | Symbols: | 30S ribosomal protein, putative | chr5:8365690-8367178 FORWARD LENGTH=308	0.026711	38.75	27.037	38.75	1	0.026711	38.75	NaN	NaN	NaN	NaN	1	0	NaN	3	+	1.8666	1	QHVEEK(1)VGK	QHVEEK(38.75)VGK(-38.75)	KNLELSEPIKQHVEEKVGKSVQKHSHLVREV	6	0.457962	0.390338	NaN	0.488412	0.306262	NaN	0.42415	2.92957	1.15845	0.301269		1729600	752790	976790	392460	542350	360330	434430	0	0	By MS/MS	By matching	By matching
AT5G27640.1;AT5G25780.1;AT5G27640.2	73;74;73	___1	AT5G27640.1	>AT5G27640.1 | Symbols: TIF3B1, EIF3B, ATEIF3B-1, EIF3B-1, ATTIF3B1 | translation initiation factor 3B1 | chr5:9781207-9784759 REVERSE LENGTH=712;>AT5G25780.1 | Symbols: EIF3B-2, EIF3B, ATEIF3B-2 | eukaryotic translation initiation factor 3B-2 | chr5:89734	0.00735756	52.247	37.567	52.247	0.827639	0.00735756	52.247	NaN	NaN	NaN	NaN	0.827639	NaN	0	3	+	0.0027884	1	EK(0.172)FEK(0.828)LEGVVK	EK(-6.81)FEK(6.81)LEGVVK(-52.25)	IVVDHLPVVPKEKFEKLEGVVKKIYNQLGVI	5	-0.144106	NaN	0.896925	-0.0837527	NaN	-1.00124	0.37641	1.08255	0.436377	0.0423738		3348200	1709300	1638900	934840	1227400	0	0	774510	411450	By MS/MS	By matching	By matching
AT5G26000.2;AT5G26000.1	290;290	___1	AT5G26000.2	>AT5G26000.2 | Symbols: TGG1, BGLU38 | thioglucoside glucohydrolase 1 | chr5:9080009-9082347 REVERSE LENGTH=456;>AT5G26000.1 | Symbols: TGG1, BGLU38 | thioglucoside glucohydrolase 1 | chr5:9079678-9082347 REVERSE LENGTH=541	0.00127746	44.998	40.518	36.637	1	NaN	NaN	0.00127746	44.998	0.00344838	36.637	0	1	1	3		-0.63207	1	WFLPFDHSQESK(1)DATER	WFLPFDHSQESK(36.64)DATER	MITRWFLPFDHSQESKDATERAKIFFHGWFM	12	-0.0619175	0.0913952	-0.0329472	-0.0566262	0.0684644	-0.0116462	-0.0011565	-0.0109344	0.00355853	0.00213534		10485000	5179900	5305200	1933100	1822800	2213900	2373700	1032900	1108700	By matching	By MS/MS	By MS/MS
AT5G26570.1;AT5G26570.2	416;416	___1	AT5G26570.1	>AT5G26570.1 | Symbols: PWD, OK1, ATGWD3 | catalytics;carbohydrate kinases;phosphoglucan, water dikinases | chr5:9261580-9267526 FORWARD LENGTH=1196;>AT5G26570.2 | Symbols: PWD, OK1, ATGWD3 | catalytics;carbohydrate kinases;phosphoglucan, water dikinases |	0.00174222	43.208	33.068	21.309	1	0.00174222	43.208	0.0327243	21.309	NaN	NaN	1	1	NaN	3		0.11725	1	ITETPGK(1)YSGDFVEQFK	ITETPGK(21.31)YSGDFVEQFK(-21.31)	IATEAMLQRITETPGKYSGDFVEQFKIFHNE	7	0.160017	0.0050406	NaN	0.215617	-0.0755656	NaN	0.0825286	0.547009	0.203211	0.0370466		3040600	1381200	1659300	553210	943350	828040	715970	0	0	By MS/MS	By MS/MS	By matching
AT5G30510.1	230	___1	AT5G30510.1	>AT5G30510.1 | Symbols: RPS1, ARRPS1 | ribosomal protein S1 | chr5:11619262-11621223 REVERSE LENGTH=416	0.00104005	49.298	33.753	40.941	1	0.00104005	49.298	0.0160628	29.355	0.00651891	40.941	1	1	1	3	+	0.24201	1	AAAEELLEK(1)EIPLK	AAAEELLEK(40.94)EIPLK(-40.94)	FSQISSKAAAEELLEKEIPLKFVEVDEEQTK	9	0.259303	NaN	2.4135	0.288181	NaN	-2.42763	1.3364	1.99156	0.822208	0.150058		1929200	1365100	564100	616910	519660	0	0	748210	44443	By MS/MS	By MS/MS	By MS/MS
AT5G35170.2;AT5G35170.1	302;302	___1	AT5G35170.2	>AT5G35170.2 | Symbols: | adenylate kinase family protein | chr5:13419278-13423381 FORWARD LENGTH=580;>AT5G35170.1 | Symbols: | adenylate kinase family protein | chr5:13419278-13423482 FORWARD LENGTH=588	1.06687e-26	137.98	99.409	137.98	1	0.00926387	59.067	0.00110205	81.771	1.06687e-26	137.98	1	1	1	2	+	0.60806	1	ASPVQDK(1)WR	ASPVQDK(137.98)WR	LKRMIKTDKASPVQDKWRGIPTRLNNIPHSR	7	5.61344	5.08657	3.51251	5.63978	5.06208	-3.5693	4.73751	9.98079	3.08087	1.30805	+	222520000	56397000	166120000	1509500	65339000	3062900	93805000	51824000	6978000	By MS/MS	By MS/MS	By MS/MS
AT5G35360.1;AT5G35360.3;AT5G35360.2	251;251;251	___1	AT5G35360.1	>AT5G35360.1 | Symbols: CAC2 | acetyl Co-enzyme a carboxylase biotin carboxylase subunit | chr5:13584300-13588268 FORWARD LENGTH=537;>AT5G35360.3 | Symbols: CAC2 | acetyl Co-enzyme a carboxylase biotin carboxylase subunit | chr5:13584300-13588163 FORWARD L	2.71621e-13	107.09	91.927	38.3	1	2.71621e-13	107.09	1.4547e-06	86.772	1.79288e-05	76.073	1	1	1	2	+	1.583	1	EPGEFVK(1)LLQQAK	EPGEFVK(38.3)LLQQAK(-38.3)	GGRGMRLAKEPGEFVKLLQQAKSEAAAAFGN	7	0.685806	0.620587	0.537131	0.721416	0.553262	-0.603008	0.614508	5.86123	2.26934	0.987882		36756000	17065000	19691000	4914300	7809100	5332800	7834300	6818300	4047100	By MS/MS	By MS/MS	By MS/MS
AT5G35630.3;AT5G35630.2;AT5G35630.1	100;100;100	___1	AT5G35630.3	>AT5G35630.3 | Symbols: GS2, GLN2, ATGSL1 | glutamine synthetase 2 | chr5:13831220-13833239 FORWARD LENGTH=430;>AT5G35630.2 | Symbols: GS2, GLN2, ATGSL1 | glutamine synthetase 2 | chr5:13831220-13833239 FORWARD LENGTH=430;>AT5G35630.1 | Symbols: GS2, GLN2,	0.00206057	47.037	26.913	43.69	1	0.00790027	32.702	0.00327216	40.278	0.00206057	47.037	1	1	1	3	+	-0.71796	1	TIEK(1)PVEDPSELPK	TIEK(43.69)PVEDPSELPK(-43.69)	GGSGIDLRSKSRTIEKPVEDPSELPKWNYDG	4	-0.0267487	-0.345821	0.603621	0.0193461	-0.376957	-0.644104	0.0770171	0.33756	0.122647	0.0273		36274000	19857000	16417000	3570500	3236800	9071000	7768600	7216000	5411100	By MS/MS	By MS/MS	By MS/MS
AT5G35630.3;AT5G35630.2;AT5G35630.1	71;71;71	___1	AT5G35630.3	>AT5G35630.3 | Symbols: GS2, GLN2, ATGSL1 | glutamine synthetase 2 | chr5:13831220-13833239 FORWARD LENGTH=430;>AT5G35630.2 | Symbols: GS2, GLN2, ATGSL1 | glutamine synthetase 2 | chr5:13831220-13833239 FORWARD LENGTH=430;>AT5G35630.1 | Symbols: GS2, GLN2,	2.92144e-05	68.481	62.585	29.099	1	0.000136031	64.565	2.92144e-05	68.481	0.010609	30.575	1	1	1	2		1.3316	1	VETLLNLDTK(1)PYSDR	VETLLNLDTK(29.1)PYSDR	NSTVNRVETLLNLDTKPYSDRIIAEYIWIGG	10	0.0183493	-0.331118	0.414922	0.0285691	-0.374917	-0.424145	0.034051	0.181755	0.0628367	0.012904		18777000	9709700	9067000	4152300	4272500	2687700	2009300	2869700	2785300	By MS/MS	By MS/MS	By MS/MS
AT5G36790.3;AT5G36790.2;AT5G36790.1;AT5G36700.4;AT5G36700.2;AT5G36700.1;AT5G36700.3	95;95;95;95;95;95;95	___1	AT5G36790.3	>AT5G36790.3 | Symbols: | Haloacid dehalogenase-like hydrolase (HAD) superfamily protein | chr5:14481229-14483730 REVERSE LENGTH=362;>AT5G36790.2 | Symbols: | Haloacid dehalogenase-like hydrolase (HAD) superfamily protein | chr5:14481229-14483730 REVERSE	0.000571264	49.537	41.827	43.794	1	0.00232308	34.748	0.0208795	20.949	0.000571264	49.537	1	1	1	2		1.1572	1	GDK(1)LIEGVPETLDMLR	GDK(43.79)LIEGVPETLDMLR	ETFIFDCDGVIWKGDKLIEGVPETLDMLRAK	3	-0.0960825	-0.177343	0.0815832	-0.0666238	-0.196194	-0.16482	-0.0639475	-0.557626	0.21531	0.0379549		33653000	17419000	16234000	5275500	5229000	5126900	4766400	7016800	6238200	By MS/MS	By MS/MS	By MS/MS
AT5G37360.1	186	___1	AT5G37360.1	>AT5G37360.1 | Symbols: | unknown protein;FUNCTIONS IN: molecular_function unknown;INVOLVED IN: biological_process unknown;LOCATED IN: chloroplast thylakoid membrane, chloroplast;EXPRESSED IN: 23 plant structures;EXPRESSED DURING: 13 growth stages;H	0.0175355	69.598	29.247	51.066	1	0.0175355	69.598	0.0253773	51.066	NaN	NaN	1	1	0	2		0.31643	1	GELQK(1)IAK	GELQK(51.07)IAK(-51.07)	KRFQGMGQYAKGELQKIAKAMITTGGVLSAK	5	NaN	0.374733	0.279021	NaN	0.306612	-0.347068	0.326877	2.23518	0.916066	0.189067		13159000	6509300	6649300	0	0	3608700	4249100	2900700	2400200	By MS/MS	By MS/MS	By matching
AT5G38420.1;AT5G38410.1;AT5G38410.3;AT5G38410.2	83;83;83;83	___1	AT5G38420.1	>AT5G38420.1 | Symbols: | Ribulose bisphosphate carboxylase (small chain) family protein | chr5:15381203-15381978 REVERSE LENGTH=181;>AT5G38410.1 | Symbols: | Ribulose bisphosphate carboxylase (small chain) family protein | chr5:15377501-15378306 REVERSE	0	353.31	331.97	236.88	1	7.6768e-255	272.3	1.1941e-254	268.45	0	353.31	1	1	1	3		-1.3879	1	KFETLSYLPDLSDVELAK(1)EVDYLLR	K(-212.68)FETLSYLPDLSDVELAK(212.68)EVDYLLR	ETLSYLPDLSDVELAKEVDYLLRNKWIPCVE	18	-0.341629	-0.289386	0.234873	-0.318452	-0.242465	-0.241373	-0.132047	-0.784809	0.318975	0.0399402		4564600000	2359500000	2205100000	1241100000	1215800000	824040000	702670000	294320000	286620000	By MS/MS	By MS/MS	By MS/MS
AT5G38660.1;AT5G38660.2	243;243	___1	AT5G38660.1	>AT5G38660.1 | Symbols: APE1 | acclimation of photosynthesis to environment | chr5:15473285-15475497 REVERSE LENGTH=286;>AT5G38660.2 | Symbols: APE1 | acclimation of photosynthesis to environment | chr5:15471208-15475497 REVERSE LENGTH=431	0.00467448	70.942	35.4	70.942	1	0.0376448	46.352	0.0272725	52.247	0.00467448	70.942	1	1	1	2		1.3871	1	ALTLSDFEK(1)R	ALTLSDFEK(70.94)R	VLVFEAKALTLSDFEKRQAKFTSFFGPNITA	9	-0.0735602	-0.14358	0.190207	-0.0702242	-0.18531	-0.265813	-0.00897777	-0.0719394	0.0239395	0.00274221		12314000	6684300	5629600	1660300	1596200	2157400	1849900	2866600	2183500	By MS/MS	By MS/MS	By matching
AT5G42270.1	446	___1	AT5G42270.1	>AT5G42270.1 | Symbols: VAR1, FTSH5 | FtsH extracellular protease family | chr5:16902659-16905102 FORWARD LENGTH=704	1.15108e-08	118.71	90.507	109.66	1	6.81942e-06	111.61	1.15108e-08	118.71	9.79619e-06	109.66	1	1	1	2	+	1.4931	1	DVDYEK(1)VAR	DVDYEK(109.66)VAR	VHSRGKAIGKDVDYEKVARRTPGFTGADLQN	6	-0.205397	0.00302647	0.0775281	-0.201062	-0.0567312	-0.106312	-0.0416141	-0.353391	0.129009	0.0320873		40210000	19584000	20626000	8488600	9472000	5977700	5706200	5117700	5447600	By MS/MS	By MS/MS	By MS/MS
AT5G42390.1	1046	___1	AT5G42390.1	>AT5G42390.1 | Symbols: | Insulinase (Peptidase family M16) family protein | chr5:16945308-16952647 FORWARD LENGTH=1265	0.00305083	40.137	37.081	40.137	1	NaN	NaN	0.00305083	40.137	NaN	NaN	0	1	NaN	3		0.26003	1	LPVAHDGLLK(1)SEEQLLEGGDR	LPVAHDGLLK(40.14)SEEQLLEGGDR	FQSVSKLPVAHDGLLKSEEQLLEGGDRELQK	10	1.07683	-0.534517	NaN	1.12426	-0.557837	NaN	0.271158	0.530779	0.196475	0.0367744		5781100	3010900	2770200	610090	1468300	2400800	1301800	0	0	By matching	By MS/MS	By matching
AT5G42650.1	448	___1	AT5G42650.1	>AT5G42650.1 | Symbols: AOS, CYP74A, DDE2 | allene oxide synthase | chr5:17097803-17099359 REVERSE LENGTH=518	0.00478937	51.286	31.628	51.286	1	NaN	NaN	0.00478937	51.286	NaN	NaN	0	1	0	2	+	-2.5811	1	FVGEEGEK(1)LLR	FVGEEGEK(51.29)LLR	ADEFVPERFVGEEGEKLLRHVLWSNGPETET	8	0.0443242	0.0182068	-0.0204844	0.0698396	-0.0198869	-0.0094953	0.0140155	0.138892	0.0473219	0.00978033		16298000	7627300	8670500	1700200	1497300	3382100	4193400	2544900	2979700	By matching	By MS/MS	By matching
AT5G42650.1	163	___1	AT5G42650.1	>AT5G42650.1 | Symbols: AOS, CYP74A, DDE2 | allene oxide synthase | chr5:17097803-17099359 REVERSE LENGTH=518	1.12488e-05	69.258	56.466	38.995	1	0.00377682	38.337	1.12488e-05	69.258	0.0036056	38.995	1	1	1	3		0.39193	1	ILSYLDPSEPK(1)HEK	ILSYLDPSEPK(39)HEK(-39)	TGGYRILSYLDPSEPKHEKLKNLLFFLLKSS	11	-0.0638766	-0.0807591	0.665935	-0.0512347	-0.103596	-0.677564	0.173767	0.840507	0.34534	0.0412901		26721000	14489000	12233000	4395300	4673500	7206800	5311300	2886500	2247900	By MS/MS	By MS/MS	By MS/MS
AT5G44650.1	219	___1	AT5G44650.1	>AT5G44650.1 | Symbols: CEST, AtCEST | Encodes a chloroplast protein that induces tolerance to multiple environmental stresses and reduces photooxidative damage. | chr5:18013396-18015292 FORWARD LENGTH=280	0.000250443	66.004	57.872	66.004	1	NaN	NaN	0.000250443	66.004	NaN	NaN	0	1	NaN	2	+	0.95246	1	STDTGIDPK(1)EAAK	STDTGIDPK(66)EAAK(-66)	GKSMYAKSTDTGIDPKEAAKRLNVEWDSAAA	9	0.711671	0.1333	NaN	0.744075	0.111566	NaN	0.422486	1.8614	0.770172	0.124206		7821600	3888900	3932700	1148100	1524400	2740800	2408300	0	0	By matching	By MS/MS	By matching
AT5G45170.1	257	___1	AT5G45170.1	>AT5G45170.1 | Symbols: | Haloacid dehalogenase-like hydrolase (HAD) superfamily protein | chr5:18270555-18273129 REVERSE LENGTH=372	6.58943e-05	67.136	53.052	67.136	1	0.000643448	54.812	6.58943e-05	67.136	NaN	NaN	1	1	NaN	3	+	1.0007	1	GVSSSLEEQLVK(1)EVK	GVSSSLEEQLVK(67.14)EVK(-67.14)	VLGKGVSSSLEEQLVKEVKKAASAEKQRIAE	12	0.186374	-0.75115	NaN	0.196355	-0.834699	NaN	-0.282388	-0.884473	0.348628	0.0412901		2539000	1415900	1123100	486600	565370	929350	557710	0	0	By MS/MS	By MS/MS	By matching
AT5G45390.1	227	___1	AT5G45390.1	>AT5G45390.1 | Symbols: CLPP4, NCLPP4 | CLP protease P4 | chr5:18396351-18397586 FORWARD LENGTH=292	3.70122e-05	83.204	64.626	48.568	1	0.000144497	78.324	3.70122e-05	83.204	0.0336948	48.568	1	1	1	2		1.6058	1	SFEQVLK(1)DIDR	SFEQVLK(48.57)DIDR	SIIAGCTSRSFEQVLKDIDRDRYMSPIEAVE	7	0.608904	0.436588	0.367806	0.610794	0.357833	-0.419661	0.471099	4.16872	1.78235	0.69474		16443000	7304900	9138300	4102300	5532700	1211100	1767300	1991500	1838200	By MS/MS	By MS/MS	By MS/MS
AT5G45390.1	276	___1	AT5G45390.1	>AT5G45390.1 | Symbols: CLPP4, NCLPP4 | CLP protease P4 | chr5:18396351-18397586 FORWARD LENGTH=292	0.00498904	35.809	28.444	19.754	1	0.0110077	30.567	0.00498904	35.809	0.0403951	19.754	1	1	1	3	+	0.066356	1	VNYEEISK(1)DPMK	VNYEEISK(19.75)DPMK(-19.75)	VPDRVKPRVNYEEISKDPMKFLTPEIPDDEI	8	0.66421	-0.258926	1.46506	0.71079	-0.326805	-1.48322	0.623449	1.6423	0.740835	0.115876		10045000	5510200	4535200	734830	1313800	3318400	2518400	1457000	703030	By MS/MS	By MS/MS	By MS/MS
AT5G46290.2;AT5G46290.1;AT5G46290.3	123;123;123	___1	AT5G46290.2	>AT5G46290.2 | Symbols: KASI, KAS1 | 3-ketoacyl-acyl carrier protein synthase I | chr5:18774439-18776629 REVERSE LENGTH=418;>AT5G46290.1 | Symbols: KASI, KAS1 | 3-ketoacyl-acyl carrier protein synthase I | chr5:18774439-18776629 REVERSE LENGTH=473;>AT5G462	1.18191e-08	90.707	79.124	86.803	1	0.00159568	50.305	0.0014925	51.03	1.18191e-08	90.707	1	1	1	3	+	0.63501	1	GFSSEGYIDGK(1)NER	GFSSEGYIDGK(86.8)NER	GGQIRGFSSEGYIDGKNERRLDDCLKYCIVA	11	2.9589	2.99271	2.76857	2.98094	2.97889	-2.80935	2.90673	25.8721	4.59074	1.94709	+	24240000	8733100	15507000	992270	7005000	1588500	7794200	6152300	707910	By MS/MS	By MS/MS	By MS/MS
AT5G46420.1	305	___1	AT5G46420.1	>AT5G46420.1 | Symbols: | 16S rRNA processing protein RimM family | chr5:18829999-18832893 FORWARD LENGTH=653	1.11445e-54	162.7	147.41	162.7	1	1.48751e-11	101.53	1.14062e-44	160.04	1.11445e-54	162.7	1	1	1	3	+	-1.2743	1	LCEMEQK(1)HVFDGLR	LCEMEQK(162.7)HVFDGLR	KRLIAAKKKLCEMEQKHVFDGLRFGEKSQRN	7	0.474774	0.302407	0.140762	0.469469	0.266876	-0.211248	0.305981	2.49675	1.14226	0.301269		393470000	181560000	211910000	48387000	71650000	67198000	81332000	65971000	58928000	By MS/MS	By MS/MS	By MS/MS
AT5G47720.3;AT5G47720.1;AT5G47720.5;AT5G47720.4;AT5G47720.2	234;234;241;234;234	___1	AT5G47720.3	>AT5G47720.3 | Symbols: | Thiolase family protein | chr5:19331762-19334009 FORWARD LENGTH=405;>AT5G47720.1 | Symbols: | Thiolase family protein | chr5:19331762-19334009 FORWARD LENGTH=405;>AT5G47720.5 | Symbols: | Thiolase family protein | chr5:19331866	0.00161651	61.48	40.481	34.768	1	0.00161651	61.48	0.00239654	57.175	0.0174782	34.768	1	1	1	2		1.3626	1	DEGLGK(1)FDAAK	DEGLGK(34.77)FDAAK(-34.77)	RGRPSVVIDKDEGLGKFDAAKLKKLRPSFKE	6	0.180403	0.487281	0.491531	0.173767	0.420509	-0.539855	0.386405	3.08116	1.38787	0.458971		13358000	6529000	6829500	1653700	1873500	3119700	3482900	1755600	1473100	By MS/MS	By MS/MS	By MS/MS
AT5G47840.1	224	___1	AT5G47840.1	>AT5G47840.1 | Symbols: AMK2 | adenosine monophosphate kinase | chr5:19375488-19378058 FORWARD LENGTH=283	0.0309232	39.873	29.502	38.714	1	0.0356373	37.717	0.0309232	39.873	0.033457	38.714	1	1	1	2	+	0.57208	1	FDDTEEK(1)AK	FDDTEEK(38.71)AK(-38.71)	EIAVRLTQRFDDTEEKAKLRLKTHNQNVSDV	7	0.400429	0.0184917	1.51079	0.411752	-0.0329052	-1.55525	0.643235	1.87029	0.852121	0.161804		49822000	27530000	22292000	5494400	7174800	8685700	10026000	13350000	5092000	By MS/MS	By MS/MS	By MS/MS
AT5G47870.1	67	___1	AT5G47870.1	>AT5G47870.1 | Symbols: | FUNCTIONS IN: molecular_function unknown;INVOLVED IN: biological_process unknown;LOCATED IN: chloroplast;EXPRESSED IN: 22 plant structures;EXPRESSED DURING: 13 growth stages;BEST Arabidopsis thaliana protein match is: cobalt	0.000385615	49.125	46.701	49.125	1	0.000385615	47.564	0.0173893	27.928	0.00212521	49.125	1	1	1	3		-1.2621	1	AVPNSNYVVPIDK(1)FSSSSSITR	AVPNSNYVVPIDK(49.12)FSSSSSITR	KKKAVPNSNYVVPIDKFSSSSSITRPLIEIL	13	2.53097	1.31875	3.4434	2.53789	1.29013	-3.51627	2.43104	5.24655	2.1072	0.90308		14004000	5112700	8890900	831320	3949000	1988100	4796300	2293300	145650	By MS/MS	By MS/MS	By MS/MS
AT5G48230.2;AT5G48230.1	232;227	___1	AT5G48230.2	>AT5G48230.2 | Symbols: EMB1276, ACAT2 | acetoacetyl-CoA thiolase 2 | chr5:19552570-19555122 REVERSE LENGTH=403;>AT5G48230.1 | Symbols: EMB1276, ACAT2 | acetoacetyl-CoA thiolase 2 | chr5:19552570-19555030 REVERSE LENGTH=398	0.00161651	61.48	40.481	34.768	1	0.00161651	61.48	0.00239654	57.175	0.0174782	34.768	1	1	1	2		1.3626	1	DEGLGK(1)FDAAK	DEGLGK(34.77)FDAAK(-34.77)	RGRPSTIVDKDEGLGKFDAAKLRKLRPSFKE	6	0.245739	0.437228	0.429867	0.279768	0.386811	-0.49541	0.370945	3.37051	1.50039	0.537564		28021000	13407000	14614000	4444000	5243000	5440500	6425700	3522200	2945800	By MS/MS	By MS/MS	By MS/MS
AT5G48300.1	267	___1	AT5G48300.1	>AT5G48300.1 | Symbols: ADG1, APS1 | ADP glucose pyrophosphorylase 1 | chr5:19570326-19572557 FORWARD LENGTH=520	0.00948	58.699	36.057	50.108	1	0.0269202	41.704	0.00948	58.699	0.0147917	50.108	1	1	1	2	+	0.43506	1	IIEFAEK(1)PK	IIEFAEK(50.11)PK(-50.11)	LMKIDEEGRIIEFAEKPKGEHLKAMKVDTTI	7	-0.198411	0.0494913	0.310092	-0.184392	0.0436244	-0.333443	0.0537243	0.365189	0.133784	0.0320873		39836000	20535000	19301000	4882700	4576800	6615500	7363600	9036800	7360800	By MS/MS	By MS/MS	By MS/MS
AT5G48300.1	223	___1	AT5G48300.1	>AT5G48300.1 | Symbols: ADG1, APS1 | ADP glucose pyrophosphorylase 1 | chr5:19570326-19572557 FORWARD LENGTH=520	1.74058e-05	87.184	75.925	58.511	1	1.74058e-05	87.184	0.00163793	58.511	0.00163793	58.511	1	1	1	3	+	0.085469	1	MDYEK(1)FIQAHR	MDYEK(58.51)FIQAHR	YLILAGDHLYRMDYEKFIQAHRETDADITVA	5	-0.0891446	-0.222566	-0.0746424	-0.0642989	-0.226983	0.0156403	-0.128784	-1.21748	0.529688	0.0599389		16506000	8620900	7885600	3136700	3027400	3639600	2819400	1844500	2038800	By MS/MS	By MS/MS	By MS/MS
AT5G48790.1	257	___1	AT5G48790.1	>AT5G48790.1 | Symbols: | Domain of unknown function (DUF1995) | chr5:19780010-19781977 REVERSE LENGTH=316	1.54665e-10	84.508	78.371	67.136	1	2.55135e-05	67.136	1.54665e-10	84.508	2.55135e-05	67.136	1	1	1	3		0.67355	1	TLLPK(1)METVYYIHNFK	TLLPK(67.14)METVYYIHNFK(-67.14)	FFYPKLAALTKTLLPKMETVYYIHNFKGQKG	5	-0.401463	-0.233803	0.482351	-0.393861	-0.278146	-0.535562	-0.0509718	-0.228643	0.0802828	0.012904		38289000	20792000	17498000	7016500	6084100	8455900	7443900	5319400	3969700	By MS/MS	By MS/MS	By MS/MS
AT5G49460.1	19	___1	AT5G49460.1	>AT5G49460.1 | Symbols: ACLB-2 | ATP citrate lyase subunit B 2 | chr5:20055048-20058195 FORWARD LENGTH=608	1.88394e-10	87.138	78.721	85.469	1	1.05395e-06	75.018	1.88394e-10	87.138	3.05617e-10	85.469	1	1	1	2		0.37729	1	TTQALFYNYK(1)QLPVQR	TTQALFYNYK(85.47)QLPVQR	GQLFSRTTQALFYNYKQLPVQRMLDFDFLCG	10	0.0275787	-0.173694	-0.165944	0.0398403	-0.192958	0.106348	-0.10402	-0.936601	0.391498	0.0412901		38046000	19122000	18924000	6349000	6132300	8167500	6841600	4605700	5949900	By MS/MS	By MS/MS	By MS/MS
AT5G49880.1	163	___1	AT5G49880.1	>AT5G49880.1 | Symbols: | mitotic checkpoint family protein | chr5:20282305-20287775 FORWARD LENGTH=726	0.000150584	69.92	56.912	69.92	1	0.001432	62.287	0.000150584	69.92	NaN	NaN	1	1	NaN	3	+	0.17764	1;2	K(1)K(1)AESSAATAEEK	K(69.92)K(69.92)AESSAATAEEK(-69.92)	CHELEVKLQNEMNLRKKAESSAATAEEKAKL	1	-0.163381	-0.204948	NaN	-0.127132	-0.251934	NaN	-0.184165	-1.28008	0.523696	0.0599389		7933600	4070600	3863000	2080700	1982100	1990000	1881000	0	0	By MS/MS	By MS/MS	By matching
AT5G49880.1	164	___1	AT5G49880.1	>AT5G49880.1 | Symbols: | mitotic checkpoint family protein | chr5:20282305-20287775 FORWARD LENGTH=726	0.000150584	69.92	56.912	69.92	1	0.001432	62.287	0.000150584	69.92	NaN	NaN	1	1	NaN	3	+	0.17764	1;2	K(1)K(1)AESSAATAEEK	K(69.92)K(69.92)AESSAATAEEK(-69.92)	HELEVKLQNEMNLRKKAESSAATAEEKAKLL	2	-0.163381	-0.204948	NaN	-0.127132	-0.251934	NaN	-0.184165	-1.28008	0.523696	0.0599389		7933600	4070600	3863000	2080700	1982100	1990000	1881000	0	0	By MS/MS	By MS/MS	By matching
AT5G49910.1	627	___1	AT5G49910.1	>AT5G49910.1 | Symbols: CPHSC70-2EAT SHOCK PROTEIN 70-2, HSC70-7, cpHsc70-2 | chloroplast heat shock protein 70-2 | chr5:20303470-20306295 FORWARD LENGTH=718	0.00194719	66.267	47.642	66.267	1	NaN	NaN	0.00194719	59.198	0.00497994	66.267	0	1	1	2		-2.5384	1	ELGEK(1)IPGPVK	ELGEK(66.27)IPGPVK(-66.27)	SVVYQTEKQLKELGEKIPGPVKEKVEAKLQE	5	1.99244	1.44737	NaN	1.98437	1.37723	NaN	1.71991	7.84599	2.20597	0.957949		18304000	9142400	9161900	880140	2891800	2111900	6270200	6150400	0	By matching	By MS/MS	By MS/MS
AT5G49910.1	375	___1	AT5G49910.1	>AT5G49910.1 | Symbols: CPHSC70-2EAT SHOCK PROTEIN 70-2, HSC70-7, cpHsc70-2 | chloroplast heat shock protein 70-2 | chr5:20303470-20306295 FORWARD LENGTH=718	4.94855e-09	95.57	70.64	22.991	1	0.000236097	66.246	4.94855e-09	95.57	0.037085	22.991	1	1	1	2		-1.002	1	GK(1)FEELCSDLLDR	GK(22.99)FEELCSDLLDR	TADGPKHIETTLTRGKFEELCSDLLDRVRTP	2	-0.03623	0.0999011	0.145334	-0.0218776	0.0382958	-0.191673	0.0696684	0.646859	0.255196	0.0399402		17985000	9562100	8422600	4866000	4504200	2498300	2225100	2197900	1693300	By MS/MS	By MS/MS	By MS/MS
AT5G50250.1	232	___1	AT5G50250.1	>AT5G50250.1 | Symbols: CP31B | chloroplast RNA-binding protein 31B | chr5:20452677-20453965 REVERSE LENGTH=289	0.00700862	39.561	32.83	35.774	1	0.00700862	39.561	0.00895028	35.774	NaN	NaN	1	1	0	3	+	-0.17149	1	LFSEHGK(1)VVDAR	LFSEHGK(35.77)VVDAR	DVDSGRLERLFSEHGKVVDARVVSDRETGRS	7	0.877352	0.583904	1.20264	0.901572	0.588037	-1.27174	0.887965	5.37884	2.14336	0.923022		8392700	4015400	4377300	868670	1975600	1354700	1797000	1792000	604700	By MS/MS	By MS/MS	By matching
AT5G50920.1	512	___1	AT5G50920.1	>AT5G50920.1 | Symbols: CLPC, ATHSP93-V, HSP93-V, DCA1, CLPC1 | CLPC homologue 1 | chr5:20715710-20719800 REVERSE LENGTH=929	0.0101706	94.85	8.0559	94.85	1	NaN	NaN	NaN	NaN	0.0101706	94.85	0	0	1	2	+	0.21921	1	ELEK(1)ELR	ELEK(94.85)ELR	RLRHAQVPEEARELEKELRQITKEKNEAVRG	4	1.22033	0.762987	1.05556	1.2326	0.75446	-1.07869	1.01296	7.2245	2.58286	1.14517		34746000	17633000	17113000	2091800	5648800	4029000	6534400	11512000	4930100	By matching	By matching	By MS/MS
AT5G50920.1	781	___1	AT5G50920.1	>AT5G50920.1 | Symbols: CLPC, ATHSP93-V, HSP93-V, DCA1, CLPC1 | CLPC homologue 1 | chr5:20715710-20719800 REVERSE LENGTH=929	7.74798e-05	65.467	59.352	23.226	1	7.74798e-05	65.467	NaN	NaN	NaN	NaN	1	0	0	2		0.15539	1	IGFDLDYDEK(1)DSSYNR	IGFDLDYDEK(23.23)DSSYNR	EKGGRRIGFDLDYDEKDSSYNRIKSLVTEEL	10	-0.0989844	-0.643676	0.569522	-0.0797829	-0.713994	-0.612417	-0.0577128	-0.208623	0.0727738	0.012904		21556000	11926000	9630000	5922500	5911100	4223000	2283900	1780000	1435100	By MS/MS	By matching	By matching
AT5G50920.1;AT3G48870.2;AT3G48870.1;AT3G45450.1	158;147;178;65	___1	AT5G50920.1	>AT5G50920.1 | Symbols: CLPC, ATHSP93-V, HSP93-V, DCA1, CLPC1 | CLPC homologue 1 | chr5:20715710-20719800 REVERSE LENGTH=929;>AT3G48870.2 | Symbols: HSP93-III | Clp ATPase | chr3:18122363-18125915 REVERSE LENGTH=921;>AT3G48870.1 | Symbols: ATCLPC, ATHSP93-	0.00449396	67.207	43.218	67.207	1	0.0307839	39.937	0.0146387	50.353	0.00449396	67.207	1	1	1	2	+	0.76498	1	VEVEK(1)IIGR	VEVEK(67.21)IIGR	KSMGINLKDARVEVEKIIGRGSGFVAVEIPF	5	0.0117819	-0.0361412	-0.33308	0.0241777	-0.0472341	0.293135	-0.119146	-0.933795	0.390139	0.0412901		29970000	14931000	15039000	3977800	3844000	4511400	4624800	6441700	6570400	By MS/MS	By MS/MS	By MS/MS
AT5G51010.1	112	___1	AT5G51010.1	>AT5G51010.1 | Symbols: | Rubredoxin-like superfamily protein | chr5:20744615-20745344 FORWARD LENGTH=154	0.00287081	90.906	59.902	82.645	1	0.00840824	72.607	0.00287081	90.906	0.00510627	82.645	1	1	1	2	+	-0.35579	1	NVNDK(1)DVR	NVNDK(82.64)DVR	RFRAYMPDVSKNVNDKDVRKARKAELQRDEA	5	1.83839	1.26825	1.98839	1.82944	1.2637	-2.08131	1.69834	8.9505	2.91157	1.30805	+	96888000	40878000	56010000	7282700	21486000	12268000	29560000	21327000	4964000	By MS/MS	By MS/MS	By MS/MS
AT5G51545.1	94	___1	AT5G51545.1	>AT5G51545.1 | Symbols: LPA2 | low psii accumulation2 | chr5:20936434-20937243 FORWARD LENGTH=185	0.00144944	46.892	41.68	22.826	1	0.0307342	24.481	0.00144944	46.892	0.00706809	28.549	1	1	1	3	+	-2.7642	1	APVEK(1)PVFMSEEGAAK	APVEK(22.83)PVFMSEEGAAK(-22.83)	KGKGKREVNRRAPVEKPVFMSEEGAAKAEEQ	5	NaN	1.64404	1.5322	NaN	1.5986	-1.5842	1.58812	10.7817	2.56939	1.14517		8322500	3785500	4537100	561250	0	1168000	3796100	2056200	740960	By MS/MS	By MS/MS	By MS/MS
AT5G51720.1	106	___1	AT5G51720.1	>AT5G51720.1 | Symbols: | 2 iron, 2 sulfur cluster binding | chr5:21009645-21010227 FORWARD LENGTH=108	3.6975e-05	76.073	67.941	70.889	1	3.6975e-05	76.073	0.000218267	67.997	6.91828e-05	70.889	1	1	1	3	+	1.0179	1	ANGDNVGPLLLK(1)K	ANGDNVGPLLLK(70.89)K(-70.89)	KHNKANGDNVGPLLLKKQ_____________	12	1.5101	1.26153	3.99799	1.51919	1.2364	-4.04621	2.25654	3.47104	1.53814	0.547436		27000000	13306000	13694000	2011200	6377800	2786900	6774300	8508200	541500	By MS/MS	By MS/MS	By MS/MS
AT5G51720.1	56	___1	AT5G51720.1	>AT5G51720.1 | Symbols: | 2 iron, 2 sulfur cluster binding | chr5:21009645-21010227 FORWARD LENGTH=108	2.18648e-06	70.837	64.402	45.618	1	0.000122027	64.454	0.0029997	44.391	2.18648e-06	70.837	1	1	1	3		1.0683	1	NEDK(1)VVDSVVVTELSK	NEDK(45.62)VVDSVVVTELSK(-45.62)	EGGGGINPEIRKNEDKVVDSVVVTELSKNIT	4	-0.374542	-0.4111	2.17534	-0.338889	-0.430801	-2.23977	0.463232	0.726807	0.291875	0.0399402		105100000	64212000	40884000	28652000	23959000	16530000	13006000	19029000	3918700	By MS/MS	By MS/MS	By MS/MS
AT5G52310.1	542	___1	AT5G52310.1	>AT5G52310.1 | Symbols: COR78, LTI78, RD29A, LTI140 | low-temperature-responsive protein 78 (LTI78) / desiccation-responsive protein 29A (RD29A) | chr5:21240929-21243326 FORWARD LENGTH=710	0.00204048	40.968	36.57	40.968	1	NaN	NaN	0.00204048	40.968	NaN	NaN	0	1	NaN	3		1.0542	1	LTPVNEK(1)DQETESAVTTK	LTPVNEK(40.97)DQETESAVTTK(-40.97)	QVAGTVDEKLTPVNEKDQETESAVTTKLPIS	7	0.480679	-0.0739247	NaN	0.465086	-0.0736817	NaN	0.203377	0.918551	0.363677	0.0412901		3863100	1741800	2121300	518940	827070	1222900	1294200	0	0	By matching	By MS/MS	By matching
AT5G52310.1	140	___1	AT5G52310.1	>AT5G52310.1 | Symbols: COR78, LTI78, RD29A, LTI140 | low-temperature-responsive protein 78 (LTI78) / desiccation-responsive protein 29A (RD29A) | chr5:21240929-21243326 FORWARD LENGTH=710	0.0204365	38.783	24.103	38.783	1	NaN	NaN	0.0204365	38.783	NaN	NaN	0	1	NaN	2	+	2.0722	1	TTFTSDK(1)EEK	TTFTSDK(38.78)EEK(-38.78)	HDAPAHSVRTTFTSDKEEKRDVPIHHPLSEL	7	0.421695	0.109829	NaN	0.456911	0.0861043	NaN	0.265762	1.54614	0.639036	0.0957962		2892100	1445900	1446200	319470	511860	1126400	934380	0	0	By matching	By MS/MS	By matching
AT5G52440.1	139	___1	AT5G52440.1	>AT5G52440.1 | Symbols: HCF106 | Bacterial sec-independent translocation protein mttA/Hcf106 | chr5:21286896-21288613 FORWARD LENGTH=260	0.0058183	80.231	64.35	61.56	1	0.0058183	80.231	0.0171125	61.56	NaN	NaN	1	1	0	2	+	-0.035544	1	DFK(1)STLER	DFK(61.56)STLER	FQPTIRELQDVSRDFKSTLEREIGLDDISTP	3	3.67457	2.99123	4.75957	3.6856	2.98386	-4.77564	3.80846	9.7274	3.0408	1.30805	+	35822000	19103000	16719000	405030	6379600	1398200	9817700	17300000	521500	By MS/MS	By MS/MS	By matching
AT5G54900.1	185	___1	AT5G54900.1	>AT5G54900.1 | Symbols: ATRBP45A, RBP45A | RNA-binding protein 45A | chr5:22295412-22298126 FORWARD LENGTH=387	0.0218204	56.258	27.109	39.305	1	0.0218204	56.258	0.0511363	39.305	NaN	NaN	1	1	0	2	+	-0.27167	1	GAK(1)VVLDR	GAK(39.3)VVLDR	LSDTFKNVYGSVKGAKVVLDRTTGRSKGYGF	3	-0.0898354	-0.453814	0.433916	-0.0859254	-0.517957	-0.4808	-0.0365781	-0.170775	0.0588224	0.0124588		13742000	7632200	6109900	2786900	2530600	2580900	2006400	2264400	1572800	By MS/MS	By MS/MS	By matching
AT5G55070.1	286	___1	AT5G55070.1	>AT5G55070.1 | Symbols: | Dihydrolipoamide succinyltransferase | chr5:22347637-22350409 FORWARD LENGTH=464	0.000761836	70.942	59.622	53.237	1	0.00780073	47.894	0.000761836	70.942	0.00570108	53.237	1	1	1	3	+	-0.086068	1	DAFLEK(1)HGVK	DAFLEK(53.24)HGVK(-53.24)	NLMKLRSQYKDAFLEKHGVKLGLMSGFIKAA	6	0.338225	-0.0486509	0.0102796	0.379843	-0.0766606	-0.0871049	0.0999512	0.74873	0.302073	0.0399402		9197400	4717200	4480200	1060800	1434400	2069600	2061300	1586800	984540	By MS/MS	By MS/MS	By MS/MS
AT5G57490.1	21	___1	AT5G57490.1	>AT5G57490.1 | Symbols: VDAC4, ATVDAC4 | voltage dependent anion channel 4 | chr5:23283895-23285335 REVERSE LENGTH=274	0.00170854	54.343	43.084	23.711	1	0.00170854	54.343	0.0128181	33.227	0.0374629	23.711	1	1	1	3	+	1.2769	1	DLLNK(1)DYIFDHK	DLLNK(23.71)DYIFDHK(-23.71)	APFADIGKKAKDLLNKDYIFDHKFTLTMLSA	5	-0.62959	0.0319598	0.450577	-0.586579	-0.0341751	-0.480539	-0.0490177	-0.194613	0.067572	0.012904		16094000	7903300	8190400	3426100	2612200	2874200	4267100	1603000	1311100	By MS/MS	By MS/MS	By MS/MS
AT5G58290.1	228	___1	AT5G58290.1	>AT5G58290.1 | Symbols: RPT3 | regulatory particle triple-A ATPase 3 | chr5:23569155-23571116 FORWARD LENGTH=408	0.000186835	59.728	50.692	22.826	1	0.000632154	53.565	0.000186835	59.728	0.0007003	52.862	1	1	1	3		2.2835	1	VVGSEFVQK(1)YLGEGPR	VVGSEFVQK(22.83)YLGEGPR	TTAAFIRVVGSEFVQKYLGEGPRMVRDVFRL	9	0.139469	0.195221	0.179989	0.148348	0.134615	-0.212116	0.17156	1.70364	0.770998	0.124206		9735700	4523700	5211900	1664500	2236800	1594600	1812000	1264700	1163100	By MS/MS	By MS/MS	By MS/MS
AT5G59610.2;AT5G59610.1	113;113	___1	AT5G59610.2	>AT5G59610.2 | Symbols: | Chaperone DnaJ-domain superfamily protein | chr5:24013165-24014889 FORWARD LENGTH=256;>AT5G59610.1 | Symbols: | Chaperone DnaJ-domain superfamily protein | chr5:24013165-24014954 FORWARD LENGTH=268	1.34868e-06	96.604	83.419	96.604	1	0.00442996	59.198	1.34868e-06	96.604	NaN	NaN	1	1	0	2	+	0.28445	1	EANAQEK(1)FLK	EANAQEK(96.6)FLK(-96.6)	LKYHPDVNKEANAQEKFLKIKHAYTTLINSD	7	0.0625362	-0.105566	0.956096	0.0545011	-0.180136	-1.03519	0.304355	1.16143	0.501857	0.0560217		20210000	11495000	8715400	2150000	1828700	5111400	4640400	4233500	2246200	By MS/MS	By MS/MS	By matching
AT5G62390.1	90	___1	AT5G62390.1	>AT5G62390.1 | Symbols: ATBAG7, BAG7 | BCL-2-associated athanogene 7 | chr5:25052377-25054170 REVERSE LENGTH=446	0.000682056	60.549	50.979	36.029	1	0.00787258	38.376	0.000682056	60.549	0.0284383	36.029	1	1	1	3		-0.44695	1	RLEPEYPLK(1)YLCDR	RLEPEYPLK(36.03)YLCDR	KYKVIRRRLEPEYPLKYLCDRVSDLESKFDR	9	-0.0312825	0.237319	0.740505	-0.00605763	0.220701	-0.816215	0.315514	1.62602	0.732803	0.115876		16570000	8010000	8559900	2091200	2034700	3955600	5174400	1963100	1350900	By MS/MS	By MS/MS	By matching
AT5G63310.1	132	___1	AT5G63310.1	>AT5G63310.1 | Symbols: NDPK2, NDPK1A, NDPK IA IA, NDPK IA, ATNDPK2 | nucleoside diphosphate kinase 2 | chr5:25372122-25373838 REVERSE LENGTH=231	0.000200419	66.004	50.843	66.004	1	0.00324979	43.03	0.000200419	66.004	0.000200419	66.004	1	1	1	3	+	0.43055	1	ELAEEHYK(1)DLSAK	ELAEEHYK(66)DLSAK(-66)	LKMFQCPKELAEEHYKDLSAKSFFPNLIEYI	8	-0.165418	0.0144981	-0.0163537	-0.0976099	-0.0315037	-0.053329	-0.0557579	-0.51638	0.19729	0.0367744		52263000	27084000	25179000	8905200	8003500	13381000	12536000	4797700	4638700	By MS/MS	By MS/MS	By MS/MS
AT5G63310.1	172	___1	AT5G63310.1	>AT5G63310.1 | Symbols: NDPK2, NDPK1A, NDPK IA IA, NDPK IA, ATNDPK2 | nucleoside diphosphate kinase 2 | chr5:25372122-25373838 REVERSE LENGTH=231	2.80205e-10	84.41	70.897	23.635	1	2.80205e-10	84.41	1.43972e-06	72.797	0.0245616	23.635	1	1	1	2		-0.15199	1	LIGK(1)TDPLQAEPGTIR	LIGK(23.64)TDPLQAEPGTIR	WEGVGVVASARKLIGKTDPLQAEPGTIRGDL	4	-0.12334	-0.160105	0.273483	-0.121	-0.222162	-0.315343	-0.0033206	-0.0232447	0.00759934	0.00213534		43359000	23365000	19994000	8959100	8764400	6045500	6115200	8360200	5114800	By MS/MS	By MS/MS	By MS/MS
AT5G63420.1	463	___1	AT5G63420.1	>AT5G63420.1 | Symbols: emb2746 | RNA-metabolising metallo-beta-lactamase family protein | chr5:25400515-25405807 FORWARD LENGTH=911	1.45154e-11	76.889	74.79	41.446	1	6.48688e-06	56.681	1.45154e-11	76.889	0.000809914	41.446	1	1	1	4		-0.0085609	1	IADIGPNIIMGK(1)NEMLHTSGHAYR	IADIGPNIIMGK(41.45)NEMLHTSGHAYR	MMNRIADIGPNIIMGKNEMLHTSGHAYRGEL	12	0.31823	0.395063	-0.0717627	0.385486	0.364909	-0.0381397	0.213843	1.46587	0.653416	0.0957962		70821000	32101000	38720000	11845000	15081000	13110000	16432000	7145500	7207900	By MS/MS	By MS/MS	By MS/MS
AT5G63570.1	375	___1	AT5G63570.1	>AT5G63570.1 | Symbols: GSA1 | glutamate-1-semialdehyde-2,1-aminomutase | chr5:25451957-25453620 FORWARD LENGTH=474	0.00167652	52.527	46.986	52.527	1	0.00434164	40.941	0.00392037	40.941	0.00167652	52.527	1	1	1	2		1.1831	1	QAGTYEYLDK(1)ITK	QAGTYEYLDK(52.53)ITK(-52.53)	TLKRLKQAGTYEYLDKITKELTNGILEAGKK	10	0.0930192	0.140909	0.0432445	0.105544	0.0650208	-0.0753832	0.0923911	0.905056	0.37626	0.0412901		13141000	6551200	6589600	2095100	2510500	2814700	2772700	1641400	1306400	By MS/MS	By MS/MS	By MS/MS
AT5G63570.1	52	___1	AT5G63570.1	>AT5G63570.1 | Symbols: GSA1 | glutamate-1-semialdehyde-2,1-aminomutase | chr5:25451957-25453620 FORWARD LENGTH=474	3.64894e-09	90.707	80.063	25.823	1	0.00725949	32.702	3.64894e-09	90.707	0.0226065	25.823	1	1	1	2		0.078426	1	SFSLQK(1)SEEAFNAAK	SFSLQK(25.82)SEEAFNAAK(-25.82)	MSVSVDEKKKSFSLQKSEEAFNAAKNLMPGG	6	0.557386	0.397255	0.476057	0.603597	0.325156	-0.505677	0.476899	4.51708	1.89369	0.758896		10423000	5354400	5068600	918600	1046100	1984700	2317600	2451100	1704900	By MS/MS	By MS/MS	By MS/MS
AT5G64030.1	154	___1	AT5G64030.1	>AT5G64030.1 | Symbols: | S-adenosyl-L-methionine-dependent methyltransferases superfamily protein | chr5:25624965-25628257 FORWARD LENGTH=829	0.000150221	70.889	47.212	70.889	1	0.0317412	29.912	0.0115838	35.657	0.000150221	70.889	1	1	1	2	+	-0.10636	1	SENGGGGDLDEK(1)K	SENGGGGDLDEK(70.89)K(-70.89)	DDSKSENGGGGDLDEKKDLKDNSDEENPDTN	12	-0.526016	0.0123541	-0.102457	-0.514697	-0.0452676	0.0211954	-0.205373	-1.31261	0.57706	0.0696976		14898000	7607600	7290600	1325400	1021100	3567200	3910700	2715000	2358800	By MS/MS	By MS/MS	By MS/MS
AT5G64050.1	215	___1	AT5G64050.1	>AT5G64050.1 | Symbols: ATERS, OVA3, ERS | glutamate tRNA synthetase | chr5:25630196-25633099 REVERSE LENGTH=570	0.00767074	45.28	30.834	45.28	1	NaN	NaN	NaN	NaN	0.00767074	45.28	0	0	1	2	+	0.26722	1	EGSLK(1)INDLIR	EGSLK(45.28)INDLIR	TPFTYRFRVPKEGSLKINDLIRGEVCWNLDT	5	0.137897	-0.272489	0.0854048	0.160533	-0.309181	-0.121769	-0.0163958	-0.119013	0.0402701	0.00978033		7169600	3895600	3274100	495170	561840	1288000	915000	2112400	1797200	By matching	By matching	By MS/MS
AT5G64270.1	128	___1	AT5G64270.1	>AT5G64270.1 | Symbols: | splicing factor, putative | chr5:25706909-25710718 FORWARD LENGTH=1269	6.22689e-05	63.682	54.4	25.365	1	0.00545544	30.575	6.22689e-05	63.682	0.00023443	55.755	1	1	1	3	+	-0.45844	1	VDAFAMGDK(1)TPDASVR	VDAFAMGDK(25.37)TPDASVR	RVLSPDRVDAFAMGDKTPDASVRTYTDHMRE	9	-0.193503	0.00848693	0.162783	-0.145956	-0.0623543	-0.170361	-0.00741083	-0.0590621	0.0195633	0.00252992		16130000	8315900	7813700	1793600	1560700	4076000	4098400	2446300	2154500	By MS/MS	By MS/MS	By MS/MS
AT5G65010.1;AT5G65010.2	216;216	___1	AT5G65010.1	>AT5G65010.1 | Symbols: ASN2 | asparagine synthetase 2 | chr5:25969224-25972278 FORWARD LENGTH=578;>AT5G65010.2 | Symbols: ASN2 | asparagine synthetase 2 | chr5:25969224-25972278 FORWARD LENGTH=579	0.0224047	43.77	20.45	43.77	1	NaN	NaN	NaN	NaN	0.0224047	43.77	0	0	1	2	+	1.897	1	NAFEK(1)AVIK	NAFEK(43.77)AVIK(-43.77)	PSTPYDPLVLRNAFEKAVIKRLMTDVPFGVL	5	0.223546	0.494057	0.0653401	0.237564	0.472592	-0.0863388	0.260981	1.92081	0.876437	0.170169		3708300	1877700	1830600	391390	447870	441120	615020	1045200	767670	By matching	By matching	By MS/MS
AT5G65220.1	68	___1	AT5G65220.1	>AT5G65220.1 | Symbols: | Ribosomal L29 family protein | chr5:26061301-26062506 FORWARD LENGTH=173	2.69947e-08	125.97	66.816	125.97	1	5.97475e-08	123.86	9.28938e-08	121.73	2.69947e-08	125.97	1	1	1	2	+	0.046845	1	EAELK(1)EIR	EAELK(125.97)EIR	PKPSVVMMSKREAELKEIRSKTTEQLQEEVV	5	0.435629	-0.146499	0.116285	0.440102	-0.19631	-0.14468	0.135138	0.849515	0.349632	0.0412901		63646000	32978000	30669000	10661000	12840000	9945900	7370700	12370000	10458000	By MS/MS	By MS/MS	By MS/MS
AT5G65540.1	149	___1	AT5G65540.1	>AT5G65540.1 | Symbols: | unknown protein;Has 6825 Blast hits to 3811 proteins in 289 species: Archae - 0;Bacteria - 184;Metazoa - 2139;Fungi - 760;Plants - 816;Viruses - 52;Other Eukaryotes - 2874 (source: NCBI BLink). | chr5:26195710-26198112 FOR	2.3067e-25	112.74	97.814	92.039	1	1.56893e-11	85.61	2.3067e-25	112.74	9.94503e-07	92.039	1	1	1	2	+	0.43299	1;2	SLSK(1)PSFTSGTR	SLSK(92.04)PSFTSGTR	EGGIRHNPSLTKSLSKPSFTSGTRGSESDFS	4	-0.283808	-0.0411499	-0.0596321	-0.302155	-0.0735451	-0.00923391	-0.128197	-1.11247	0.477623	0.050285		100380000	56223000	44157000	15451000	12931000	28035000	20326000	12737000	10901000	By MS/MS	By MS/MS	By MS/MS
AT5G65540.1	190	___1	AT5G65540.1	>AT5G65540.1 | Symbols: | unknown protein;Has 6825 Blast hits to 3811 proteins in 289 species: Archae - 0;Bacteria - 184;Metazoa - 2139;Fungi - 760;Plants - 816;Viruses - 52;Other Eukaryotes - 2874 (source: NCBI BLink). | chr5:26195710-26198112 FOR	2.15681e-06	69.331	64.427	24.053	1	2.15681e-06	69.331	0.00153141	40.493	0.0106458	24.053	1	1	1	3		-0.17091	1	YGFK(1)YGMSVGGQESDK	YGFK(24.05)YGMSVGGQESDK(-24.05)	LPDTWYTQFISRYGFKYGMSVGGQESDKRTP	4	-0.144026	0.0829751	0.231295	-0.137156	0.0540844	-0.273517	0.0567479	0.442719	0.165828	0.0324557		9899800	5034100	4865800	2004800	1544800	2006300	2314800	1023000	1006100	By MS/MS	By MS/MS	By MS/MS
AT5G66190.1;AT5G66190.2	325;227	___1	AT5G66190.1	>AT5G66190.1 | Symbols: ATLFNR1, FNR1 | ferredoxin-NADP(+)-oxidoreductase 1 | chr5:26451203-26453012 REVERSE LENGTH=360;>AT5G66190.2 | Symbols: ATLFNR1 | ferredoxin-NADP(+)-oxidoreductase 1 | chr5:26451203-26452616 REVERSE LENGTH=262	1.24114e-06	74.141	58.596	58.98	1	0.00011231	58.98	1.24114e-06	74.141	0.000192232	59.728	1	1	1	3		-0.64361	1	GMEK(1)GIDDIMVSLAAK	GMEK(58.98)GIDDIMVSLAAK(-58.98)	KDNTFVYMCGLKGMEKGIDDIMVSLAAKDGI	4	-0.0366887	-0.0450592	0.0634091	-0.031371	-0.0910641	-0.133907	-0.00611292	-0.059241	0.0196238	0.00252992		52923000	24834000	28089000	14835000	16114000	7348900	8178200	2650000	3797400	By MS/MS	By MS/MS	By MS/MS
AT5G66190.1;AT5G66190.2	290;192	___1	AT5G66190.1	>AT5G66190.1 | Symbols: ATLFNR1, FNR1 | ferredoxin-NADP(+)-oxidoreductase 1 | chr5:26451203-26453012 REVERSE LENGTH=360;>AT5G66190.2 | Symbols: ATLFNR1 | ferredoxin-NADP(+)-oxidoreductase 1 | chr5:26451203-26452616 REVERSE LENGTH=262	1.73159e-12	133.42	99.675	111.86	1	4.62886e-08	124.42	1.73159e-12	133.42	0.00410006	94.465	1	1	1	2	+	0.56624	1	GEK(1)MYIQTR	GEK(111.86)MYIQTR	LDFAVSREQTNEKGEKMYIQTRMAEYAEELW	3	-0.0378878	-0.101428	0.128787	-0.0573016	-0.151891	-0.205896	-0.0035095	-0.0313416	0.010277	0.00213534		186860000	93495000	93369000	25164000	30621000	60851000	56470000	7480700	6278400	By MS/MS	By MS/MS	By MS/MS
AT5G66530.2;AT5G66530.1	209;209	___1	AT5G66530.2	>AT5G66530.2 | Symbols: | Galactose mutarotase-like superfamily protein | chr5:26553821-26555575 REVERSE LENGTH=307;>AT5G66530.1 | Symbols: | Galactose mutarotase-like superfamily protein | chr5:26553821-26555575 REVERSE LENGTH=307	3.81062e-07	108.43	74.045	82.029	1	0.0145776	75.387	3.81062e-07	108.43	0.000244224	98.048	1	1	1	2	+	-1.8133	1	TLNK(1)DPDPK	TLNK(82.03)DPDPK(-82.03)	AGASVRGLKGCKTLNKDPDPKNPIEGKEDRD	4	0.819505	0.304628	4.17397	0.819014	0.305095	-4.22367	1.76603	1.96767	0.898862	0.177396		422230000	244970000	177260000	56749000	35790000	117930000	86544000	70288000	54928000	By MS/MS	By MS/MS	By MS/MS
AT5G66570.1	272	___1	AT5G66570.1	>AT5G66570.1 | Symbols: PSBO-1, OEE1, OEE33, OE33, PSBO1, MSP-1 | PS II oxygen-evolving complex 1 | chr5:26568744-26570124 FORWARD LENGTH=332	1.40174e-08	98.942	88.87	47.712	1	0.000677953	61.235	0.000522033	65.295	1.40174e-08	98.942	1	1	1	3	+	-0.60243	1	GDEEELVK(1)ENVK	GDEEELVK(47.71)ENVK(-47.71)	VALPAGGRGDEEELVKENVKNTAASVGEITL	8	-0.324058	-0.580181	0.906521	-0.327747	-0.650069	-0.981793	0.0007609	0.00216235	0.00070143	0.00070143		26410000	15441000	10969000	4591100	3939200	6129000	4191000	4720600	2838900	By MS/MS	By MS/MS	By MS/MS
AT5G66710.1	281	___1	AT5G66710.1	>AT5G66710.1 | Symbols: | Protein kinase superfamily protein | chr5:26636609-26638564 FORWARD LENGTH=405	0.00268635	46.88	7.2548	46.88	1	NaN	NaN	NaN	NaN	0.00268635	46.88	NaN	0	1	2	+	2.2047	1	GK(1)NNIFVAYAASK	GK(46.88)NNIFVAYAASK(-46.88)	IVFWELLTNKTPFKGKNNIFVAYAASKNQRP	2	NaN	-0.0656571	-0.214498	NaN	-0.073029	0.129085	-0.140077	-0.931989	0.36962	0.0412901		170980000	90592000	80384000	0	0	82762000	73378000	7829500	7005700	By matching	By matching	By MS/MS
ATCG00120.1	121	___1	ATCG00120.1	>ATCG00120.1 | Symbols: ATPA | ATP synthase subunit alpha | chrC:9938-11461 REVERSE LENGTH=507	0.0108739	56.404	39.174	49.3	1	NaN	NaN	0.0108739	56.404	0.0152939	49.3	0	1	1	2	+	0.12921	1	GK(1)ISASESR	GK(49.3)ISASESR	GRVINALANPIDGRGKISASESRLIESPAPG	2	-0.121832	-0.239362	0.119949	-0.127337	-0.237133	-0.196872	-0.0804148	-0.634957	0.249809	0.0399402		7597000	4233700	3363300	724430	661640	1795300	1407800	1714000	1293900	By matching	By MS/MS	By MS/MS
ATCG00120.1	491	___1	ATCG00120.1	>ATCG00120.1 | Symbols: ATPA | ATP synthase subunit alpha | chrC:9938-11461 REVERSE LENGTH=507	2.66353e-240	271.68	260.25	105.38	1	2.66353e-240	271.68	4.4414e-102	195.96	7.26736e-157	219.99	1	1	1	3		-0.49899	1	TLTAEAESFLK(1)EGIQEQLER	TLTAEAESFLK(105.38)EGIQEQLER	IASTKTLTAEAESFLKEGIQEQLERFLLQEK	11	0.054779	-0.27174	NaN	0.0594937	-0.281211	NaN	-0.10848	-0.622059	0.234744	0.0399402		767640000	297650000	469990000	99743000	121630000	197910000	149780000	0	198580000	By MS/MS	By MS/MS	By MS/MS
ATCG00130.1	94	___1	ATCG00130.1	>ATCG00130.1 | Symbols: ATPF | ATPase, F0 complex, subunit B/B', bacterial/chloroplast | chrC:11529-12798 REVERSE LENGTH=184	2.42811e-12	126.66	100.96	115.65	1	2.42811e-12	126.66	1.09069e-11	123.01	1.50436e-09	115.65	1	1	1	2	+	-0.69273	1	NVETEADK(1)FR	NVETEADK(115.65)FR	ENARARLRNVETEADKFRVNGYSEIEREKLN	8	0.0255958	0.00201835	-0.193961	0.0353423	-0.0217604	0.180148	-0.0554489	-0.493798	0.187544	0.0356869		275540000	137600000	137940000	37270000	43685000	60631000	56090000	39698000	38166000	By MS/MS	By MS/MS	By MS/MS
ATCG00130.1	125	___1	ATCG00130.1	>ATCG00130.1 | Symbols: ATPF | ATPase, F0 complex, subunit B/B', bacterial/chloroplast | chrC:11529-12798 REVERSE LENGTH=184	1.20629e-06	74.141	65.48	40.493	1	1.20629e-06	74.141	0.000191131	59.502	0.00274181	40.493	1	1	1	3		0.14986	1	QLENYK(1)NETILFEQQR	QLENYK(40.49)NETILFEQQR	LINSTYKTLKQLENYKNETILFEQQRTINQV	6	0.290896	-0.10583	-0.0508847	0.292075	-0.124645	-0.00820338	0.0447271	0.330477	0.119817	0.0258702		12700000	5707200	6992700	2404400	3150800	2162400	2693100	1140400	1148800	By MS/MS	By MS/MS	By MS/MS
ATCG00130.1	119	___1	ATCG00130.1	>ATCG00130.1 | Symbols: ATPF | ATPase, F0 complex, subunit B/B', bacterial/chloroplast | chrC:11529-12798 REVERSE LENGTH=184	0.000883634	85.355	57.15	55.353	1	0.000883634	85.355	0.0198974	74.841	0.0115283	55.353	1	1	1	2		0.83948	1	TLK(1)QLENYK	TLK(55.35)QLENYK(-55.35)	EREKLNLINSTYKTLKQLENYKNETILFEQQ	3	-0.00235352	0.172103	0.413192	0.0361869	0.0920721	-0.466756	0.194314	1.45493	0.647974	0.0957962		48334000	24995000	23339000	5060700	5403700	12417000	12429000	7516500	5506200	By MS/MS	By matching	By MS/MS
ATCG00280.1	457	___1	ATCG00280.1	>ATCG00280.1 | Symbols: PSBC | photosystem II reaction center protein C | chrC:33720-35141 FORWARD LENGTH=473	1.51833e-29	150.49	61.89	71.176	1	2.55382e-28	142.12	1.51833e-29	150.49	1.08211e-28	147.24	1	1	1	2	+	0.51629	1	AAAAGFEK(1)GIDR	AAAAGFEK(71.18)GIDR	LWHAGRARAAAAGFEKGIDRDFEPVLSMTPL	8	-0.0782134	-0.279511	0.0124026	-0.0755656	-0.321802	-0.0624748	-0.115107	-0.972346	0.408853	0.0412901		136510000	75322000	61187000	20833000	17691000	35969000	25558000	18521000	17937000	By MS/MS	By MS/MS	By MS/MS
ATCG00280.1	339	___1	ATCG00280.1	>ATCG00280.1 | Symbols: PSBC | photosystem II reaction center protein C | chrC:33720-35141 FORWARD LENGTH=473	4.06915e-18	94.281	87.331	27.523	1	4.06915e-18	94.281	2.42283e-13	91.589	1.81341e-13	88.574	1	1	1	3		1.1063	1	LGANVGSAQGPTGLGK(1)YLMR	LGANVGSAQGPTGLGK(27.52)YLMR	LGANVGSAQGPTGLGKYLMRSPTGEVIFGGE	16	0.18002	0.225275	-0.500598	0.181929	0.173767	0.428571	-0.0317676	-0.159257	0.054641	0.0117357		38537000	17316000	21221000	7574500	7827600	8415900	8549500	1325500	4843900	By MS/MS	By MS/MS	By MS/MS
ATCG00350.1	11	___1	ATCG00350.1	>ATCG00350.1 | Symbols: PSAA | Photosystem I, PsaA/PsaB protein | chrC:39605-41857 REVERSE LENGTH=750	0.00239862	53.448	45.837	46.069	1	0.00239862	53.448	0.00367253	46.069	NaN	NaN	1	1	0	3	+	-1.0498	1	SPEPEVK(1)ILVDR	SPEPEVK(46.07)ILVDR	_____MIIRSPEPEVKILVDRDPIKTSFEEW	7	0.0809305	-0.242499	0.719376	0.0982848	-0.320666	-0.758135	0.185936	0.806424	0.329169	0.0400347		31590000	16748000	14842000	7174500	8432700	6241300	4556000	3332600	1853100	By MS/MS	By MS/MS	By matching
ATCG00350.1	320	___1	ATCG00350.1	>ATCG00350.1 | Symbols: PSAA | Photosystem I, PsaA/PsaB protein | chrC:39605-41857 REVERSE LENGTH=750	1.54311e-21	114.96	106.17	18.234	1	6.26913e-11	86.8	1.54311e-21	114.96	0.0321189	18.234	1	1	1	4		2.276	1	TNWGIGHGIK(1)DILEAHK	TNWGIGHGIK(18.23)DILEAHK(-18.23)	AGHMYRTNWGIGHGIKDILEAHKGPFTGQGH	10	0.0858326	1.35631	0.618141	0.131985	1.32037	-0.750203	0.686762	2.37887	1.0897	0.272668		28285000	13658000	14627000	6247800	6929000	6198700	6918200	1211800	779330	By MS/MS	By MS/MS	By MS/MS
ATCG00350.1	28	___1	ATCG00350.1	>ATCG00350.1 | Symbols: PSAA | Photosystem I, PsaA/PsaB protein | chrC:39605-41857 REVERSE LENGTH=750	5.11277e-08	81.703	74.26	42.958	1	0.000406972	58.32	5.11277e-08	81.703	0.00257519	42.958	1	1	1	3	+	0.3932	1	TSFEEWAK(1)PGHFSR	TSFEEWAK(42.96)PGHFSR	LVDRDPIKTSFEEWAKPGHFSRTIAKGPDTT	8	0.141825	0.0539454	-0.178874	0.165172	0.0234683	0.134484	0.00563221	0.0460791	0.0151911	0.00213534		15897000	7888200	8009000	2713000	3045200	4122400	3881200	1052700	1082600	By MS/MS	By MS/MS	By MS/MS
ATCG00480.1	495	___1	ATCG00480.1	>ATCG00480.1 | Symbols: ATPB, PB | ATP synthase subunit beta | chrC:52660-54156 REVERSE LENGTH=498	0.00145889	61.11	43.899	61.11	1	0.0032644	53.034	0.00145889	55.04	0.00167014	61.11	1	1	1	2		-0.073166	1	ATNLEMESK(1)LK	ATNLEMESK(61.11)LK(-61.11)	IDEATAKATNLEMESKLKK____________	9	-0.327004	-1.02391	1.30013	-0.323805	-1.09579	-1.34553	-0.0169302	-0.0328072	0.0107634	0.00213534		51899000	31007000	20892000	14032000	12651000	11379000	6099000	5595200	2142100	By MS/MS	By MS/MS	By MS/MS
ATCG00490.1	14	___1	ATCG00490.1	>ATCG00490.1 | Symbols: RBCL | ribulose-bisphosphate carboxylases | chrC:54958-56397 FORWARD LENGTH=479	3.97467e-06	92.538	55.953	55.806	1	3.97467e-06	92.538	0.000857038	72.096	0.00586273	55.806	1	1	1	2	+	1.1826	1	ASVGFK(1)AGVK	ASVGFK(55.81)AGVK(-55.81)	__MSPQTETKASVGFKAGVKEYKLTYYTPEY	6	0.895225	-0.457356	1.24465	0.925468	-0.523131	-1.30468	0.56084	1.42176	0.63146	0.0956138		68928000	40398000	28530000	8187100	7920500	19083000	14119000	13127000	6490700	By MS/MS	By MS/MS	By MS/MS
ATCG00490.1	356	___1	ATCG00490.1	>ATCG00490.1 | Symbols: RBCL | ribulose-bisphosphate carboxylases | chrC:54958-56397 FORWARD LENGTH=479	1.13135e-61	195.17	156.4	166.16	1	3.64459e-61	189.7	1.13135e-61	195.17	3.50757e-48	180.44	1	1	1	2	+	-0.64949	1	DDYVEK(1)DR	DDYVEK(166.16)DR	STLGFVDLLRDDYVEKDRSRGIFFTQDWVSL	6	0.0391384	0.00115371	-0.0167816	0.0585243	-0.0442557	0.0687396	0.00783685	0.0778327	0.0259554	0.00274221		12908000000	6488900000	6419500000	2490200000	2430500000	3861100000	3855900000	137600000	133100000	By MS/MS	By MS/MS	By MS/MS
ATCG00490.1	450	___1	ATCG00490.1	>ATCG00490.1 | Symbols: RBCL | ribulose-bisphosphate carboxylases | chrC:54958-56397 FORWARD LENGTH=479	1.5798e-109	204.23	192.1	166.3	1	2.2588e-45	150.7	1.03902e-53	160.55	1.5798e-109	204.23	1	1	1	2		3.261	1	EACK(1)WSPELAAACEVWK	EACK(166.3)WSPELAAACEVWK(-166.3)	RDLAVEGNEIIREACKWSPELAAACEVWKEI	4	-0.139999	0.371838	-1.10729	-0.125305	0.362778	1.07724	-0.291816	-0.873266	0.360986	0.0412901		2362600000	1231200000	1131400000	491530000	450240000	308340000	341870000	431290000	339330000	By MS/MS	By MS/MS	By MS/MS
ATCG00490.1	474	___1	ATCG00490.1	>ATCG00490.1 | Symbols: RBCL | ribulose-bisphosphate carboxylases | chrC:54958-56397 FORWARD LENGTH=479	2.09235e-104	199.61	191.49	104.52	1	2.09235e-104	199.61	NaN	NaN	5.6666e-92	197.55	1	NaN	1	2	+	-0.76325	1	EITFNFPTIDK(1)LDGQE	EITFNFPTIDK(104.52)LDGQE	CEVWKEITFNFPTIDKLDGQE__________	11	-0.810232	NaN	-0.00518438	-0.77816	NaN	0.227125	-0.407708	-1.43648	0.591925	0.0749219		810890000	460310000	350580000	343190000	182920000	0	0	117120000	167660000	By MS/MS	By matching	By MS/MS
ATCG00490.1	21	___1	ATCG00490.1	>ATCG00490.1 | Symbols: RBCL | ribulose-bisphosphate carboxylases | chrC:54958-56397 FORWARD LENGTH=479	2.04911e-148	240.2	218.95	43.592	1	5.44101e-81	193.47	6.26497e-67	174.62	2.04911e-148	240.2	1	1	1	2		0.85788	1	EYK(1)LTYYTPEYETK	EYK(43.59)LTYYTPEYETK(-43.59)	ETKASVGFKAGVKEYKLTYYTPEYETKDTDI	3	0.186627	-0.0649628	0.27701	0.190678	-0.0701484	-0.299258	0.132891	1.06229	0.452877	0.050285		2893400000	1441000000	1452400000	501540000	540220000	512530000	535800000	426970000	376370000	By MS/MS	By MS/MS	By MS/MS
ATCG00490.1	32	___1	ATCG00490.1	>ATCG00490.1 | Symbols: RBCL | ribulose-bisphosphate carboxylases | chrC:54958-56397 FORWARD LENGTH=479	0	318.9	293.28	318.9	1	0	313.93	2.59086e-283	278.82	0	318.9	1	1	1	2		0.72108	1	LTYYTPEYETK(1)DTDILAAFR	LTYYTPEYETK(318.9)DTDILAAFR	VKEYKLTYYTPEYETKDTDILAAFRVTPQPG	11	-1.94037	-3.67337	-0.139339	-1.91855	-3.67667	0.117163	-1.91769	-2.53404	1.15868	0.301269		3536000000	1999000000	1537000000	662090000	697410000	605200000	37281000	731690000	802340000	By MS/MS	By MS/MS	By MS/MS
ATCG00490.1	201	___1	ATCG00490.1	>ATCG00490.1 | Symbols: RBCL | ribulose-bisphosphate carboxylases | chrC:54958-56397 FORWARD LENGTH=479	0	321.84	305.56	96.379	1	0	321.84	3.28483e-150	223.29	9.06546e-240	278.08	1	1	1	2		1.0024	1	GGLDFTK(1)DDENVNSQPFMR	GGLDFTK(96.38)DDENVNSQPFMR	GRAVYECLRGGLDFTKDDENVNSQPFMRWRD	7	0.0745054	-0.0791122	-0.235727	0.109294	-0.0979032	0.192068	-0.0801113	-0.669289	0.265402	0.0399402		2748400000	1382400000	1366000000	538080000	553080000	561550000	500450000	282780000	312430000	By MS/MS	By MS/MS	By MS/MS
ATCG00490.1;ATMG00280.1	252;84	___1	ATCG00490.1;ATMG00280.1	>ATCG00490.1 | Symbols: RBCL | ribulose-bisphosphate carboxylases | chrC:54958-56397 FORWARD LENGTH=479;>ATMG00280.1 | Symbols: ORF110A | Ribulose bisphosphate carboxylase large chain, catalytic domain | chrM:77819-78151 REVERSE LENGTH=110	9.68463e-28	123.02	115.16	27.271	1	4.0913e-05	60.489	0.0229241	27.271	9.68463e-28	123.02	1	1	1	3		-0.028091	1	GHYLNATAGTCEEMIK(1)R	GHYLNATAGTCEEMIK(27.27)R	GHYLNATAGTCEEMIKRAVFARELGVPIVMH	16	-0.0555763	0.125122	-0.216486	0.0170667	0.101784	0.131194	-0.0489801	-0.396573	0.146617	0.0320873		53030000	26533000	26497000	11292000	9429400	9490600	10634000	5750600	6434100	By MS/MS	By MS/MS	By MS/MS
[truncated: 173 more rows]
[truncated: 34 more columns]

## Sheet: Protein groups quantified
Dataset EV3: (B) Protein groups identified and quantified in A. thaliana hda14 and wild-type mature leaves from four week-old plants. Protein groups identified at 1% FDR (at PSM and protein level) were additionally filtered (potential contaminants, at least two valid quantitation values), ratios of flip label experiments were inversed. Differentially abundant proteins were determined by LIMMA ana…
[truncated: 1,373 more rows]
[truncated: 42 more columns]
