# Supplementary material for: Lysine acetylome profiling uncovers novel histone deacetylase substrate proteins in Arabidopsis
Source: Mol Syst Biol. 2017 Oct 23;13(10):949. doi: 10.15252/msb.20177819 (PMC5658702; doi:10.15252/msb.20177819)
Supplement: Supplementary file 5 — Dataset EV4 [file MSB-13-949-s005.zip › Dataset_EV4.xlsx]

## Sheet: Kac sites quantified
Dataset EV4: (A) Lysine acetylation sites (Kac) identified and quantified in A. thaliana hda14 and wild-type thylakoids. Contaminants and reverse database hits were removed, ratios of flip label experiments were inversed, and sites identified at 1% FDR were additionally filtered (score >= 35, delta score >= 6, localization probability >= 0.75, at least two valid quantitation values per site). Dif…
																										normalised log2 site ratios (hda14/WT)				LIMMA analysis																			Mapman annotation
Proteins	Site positions within proteins	Multi-plicity	Leading proteins	Fasta headers	PEP	Score	Delta score	Score for localization	Locali-zation prob.	Score Thylakoids KAc 1	PEP Thylakoids KAc 1	Localization prob Thylakoids KAc 2	Localization prob Thylakoids KAc 1	PEP Thylakoids KAc 2	Score Thylakoids KAc 2	Localization prob Thylakoids KAc 3	PEP Thylakoids KAc 3	Score Thylakoids KAc 3	Charge	Diagnostic peak	Mass error [ppm]	Number of Acetyl (K)	Acetyl (K) Probabilities	Acetyl (K) Score diffs	Sequence window	rep 1	rep 2	rep 3	Ratio H/L count	mean log2 fold-change	t value	P-value	adj. P-value	-log10 P-value	-log10 adj. P-value (FDR)	adj. P-value < 0.05	Intensity	Intensity L	Intensity H	Intensity H Thylakoids KAc 1	Intensity L Thylakoids KAc 1	Intensity H Thylakoids KAc 2	Intensity L Thylakoids KAc 2	Intensity H Thylakoids KAc 3	Intensity L Thylakoids KAc 3	Identification type Thylakoids KAc 1	Identification type Thylakoids KAc 2	Identification type Thylakoids KAc 3	top bin no.
AT1G01790.1	168	NaN	AT1G01790.1	>AT1G01790.1 | Symbols: KEA1, ATKEA1 | K+ efflux antiporter 1 | chr1:284781-290869 FORWARD LENGTH=1193	0.00148124	72.891	61.966	16.662	1	72.891	0.00148124	1	1	0.0201662	39.006	0	NaN	NaN	2		-0.43137	1	LNSTMFEEK(1)AQR	LNSTMFEEK(16.66)AQR	KELEVARLNSTMFEEKAQRISERAIALKDEA	-0.0509208	-0.274372	-0.204015	4	-0.176436	-0.868664	0.437746	0.888886	0.358778	0.0511538		94602000	46729000	47874000	16776000	20927000	9205900	11984000	21892000	13818000	By MS/MS	By MS/MS	By matching	34
AT1G03130.1;AT4G02770.1	199;203	NaN	AT1G03130.1;AT4G02770.1	>AT1G03130.1 | Symbols: PSAD-2 | photosystem I subunit D-2 | chr1:753528-754142 REVERSE LENGTH=204;>AT4G02770.1 | Symbols: PSAD-1 | photosystem I subunit D-1 | chr4:1229247-1229873 REVERSE LENGTH=208	0.0188039	70.908	65.127	70.908	1	70.908	0.0188039	0	1	NaN	NaN	NaN	NaN	NaN	2	+	0.40638	1	FTGK(1)QSYDL	FTGK(70.91)QSYDL	SIGKNVSPIEVKFTGKQSYDL__________	1.67744	1.97798	NaN	2	1.82771	6.14945	0.0116884	0.176159	1.93224	0.754096		310360000	70479000	239880000	104850000	36141000	135030000	34339000	0	0	By MS/MS	By matching	By matching	1
AT1G03130.1;AT4G02770.1	187;191	NaN	AT1G03130.1;AT4G02770.1	>AT1G03130.1 | Symbols: PSAD-2 | photosystem I subunit D-2 | chr1:753528-754142 REVERSE LENGTH=204;>AT4G02770.1 | Symbols: PSAD-1 | photosystem I subunit D-1 | chr4:1229247-1229873 REVERSE LENGTH=208	1.06e-12	157.86	122.19	63.185	1	157.86	1.06e-12	1	1	0.00213795	113.25	1	1.65e-12	153.81	2	+	-0.44858	1	SIGK(1)NVSPIEVK	SIGK(63.19)NVSPIEVK(-63.19)	NPGREGVGLNMRSIGKNVSPIEVKFTGKQSY	0.688046	1.59837	0.557157	7	0.947856	3.04544	0.0423137	0.374053	1.37352	0.427067		2168600000	886760000	1281800000	429810000	305830000	499110000	167600000	352930000	413320000	By MS/MS	By MS/MS	By MS/MS	1
AT1G03130.1;AT4G02770.1	195;199	NaN	AT1G03130.1;AT4G02770.1	>AT1G03130.1 | Symbols: PSAD-2 | photosystem I subunit D-2 | chr1:753528-754142 REVERSE LENGTH=204;>AT4G02770.1 | Symbols: PSAD-1 | photosystem I subunit D-1 | chr4:1229247-1229873 REVERSE LENGTH=208	4.27e-05	94.688	81.098	94.688	1	76.759	0.000114039	1	1	5.47e-05	88.092	1	4.27e-05	94.688	3	+	0.026333	1	NVSPIEVK(1)FTGK	NVSPIEVK(94.69)FTGK(-94.69)	LNMRSIGKNVSPIEVKFTGKQSYDL______	0.284277	1.44408	0.336537	6	0.688299	2.01891	0.11934	0.616258	0.923216	0.210237		441260000	180570000	260700000	60263000	55302000	91609000	27732000	108830000	97531000	By MS/MS	By MS/MS	By MS/MS	1
AT1G03130.1;AT4G02770.1	170;174	NaN	AT1G03130.1;AT4G02770.1	>AT1G03130.1 | Symbols: PSAD-2 | photosystem I subunit D-2 | chr1:753528-754142 REVERSE LENGTH=204;>AT4G02770.1 | Symbols: PSAD-1 | photosystem I subunit D-1 | chr4:1229247-1229873 REVERSE LENGTH=208	0.000141937	86.772	64.717	86.772	1	86.772	0.000141937	1	1	0.00208545	70.089	1	0.000141937	86.772	2	+	-0.34301	1	DGVYPEK(1)ANPGR	DGVYPEK(86.77)ANPGR	GEVQYLHPKDGVYPEKANPGREGVGLNMRSI	0.189287	0.571337	0.0783961	6	0.279673	1.23897	0.288156	0.839072	0.540372	0.0762008		218160000	99044000	119120000	29125000	30946000	33780000	22578000	56213000	45521000	By MS/MS	By MS/MS	By MS/MS	1
AT1G03130.1;AT4G02770.1	87;91	NaN	AT1G03130.1;AT4G02770.1	>AT1G03130.1 | Symbols: PSAD-2 | photosystem I subunit D-2 | chr1:753528-754142 REVERSE LENGTH=204;>AT4G02770.1 | Symbols: PSAD-1 | photosystem I subunit D-1 | chr4:1229247-1229873 REVERSE LENGTH=208	0.000159471	50.831	42.034	50.831	1	NaN	NaN	0	0	NaN	NaN	1	0.000159471	50.831	3	+	0.67575	1	K(1)AQVEEFYVITWNSPK	K(50.83)AQVEEFYVITWNSPK(-50.83)	TPSPIFAGSTGGLLRKAQVEEFYVITWNSPK	-0.373925	0.3639	1.81563	4	0.601869	1.17461	0.310179	0.839072	0.508388	0.0762008		260580000	166630000	93954000	8457100	12341000	13984000	9524600	71513000	144760000	By matching	By matching	By MS/MS	1
AT1G03130.1;AT4G02770.1	124;128	NaN	AT1G03130.1;AT4G02770.1	>AT1G03130.1 | Symbols: PSAD-2 | photosystem I subunit D-2 | chr1:753528-754142 REVERSE LENGTH=204;>AT4G02770.1 | Symbols: PSAD-1 | photosystem I subunit D-1 | chr4:1229247-1229873 REVERSE LENGTH=208	3.17e-05	133.89	113.69	69.721	1	133.89	3.17e-05	1	1	0.00782409	69.721	1	0.00566623	100.88	2		-0.191	1	EGPNLLK(1)LAR	EGPNLLK(69.72)LAR	PTGGAAIMREGPNLLKLARKEQCLALGTRLR	-0.350044	0.749577	0.0269839	5	0.142172	0.460848	0.670686	0.956614	0.173481	0.0192633		1801700000	824750000	976900000	158340000	242040000	403880000	231720000	414680000	350980000	By MS/MS	By MS/MS	By MS/MS	1
AT1G03130.1;AT4G02770.1	163;167	NaN	AT1G03130.1;AT4G02770.1	>AT1G03130.1 | Symbols: PSAD-2 | photosystem I subunit D-2 | chr1:753528-754142 REVERSE LENGTH=204;>AT4G02770.1 | Symbols: PSAD-1 | photosystem I subunit D-1 | chr4:1229247-1229873 REVERSE LENGTH=208	1.19e-05	57.366	52.366	43.696	1	50.358	2.86e-05	1	1	1.19e-05	57.366	1	0.00055396	43.696	3		0.30398	1	VFPNGEVQYLHPK(1)DGVYPEK	VFPNGEVQYLHPK(43.7)DGVYPEK(-43.7)	FYRVFPNGEVQYLHPKDGVYPEKANPGREGV	-0.333389	0.426963	0.153912	4	0.0824952	0.321995	0.764822	0.980678	0.11644	0.00847343		263580000	131890000	131690000	36616000	53463000	55029000	45226000	40049000	33198000	By MS/MS	By MS/MS	By MS/MS	1
AT1G03630.2;AT1G03630.1	334;336	NaN	AT1G03630.2	>AT1G03630.2 | Symbols: POR C, PORC | protochlorophyllide oxidoreductase C | chr1:907699-909245 FORWARD LENGTH=399;>AT1G03630.1 | Symbols: POR C, PORC | protochlorophyllide oxidoreductase C | chr1:907699-909245 FORWARD LENGTH=401	4.2e-07	82.59	72.236	82.59	1	NaN	NaN	1	NaN	4.2e-07	82.59	0.99685	0.0448799	32.917	3	+	0.70628	1	YITK(1)GYVSEEEAGKR	YITK(66.06)GYVSEEEAGK(-66.06)R	PLFRLLFPPFQKYITKGYVSEEEAGKRLAQV	NaN	0.358846	1.03292	2	0.695883	1.99186	0.150559	0.707945	0.822295	0.15		92617000	42678000	49939000	0	0	42441000	32827000	7497800	9850400	By matching	By MS/MS	By MS/MS	19
AT1G03630.2;AT1G03630.1	112;114	NaN	AT1G03630.2	>AT1G03630.2 | Symbols: POR C, PORC | protochlorophyllide oxidoreductase C | chr1:907699-909245 FORWARD LENGTH=399;>AT1G03630.1 | Symbols: POR C, PORC | protochlorophyllide oxidoreductase C | chr1:907699-909245 FORWARD LENGTH=401	3.4e-06	73.415	60.923	73.415	1	NaN	NaN	1	NaN	3.4e-06	73.415	0	NaN	NaN	3	+	-0.4416	1	ALADTGK(1)WHVIMACR	ALADTGK(73.41)WHVIMACR	SGLGLATAKALADTGKWHVIMACRNFLKAEK	NaN	0.372729	0.0915406	2	0.232135	0.785683	0.495167	0.904396	0.305248	0.0436414		94798000	38355000	56443000	0	0	45918000	30638000	10525000	7716800	By matching	By MS/MS	By matching	19
AT1G05910.1	156	NaN	AT1G05910.1	>AT1G05910.1 | Symbols: | cell division cycle protein 48-related / CDC48-related | chr1:1790796-1796503 FORWARD LENGTH=1210	0.0137845	69.825	41.651	69.598	1	NaN	NaN	1	NaN	0.0137845	69.825	1	0.0490664	69.598	2	+	-0.8332	1	STTIANK(1)R	STTIANK(69.6)R	RREGLRPRRSTTIANKRLKTESGADQDTSEE	NaN	1.13645	0.44719	2	0.791822	2.24887	0.119905	0.616258	0.921161	0.210237		26487000	12634000	13853000	0	0	4962700	2495800	8890400	10138000	By matching	By MS/MS	By MS/MS	31
AT1G06430.1;AT2G30950.1	141;148	NaN	AT1G06430.1;AT2G30950.1	>AT1G06430.1 | Symbols: FTSH8 | FTSH protease 8 | chr1:1960214-1962525 REVERSE LENGTH=685;>AT2G30950.1 | Symbols: VAR2, FTSH2 | FtsH extracellular protease family | chr2:13174692-13177064 FORWARD LENGTH=695	9.45e-09	123.36	103.67	123.36	1	NaN	NaN	1	NaN	9.45e-09	123.36	0	NaN	NaN	3	+	0.66196	1	VQLPGLSQELLQK(1)LR	VQLPGLSQELLQK(123.36)LR	RVRVQLPGLSQELLQKLRAKNIDFAAHNAQE	NaN	0.685447	0.0690281	2	0.377237	1.11162	0.355417	0.839072	0.449262	0.0762008		78500000	34973000	43527000	0	0	26059000	18745000	17468000	16228000	By matching	By MS/MS	By matching	29
AT1G06680.2;AT1G06680.1	66;110	NaN	AT1G06680.2	>AT1G06680.2 | Symbols: PSBP-1, OEE2, PSII-P | photosystem II subunit P-1 | chr1:2048076-2049186 FORWARD LENGTH=219;>AT1G06680.1 | Symbols: PSBP-1, OEE2, PSII-P, OE23 | photosystem II subunit P-1 | chr1:2047940-2049186 FORWARD LENGTH=263	0.00227267	79.492	64.348	79.492	1	75.819	0.00227267	1	1	0.00264507	79.492	0	NaN	NaN	2	+	-0.53299	1	VQVPAK(1)WNPSK	VQVPAK(79.49)WNPSK(-79.49)	FLPYNGDGFKVQVPAKWNPSKEIEYPGQVLR	-0.5572	1.09734	0.238987	6	0.259709	0.644666	0.556929	0.927093	0.2542	0.0328766		276450000	136120000	140330000	38528000	66173000	54237000	24267000	47566000	45677000	By MS/MS	By MS/MS	By matching	1
AT1G06680.2;AT1G06680.1;AT2G30790.1	193;237;99	NaN	AT1G06680.2	>AT1G06680.2 | Symbols: PSBP-1, OEE2, PSII-P | photosystem II subunit P-1 | chr1:2048076-2049186 FORWARD LENGTH=219;>AT1G06680.1 | Symbols: PSBP-1, OEE2, PSII-P, OE23 | photosystem II subunit P-1 | chr1:2047940-2049186 FORWARD LENGTH=263;>AT2G30790.1 | Sym	0.0116803	57.175	50.271	57.175	1	26.711	0.0650754	1	0.972297	0.0116803	57.175	0.988256	0.0213606	36.944	2		0.88351	1	LYICK(1)AQAGDK	LYICK(57.17)AQAGDK(-57.17)	QLITATVNGGKLYICKAQAGDKRWFKGARKF	-0.317642	3.60063	0.195748	3	1.15958	1.2532	0.283495	0.839072	0.547454	0.0762008		126800000	41013000	85783000	7033700	8519700	63095000	20213000	15654000	12281000	By matching	By MS/MS	By MS/MS	1
AT1G06680.2;AT1G06680.1;AT2G30790.1	176;220;82	NaN	AT1G06680.2	>AT1G06680.2 | Symbols: PSBP-1, OEE2, PSII-P | photosystem II subunit P-1 | chr1:2048076-2049186 FORWARD LENGTH=219;>AT1G06680.1 | Symbols: PSBP-1, OEE2, PSII-P, OE23 | photosystem II subunit P-1 | chr1:2047940-2049186 FORWARD LENGTH=263;>AT2G30790.1 | Sym	4.51e-08	65.184	61.648	65.184	1	65.184	4.51e-08	0	1	NaN	NaN	NaN	NaN	NaN	3		-1.6389	1	TADGDEGGK(1)HQLITATVNGGK	TADGDEGGK(65.18)HQLITATVNGGK(-65.18)	YLSVLTRTADGDEGGKHQLITATVNGGKLYI	-0.682974	0.961031	NaN	2	0.139028	0.24191	0.826044	0.986396	0.0829971	0.0059489		35699000	18548000	17151000	5684200	13010000	11467000	5538400	0	0	By MS/MS	By matching	By matching	1
AT1G07790.1	7	NaN	AT1G07790.1	>AT1G07790.1 | Symbols: HTB1 | Histone superfamily protein | chr1:2413049-2413495 FORWARD LENGTH=148	0.00389193	91.549	50.15	59.908	0.978666	70.028	0.00389193	0.971472	0.911367	0.0049656	91.549	0.978666	0.00580357	59.908	3	+	1.2243	2	AEK(0.979)K(0.025)PAEK(0.996)K	AEK(16.6)K(-16.6)PAEK(24.37)K(-59.91)	_________MAPRAEKKPAEKKTAAERPVEE	-1.36216	-0.5719	0.766038	3	-0.38934	-0.782658	0.480884	0.888886	0.31796	0.0511538		385020000	165020000	220000000	2681500	7384400	29540000	35740000	187780000	121900000	By MS/MS	By MS/MS	By MS/MS	28
AT1G07790.1	12	NaN	AT1G07790.1	>AT1G07790.1 | Symbols: HTB1 | Histone superfamily protein | chr1:2413049-2413495 FORWARD LENGTH=148	0.00389193	91.549	50.15	91.549	0.999987	70.028	0.00389193	0.999987	0.999929	0.0049656	91.549	0.996432	0.00580357	59.908	3	+	1.2687	2	AEK(0.971)K(0.029)PAEK(1)K	AEK(15.32)K(-15.32)PAEK(48.83)K(-91.55)	____MAPRAEKKPAEKKTAAERPVEENKAAE	-1.36216	-0.5719	0.766038	3	-0.38934	-0.782658	0.480884	0.888886	0.31796	0.0511538		385020000	165020000	220000000	2681500	7384400	29540000	35740000	187780000	121900000	By MS/MS	By MS/MS	By MS/MS	28
AT1G07790.1	28	NaN	AT1G07790.1	>AT1G07790.1 | Symbols: HTB1 | Histone superfamily protein | chr1:2413049-2413495 FORWARD LENGTH=148	2.99e-05	93.348	74.618	84.169	0.999998	84.169	2.99e-05	0.999939	0.999998	0.000285027	71.879	0.999983	0.000127515	93.348	3	+	0.13729	2	AAEK(1)APAEK(0.5)K(0.5)PK	AAEK(54.16)APAEK(0)K(0)PK(-84.17)	KTAAERPVEENKAAEKAPAEKKPKAGKKLPP	-0.76026	-0.767094	0.78205	7	-0.248435	-0.58165	0.59439	0.948449	0.225929	0.0229862		448190000	220950000	227240000	9381700	19910000	70321000	63149000	147530000	137890000	By MS/MS	By MS/MS	By MS/MS	28
AT1G07790.1;AT2G28720.1;AT2G37470.1;AT3G46030.1;AT5G59910.1;AT3G45980.1;AT3G09480.1;AT5G02570.1;AT5G22880.1	132;135;123;129;134;134;110;116;129	NaN	AT1G07790.1;AT2G28720.1;AT2G37470.1;AT3G46030.1;AT5G02570.1;AT5G22880.1	>AT1G07790.1 | Symbols: HTB1 | Histone superfamily protein | chr1:2413049-2413495 FORWARD LENGTH=148;>AT2G28720.1 | Symbols: | Histone superfamily protein | chr2:12327043-12327498 FORWARD LENGTH=151;>AT2G37470.1 | Symbols: | Histone superfamily protein |	5.52e-11	102.89	90.694	91.065	1	51.127	0.000161739	1	1	2.04e-10	102.89	1	5.52e-11	91.065	3	+	-1.3891	1	LVLPGELAK(1)HAVSEGTK	LVLPGELAK(91.06)HAVSEGTK(-91.06)	EIQTAVRLVLPGELAKHAVSEGTKAVTKFTS	-0.615287	0.126709	1.06211	3	0.191178	0.468903	0.665425	0.956614	0.176901	0.0192633		539950000	279040000	260910000	5937100	10999000	173270000	137990000	81701000	130050000	By MS/MS	By MS/MS	By MS/MS	28
AT1G07790.1;AT2G28720.1;AT3G46030.1;AT5G59910.1;AT3G45980.1;AT5G22880.1	70;73;67;72;72;67	NaN	AT1G07790.1;AT2G28720.1;AT3G46030.1;AT5G22880.1	>AT1G07790.1 | Symbols: HTB1 | Histone superfamily protein | chr1:2413049-2413495 FORWARD LENGTH=148;>AT2G28720.1 | Symbols: | Histone superfamily protein | chr2:12327043-12327498 FORWARD LENGTH=151;>AT3G46030.1 | Symbols: HTB11 | Histone superfamily prot	0.000590924	50.874	47.556	50.874	1	NaN	NaN	1	NaN	0.00392259	43.177	1	0.000590924	50.874	3	+	0.20372	1	VLK(1)QVHPDIGISSK	VLK(50.87)QVHPDIGISSK(-50.87)	KKNVETYKIYIFKVLKQVHPDIGISSKAMGI;KKSTETYKIYIFKVLKQVHPDIGISSKAMGI;KKSVETYKIYIFKVLKQVHPDIGISSKAMGI	NaN	-0.0948956	1.3104	2	0.607751	1.18536	0.329673	0.839072	0.481916	0.0762008		101470000	57164000	44302000	0	0	25337000	25930000	18965000	31235000	By matching	By MS/MS	By MS/MS	28
AT1G08640.1	138	NaN	AT1G08640.1	>AT1G08640.1 | Symbols: CJD1 | Chloroplast J-like domain 1 | chr1:2748714-2751209 REVERSE LENGTH=294	2.37e-17	149.23	107.52	93.766	1	149.23	2.37e-17	1	1	0.000954713	93.766	NaN	NaN	NaN	2	+	-0.69861	1	GVTFGSFK(1)VSK	GVTFGSFK(93.77)VSK(-93.77)	AQLMNRKKGVTFGSFKVSKDIKYADKQPIIP	5.45035	1.50223	NaN	4	3.47629	2.81626	0.0756346	0.486022	1.12128	0.313344		336050000	82001000	254050000	123600000	3086900	130450000	78914000	0	0	By MS/MS	By MS/MS	By matching	35
AT1G09340.1	184	NaN	AT1G09340.1	>AT1G09340.1 | Symbols: CRB, CSP41B, HIP1.3 | chloroplast RNA binding | chr1:3015473-3018035 FORWARD LENGTH=378	1.32e-08	83.404	79.542	83.404	1	NaN	NaN	1	0	1.32e-08	83.404	NaN	NaN	NaN	3		-0.17074	1	SDILPHCEEDAVDPK(1)SR	SDILPHCEEDAVDPK(83.4)SR	KSDILPHCEEDAVDPKSRHKGKLETESLLQS	-0.573553	-0.57583	NaN	2	-0.574692	-2.0322	0.14516	0.697399	0.838153	0.156519		39168000	23900000	15268000	2857200	4939600	12411000	18960000	0	0	By matching	By MS/MS	By matching	35
AT1G09340.1	305	NaN	AT1G09340.1	>AT1G09340.1 | Symbols: CRB, CSP41B, HIP1.3 | chloroplast RNA binding | chr1:3015473-3018035 FORWARD LENGTH=378	1.49e-08	71.853	62.832	71.853	1	NaN	NaN	1	NaN	1.49e-08	71.853	0	NaN	NaN	3		-1.2005	1	AGGFPEPEIVHYNPK(1)EFDFGK	AGGFPEPEIVHYNPK(71.85)EFDFGK(-71.85)	KAGGFPEPEIVHYNPKEFDFGKKKAFPFRDQ	NaN	0.122606	0.37103	3	0.246818	0.843179	0.467263	0.888886	0.330439	0.0511538		151480000	71879000	79604000	0	0	61684000	52928000	17920000	18950000	By matching	By MS/MS	By matching	35
AT1G09340.1	190	NaN	AT1G09340.1	>AT1G09340.1 | Symbols: CRB, CSP41B, HIP1.3 | chloroplast RNA binding | chr1:3015473-3018035 FORWARD LENGTH=378	0.000646913	79.875	58.325	79.875	1	NaN	NaN	1	0	0.000646913	79.875	NaN	NaN	NaN	2	+	0.069746	1	GK(1)LETESLLQSK	GK(79.87)LETESLLQSK(-79.87)	HCEEDAVDPKSRHKGKLETESLLQSKGVNWT	-0.356753	0.470927	NaN	2	0.057087	0.150742	0.890727	0.994313	0.0502555	0.00247673		46100000	17871000	28229000	3757500	4683100	24471000	13188000	0	0	By matching	By MS/MS	By matching	35
AT1G12230.1;AT1G12230.2	294;316	NaN	AT1G12230.1	>AT1G12230.1 | Symbols: | Aldolase superfamily protein | chr1:4148050-4150708 FORWARD LENGTH=405;>AT1G12230.2 | Symbols: | Aldolase superfamily protein | chr1:4148050-4150708 FORWARD LENGTH=427	0.00849802	108.47	53.406	72.2	1	NaN	NaN	1	0	0.00849802	108.47	1	0.0177623	72.2	2	+	-0.13653	1	SK(1)LMAAAVR	SK(72.2)LMAAAVR	VKRSYNYIHKYGYKSKLMAAAVRNKQDLFSL	0.362666	0.0321009	0.20302	3	0.199262	0.951816	0.399145	0.869605	0.398869	0.0606779		79243000	37410000	41833000	1355000	1342800	20745000	20140000	19733000	15927000	By matching	By MS/MS	By MS/MS	7
AT1G13440.1;AT3G04120.1;AT1G13440.2	310;310;282	NaN	AT1G13440.1	>AT1G13440.1 | Symbols: GAPC-2, GAPC2 | glyceraldehyde-3-phosphate dehydrogenase C2 | chr1:4608465-4610494 REVERSE LENGTH=338;>AT3G04120.1 | Symbols: GAPC, GAPC-1, GAPC1 | glyceraldehyde-3-phosphate dehydrogenase C subunit 1 | chr3:1081077-1083131 FORWARD	0.00296077	74.611	47.183	74.611	1	NaN	NaN	1	0	0.00296077	74.611	0	NaN	NaN	2	+	0.0077666	1	AGIALSDK(1)FVK	AGIALSDK(74.61)FVK(-74.61)	RSSIFDAKAGIALSDKFVKLVSWYDNEWGYS	-0.333153	-1.60977	-0.503552	3	-0.815493	-2.30213	0.0881197	0.512486	1.05493	0.290318		46730000	24668000	22061000	715380	1227700	5208200	13580000	16138000	9860300	By matching	By MS/MS	By matching	4
AT1G14345.1	189	NaN	AT1G14345.1	>AT1G14345.1 | Symbols: | NAD(P)-linked oxidoreductase superfamily protein | chr1:4899176-4899766 FORWARD LENGTH=196	1.68e-14	105.06	100.39	33.353	1	105.06	1.68e-14	1	1	0.000579218	55.189	NaN	NaN	NaN	3	+	-0.1728	1	YCLSMADQPAVLK(1)ESGAK	YCLSMADQPAVLK(33.35)ESGAK(-33.35)	IAKYCLSMADQPAVLKESGAKGF________	5.20199	4.51539	NaN	4	4.85869	13.8182	0.00139332	0.0769809	2.85595	1.11362		57989000	1378300	56610000	30721000	555250	25889000	823020	0	0	By MS/MS	By MS/MS	By matching	35
AT1G14345.1	135	NaN	AT1G14345.1	>AT1G14345.1 | Symbols: | NAD(P)-linked oxidoreductase superfamily protein | chr1:4899176-4899766 FORWARD LENGTH=196	0.00181189	119.68	90.723	39.785	1	119.68	0.00181189	1	1	0.00957072	96.342	1	0.0604852	39.785	2	+	-0.21062	1	SDFSYK(1)VIK	SDFSYK(39.78)VIK(-39.78)	VISGLTGDDRSDFSYKVIKDVQVVPRFIGEW	0.160791	3.17364	NaN	2	1.66722	1.73755	0.190786	0.780808	0.719454	0.107456		58329000	21011000	37318000	16891000	19411000	20427000	1599800	0	0	By MS/MS	By MS/MS	By MS/MS	35
AT1G15820.1	220	NaN	AT1G15820.1	>AT1G15820.1 | Symbols: LHCB6, CP24 | light harvesting complex photosystem II subunit 6 | chr1:5446685-5447676 REVERSE LENGTH=258	2.45e-07	107.65	101.17	84.859	1	102.52	4.2e-07	1	1	2.45e-07	107.65	1	1.82e-05	105.95	3	+	-0.42636	1	NRDGVYEPDFEK(1)LER	NRDGVYEPDFEK(84.86)LER	LAGKNRDGVYEPDFEKLERLKLAEIKHSRLA	-0.703971	-0.507849	-0.115433	20	-0.442418	-1.88499	0.138296	0.671722	0.859191	0.172811		1634600000	822550000	812050000	85508000	134820000	231160000	310130000	495380000	377600000	By MS/MS	By MS/MS	By MS/MS	1
AT1G15820.1	96	NaN	AT1G15820.1	>AT1G15820.1 | Symbols: LHCB6, CP24 | light harvesting complex photosystem II subunit 6 | chr1:5446685-5447676 REVERSE LENGTH=258	0.0195135	93.598	78.454	70.028	1	93.598	0.022972	1	1	0.0246453	91.867	1	0.0195135	70.028	2	+	0.22712	1	DPAFLK(1)WYR	DPAFLK(70.03)WYR	FGFDPLGLGKDPAFLKWYREAELIHGRWAMA	-0.350504	0.878294	0.541282	3	0.356357	1.06695	0.350617	0.839072	0.455167	0.0762008		258080000	147940000	110140000	20809000	33436000	49400000	22314000	39929000	92193000	By MS/MS	By MS/MS	By MS/MS	1
AT1G15820.1	208	NaN	AT1G15820.1	>AT1G15820.1 | Symbols: LHCB6, CP24 | light harvesting complex photosystem II subunit 6 | chr1:5446685-5447676 REVERSE LENGTH=258	0.00337239	64.121	60.259	49.448	1	23.179	0.0625997	1	1	0.00337239	64.121	1	0.0161649	49.448	2		1.1306	1	FFDPLGLAGK(1)NR	FFDPLGLAGK(49.45)NR	GYPGGRFFDPLGLAGKNRDGVYEPDFEKLER	-0.0278073	0.0579701	0.915119	3	0.315094	1.06281	0.352266	0.839072	0.453129	0.0762008		150150000	74653000	75493000	8294000	9866800	46894000	32992000	20305000	31795000	By MS/MS	By MS/MS	By MS/MS	1
AT1G15820.1	90	NaN	AT1G15820.1	>AT1G15820.1 | Symbols: LHCB6, CP24 | light harvesting complex photosystem II subunit 6 | chr1:5446685-5447676 REVERSE LENGTH=258	2.78e-32	94.203	91.763	52.17	1	NaN	NaN	1	NaN	2.78e-32	94.203	1	1.33e-10	52.17	4	+	1.0631	1	GGGNFLDPEWLDGSLPGDFGFDPLGLGK(1)DPAFLK	GGGNFLDPEWLDGSLPGDFGFDPLGLGK(52.17)DPAFLK(-52.17)	GSLPGDFGFDPLGLGKDPAFLKWYREAELIH	NaN	-0.103379	0.0499796	4	-0.0266999	-0.093155	0.932256	0.994313	0.0304648	0.00247673		389130000	179540000	209590000	0	0	40023000	44918000	169570000	134620000	By matching	By MS/MS	By MS/MS	1
AT1G15820.1;AT2G40100.1	230;244	NaN	AT1G15820.1;AT2G40100.1	>AT1G15820.1 | Symbols: LHCB6, CP24 | light harvesting complex photosystem II subunit 6 | chr1:5446685-5447676 REVERSE LENGTH=258;>AT2G40100.1 | Symbols: LHCB4.3 | light harvesting complex photosystem II | chr2:16745884-16747190 FORWARD LENGTH=276	5.67e-07	132.76	104.88	108.3	1	119.21	6.66e-05	1	1	5.67e-07	132.76	1	0.000363835	108.3	3	+	0.26221	1	LAEIK(1)HSR	LAEIK(108.3)HSR	AADPEKLDTLKLAEIKHSRLAMVAFLIFALQ;EPDFEKLERLKLAEIKHSRLAMVAMLIFYFE	-0.189351	0.112767	0.24378	6	0.0557317	0.254927	0.812317	0.986396	0.0902744	0.0059489		352940000	155710000	197230000	32846000	34341000	116270000	89913000	48116000	31459000	By MS/MS	By MS/MS	By MS/MS	1
AT1G15980.1	95	NaN	AT1G15980.1	>AT1G15980.1 | Symbols: NDF1, NDH48 | NDH-dependent cyclic electron flow 1 | chr1:5489314-5491199 FORWARD LENGTH=461	8.3e-17	89.831	87.542	57.806	1	89.831	8.3e-17	1	1	3.73e-10	81.016	1	6.95e-06	57.806	3	+	0.29649	1	QDEDPRPPDNPDNPYGFLK(1)FPK	QDEDPRPPDNPDNPYGFLK(57.81)FPK(-57.81)	DPRPPDNPDNPYGFLKFPKGYTVELASLPLK	2.98271	4.34646	NaN	2	3.66459	7.29682	0.00752031	0.173977	2.12376	0.759509		64565000	26132000	38433000	14447000	2396400	23986000	831190	0	22905000	By MS/MS	By MS/MS	By MS/MS	35
AT1G15980.1	345	NaN	AT1G15980.1	>AT1G15980.1 | Symbols: NDF1, NDH48 | NDH-dependent cyclic electron flow 1 | chr1:5489314-5491199 FORWARD LENGTH=461	0.00564378	43.761	39.647	36.944	1	43.761	0.00564378	1	1	0.0106799	36.944	0	NaN	NaN	3	+	0.21865	1	GFK(1)PVFVIPHEK	GFK(36.94)PVFVIPHEK(-36.94)	SLEKWAKIIKGVRGFKPVFVIPHEKERENVE	-0.417136	-0.291574	1.01639	3	0.102562	0.262647	0.806793	0.986396	0.0932376	0.0059489		80422000	46629000	33793000	13423000	19945000	11669000	10944000	8701100	15740000	By MS/MS	By MS/MS	By matching	35
AT1G16710.2;AT1G16710.1	1558;1587	NaN	AT1G16710.2	>AT1G16710.2 | Symbols: HAC12 | histone acetyltransferase of the CBP family 12 | chr1:5714692-5721782 FORWARD LENGTH=1677;>AT1G16710.1 | Symbols: HAC12 | histone acetyltransferase of the CBP family 12 | chr1:5714692-5721782 FORWARD LENGTH=1706	1.21e-09	78.078	65.286	73.498	1	NaN	NaN	1	NaN	1.21e-09	78.078	1	6.36e-08	73.498	3	+	0.34361	1	LTTHPSLADQNAQNK(1)EAR	LTTHPSLADQNAQNK(73.5)EAR	KLTTHPSLADQNAQNKEARQLRVLQLRKMLD	NaN	0.713608	0.81619	2	0.764899	2.68848	0.0834972	0.505558	1.07833	0.296229		41095000	18614000	22480000	0	0	16752000	10989000	5728100	7625300	By matching	By MS/MS	By MS/MS	27
AT1G20020.1;AT1G20020.3;AT1G20020.2	184;184;165	NaN	AT1G20020.1	>AT1G20020.1 | Symbols: ATLFNR2, FNR2 | ferredoxin-NADP(+)-oxidoreductase 2 | chr1:6942851-6944868 FORWARD LENGTH=369;>AT1G20020.3 | Symbols: ATLFNR2 | ferredoxin-NADP(+)-oxidoreductase 2 | chr1:6942851-6944868 FORWARD LENGTH=369;>AT1G20020.2 | Symbols: AT	2.55e-31	108.72	102.27	108.72	1	NaN	NaN	1	0	9.79e-24	89.055	1	2.55e-31	108.72	3	+	1.1189	1	LVYTNDQGETVK(1)GVCSNFLCDLAPGSDVK	LVYTNDQGETVK(108.72)GVCSNFLCDLAPGSDVK(-108.72)	CVKRLVYTNDQGETVKGVCSNFLCDLAPGSD	-0.289316	-0.425714	0.0233871	4	-0.230548	-1.04734	0.35849	0.839072	0.445524	0.0762008		84346000	41573000	42773000	2810000	3433800	26219000	25104000	13744000	13035000	By matching	By MS/MS	By MS/MS	1
AT1G20020.1;AT1G20020.3;AT1G20020.2	90;90;90	NaN	AT1G20020.1	>AT1G20020.1 | Symbols: ATLFNR2, FNR2 | ferredoxin-NADP(+)-oxidoreductase 2 | chr1:6942851-6944868 FORWARD LENGTH=369;>AT1G20020.3 | Symbols: ATLFNR2 | ferredoxin-NADP(+)-oxidoreductase 2 | chr1:6942851-6944868 FORWARD LENGTH=369;>AT1G20020.2 | Symbols: AT	0.00110199	75.819	64.6	75.819	1	NaN	NaN	1	NaN	0.00110199	75.819	0	NaN	NaN	3	+	0.15707	1	YRPK(1)EPYTGK	YRPK(75.82)EPYTGK(-75.82)	SKKNEEGVIVNRYRPKEPYTGKCLLNTKITA	NaN	0.0404014	0.787095	2	0.413748	1.14049	0.345099	0.839072	0.462056	0.0762008		26564000	13146000	13418000	0	0	10849000	9529200	2569000	3617200	By matching	By MS/MS	By matching	1
AT1G20020.1;AT1G20020.3;AT1G20020.2;AT5G66190.1;AT5G66190.2	330;330;311;321;223	NaN	AT1G20020.1;AT5G66190.1	>AT1G20020.1 | Symbols: ATLFNR2, FNR2 | ferredoxin-NADP(+)-oxidoreductase 2 | chr1:6942851-6944868 FORWARD LENGTH=369;>AT1G20020.3 | Symbols: ATLFNR2 | ferredoxin-NADP(+)-oxidoreductase 2 | chr1:6942851-6944868 FORWARD LENGTH=369;>AT1G20020.2 | Symbols: AT	1.52e-09	105.28	97.958	89.358	1	58.246	8.15e-05	1	0.999994	3.63e-07	78.78	1	1.52e-09	105.28	3	+	0.16604	1	DNTFVYMCGLK(1)GMEK	DNTFVYMCGLK(89.36)GMEK(-89.36)	ELLKKDNTFVYMCGLKGMEKGIDDIMVSLAA	-0.115222	-0.28358	-0.195852	20	-0.198218	-0.988867	0.382914	0.854788	0.416899	0.0681415		435230000	218280000	216950000	44356000	49617000	82043000	106130000	90552000	62536000	By MS/MS	By MS/MS	By MS/MS	1
AT1G20020.1;AT1G20020.3;AT1G20020.2	299;299;280	NaN	AT1G20020.1	>AT1G20020.1 | Symbols: ATLFNR2, FNR2 | ferredoxin-NADP(+)-oxidoreductase 2 | chr1:6942851-6944868 FORWARD LENGTH=369;>AT1G20020.3 | Symbols: ATLFNR2 | ferredoxin-NADP(+)-oxidoreductase 2 | chr1:6942851-6944868 FORWARD LENGTH=369;>AT1G20020.2 | Symbols: AT	3.02e-05	108.7	56.118	87.184	1	94.767	0.010262	1	1	3.02e-05	108.7	0.91539	0.0237196	34.395	2	+	-0.57861	1	GEK(1)MYIQTR	GEK(87.18)MYIQTR	VDYAISREQANDKGEKMYIQTRMAQYAAELW	-0.3182	0.513188	-0.0590784	9	0.0453031	0.169405	0.874333	0.994313	0.058323	0.00247673		639810000	322100000	317700000	71020000	90183000	156410000	168180000	90278000	63738000	By MS/MS	By MS/MS	By matching	1
AT1G21160.1	460	NaN	AT1G21160.1	>AT1G21160.1 | Symbols: | eukaryotic translation initiation factor 2 (eIF-2) family protein | chr1:7408121-7412455 REVERSE LENGTH=1092	0.00148408	52.527	36.428	52.527	1	NaN	NaN	1	NaN	0.0677995	25.823	1	0.00148408	52.527	2		-1.4947	3	TAAK(1)K(1)AMPK(1)VDDTTR	TAAK(52.53)K(52.53)AMPK(52.53)VDDTTR	PTVKPGGSGKPKTAAKKAMPKVDDTTRPKDT	NaN	-2.65899	7.09552	2	2.21826	0.743875	0.516362	0.909291	0.287046	0.041297		2352900000	2298900000	54019000	0	0	1673500	10777000	52346000	2288100000	By matching	By MS/MS	By MS/MS	29
AT1G21160.1	461	NaN	AT1G21160.1	>AT1G21160.1 | Symbols: | eukaryotic translation initiation factor 2 (eIF-2) family protein | chr1:7408121-7412455 REVERSE LENGTH=1092	0.00148408	52.527	36.428	52.527	1	NaN	NaN	1	NaN	0.0677995	25.823	1	0.00148408	52.527	2		-1.4947	3	TAAK(1)K(1)AMPK(1)VDDTTR	TAAK(52.53)K(52.53)AMPK(52.53)VDDTTR	TVKPGGSGKPKTAAKKAMPKVDDTTRPKDTS	NaN	-2.65899	7.09552	2	2.21826	0.743875	0.516362	0.909291	0.287046	0.041297		2352900000	2298900000	54019000	0	0	1673500	10777000	52346000	2288100000	By matching	By MS/MS	By MS/MS	29
AT1G21160.1	465	NaN	AT1G21160.1	>AT1G21160.1 | Symbols: | eukaryotic translation initiation factor 2 (eIF-2) family protein | chr1:7408121-7412455 REVERSE LENGTH=1092	0.00148408	52.527	36.428	52.527	1	NaN	NaN	1	NaN	0.0677995	25.823	1	0.00148408	52.527	2		-1.4947	3	TAAK(1)K(1)AMPK(1)VDDTTR	TAAK(52.53)K(52.53)AMPK(52.53)VDDTTR	GGSGKPKTAAKKAMPKVDDTTRPKDTSKKDE	NaN	-2.65899	7.09552	2	2.21826	0.743875	0.516362	0.909291	0.287046	0.041297		2352900000	2298900000	54019000	0	0	1673500	10777000	52346000	2288100000	By matching	By MS/MS	By MS/MS	29
AT1G22882.1	586	NaN	AT1G22882.1	>AT1G22882.1 | Symbols: | Galactose-binding protein | chr1:8099150-8101220 FORWARD LENGTH=660	0.0111736	68.657	32.232	68.657	1	68.657	0.0111736	1	1	0.0111736	68.657	NaN	NaN	NaN	2	+	-1.4067	2	AEK(1)EK(1)ENIR	AEK(68.66)EK(68.66)ENIR	KEWRKRVEAEMEKAEKEKENIRQSLEQVSKR	-1.97682	-2.25154	NaN	3	-2.11418	-7.16932	0.00787225	0.173977	2.1039	0.759509		45874000	38568000	7305900	5903000	20920000	1402900	17647000	0	0	By MS/MS	By MS/MS	By matching	35
AT1G22882.1	588	NaN	AT1G22882.1	>AT1G22882.1 | Symbols: | Galactose-binding protein | chr1:8099150-8101220 FORWARD LENGTH=660	0.0111736	68.657	32.232	68.657	1	68.657	0.0111736	1	1	0.0111736	68.657	NaN	NaN	NaN	2	+	-1.4067	2	AEK(1)EK(1)ENIR	AEK(68.66)EK(68.66)ENIR	WRKRVEAEMEKAEKEKENIRQSLEQVSKRLE	-1.97682	-2.25154	NaN	3	-2.11418	-7.16932	0.00787225	0.173977	2.1039	0.759509		45874000	38568000	7305900	5903000	20920000	1402900	17647000	0	0	By MS/MS	By MS/MS	By matching	35
AT1G24490.1;AT1G24490.2	379;342	NaN	AT1G24490.1	>AT1G24490.1 | Symbols: ALB4, ARTEMIS | OxaA/YidC-like membrane insertion protein | chr1:8682364-8684966 FORWARD LENGTH=499;>AT1G24490.2 | Symbols: ALB4, ARTEMIS | OxaA/YidC-like membrane insertion protein | chr1:8682364-8684966 FORWARD LENGTH=462	0.00817264	105.98	70.434	92.538	1	105.98	0.00817264	0	1	NaN	NaN	NaN	NaN	NaN	2	+	-0.051039	1	SVSELK(1)IPR	SVSELK(92.54)IPR	KSFSEPLVQKSVSELKIPREKGGEKVTPECP	7.38059	4.03931	NaN	2	5.70995	5.41	0.016181	0.216727	1.79099	0.664086		147230000	2029800	145200000	91253000	603860	53944000	1425900	0	0	By MS/MS	By matching	By matching	31
AT1G29920.1;AT1G29910.1;AT1G29930.1;AT2G34420.1	43;43;43;41	NaN	AT1G29920.1;AT1G29930.1;AT2G34420.1	>AT1G29920.1 | Symbols: CAB2, AB165, LHCB1.1 | chlorophyll A/B-binding protein 2 | chr1:10475089-10475892 REVERSE LENGTH=267;>AT1G29910.1 | Symbols: CAB3, AB180, LHCB1.2 | chlorophyll A/B binding protein 3 | chr1:10472443-10473246 REVERSE LENGTH=267;>AT1G2	1.04e-13	105.9	101.42	105.9	0.958483	NaN	NaN	0.958483	NaN	1.04e-13	105.9	0	NaN	NaN	3		0.71245	1	TVAK(0.042)PK(0.958)GPSGSPWYGSDR	TVAK(-13.63)PK(13.63)GPSGSPWYGSDR	LGSGRVTMRKTVAKPKGPSGSPWYGSDRVKY	NaN	0.828388	1.17199	2	1.00019	3.31731	0.0526329	0.409568	1.27874	0.387673		31511000	14048000	17463000	0	0	14202000	5915800	3261000	8132600	By matching	By MS/MS	By matching	1
AT1G29920.1;AT1G29910.1;AT1G29930.1;AT2G05070.1;AT3G27690.1;AT2G05100.1;AT2G34420.1;AT2G34430.1	125;125;125;124;125;124;123;124	NaN	AT1G29920.1;AT1G29930.1;AT2G05070.1;AT2G05100.1;AT2G34420.1;AT2G34430.1	>AT1G29920.1 | Symbols: CAB2, AB165, LHCB1.1 | chlorophyll A/B-binding protein 2 | chr1:10475089-10475892 REVERSE LENGTH=267;>AT1G29910.1 | Symbols: CAB3, AB180, LHCB1.2 | chlorophyll A/B binding protein 3 | chr1:10472443-10473246 REVERSE LENGTH=267;>AT1G2	0.0123049	53.448	49.434	53.448	1	45.28	0.050305	1	1	0.0123049	53.448	1	0.0123049	53.448	2	+	-0.17976	1	NGVK(1)FGEAVWFK	NGVK(53.45)FGEAVWFK(-53.45)	ALGCTFPEILSKNGVKFGEAVWFKAGSQIFS;ALGCVFPELLARNGVKFGEAVWFKAGSQIFS	-0.298282	-0.225582	0.517833	4	-0.00201037	-0.00730844	0.994546	0.997724	0.00237527	0.000989466		298820000	157700000	141110000	31438000	39887000	54645000	54627000	55029000	63190000	By MS/MS	By MS/MS	By MS/MS	1
AT1G30120.1	262	NaN	AT1G30120.1	>AT1G30120.1 | Symbols: PDH-E1 BETA | pyruvate dehydrogenase E1 beta | chr1:10584350-10586477 REVERSE LENGTH=406	7.29e-18	142.23	133.76	133.84	1	NaN	NaN	1	NaN	7.29e-18	142.23	1	2.03e-15	133.84	3		0.81333	1	SENPVILFEHVLLYNLK(1)EK	SENPVILFEHVLLYNLK(133.84)EK(-133.84)	ENPVILFEHVLLYNLKEKIPDEDYVCNLEEA	NaN	0.0806577	-0.0067647	2	0.0369465	0.130075	0.905584	0.994313	0.0430711	0.00247673		167980000	78323000	89655000	0	0	47422000	44600000	42233000	33723000	By matching	By MS/MS	By MS/MS	8
AT1G31330.1	91	NaN	AT1G31330.1	>AT1G31330.1 | Symbols: PSAF | photosystem I subunit F | chr1:11215011-11215939 REVERSE LENGTH=221	0.00412716	101.54	16.316	93.374	1	101.54	0.00412716	1	1	0.0140222	93.374	0	NaN	NaN	2	+	-0.46259	1	K(1)LESSLK	K(93.37)LESSLK(-93.37)	KDSKQFAKREKQQIKKLESSLKLYAPESAPA	-0.0522516	0.314639	0.175729	3	0.146039	0.687776	0.532277	0.920476	0.273862	0.0359873		746370000	361600000	384760000	117130000	139560000	113360000	81041000	154270000	141000000	By MS/MS	By MS/MS	By matching	1
AT1G31330.1	219	NaN	AT1G31330.1	>AT1G31330.1 | Symbols: PSAF | photosystem I subunit F | chr1:11215011-11215939 REVERSE LENGTH=221	0.00135865	105.65	81.395	105.65	1	NaN	NaN	1	0	0.00135865	105.65	NaN	NaN	NaN	2	+	-2.2289	1	EFLNGDLIAK(1)DV	EFLNGDLIAK(105.65)DV	PVAAYREFLNGDLIAKDV_____________	0.0792927	0.0969364	NaN	2	0.0881146	0.311532	0.777882	0.982758	0.109086	0.0075533		34779000	16244000	18535000	2643100	3616600	15892000	12628000	0	0	By matching	By MS/MS	By matching	1
AT1G31330.1	115	NaN	AT1G31330.1	>AT1G31330.1 | Symbols: PSAF | photosystem I subunit F | chr1:11215011-11215939 REVERSE LENGTH=221	2.29e-20	123.55	105.99	112.58	1	123.55	2.29e-20	1	1	1.02e-11	75.334	1	5.77e-20	112.58	3	+	-0.98378	1	LYAPESAPALALNAQIEK(1)TK	LYAPESAPALALNAQIEK(112.58)TK(-112.58)	APESAPALALNAQIEKTKRRFDNYGKYGLLC	-0.304968	0.0326651	0.275559	5	0.00108536	0.00466115	0.996521	0.997724	0.0015134	0.000989466		822770000	430790000	391980000	56809000	91182000	160380000	147700000	174790000	191910000	By MS/MS	By MS/MS	By MS/MS	1
AT1G34000.1	110	NaN	AT1G34000.1	>AT1G34000.1 | Symbols: OHP2 | one-helix protein 2 | chr1:12358151-12358902 REVERSE LENGTH=172	3.84e-05	127.76	78.464	115.78	1	127.76	3.84e-05	1	1	0.00280694	115.78	NaN	NaN	NaN	2	+	0.0039877	1	ELQEYFK(1)QK	ELQEYFK(115.78)QK(-115.78)	VEFQRQKAKELQEYFKQKKLEAAGQGPFFGF	0.0641931	-0.153639	NaN	2	-0.0447229	-0.153974	0.888409	0.994313	0.0513871	0.00247673		62552000	33553000	28998000	13114000	18225000	15885000	15328000	0	0	By MS/MS	By MS/MS	By matching	1
AT1G34430.1	156	NaN	AT1G34430.1	>AT1G34430.1 | Symbols: EMB3003 | 2-oxoacid dehydrogenases acyltransferase family protein | chr1:12588027-12590084 REVERSE LENGTH=465	5.49e-21	129.11	122.34	129.11	1	NaN	NaN	1	NaN	4.82e-08	77.969	1	5.49e-21	129.11	3	+	-0.067997	1	APPASPPTAAVEAPVSVEK(1)K	APPASPPTAAVEAPVSVEK(129.11)K(-129.11)	ASPPTAAVEAPVSVEKKVAAAPVSIKAVAAS	NaN	4.11695	4.3532	2	4.23507	14.5142	0.00122194	0.0769809	2.91295	1.11362		59672000	42192000	17480000	0	0	14344000	324640	3136000	41868000	By matching	By MS/MS	By MS/MS	8
AT1G44575.1	181	NaN	AT1G44575.1	>AT1G44575.1 | Symbols: NPQ4, PSBS | Chlorophyll A-B binding family protein | chr1:16871768-16873194 FORWARD LENGTH=265	9.73e-53	214.63	159.68	166.77	1	173.37	3.94e-23	1	1	9.73e-53	214.63	1	6.26e-23	170.61	2	+	0.042473	1	SALGLK(1)EQGPLFGFTK	SALGLK(166.77)EQGPLFGFTK(-166.77)	AVIPPGKNVRSALGLKEQGPLFGFTKANELF	0.715893	0.303342	0.42618	12	0.481805	2.22267	0.0958266	0.543017	1.01851	0.265186		3547400000	1579700000	1967700000	427430000	287380000	1199400000	922580000	340860000	369710000	By MS/MS	By MS/MS	By MS/MS	1
AT1G44575.1	191	NaN	AT1G44575.1	>AT1G44575.1 | Symbols: NPQ4, PSBS | Chlorophyll A-B binding family protein | chr1:16871768-16873194 FORWARD LENGTH=265	4.25e-69	219.06	191.08	202.86	1	69.361	2.18e-07	1	1	4.25e-69	219.06	1	1.78e-45	202.86	2		-0.34305	1	EQGPLFGFTK(1)ANELFVGR	EQGPLFGFTK(202.86)ANELFVGR	SALGLKEQGPLFGFTKANELFVGRLAQLGIA	0.0382958	0.447949	0.0330676	9	0.173104	0.781101	0.481695	0.888886	0.317228	0.0511538		1141000000	477580000	663370000	14668000	13747000	412490000	272940000	236210000	190890000	By MS/MS	By MS/MS	By MS/MS	1
AT1G44575.1;AT1G44575.2	165;165	NaN	AT1G44575.1	>AT1G44575.1 | Symbols: NPQ4, PSBS | Chlorophyll A-B binding family protein | chr1:16871768-16873194 FORWARD LENGTH=265;>AT1G44575.2 | Symbols: NPQ4, PSBS | Chlorophyll A-B binding family protein | chr1:16871768-16872548 FORWARD LENGTH=205	1.97e-14	114.27	102.63	106.93	1	80.738	8.87e-10	1	1	1.04e-13	114.27	1	1.97e-14	106.93	2	+	0.61342	1	FVDDPPTGLEK(1)AVIPPGK	FVDDPPTGLEK(106.93)AVIPPGK(-106.93)	GDRGKFVDDPPTGLEKAVIPPGKNVRSALGL	3.23255	2.5358	1.99648	7	2.58828	7.87186	0.00193365	0.0854672	2.71362	1.0682		555040000	211880000	343160000	63298000	8418300	230940000	39699000	48921000	163760000	By MS/MS	By MS/MS	By MS/MS	1
AT1G44575.1;AT1G44575.2	71;71	NaN	AT1G44575.1	>AT1G44575.1 | Symbols: NPQ4, PSBS | Chlorophyll A-B binding family protein | chr1:16871768-16873194 FORWARD LENGTH=265;>AT1G44575.2 | Symbols: NPQ4, PSBS | Chlorophyll A-B binding family protein | chr1:16871768-16872548 FORWARD LENGTH=205	1.16e-12	99.407	91.065	99.407	1	88.176	1.16e-12	1	1	1.66e-12	99.407	NaN	NaN	NaN	2	+	1.123	1	SK(1)VEDGIFGTSGGIGFTK	SK(99.41)VEDGIFGTSGGIGFTK(-99.41)	PKTKAAPKKVEKPKSKVEDGIFGTSGGIGFT	1.36743	1.65645	NaN	4	1.51194	5.10522	0.0187149	0.223567	1.72781	0.650593		57135000	14124000	43012000	10803000	4569900	32208000	9553900	0	0	By MS/MS	By MS/MS	By matching	1
AT1G44575.1;AT1G44575.2	172;172	NaN	AT1G44575.1	>AT1G44575.1 | Symbols: NPQ4, PSBS | Chlorophyll A-B binding family protein | chr1:16871768-16873194 FORWARD LENGTH=265;>AT1G44575.2 | Symbols: NPQ4, PSBS | Chlorophyll A-B binding family protein | chr1:16871768-16872548 FORWARD LENGTH=205	0.0102078	62.463	40.47	44.318	1	NaN	NaN	1	0	0.0102078	62.463	0	NaN	NaN	2		-1.2574	1	AVIPPGK(1)NVR	AVIPPGK(44.32)NVR	DDPPTGLEKAVIPPGKNVRSALGLKEQGPLF	3.29031	2.35075	0.872208	3	2.17109	3.92029	0.0200108	0.226789	1.69874	0.644378		51295000	14034000	37262000	9393300	1338100	21364000	4814600	6504200	7880900	By matching	By MS/MS	By matching	1
AT1G44575.1;AT1G44575.2	154;154	NaN	AT1G44575.1	>AT1G44575.1 | Symbols: NPQ4, PSBS | Chlorophyll A-B binding family protein | chr1:16871768-16873194 FORWARD LENGTH=265;>AT1G44575.2 | Symbols: NPQ4, PSBS | Chlorophyll A-B binding family protein | chr1:16871768-16872548 FORWARD LENGTH=205	5.05e-05	84.753	73.17	68.972	1	84.753	5.05e-05	1	1	0.000145669	77.776	1	0.000171752	75.764	2	+	0.17461	1	GK(1)FVDDPPTGLEK	GK(68.97)FVDDPPTGLEK(-68.97)	LFTLLGAIGALGDRGKFVDDPPTGLEKAVIP	1.84579	-0.0806218	-0.0579701	4	0.569066	1.11766	0.330993	0.839072	0.480181	0.0762008		216820000	104830000	111990000	16484000	20917000	35316000	38112000	60192000	45799000	By MS/MS	By MS/MS	By MS/MS	1
AT1G50020.1	115	NaN	AT1G50020.1	>AT1G50020.1 | Symbols: | unknown protein;FUNCTIONS IN: molecular_function unknown;INVOLVED IN: biological_process unknown;LOCATED IN: chloroplast thylakoid membrane, chloroplast;EXPRESSED IN: 24 plant structures;EXPRESSED DURING: 15 growth stages;H	6.36e-09	94.487	72.16	65.511	1	94.487	6.36e-09	1	1	0.000211263	65.511	NaN	NaN	NaN	3	+	1.0275	1	TTATTPAFDK(1)SLLNQR	TTATTPAFDK(65.51)SLLNQR	TGNSSKTTATTPAFDKSLLNQRERSLALNSE	1.82204	-0.156161	NaN	2	0.832938	1.25228	0.307999	0.839072	0.511451	0.0762008		31091000	3024200	28066000	11704000	840200	16363000	2183900	0	0	By MS/MS	By MS/MS	By matching	35
AT1G50250.1;AT5G42270.1	488;476	NaN	AT1G50250.1;AT5G42270.1	>AT1G50250.1 | Symbols: FTSH1 | FTSH protease 1 | chr1:18614398-18616930 REVERSE LENGTH=716;>AT5G42270.1 | Symbols: VAR1, FTSH5 | FtsH extracellular protease family | chr5:16902659-16905102 FORWARD LENGTH=704	6.69e-08	83.37	54.271	83.37	0.999839	83.37	6.69e-08	0.997266	0.999839	0.000222012	58.98	0.974588	0.0359708	33.769	3	+	-1.533	1	ELK(1)EISKDEISDALER	ELK(37.93)EISK(-37.93)DEISDALER	NLMNEAAILAARRELKEISKDEISDALERII	-0.0846091	-3.00185	0.242362	4	-0.948032	-1.21002	0.297872	0.839072	0.525971	0.0762008		99507000	56854000	42653000	22591000	22997000	818170	20060000	19244000	13798000	By MS/MS	By MS/MS	By MS/MS	29
AT1G50250.1;AT5G42270.1	492;480	NaN	AT1G50250.1;AT5G42270.1	>AT1G50250.1 | Symbols: FTSH1 | FTSH protease 1 | chr1:18614398-18616930 REVERSE LENGTH=716;>AT5G42270.1 | Symbols: VAR1, FTSH5 | FtsH extracellular protease family | chr5:16902659-16905102 FORWARD LENGTH=704	3.76e-09	150.05	119.85	51.771	1	150.05	3.76e-09	1	1	0.00918368	51.771	NaN	NaN	NaN	2	+	-0.17623	1	EISK(1)DEISDALER	EISK(51.77)DEISDALER	EAAILAARRELKEISKDEISDALERIIAGPE	-0.52048	-0.0321526	NaN	2	-0.276316	-0.864937	0.457077	0.888886	0.340011	0.0511538		74422000	42846000	31576000	14586000	23991000	16990000	18855000	0	0	By MS/MS	By MS/MS	By matching	29
AT1G50250.1;AT5G42270.1	349;337	NaN	AT1G50250.1;AT5G42270.1	>AT1G50250.1 | Symbols: FTSH1 | FTSH protease 1 | chr1:18614398-18616930 REVERSE LENGTH=716;>AT5G42270.1 | Symbols: VAR1, FTSH5 | FtsH extracellular protease family | chr5:16902659-16905102 FORWARD LENGTH=704	0.00692182	97.798	28.883	38.783	1	NaN	NaN	1	0	0.00692182	97.798	NaN	NaN	NaN	3	+	-0.52309	1	VRDLFEK(1)AK	VRDLFEK(38.78)AK(-38.78)	LFVGVGASRVRDLFEKAKSKAPCIVFIDEID	-0.393918	0.0911243	NaN	3	-0.151397	-0.474598	0.670793	0.956614	0.173412	0.0192633		149900000	69071000	80830000	18949000	26153000	61881000	42917000	0	0	By matching	By MS/MS	By matching	29
AT1G50250.1;AT5G42270.1	286;274	NaN	AT1G50250.1;AT5G42270.1	>AT1G50250.1 | Symbols: FTSH1 | FTSH protease 1 | chr1:18614398-18616930 REVERSE LENGTH=716;>AT5G42270.1 | Symbols: VAR1, FTSH5 | FtsH extracellular protease family | chr5:16902659-16905102 FORWARD LENGTH=704	0.014524	57.175	42.495	57.175	1	57.175	0.014524	0	1	NaN	NaN	NaN	NaN	NaN	2	+	0.049297	1	NPDK(1)YTALGAK	NPDK(57.17)YTALGAK(-57.17)	KLELQEVVDFLKNPDKYTALGAKIPKGCLLV	-0.234007	0.3667	NaN	3	0.0663464	0.197027	0.857692	0.992408	0.0666686	0.00330969		23260000	12009000	11251000	5526400	7223600	5725000	4785000	0	0	By MS/MS	By matching	By matching	29
AT1G50450.1	352	NaN	AT1G50450.1	>AT1G50450.1 | Symbols: | Saccharopine dehydrogenase | chr1:18687902-18690348 REVERSE LENGTH=428	0.000452655	69.672	60.668	53.237	1	69.672	0.000452655	1	1	0.00196962	53.237	0	NaN	NaN	3	+	0.82026	1	TTVGLFSHK(1)K	TTVGLFSHK(53.24)K(-53.24)	LECSDGRTTVGLFSHKKLSVSVGVSTAAFVA	-0.391267	-0.267826	-0.0287106	3	-0.229268	-1.08047	0.345282	0.839072	0.461826	0.0762008		34847000	18820000	16027000	4500000	5984600	8249400	8617900	3277700	4217400	By MS/MS	By MS/MS	By matching	35
AT1G51060.1	6	NaN	AT1G51060.1	>AT1G51060.1 | Symbols: HTA10 | histone H2A 10 | chr1:18926948-18927443 FORWARD LENGTH=132	0.000320801	123.95	96.342	123.95	1	NaN	NaN	1	0	0.000803349	122.46	1	0.000320801	123.95	2	+	-0.17662	1;2	GK(1)TLGSGSAK(1)K	GK(123.95)TLGSGSAK(123.95)K(-123.95)	__________MAGRGKTLGSGSAKKATTRSS	NaN	-0.559154	0.940755	4	0.190801	0.355329	0.748267	0.974819	0.125944	0.0110759		172020000	102770000	69248000	890850	1458400	21678000	33329000	46679000	67981000	By matching	By MS/MS	By MS/MS	28
AT1G51060.1	6	NaN	AT1G51060.1	>AT1G51060.1 | Symbols: HTA10 | histone H2A 10 | chr1:18926948-18927443 FORWARD LENGTH=132	0.000320801	123.95	96.342	123.95	1	NaN	NaN	1	0	0.000803349	122.46	1	0.000320801	123.95	2	+	-0.17662	1;2	GK(1)TLGSGSAK(1)K	GK(123.95)TLGSGSAK(123.95)K(-123.95)	__________MAGRGKTLGSGSAKKATTRSS	-0.622843	-0.546983	1.04496	4	-0.0416237	-0.0933679	0.930447	0.994313	0.0313086	0.00247673		172020000	102770000	69248000	890850	1458400	21678000	33329000	46679000	67981000	By matching	By MS/MS	By MS/MS	28
AT1G51060.1	14	NaN	AT1G51060.1	>AT1G51060.1 | Symbols: HTA10 | histone H2A 10 | chr1:18926948-18927443 FORWARD LENGTH=132	0.000320801	123.95	96.342	123.95	1	NaN	NaN	1	0	0.000803349	122.46	1	0.000320801	123.95	2	+	-0.17662	2	GK(1)TLGSGSAK(1)K	GK(123.95)TLGSGSAK(123.95)K(-123.95)	__MAGRGKTLGSGSAKKATTRSSKAGLQFPV	-0.622843	-0.546983	1.04496	5	-0.0416237	-0.0933679	0.930447	0.994313	0.0313086	0.00247673		95028000	56746000	38282000	890850	1458400	13472000	20224000	23919000	35064000	By matching	By MS/MS	By MS/MS	28
AT1G51110.1	246	NaN	AT1G51110.1	>AT1G51110.1 | Symbols: | Plastid-lipid associated protein PAP / fibrillin family protein | chr1:18935380-18937484 FORWARD LENGTH=409	0.000378665	125.54	100.07	125.54	1	NaN	NaN	1	0	0.000378665	125.54	NaN	NaN	NaN	2	+	-0.080819	1	GNK(1)GTTFVLQK	GNK(125.54)GTTFVLQK(-125.54)	TYLSPSGNLRISRGNKGTTFVLQKETVPRQK	0.120219	-0.116833	NaN	2	0.0016932	0.00580163	0.995773	0.997724	0.00183982	0.000989466		35537000	18085000	17451000	5687800	5874600	11764000	12211000	0	0	By matching	By MS/MS	By matching	31
AT1G52740.1	7	NaN	AT1G52740.1	>AT1G52740.1 | Symbols: HTA9 | histone H2A protein 9 | chr1:19645409-19646221 FORWARD LENGTH=134	0.000133537	115.71	70.633	62.162	1	43.761	0.00694102	1	1	0.000133537	82.287	1	0.00282402	115.71	2	+	-0.71879	1;2	SGK(1)GAK(1)GLIMGK	SGK(62.16)GAK(62.16)GLIMGK(-62.16)	_________MSGKGAKGLIMGKPSGSDKDKD	-1.08872	-0.162444	1.1594	8	-0.0305877	-0.0589805	0.956014	0.994313	0.0195355	0.00247673		301970000	167190000	134770000	1179500	2554400	68778000	61877000	64817000	102760000	By MS/MS	By MS/MS	By MS/MS	28
AT1G55670.1	102	NaN	AT1G55670.1	>AT1G55670.1 | Symbols: PSAG | photosystem I subunit G | chr1:20802874-20803356 REVERSE LENGTH=160	7.88e-05	54.103	42.185	36.214	1	54.103	7.88e-05	1	1	0.00490189	36.214	0	NaN	NaN	3	+	-0.64115	1	QGLPEQNGK(1)THFEAGDDR	QGLPEQNGK(36.21)THFEAGDDR	QRENVAKQGLPEQNGKTHFEAGDDRAKEYVS	2.01318	1.36871	0.904062	3	1.42865	4.6398	0.0117138	0.176159	1.9313	0.754096		37737000	14823000	22914000	7164600	2136400	9037400	2452600	6712200	10234000	By MS/MS	By MS/MS	By matching	1
AT1G55670.1	113	NaN	AT1G55670.1	>AT1G55670.1 | Symbols: PSAG | photosystem I subunit G | chr1:20802874-20803356 REVERSE LENGTH=160	0.00661992	110.39	61.964	100.88	1	104.82	0.0120692	1	1	0.00661992	110.39	1	0.0159338	100.88	2	+	1.2561	1	AK(1)EYVSLLK	AK(100.88)EYVSLLK(-100.88)	EQNGKTHFEAGDDRAKEYVSLLKSNDPIGFN	0.827982	0.220454	1.10101	4	0.716482	2.60726	0.0644786	0.451683	1.19058	0.345167		562930000	281270000	281650000	92550000	55597000	113380000	102490000	75720000	123190000	By MS/MS	By MS/MS	By MS/MS	1
AT1G56500.1	952	NaN	AT1G56500.1	>AT1G56500.1 | Symbols: | haloacid dehalogenase-like hydrolase family protein | chr1:21159775-21167092 FORWARD LENGTH=1055	0.000132091	61.186	55.645	47.037	1	55.975	0.00264111	1	1	0.000132091	61.186	1	0.00473394	47.037	3		-0.51526	1	ISLPDGYHFSK(1)EAR	ISLPDGYHFSK(47.04)EAR	DLNLKISLPDGYHFSKEARSKFVVDVEPENA	-2.82644	-0.0500543	0.114941	3	-0.920517	-1.26311	0.280294	0.839072	0.552387	0.0762008		109510000	54263000	55247000	18657000	18809000	28172000	26297000	8418200	9157100	By MS/MS	By MS/MS	By matching	35
AT1G61520.2;AT1G61520.3;AT1G61520.1	135;190;190	NaN	AT1G61520.2	>AT1G61520.2 | Symbols: LHCA3 | photosystem I light harvesting complex gene 3 | chr1:22700493-22701149 FORWARD LENGTH=218;>AT1G61520.3 | Symbols: LHCA3 | photosystem I light harvesting complex gene 3 | chr1:22700152-22701149 FORWARD LENGTH=273;>AT1G61520.1	2.84e-50	136.49	130.82	79.304	1	NaN	NaN	1	NaN	2.84e-50	136.49	1	5.81e-21	79.304	3	+	0.31157	1	QYFLGLEK(1)GLAGSGNPAYPGGPFFNPLGFGK	QYFLGLEK(79.3)GLAGSGNPAYPGGPFFNPLGFGK(-79.3)	YNPGSMGKQYFLGLEKGLAGSGNPAYPGGPF	NaN	1.29608	0.649729	2	0.972903	2.8243	0.0751721	0.486022	1.12394	0.313344		154500000	60036000	94459000	0	0	66209000	23946000	28250000	36090000	By matching	By MS/MS	By MS/MS	1
AT1G61520.2;AT1G61520.3;AT1G61520.1	127;182;182	NaN	AT1G61520.2	>AT1G61520.2 | Symbols: LHCA3 | photosystem I light harvesting complex gene 3 | chr1:22700493-22701149 FORWARD LENGTH=218;>AT1G61520.3 | Symbols: LHCA3 | photosystem I light harvesting complex gene 3 | chr1:22700152-22701149 FORWARD LENGTH=273;>AT1G61520.1	4.54e-20	118.32	106.43	58.712	1	NaN	NaN	1	NaN	1.14e-16	95.622	1	4.54e-20	118.32	3	+	2.1425	1	LQDWYNPGSMGK(1)QYFLGLEK	LQDWYNPGSMGK(58.71)QYFLGLEK(-58.71)	EHRRLQDWYNPGSMGKQYFLGLEKGLAGSGN	NaN	0.582749	0.717738	4	0.650243	2.27548	0.117192	0.616258	0.931101	0.210237		383490000	187720000	195770000	0	0	74748000	41793000	121020000	145930000	By matching	By MS/MS	By MS/MS	1
AT1G61520.2;AT1G61520.3;AT1G61520.1	161;216;216	NaN	AT1G61520.2	>AT1G61520.2 | Symbols: LHCA3 | photosystem I light harvesting complex gene 3 | chr1:22700493-22701149 FORWARD LENGTH=218;>AT1G61520.3 | Symbols: LHCA3 | photosystem I light harvesting complex gene 3 | chr1:22700152-22701149 FORWARD LENGTH=273;>AT1G61520.1	5.29e-51	170.1	161.49	151.12	0.823371	103.85	1e-30	0.657466	0.674092	5.29e-51	170.1	0.823371	4.55e-42	151.12	3		0.039914	1	GLAGSGNPAYPGGPFFNPLGFGK(0.177)DEK(0.823)SLK	GLAGSGNPAYPGGPFFNPLGFGK(-6.69)DEK(6.69)SLK(-151.12)	PGGPFFNPLGFGKDEKSLKELKLKEVKNGRL	-0.419855	-0.597933	-0.0190613	1	-0.345616	-1.47715	0.219273	0.828365	0.659015	0.0817784		434110000	245210000	188900000	31663000	47782000	107880000	160050000	49355000	37377000	By MS/MS	By MS/MS	By MS/MS	1
AT1G61520.2;AT1G61520.3;AT1G61520.1	158;213;213	NaN	AT1G61520.2	>AT1G61520.2 | Symbols: LHCA3 | photosystem I light harvesting complex gene 3 | chr1:22700493-22701149 FORWARD LENGTH=218;>AT1G61520.3 | Symbols: LHCA3 | photosystem I light harvesting complex gene 3 | chr1:22700152-22701149 FORWARD LENGTH=273;>AT1G61520.1	3.74e-49	166.85	161.07	43.043	1	136.57	7.92e-38	1	1	1.64e-43	155.73	1	3.74e-49	166.85	3		0.2396	1	GLAGSGNPAYPGGPFFNPLGFGK(1)DEK	GLAGSGNPAYPGGPFFNPLGFGK(43.04)DEK(-43.04)	PAYPGGPFFNPLGFGKDEKSLKELKLKEVKN	-0.15888	-0.176528	0.0558612	12	-0.0931823	-0.455124	0.674439	0.956614	0.171057	0.0192633		4628200000	2320100000	2308000000	380790000	439280000	948540000	1035300000	978710000	845520000	By MS/MS	By MS/MS	By MS/MS	1
AT1G64770.1;AT1G64770.2;AT1G64770.3	76;76;76	NaN	AT1G64770.1	>AT1G64770.1 | Symbols: NDF2, NDH45 | NDH-dependent cyclic electron flow 1 | chr1:24057549-24059415 FORWARD LENGTH=348;>AT1G64770.2 | Symbols: NDF2, NDH45 | NDH-dependent cyclic electron flow 1 | chr1:24057549-24058565 FORWARD LENGTH=313;>AT1G64770.3 | Sym	2.87e-05	76.759	65.176	58.885	1	76.759	2.87e-05	1	1	0.000664701	58.885	NaN	NaN	NaN	3	+	-1.752	1	LSLSDAHVLSYK(1)PK	LSLSDAHVLSYK(58.89)PK(-58.89)	SSLKLSLSDAHVLSYKPKVYWKDEGFEEVLY	3.38709	0.834954	NaN	2	2.11102	2.55394	0.0929392	0.533495	1.0318	0.27287		36868000	6365500	30502000	11202000	1007200	19300000	5358300	0	0	By MS/MS	By MS/MS	By matching	1
AT1G65260.1	152	NaN	AT1G65260.1	>AT1G65260.1 | Symbols: PTAC4, VIPP1 | plastid transcriptionally active 4 | chr1:24236329-24240428 FORWARD LENGTH=330	0.000202134	72.898	64.984	72.898	1	NaN	NaN	1	0	0.000202134	72.898	NaN	NaN	NaN	2		1.192	1	AQLALAK(1)GDEDLAR	AQLALAK(72.9)GDEDLAR	QSSDDWYKRAQLALAKGDEDLAREALKRRKS	0.0190613	0.27274	NaN	2	0.145901	0.497715	0.656371	0.956614	0.182851	0.0192633		25009000	10966000	14043000	2938900	2977400	11105000	7988500	0	0	By matching	By MS/MS	By matching	27
AT1G67700.3;AT1G67700.1;AT1G67700.2	196;197;197	NaN	AT1G67700.3	>AT1G67700.3 | Symbols: | unknown protein;FUNCTIONS IN: molecular_function unknown;INVOLVED IN: biological_process unknown;EXPRESSED IN: 22 plant structures;EXPRESSED DURING: 13 growth stages. | chr1:25374295-25375716 FORWARD LENGTH=229;>AT1G67700.1 |	0.0212887	81.017	45.475	81.017	1	NaN	NaN	1	0	0.0212887	81.017	NaN	NaN	NaN	2	+	1.3579	1	VK(1)DYFGDAK	VK(81.02)DYFGDAK(-81.02)	ELPTQDQLKTVFDKVKDYFGDAKESFGKLSS	0.437973	0.391878	NaN	2	0.414926	1.46544	0.248648	0.839072	0.604415	0.0762008		20551000	9168500	11382000	918350	908880	10464000	8259600	0	0	By matching	By MS/MS	By matching	29
AT1G69070.1	3	NaN	AT1G69070.1	>AT1G69070.1 | Symbols: | FUNCTIONS IN: molecular_function unknown;INVOLVED IN: biological_process unknown;LOCATED IN: cellular_component unknown;EXPRESSED IN: 23 plant structures;EXPRESSED DURING: 13 growth stages;CONTAINS InterPro DOMAIN/s: Nop14-l	0.0138657	35.71	11.201	24.51	1	26.75	0.0343164	1	1	0.0138657	35.71	1	0.0452821	24.51	2	+	-0.48018	4	GK(1)DNK(1)MK(1)K(1)K	GK(24.51)DNK(24.51)MK(24.51)K(24.51)K(-24.51)	_____________MGKDNKMKKKPNKKGERR	-0.928402	0.462785	0.944221	3	0.159535	0.348696	0.746248	0.974819	0.127117	0.0110759		793240000	443160000	350080000	9960600	22677000	144030000	116980000	196090000	303500000	By MS/MS	By MS/MS	By MS/MS	35
AT1G69070.1	6	NaN	AT1G69070.1	>AT1G69070.1 | Symbols: | FUNCTIONS IN: molecular_function unknown;INVOLVED IN: biological_process unknown;LOCATED IN: cellular_component unknown;EXPRESSED IN: 23 plant structures;EXPRESSED DURING: 13 growth stages;CONTAINS InterPro DOMAIN/s: Nop14-l	0.0138657	35.71	11.201	24.51	1	26.75	0.0343164	1	1	0.0138657	35.71	1	0.0452821	24.51	2	+	-0.48018	4	GK(1)DNK(1)MK(1)K(1)K	GK(24.51)DNK(24.51)MK(24.51)K(24.51)K(-24.51)	__________MGKDNKMKKKPNKKGERRMGP	-0.928402	0.462785	0.944221	3	0.159535	0.348696	0.746248	0.974819	0.127117	0.0110759		793240000	443160000	350080000	9960600	22677000	144030000	116980000	196090000	303500000	By MS/MS	By MS/MS	By MS/MS	35
AT1G69070.1	8	NaN	AT1G69070.1	>AT1G69070.1 | Symbols: | FUNCTIONS IN: molecular_function unknown;INVOLVED IN: biological_process unknown;LOCATED IN: cellular_component unknown;EXPRESSED IN: 23 plant structures;EXPRESSED DURING: 13 growth stages;CONTAINS InterPro DOMAIN/s: Nop14-l	0.0138657	35.71	11.201	24.51	1	26.75	0.0343164	1	1	0.0138657	35.71	1	0.0452821	24.51	2	+	-0.48018	4	GK(1)DNK(1)MK(1)K(1)K	GK(24.51)DNK(24.51)MK(24.51)K(24.51)K(-24.51)	________MGKDNKMKKKPNKKGERRMGPDA	-0.928402	0.462785	0.944221	3	0.159535	0.348696	0.746248	0.974819	0.127117	0.0110759		793240000	443160000	350080000	9960600	22677000	144030000	116980000	196090000	303500000	By MS/MS	By MS/MS	By MS/MS	35
AT1G69070.1	9	NaN	AT1G69070.1	>AT1G69070.1 | Symbols: | FUNCTIONS IN: molecular_function unknown;INVOLVED IN: biological_process unknown;LOCATED IN: cellular_component unknown;EXPRESSED IN: 23 plant structures;EXPRESSED DURING: 13 growth stages;CONTAINS InterPro DOMAIN/s: Nop14-l	0.0138657	35.71	11.201	24.51	1	26.75	0.0343164	1	1	0.0138657	35.71	1	0.0452821	24.51	2	+	-0.48018	4	GK(1)DNK(1)MK(1)K(1)K	GK(24.51)DNK(24.51)MK(24.51)K(24.51)K(-24.51)	_______MGKDNKMKKKPNKKGERRMGPDAV	-0.928402	0.462785	0.944221	3	0.159535	0.348696	0.746248	0.974819	0.127117	0.0110759		793240000	443160000	350080000	9960600	22677000	144030000	116980000	196090000	303500000	By MS/MS	By MS/MS	By MS/MS	35
AT1G70760.1	174	NaN	AT1G70760.1	>AT1G70760.1 | Symbols: CRR23 | inorganic carbon transport protein-related | chr1:26687267-26688201 FORWARD LENGTH=191	9.09e-06	61.87	54.321	61.87	0.999808	61.87	9.09e-06	0.999235	0.999808	0.0169123	43.794	0.99942	0.00260785	44.998	3	+	0.28299	1	NPWDKPTDPDSIK(1)NVYLK	NPWDK(-37.16)PTDPDSIK(37.16)NVYLK(-61.87)	NMKNPWDKPTDPDSIKNVYLKYPYATPEDYD	5.73178	4.28946	3.81948	4	4.61357	9.8844	0.000859879	0.0633445	3.06556	1.19829		612260000	184360000	427900000	125260000	2442100	294920000	13638000	7717900	168280000	By MS/MS	By MS/MS	By MS/MS	1
AT1G71500.1	241	NaN	AT1G71500.1	>AT1G71500.1 | Symbols: | Rieske (2Fe-2S) domain-containing protein | chr1:26936084-26937331 FORWARD LENGTH=287	1.52e-07	81.703	71.349	59.728	1	NaN	NaN	1	0	1.52e-07	81.703	NaN	NaN	NaN	2		0.57994	1	MIVDEGSEGFGFTK(1)K	MIVDEGSEGFGFTK(59.73)K(-59.73)	VRMIVDEGSEGFGFTKKNEVINGKAAVIGFL	0.0923428	-1.54019	NaN	3	-0.723924	-1.26632	0.303647	0.839072	0.517631	0.0762008		62132000	27690000	34442000	2257500	3226700	32185000	24464000	0	0	By matching	By MS/MS	By matching	26
AT1G71500.1	177	NaN	AT1G71500.1	>AT1G71500.1 | Symbols: | Rieske (2Fe-2S) domain-containing protein | chr1:26936084-26937331 FORWARD LENGTH=287	0.019084	91.318	42.524	91.318	1	80.438	0.0276195	1	1	0.019084	91.318	0	NaN	NaN	2	+	0.18725	1	K(1)LFVYPVK	K(91.32)LFVYPVK(-91.32)	YPKNPVLRVLTPALRKLFVYPVKYDEENIYI	-0.0573767	0.327112	0.142003	5	0.137246	0.642957	0.557923	0.927093	0.253425	0.0328766		168780000	75618000	93161000	8383200	9739500	62170000	48626000	22608000	17252000	By MS/MS	By MS/MS	By matching	26
AT1G74470.1	443	NaN	AT1G74470.1	>AT1G74470.1 | Symbols: | Pyridine nucleotide-disulphide oxidoreductase family protein | chr1:27991248-27992845 FORWARD LENGTH=467	1.24e-21	131.09	117.39	62.589	1	NaN	NaN	1	NaN	1.24e-21	131.09	1	1.84e-08	62.589	3	+	1.4548	1	VAPGSPLEDIK(1)LAVNTIGSLVR	VAPGSPLEDIK(62.59)LAVNTIGSLVR	YLYKRVAPGSPLEDIKLAVNTIGSLVRANAL	NaN	0.68446	-0.196733	2	0.243863	0.625725	0.58037	0.939647	0.236295	0.0270354		223270000	86059000	137210000	0	0	110920000	66828000	26285000	19231000	By matching	By MS/MS	By MS/MS	16
AT1G74470.1	385	NaN	AT1G74470.1	>AT1G74470.1 | Symbols: | Pyridine nucleotide-disulphide oxidoreductase family protein | chr1:27991248-27992845 FORWARD LENGTH=467	0.0156357	60.255	52.89	60.255	1	60.255	0.0156357	0	1	NaN	NaN	0	NaN	NaN	2	+	-0.44012	1	WDK(1)TYLPTYR	WDK(60.26)TYLPTYR	MIDEGDLRKYLEKWDKTYLPTYRVLDVLQKV	-1.05427	0.343465	0.0524161	3	-0.219464	-0.593116	0.58745	0.944192	0.231029	0.0249397		143600000	75225000	68375000	2825600	10674000	32179000	22409000	33371000	42142000	By MS/MS	By matching	By matching	16
AT1G74470.1	137	NaN	AT1G74470.1	>AT1G74470.1 | Symbols: | Pyridine nucleotide-disulphide oxidoreductase family protein | chr1:27991248-27992845 FORWARD LENGTH=467	0.00137446	50.897	43.286	50.897	1	NaN	NaN	1	0	0.00137446	50.897	0	NaN	NaN	3	+	0.15271	1	TLK(1)EHEYIGMVR	TLK(50.9)EHEYIGMVR	MISPSNIAVDIGRTLKEHEYIGMVRREVLDA	0.0543624	0.656359	-0.220825	3	0.163299	0.595596	0.585956	0.944192	0.232135	0.0249397		49691000	20867000	28824000	2410100	2367800	22383000	14650000	4030400	3849900	By matching	By MS/MS	By matching	16
AT1G74730.1	95	NaN	AT1G74730.1	>AT1G74730.1 | Symbols: | Protein of unknown function (DUF1118) | chr1:28078995-28079831 FORWARD LENGTH=198	6.56e-05	83.633	72.05	77.42	1	82.651	7.89e-05	1	1	6.56e-05	83.633	1	0.000149416	77.42	2		1.4545	1	VLSNVEK(1)SGLLSK	VLSNVEK(77.42)SGLLSK(-77.42)	VFKKLEKRKVLSNVEKSGLLSKAEGLGLTLS	0.920141	0.394734	0.749718	3	0.688197	3.02228	0.0432314	0.374672	1.3642	0.426348		216250000	98220000	118030000	32984000	18274000	56975000	38498000	28071000	41448000	By MS/MS	By MS/MS	By MS/MS	35
AT1G74730.1	114	NaN	AT1G74730.1	>AT1G74730.1 | Symbols: | Protein of unknown function (DUF1118) | chr1:28078995-28079831 FORWARD LENGTH=198	7.62e-97	248.23	215.52	112.02	1	182.35	2.42e-30	1	1	7.62e-97	248.23	1	2.33e-31	190.11	3	+	-0.32726	1	AEGLGLTLSSLEK(1)LK	AEGLGLTLSSLEK(112.02)LK(-112.02)	LSKAEGLGLTLSSLEKLKVFSKAEDLGLLSL	1.03562	0.403486	0.605047	12	0.681386	2.83681	0.051503	0.409568	1.28817	0.387673		1353000000	604300000	748650000	130920000	78074000	500130000	381960000	117600000	144270000	By MS/MS	By MS/MS	By MS/MS	35
AT1G74730.1	101	NaN	AT1G74730.1	>AT1G74730.1 | Symbols: | Protein of unknown function (DUF1118) | chr1:28078995-28079831 FORWARD LENGTH=198	2.96e-45	199.7	175.21	126.02	1	NaN	NaN	1	NaN	2.96e-45	199.7	1	2.91e-14	126.02	2	+	0.6085	1	SGLLSK(1)AEGLGLTLSSLEK	SGLLSK(126.02)AEGLGLTLSSLEK(-126.02)	KRKVLSNVEKSGLLSKAEGLGLTLSSLEKLK	NaN	1.21437	0.787319	4	1.00085	3.2158	0.0564693	0.430335	1.24819	0.366193		346610000	148740000	197870000	0	0	154640000	77147000	43230000	71592000	By matching	By MS/MS	By MS/MS	35
AT1G74850.1	801	NaN	AT1G74850.1	>AT1G74850.1 | Symbols: PTAC2 | plastid transcriptionally active 2 | chr1:28119237-28122314 REVERSE LENGTH=862	0.00647778	78.324	59.224	78.324	1	NaN	NaN	0	0	NaN	NaN	1	0.00647778	78.324	2	+	0.25443	1	SQLK(1)QLLSTK	SQLK(78.32)QLLSTK(-78.32)	TGWNGGRIMCQRSQLKQLLSTKEPTSEESEN	0.0894982	0.430607	0.24996	4	0.256688	1.22162	0.293939	0.839072	0.531742	0.0762008		114470000	53440000	61029000	2178800	3104100	44334000	32899000	14516000	17437000	By matching	By matching	By MS/MS	27
AT1G76110.1	269	NaN	AT1G76110.1	>AT1G76110.1 | Symbols: | HMG (high mobility group) box protein with ARID/BRIGHT DNA-binding domain | chr1:28555287-28557465 REVERSE LENGTH=338	2.82e-06	90.853	84.1	58.079	1	NaN	NaN	1	NaN	2.82e-06	90.853	1	0.000427072	58.079	3	+	-0.48134	1	SGYNFFFAEK(1)HCK	SGYNFFFAEK(58.08)HCK(-58.08)	YPKPNRSGYNFFFAEKHCKLKSLYPNKEREF	NaN	-0.443105	1.03928	2	0.298088	0.559851	0.618644	0.956614	0.208559	0.0192633		150910000	89068000	61838000	0	0	45206000	53775000	16632000	35293000	By matching	By MS/MS	By MS/MS	27
AT1G77490.1	362	NaN	AT1G77490.1	>AT1G77490.1 | Symbols: TAPX | thylakoidal ascorbate peroxidase | chr1:29117688-29120046 FORWARD LENGTH=426	0.00197076	117.52	85.105	59.198	1	117.52	0.00197076	1	1	0.00593437	99.283	1	0.00351749	110.39	2		0.17643	1	FVAAK(1)YSTGK	FVAAK(59.2)YSTGK(-59.2)	EGIVIENVPEKFVAAKYSTGKKELSDSMKKK	7.0119	5.97423	5.31801	5	6.10138	14.7824	0.000200139	0.0221153	3.69867	1.65531	+	1125800000	293190000	832570000	458830000	3133400	360740000	5318300	12992000	284740000	By MS/MS	By MS/MS	By MS/MS	21
AT1G77490.1	357	NaN	AT1G77490.1	>AT1G77490.1 | Symbols: TAPX | thylakoidal ascorbate peroxidase | chr1:29117688-29120046 FORWARD LENGTH=426	8.13e-06	58.93	55.18	58.93	1	NaN	NaN	1	NaN	0.0185006	30.19	1	8.13e-06	58.93	3	+	-0.10687	1	FDPPEGIVIENVPEK(1)FVAAK	FDPPEGIVIENVPEK(58.93)FVAAK(-58.93)	KFDPPEGIVIENVPEKFVAAKYSTGKKELSD	NaN	2.19692	1.59645	2	1.89669	5.63318	0.0146106	0.201809	1.83533	0.695059		228420000	91553000	136870000	0	0	102370000	15815000	34497000	75738000	By matching	By MS/MS	By MS/MS	21
AT1G77490.1	141	NaN	AT1G77490.1	>AT1G77490.1 | Symbols: TAPX | thylakoidal ascorbate peroxidase | chr1:29117688-29120046 FORWARD LENGTH=426	2.73e-18	150.91	123.65	86.213	1	129.11	9.84e-15	1	1	2.73e-18	150.91	1	2.21e-10	86.213	3	+	-1.3161	1	FEAELK(1)HAANAGLLNALK	FEAELK(86.21)HAANAGLLNALK(-86.21)	LRGGANGSLRFEAELKHAANAGLLNALKLIQ	0.828063	0.497025	1.16336	3	0.829484	3.41763	0.0303309	0.29144	1.51811	0.53545		379390000	167580000	211820000	63920000	37293000	127390000	97779000	20506000	32504000	By MS/MS	By MS/MS	By MS/MS	21
AT1G77490.1	327	NaN	AT1G77490.1	>AT1G77490.1 | Symbols: TAPX | thylakoidal ascorbate peroxidase | chr1:29117688-29120046 FORWARD LENGTH=426	1.5e-09	75.682	71.687	75.682	1	NaN	NaN	1	NaN	0.00417615	49.036	1	1.5e-09	75.682	3	+	0.61474	1	YAEDVAAFFK(1)DYAEAHAK	YAEDVAAFFK(75.68)DYAEAHAK(-75.68)	KNYAEKYAEDVAAFFKDYAEAHAKLSNLGAK	NaN	3.88772	-0.343692	2	1.77201	1.34403	0.280734	0.839072	0.551706	0.0762008		43266000	8315400	34951000	0	0	23001000	879120	11950000	7436300	By matching	By MS/MS	By MS/MS	21
AT1G77490.1	276	NaN	AT1G77490.1	>AT1G77490.1 | Symbols: TAPX | thylakoidal ascorbate peroxidase | chr1:29117688-29120046 FORWARD LENGTH=426	2.23e-06	74.152	68.096	43.794	1	NaN	NaN	1	0	1.88e-05	61.127	1	2.23e-06	74.152	3	+	-0.026412	1	TGPGEAGGQSWTVK(1)WLK	TGPGEAGGQSWTVK(43.79)WLK(-43.79)	TKTGPGEAGGQSWTVKWLKFDNSYFKDIKEK	0.0479571	0.111298	-1.37217	5	-0.404305	-0.993234	0.38104	0.854788	0.419029	0.0681415		78556000	35588000	42967000	11367000	11198000	13274000	11871000	18326000	12519000	By matching	By MS/MS	By MS/MS	21
AT1G77490.1	286	NaN	AT1G77490.1	>AT1G77490.1 | Symbols: TAPX | thylakoidal ascorbate peroxidase | chr1:29117688-29120046 FORWARD LENGTH=426	0.00508784	103.44	64.657	55.261	1	103.44	0.00508784	1	1	0.0287857	55.261	NaN	NaN	NaN	2		0.15393	1	FDNSYFK(1)DIK	FDNSYFK(55.26)DIK(-55.26)	QSWTVKWLKFDNSYFKDIKEKRDDDLLVLPT	0.0497701	-0.0692249	NaN	2	-0.00972736	-0.034119	0.975146	0.997724	0.0109306	0.000989466		67668000	35564000	32104000	15827000	17637000	16277000	17927000	0	0	By MS/MS	By MS/MS	By matching	21
AT1G79000.1;AT1G79000.2	770;770	NaN	AT1G79000.1	>AT1G79000.1 | Symbols: HAC1, PCAT2, ATHPCAT2, ATHAC1 | histone acetyltransferase of the CBP family 1 | chr1:29716933-29723984 REVERSE LENGTH=1697;>AT1G79000.2 | Symbols: HAC1 | histone acetyltransferase of the CBP family 1 | chr1:29716639-29723984 REVERSE	1.38e-10	83.404	77.288	83.404	1	NaN	NaN	1	NaN	1.38e-10	83.404	0	NaN	NaN	3		-0.099059	1	SCTSPGADISGHLQPSLK(1)R	SCTSPGADISGHLQPSLK(83.4)R	TSPGADISGHLQPSLKRLKVEQSSQPVDVET	NaN	0.752492	0.620069	2	0.68628	2.40253	0.105247	0.58149	0.97779	0.235458		36596000	15047000	21549000	0	0	15757000	7780500	5791900	7266400	By matching	By MS/MS	By matching	27
AT1G79000.1;AT1G79000.2	1578;1578	NaN	AT1G79000.1	>AT1G79000.1 | Symbols: HAC1, PCAT2, ATHPCAT2, ATHAC1 | histone acetyltransferase of the CBP family 1 | chr1:29716933-29723984 REVERSE LENGTH=1697;>AT1G79000.2 | Symbols: HAC1 | histone acetyltransferase of the CBP family 1 | chr1:29716639-29723984 REVERSE	5.11e-14	105.79	72.09	96.143	1	NaN	NaN	1	0	5.11e-14	105.79	1	4.42e-13	96.143	3		0.2797	1	LTNHPSLADQNAQNK(1)EAR	LTNHPSLADQNAQNK(96.14)EAR	KLTNHPSLADQNAQNKEARQLRVLQLRKMLD	-0.4097	0.740453	0.893089	3	0.407947	1.13008	0.326346	0.839072	0.486322	0.0762008		119250000	53163000	66086000	444950	851840	50081000	27876000	15560000	24436000	By matching	By MS/MS	By MS/MS	27
AT1G79040.1	79	NaN	AT1G79040.1	>AT1G79040.1 | Symbols: PSBR | photosystem II subunit R | chr1:29736085-29736781 FORWARD LENGTH=140	4.27e-08	139.86	122.65	139.86	1	137.89	9.02e-06	1	1	0.000374929	118.28	1	4.27e-08	139.86	2	+	-0.31178	1	GYGVYK(1)YVDK	GYGVYK(139.86)YVDK(-139.86)	GVDASGRKGKGYGVYKYVDKYGANVDGYSPI	2.3427	0.363564	0.800199	11	1.16882	2.41757	0.0781564	0.486551	1.10704	0.312872		7132600000	2554300000	4578300000	1571000000	349630000	1808000000	701250000	1199300000	1503400000	By MS/MS	By MS/MS	By MS/MS	1
AT1G79040.1	83	NaN	AT1G79040.1	>AT1G79040.1 | Symbols: PSBR | photosystem II subunit R | chr1:29736085-29736781 FORWARD LENGTH=140	4.88e-31	104.12	102.17	102.72	1	NaN	NaN	1	0	4.88e-31	104.12	1	5.6e-31	102.72	3	+	-0.06026	1	YVDK(1)YGANVDGYSPIYNENEWSASGDVYK	YVDK(102.72)YGANVDGYSPIYNENEWSASGDVYK(-102.72)	SGRKGKGYGVYKYVDKYGANVDGYSPIYNEN	0.366364	0.525868	0.300093	3	0.397442	1.95499	0.128002	0.642917	0.892785	0.191845		91012000	39512000	51500000	2005200	1916600	25911000	16424000	23584000	21171000	By matching	By MS/MS	By MS/MS	1
AT1G79040.1	51	NaN	AT1G79040.1	>AT1G79040.1 | Symbols: PSBR | photosystem II subunit R | chr1:29736085-29736781 FORWARD LENGTH=140	0.000125093	68.044	61.769	58.079	1	68.044	0.000125093	1	1	0.0406101	44.252	NaN	NaN	NaN	2	+	0.22633	1	TDK(1)PFGINGSMDLR	TDK(58.08)PFGINGSMDLR	SFKIVASGVKKIKTDKPFGINGSMDLRDGVD	-0.00888545	2.94223	NaN	3	1.46667	1.55766	0.227026	0.837395	0.643925	0.0770694		68616000	25294000	43321000	16908000	22711000	26414000	2583200	0	0	By MS/MS	By MS/MS	By matching	1
AT1G79280.1;AT1G79280.3;AT1G79280.2	704;704;704	NaN	AT1G79280.1	>AT1G79280.1 | Symbols: NUA, AtTPR | nuclear pore anchor | chr1:29819176-29832809 REVERSE LENGTH=2093;>AT1G79280.3 | Symbols: NUA | nuclear pore anchor | chr1:29819176-29832809 REVERSE LENGTH=2094;>AT1G79280.2 | Symbols: NUA | nuclear pore anchor | chr1:29	0.00704684	82.417	56.299	82.417	1	NaN	NaN	1	0	0.00704684	82.417	0	NaN	NaN	2	+	0.035854	1	ILEEDFAK(1)AR	ILEEDFAK(82.42)AR	EKAFERIRILEEDFAKARSEVIAIRSERDKL	-0.319856	0.345851	0.743641	4	0.256545	0.850733	0.446468	0.888886	0.35021	0.0511538		787430000	431700000	355720000	4165000	6430500	170450000	129720000	181110000	295550000	By matching	By MS/MS	By matching	33
AT1G79600.1	135	NaN	AT1G79600.1	>AT1G79600.1 | Symbols: | Protein kinase superfamily protein | chr1:29950105-29952516 REVERSE LENGTH=711	0.0169902	49.333	35.324	49.333	1	NaN	NaN	1	0	0.0169902	49.333	NaN	NaN	NaN	2		-0.23786	1	LGIDQK(1)QGNLEK	LGIDQK(49.33)QGNLEK(-49.33)	LGALGGFALKLGIDQKQGNLEKNMKKRAIEL	0.0504668	0.176578	NaN	2	0.113522	0.397788	0.720126	0.974819	0.142591	0.0110759		18958000	9262700	9695200	1979000	2597000	7716200	6665600	0	0	By matching	By MS/MS	By matching	34
AT1G80410.1;AT1G80410.2	599;599	NaN	AT1G80410.1	>AT1G80410.1 | Symbols: EMB2753 | tetratricopeptide repeat (TPR)-containing protein | chr1:30227963-30234832 REVERSE LENGTH=897;>AT1G80410.2 | Symbols: EMB2753 | tetratricopeptide repeat (TPR)-containing protein | chr1:30227779-30234832 REVERSE LENGTH=911	0.00516604	60.019	28.597	53.493	1	NaN	NaN	1	0	0.00516604	60.019	1	0.00758937	53.493	2	+	1.7417	3	K(1)QK(1)K(1)AEAR	K(53.49)QK(53.49)K(53.49)AEAR	DEMSKLAPAQKKKIKKQKKAEARAKKEAESK	-0.742772	-0.184671	0.689869	3	-0.0791911	-0.217246	0.839466	0.986396	0.0759968	0.0059489		72876000	35624000	37252000	1246900	2593700	17657000	16828000	18349000	16202000	By matching	By MS/MS	By MS/MS	26
AT1G80410.1;AT1G80410.2	601;601	NaN	AT1G80410.1	>AT1G80410.1 | Symbols: EMB2753 | tetratricopeptide repeat (TPR)-containing protein | chr1:30227963-30234832 REVERSE LENGTH=897;>AT1G80410.2 | Symbols: EMB2753 | tetratricopeptide repeat (TPR)-containing protein | chr1:30227779-30234832 REVERSE LENGTH=911	0.00516604	60.019	28.597	53.493	1	NaN	NaN	1	0	0.00516604	60.019	1	0.00758937	53.493	2	+	1.7417	3	K(1)QK(1)K(1)AEAR	K(53.49)QK(53.49)K(53.49)AEAR	MSKLAPAQKKKIKKQKKAEARAKKEAESKSE	-0.742772	-0.184671	0.689869	3	-0.0791911	-0.217246	0.839466	0.986396	0.0759968	0.0059489		72876000	35624000	37252000	1246900	2593700	17657000	16828000	18349000	16202000	By matching	By MS/MS	By MS/MS	26
AT1G80410.1;AT1G80410.2	602;602	NaN	AT1G80410.1	>AT1G80410.1 | Symbols: EMB2753 | tetratricopeptide repeat (TPR)-containing protein | chr1:30227963-30234832 REVERSE LENGTH=897;>AT1G80410.2 | Symbols: EMB2753 | tetratricopeptide repeat (TPR)-containing protein | chr1:30227779-30234832 REVERSE LENGTH=911	0.00516604	60.019	28.597	53.493	1	NaN	NaN	1	0	0.00516604	60.019	1	0.00758937	53.493	2	+	1.7417	3	K(1)QK(1)K(1)AEAR	K(53.49)QK(53.49)K(53.49)AEAR	SKLAPAQKKKIKKQKKAEARAKKEAESKSEE	-0.742772	-0.184671	0.689869	3	-0.0791911	-0.217246	0.839466	0.986396	0.0759968	0.0059489		72876000	35624000	37252000	1246900	2593700	17657000	16828000	18349000	16202000	By matching	By MS/MS	By MS/MS	26
AT2G05070.1;AT3G27690.1;AT2G05100.1	42;43;42	NaN	AT2G05070.1;AT2G05100.1	>AT2G05070.1 | Symbols: LHCB2.2, LHCB2 | photosystem II light harvesting complex gene 2.2 | chr2:1799436-1800329 REVERSE LENGTH=265;>AT3G27690.1 | Symbols: LHCB2.4, LHCB2.3, LHCB2 | photosystem II light harvesting complex gene 2.3 | chr3:10256002-10256921	2.15e-10	98.062	85.97	65.949	1	79.837	4.67e-08	1	1	2.15e-10	98.062	1	3.06e-06	65.949	3	+	-0.014531	1	TVK(1)STPQSIWYGPDRPK	TVK(65.95)STPQSIWYGPDRPK(-65.95)	VGVLGGGRVTMRRTVKSTPQSIWYGPDRPKY;VGVSGGGRVTMRRTVKSTPQSIWYGPDRPKY	1.73587	0.980391	1.0638	3	1.26002	4.76855	0.0107141	0.175393	1.97005	0.755987		122000000	48674000	73323000	10877000	5313100	50421000	24246000	12025000	19115000	By MS/MS	By MS/MS	By MS/MS	1
AT2G05120.2;AT2G05120.1	1050;1115	NaN	AT2G05120.2	>AT2G05120.2 | Symbols: | Nucleoporin, Nup133/Nup155-like | chr2:1842069-1846858 REVERSE LENGTH=1220;>AT2G05120.1 | Symbols: | Nucleoporin, Nup133/Nup155-like | chr2:1842069-1846858 REVERSE LENGTH=1285	4.92e-08	94.203	76.575	52.112	1	NaN	NaN	1	NaN	0.00705938	50.04	1	4.92e-08	94.203	3	+	0.22279	1	LQEEITK(1)ALPNGEAR	LQEEITK(52.11)ALPNGEAR	IEADLNLLKLQEEITKALPNGEARNRLFRPE	NaN	0.0607391	1.20759	3	0.634167	1.41174	0.262307	0.839072	0.58119	0.0762008		80666000	38966000	41700000	0	0	13168000	9178000	28533000	29788000	By matching	By MS/MS	By MS/MS	35
AT2G05310.1;AT4G13500.1	62;62	NaN	AT2G05310.1;AT4G13500.1	>AT2G05310.1 | Symbols: | unknown protein;FUNCTIONS IN: molecular_function unknown;INVOLVED IN: biological_process unknown;LOCATED IN: chloroplast;BEST Arabidopsis thaliana protein match is: unknown protein (TAIR:AT4G13500.1);Has 50 Blast hits to 50	0.00966503	60.255	25.563	60.255	1	60.255	0.00966503	0	1	NaN	NaN	0	NaN	NaN	2	+	0.012465	1	LGGGDGEVK(1)PK	LGGGDGEVK(60.26)PK(-60.26)	EFKLHAKLGGGDGEVKPKDKKKFITKEEEPE;QFKLHAKLGGGDGEVKPKDKKKFITKDEEPE	0.542902	0.0374524	0.351829	3	0.310728	1.3808	0.244886	0.839072	0.611036	0.0762008		37270000	18368000	18902000	10251000	8312500	2115500	2267400	6535400	7788000	By MS/MS	By matching	By matching	35
AT2G07698.1;ATMG01190.1	654;384	NaN	AT2G07698.1	>AT2G07698.1 | Symbols: | ATPase, F1 complex, alpha subunit protein | chr2:3361474-3364028 FORWARD LENGTH=777;>ATMG01190.1 | Symbols: ATP1 | ATP synthase subunit 1 | chrM:302166-303689 REVERSE LENGTH=507	0.000661876	106.67	71.975	69.03	1	83.182	0.000852374	1	1	0.000661876	106.67	1	0.00271525	77.597	2		-0.32039	1	VGSAAQLK(1)AMK	VGSAAQLK(69.03)AMK(-69.03)	NVGLSVSRVGSAAQLKAMKQVCGSSKLELAQ	-0.519032	0.156914	-0.346872	11	-0.23633	-0.955783	0.397379	0.869605	0.400795	0.0606779		753580000	352150000	401420000	41536000	66832000	183240000	154220000	176640000	131100000	By MS/MS	By MS/MS	By MS/MS	9
AT2G20260.1	125	NaN	AT2G20260.1	>AT2G20260.1 | Symbols: PSAE-2 | photosystem I subunit E-2 | chr2:8736780-8737644 FORWARD LENGTH=145	1.7e-29	137.64	131.28	137.64	1	115.54	4.57e-28	1	1	1.24e-19	94.384	1	1.7e-29	137.64	3	+	0.60886	1	FAK(1)VNYANISTNNYALDEVEEVK	FAK(137.64)VNYANISTNNYALDEVEEVK(-137.64)	DQDPKTRYPVVVRFAKVNYANISTNNYALDE	-0.34606	0.775346	-0.0788831	3	0.116801	0.368007	0.732947	0.974819	0.134927	0.0110759		447700000	195610000	252080000	18827000	28317000	71956000	40743000	161300000	126550000	By MS/MS	By MS/MS	By MS/MS	1
AT2G20260.1	114	NaN	AT2G20260.1	>AT2G20260.1 | Symbols: PSAE-2 | photosystem I subunit E-2 | chr2:8736780-8737644 FORWARD LENGTH=145	2.86e-16	161.19	153.1	90.385	1	161.19	2.86e-16	1	1	5.16e-08	119.46	1	3e-09	101.05	2		0.48411	1	NVGSVVAVDQDPK(1)TR	NVGSVVAVDQDPK(90.39)TR	WYKNVGSVVAVDQDPKTRYPVVVRFAKVNYA	-0.680521	1.21692	-0.123931	12	0.137489	0.29978	0.780426	0.982758	0.107668	0.0075533		1229500000	831010000	398480000	54853000	104190000	171510000	75633000	172120000	651190000	By MS/MS	By MS/MS	By MS/MS	1
AT2G20260.1	101	NaN	AT2G20260.1	>AT2G20260.1 | Symbols: PSAE-2 | photosystem I subunit E-2 | chr2:8736780-8737644 FORWARD LENGTH=145	8.57e-08	70.837	65.168	70.837	1	56.017	3.37e-05	1	1	8.57e-08	70.837	0	NaN	NaN	3	+	0.19195	1	ESYWYK(1)NVGSVVAVDQDPK	ESYWYK(70.84)NVGSVVAVDQDPK(-70.84)	RGSKVKILRKESYWYKNVGSVVAVDQDPKTR	-0.624621	0.792189	-0.300534	3	-0.0443221	-0.119219	0.911292	0.994313	0.0403424	0.00247673		141640000	61017000	80625000	12097000	21049000	27686000	16021000	40842000	23947000	By MS/MS	By MS/MS	By matching	1
AT2G20890.1	258	NaN	AT2G20890.1	>AT2G20890.1 | Symbols: PSB29, THF1 | photosystem II reaction center PSB29 protein | chr2:8987783-8989185 FORWARD LENGTH=300	3.15e-05	129.89	52.226	52.903	1	120.77	0.00153372	1	1	3.15e-05	129.89	1	0.057228	52.903	2	+	1.5663	1	ELLK(1)EYVER	ELLK(52.9)EYVER	YRNLLSKLVQAKELLKEYVEREKKKQGERAQ	0.321351	0.0913952	0.736461	5	0.383069	1.58836	0.193115	0.783092	0.714183	0.106187		305630000	149030000	156600000	27717000	23168000	76639000	62376000	52241000	63486000	By MS/MS	By MS/MS	By MS/MS	29
AT2G20890.1	194	NaN	AT2G20890.1	>AT2G20890.1 | Symbols: PSB29, THF1 | photosystem II reaction center PSB29 protein | chr2:8987783-8989185 FORWARD LENGTH=300	0.014524	57.175	41.803	57.175	1	NaN	NaN	1	0	0.014524	57.175	NaN	NaN	NaN	2	+	0.29409	1	AGSK(1)EGFSYSR	AGSK(57.17)EGFSYSR	DIEAVLKDIAGRAGSKEGFSYSRFFAVGLFR	0.476537	0.348572	NaN	2	0.412555	1.44522	0.253695	0.839072	0.595688	0.0762008		20362000	9594400	10768000	3095100	2947200	7672700	6647200	0	0	By matching	By MS/MS	By matching	29
AT2G20890.1	149	NaN	AT2G20890.1	>AT2G20890.1 | Symbols: PSB29, THF1 | photosystem II reaction center PSB29 protein | chr2:8987783-8989185 FORWARD LENGTH=300	3.51e-07	133.47	122.36	112.96	1	127.71	3.51e-07	1	1	1.43e-06	133.47	1	6.05e-05	112.96	2		-0.74939	1	AYIEALNEDPK(1)QYR	AYIEALNEDPK(112.96)QYR	DAIFKAYIEALNEDPKQYRIDAQKMEEWARS	-0.0420557	0.0196308	0.481586	5	0.153054	0.660709	0.547662	0.924423	0.261488	0.0341291		199010000	103840000	95178000	25301000	34222000	60118000	57483000	9759100	12132000	By MS/MS	By MS/MS	By MS/MS	29
AT2G20890.1	233	NaN	AT2G20890.1	>AT2G20890.1 | Symbols: PSB29, THF1 | photosystem II reaction center PSB29 protein | chr2:8987783-8989185 FORWARD LENGTH=300	0.000704367	94.692	77.219	94.692	1	85.355	0.00896319	1	1	0.000704367	73.499	1	0.008062	94.692	2	+	-0.99204	1	LCASLNINK(1)K	LCASLNINK(94.69)K(-94.69)	DPTVLDKLCASLNINKKSVDRDLDVYRNLLS	-0.473931	-0.030855	0.453281	6	-0.0171684	-0.0616068	0.954059	0.994313	0.0204248	0.00247673		245310000	129030000	116280000	14701000	27607000	55673000	55806000	45902000	45619000	By MS/MS	By MS/MS	By MS/MS	29
AT2G20890.1	254	NaN	AT2G20890.1	>AT2G20890.1 | Symbols: PSB29, THF1 | photosystem II reaction center PSB29 protein | chr2:8987783-8989185 FORWARD LENGTH=300	0.0066255	110.38	61.401	82.417	1	83.862	0.0206991	1	1	0.0066255	110.38	1	0.0227019	82.417	2	+	-0.50836	1	LVQAK(1)ELLK	LVQAK(82.42)ELLK(-82.42)	DLDVYRNLLSKLVQAKELLKEYVEREKKKQG	-0.0378138	-0.204466	0.30292	4	0.0202135	0.0895457	0.933284	0.994313	0.0299861	0.00247673		338960000	176110000	162850000	36971000	43264000	71083000	84692000	54796000	48153000	By MS/MS	By MS/MS	By MS/MS	29
AT2G20890.1	249	NaN	AT2G20890.1	>AT2G20890.1 | Symbols: PSB29, THF1 | photosystem II reaction center PSB29 protein | chr2:8987783-8989185 FORWARD LENGTH=300	0.00287623	113.22	62.871	89.266	1	97.734	0.00619463	1	1	0.00287623	113.22	1	0.00761755	89.266	2	+	-0.094383	1	NLLSK(1)LVQAK	NLLSK(89.27)LVQAK(-89.27)	KSVDRDLDVYRNLLSKLVQAKELLKEYVERE	-0.132894	-0.139061	0.2336	5	-0.0127851	-0.0589052	0.956071	0.994313	0.0195101	0.00247673		699290000	356140000	343150000	85316000	117650000	224880000	211710000	32954000	26783000	By MS/MS	By MS/MS	By MS/MS	29
AT2G21960.1	259	NaN	AT2G21960.1	>AT2G21960.1 | Symbols: | unknown protein;LOCATED IN: chloroplast;EXPRESSED IN: 22 plant structures;EXPRESSED DURING: 13 growth stages;BEST Arabidopsis thaliana protein match is: unknown protein (TAIR:AT1G56180.1);Has 224 Blast hits to 222 proteins i	0.0126739	49.768	42.995	49.768	1	29.603	0.0338272	0	1	NaN	NaN	1	0.0126739	49.768	2	+	0.62403	1	YDK(1)VIGQSADLFSLQR	YDK(49.77)VIGQSADLFSLQR	AVAMAGLAAEGLKYDKVIGQSADLFSLQRFI	-0.308126	0.00848693	0.859562	3	0.186641	0.577023	0.597205	0.949513	0.223876	0.0224989		64219000	40484000	23735000	9409600	19485000	4272700	9133600	10052000	11866000	By matching	By matching	By MS/MS	35
AT2G25080.1	77	NaN	AT2G25080.1	>AT2G25080.1 | Symbols: ATGPX1, GPX1 | glutathione peroxidase 1 | chr2:10668134-10669828 FORWARD LENGTH=236	0.000679003	54.09	41.459	54.09	1	NaN	NaN	1	0	0.000679003	54.09	0	NaN	NaN	3	+	0.39624	1	AAAEK(1)TVHDFTVK	AAAEK(54.09)TVHDFTVK(-54.09)	FKSRPFTVQARAAAEKTVHDFTVKDIDGKDV	0.283803	0.0996318	0.708137	4	0.363857	1.53143	0.206074	0.80767	0.685977	0.0927661		85116000	41936000	43179000	603140	632630	39758000	36537000	2818500	4766700	By matching	By MS/MS	By matching	21
AT2G27290.1	104	NaN	AT2G27290.1	>AT2G27290.1 | Symbols: | Protein of unknown function (DUF1279) | chr2:11678586-11679765 REVERSE LENGTH=201	2.55e-05	86.772	75.064	59.265	1	86.772	2.55e-05	0.999924	0.999815	7.71e-05	82.85	1	0.00122869	59.265	2	+	-1.2705	1	TDEAK(1)ELLAK	TDEAK(59.26)ELLAK(-59.26)	SDGDNKKKKSKTDEAKELLAKYGGAYLATSI	-0.410735	-0.568559	0.22754	8	-0.250585	-0.94094	0.404022	0.869605	0.393595	0.0606779		224510000	122350000	102160000	24347000	32377000	56848000	71141000	20966000	18836000	By MS/MS	By MS/MS	By MS/MS	35
AT2G28720.1	28	NaN	AT2G28720.1	>AT2G28720.1 | Symbols: | Histone superfamily protein | chr2:12327043-12327498 FORWARD LENGTH=151	0.000796389	59.227	49.428	59.227	0.999967	59.227	0.00111257	0.999805	0.999906	0.000796389	57.434	0.999967	0.00102428	59.227	2		0.86246	1;2	VAEK(1)APAEK(0.849)K(0.151)PK	VAEK(44.07)APAEK(7.5)K(-7.5)PK(-59.23)	KPAEKAPAEEEKVAEKAPAEKKPKAGKKLPK	NaN	-2.6961	-4.95075	2	-3.82342	-5.15182	0.0182945	0.223567	1.73768	0.650593		1921400000	1213300000	708050000	18357000	44703000	165330000	335290000	524360000	833360000	By MS/MS	By MS/MS	By MS/MS	28
AT2G28720.1	28	NaN	AT2G28720.1	>AT2G28720.1 | Symbols: | Histone superfamily protein | chr2:12327043-12327498 FORWARD LENGTH=151	0.000796389	59.227	49.428	59.227	0.999967	59.227	0.00111257	0.999805	0.999906	0.000796389	57.434	0.999967	0.00102428	59.227	2		0.86246	1;2	VAEK(1)APAEK(0.849)K(0.151)PK	VAEK(44.07)APAEK(7.5)K(-7.5)PK(-59.23)	KPAEKAPAEEEKVAEKAPAEKKPKAGKKLPK	-1.10476	-0.459596	1.0807	2	-0.161219	-0.312518	0.771462	0.982758	0.112686	0.0075533		1921400000	1213300000	708050000	18357000	44703000	165330000	335290000	524360000	833360000	By MS/MS	By MS/MS	By MS/MS	28
AT2G28720.1	33	NaN	AT2G28720.1	>AT2G28720.1 | Symbols: | Histone superfamily protein | chr2:12327043-12327498 FORWARD LENGTH=151	0.00102428	59.227	49.428	59.227	0.849069	NaN	NaN	0.844462	0	0.00152434	57.434	0.849069	0.00102428	59.227	2		0.86246	2	VAEK(1)APAEK(0.849)K(0.151)PK	VAEK(44.07)APAEK(7.5)K(-7.5)PK(-59.23)	APAEEEKVAEKAPAEKKPKAGKKLPKEAVTG	-1.05119	-0.387223	1.0932	3	-0.11507	-0.227388	0.832129	0.986396	0.0798092	0.0059489		648910000	464970000	183940000	1738500	5294000	156590000	310930000	25613000	148750000	By matching	By MS/MS	By MS/MS	28
AT2G28720.1;AT3G46030.1;AT5G59910.1;AT3G45980.1;AT5G22880.1	39;34;39;39;34	NaN	AT2G28720.1;AT3G46030.1;AT5G22880.1	>AT2G28720.1 | Symbols: | Histone superfamily protein | chr2:12327043-12327498 FORWARD LENGTH=151;>AT3G46030.1 | Symbols: HTB11 | Histone superfamily protein | chr3:16913614-16914051 REVERSE LENGTH=145;>AT5G59910.1 | Symbols: HTB4 | Histone superfamily pr	0.00784092	85.212	27.931	85.212	1	85.212	0.0401896	1	1	0.00784092	85.212	1	0.0401896	85.212	2	+	-0.029346	2	AGK(1)K(1)LPK	AGK(85.21)K(85.21)LPK(-85.21)	AAEPAAAAEKKPKAGKKLPKEPAGAGDKKKK;KVAEKAPAEKKPKAGKKLPKEAVTGGVEKKK;SKAEKAPAEKKPKAGKKLPKEAGAGGDKKKK	-0.837377	NaN	0.738337	2	-0.0495203	-0.0889515	0.935302	0.994313	0.0290483	0.00247673		1202300000	740530000	461730000	22596000	47928000	0	123080000	439140000	569520000	By MS/MS	By MS/MS	By MS/MS	28
AT2G28720.1;AT3G46030.1;AT5G59910.1;AT3G45980.1;AT5G22880.1	40;35;40;40;35	NaN	AT2G28720.1;AT3G46030.1;AT5G22880.1	>AT2G28720.1 | Symbols: | Histone superfamily protein | chr2:12327043-12327498 FORWARD LENGTH=151;>AT3G46030.1 | Symbols: HTB11 | Histone superfamily protein | chr3:16913614-16914051 REVERSE LENGTH=145;>AT5G59910.1 | Symbols: HTB4 | Histone superfamily pr	0.00784092	85.212	27.931	85.212	1	85.212	0.0401896	1	1	0.00784092	85.212	1	0.0401896	85.212	2	+	-0.029346	2	AGK(1)K(1)LPK	AGK(85.21)K(85.21)LPK(-85.21)	AEPAAAAEKKPKAGKKLPKEPAGAGDKKKKR;KAEKAPAEKKPKAGKKLPKEAGAGGDKKKKM;VAEKAPAEKKPKAGKKLPKEAVTGGVEKKKK	-0.837377	NaN	0.738337	2	-0.0495203	-0.0889515	0.935302	0.994313	0.0290483	0.00247673		1202300000	740530000	461730000	22596000	47928000	0	123080000	439140000	569520000	By MS/MS	By MS/MS	By MS/MS	28
AT2G28900.1	60	NaN	AT2G28900.1	>AT2G28900.1 | Symbols: OEP16, ATOEP16-L, ATOEP16-1, OEP16-1 | outer plastid envelope protein 16-1 | chr2:12414423-12415459 REVERSE LENGTH=148	0.00823603	38.399	26.124	38.399	1	21.351	0.0622578	NaN	1	NaN	NaN	1	0.00823603	38.399	3	+	0.44509	1	GSLSK(1)STLEHALK	GSLSK(38.4)STLEHALK(-38.4)	LAEDTYKAIDKGSLSKSTLEHALKKLCKEGV	0.0160683	NaN	-0.0621218	2	-0.0230267	-0.0811396	0.940966	0.994313	0.0264262	0.00247673		35524000	18702000	16822000	5998300	9475300	0	0	10824000	9226400	By matching	By matching	By MS/MS	29
AT2G30950.1	103	NaN	AT2G30950.1	>AT2G30950.1 | Symbols: VAR2, FTSH2 | FtsH extracellular protease family | chr2:13174692-13177064 FORWARD LENGTH=695	0.0225444	82.261	56.639	57.532	1	82.261	0.0225444	0	1	NaN	NaN	0	NaN	NaN	2		0.84205	1	FLEYLDK(1)DR	FLEYLDK(57.53)DR	SSSRMSYSRFLEYLDKDRVNKVDLYENGTIA	-0.0105122	1.28528	0.150625	5	0.475132	1.32398	0.261386	0.839072	0.582718	0.0762008		90288000	38721000	51566000	15762000	17972000	15392000	6427500	20413000	14322000	By MS/MS	By matching	By matching	29
AT2G30950.1	407	NaN	AT2G30950.1	>AT2G30950.1 | Symbols: VAR2, FTSH2 | FtsH extracellular protease family | chr2:13174692-13177064 FORWARD LENGTH=695	0.000436102	67.93	59.131	27.163	1	67.93	0.000436102	1	1	0.00548504	45.829	1	0.0504151	27.163	3	+	0.71327	1	TDILK(1)VHAGNK	TDILK(27.16)VHAGNK(-27.16)	VSVDVPDVKGRTDILKVHAGNKKFDNDVSLE	-0.203635	0.234746	0.333934	3	0.121682	0.525342	0.629245	0.956614	0.20118	0.0192633		32466000	15355000	17111000	5827700	7722400	7038800	4967400	4244700	2664800	By MS/MS	By MS/MS	By MS/MS	29
AT2G34430.1	40	NaN	AT2G34430.1	>AT2G34430.1 | Symbols: LHB1B1, LHCB1.4 | light-harvesting chlorophyll-protein complex II subunit B1 | chr2:14524818-14525618 FORWARD LENGTH=266	6.35e-10	91.317	78.525	91.317	1	NaN	NaN	NaN	0	NaN	NaN	1	6.35e-10	91.317	2	+	1.2802	1	ASK(1)PTGPSGSPWYGSDR	ASK(91.32)PTGPSGSPWYGSDR	SEVFGTGRITMRKASKPTGPSGSPWYGSDRV	0.86924	NaN	0.355867	2	0.612553	1.89598	0.164403	0.733999	0.784092	0.134305		28272000	14576000	13696000	3576500	2523300	0	0	10120000	12052000	By matching	By matching	By MS/MS	1
AT2G35490.1	169	NaN	AT2G35490.1	>AT2G35490.1 | Symbols: | Plastid-lipid associated protein PAP / fibrillin family protein | chr2:14912309-14913797 REVERSE LENGTH=376	9.09e-08	63.392	57.428	63.392	1	NaN	NaN	1	0	9.09e-08	63.392	NaN	NaN	NaN	3	+	-1.2111	1	CLADSVYGTELGFK(1)AGSEVR	CLADSVYGTELGFK(63.39)AGSEVR	KRCLADSVYGTELGFKAGSEVRAEVLELVNQ	0.176195	0.296663	NaN	2	0.236429	0.829114	0.473956	0.888886	0.324262	0.0511538		39319000	17681000	21638000	6055700	5667500	15582000	12014000	0	0	By matching	By MS/MS	By matching	31
AT2G37470.1	8	NaN	AT2G37470.1	>AT2G37470.1 | Symbols: | Histone superfamily protein | chr2:15736832-15737248 FORWARD LENGTH=138	0.00591205	43.03	24.617	43.03	0.8451	27.767	0.0356626	0.8451	0.5	0.00591205	43.03	0.843999	0.0191945	34.432	3		-0.05756	1;2	AAEK(0.845)K(0.156)PAEK(0.499)K(0.499)PAGK	AAEK(7.37)K(-7.37)PAEK(0)K(0)PAGK(-43.03)	________MAPKAAEKKPAEKKPAGKAPAEK	-6.58533	-6.82512	0.445559	1	-4.32163	-2.44932	0.0756482	0.486022	1.1212	0.313344		145080000	130080000	15002000	50864	7848500	4162700	92952000	10788000	29277000	By MS/MS	By MS/MS	By MS/MS	28
AT2G37470.1	13	NaN	AT2G37470.1	>AT2G37470.1 | Symbols: | Histone superfamily protein | chr2:15736832-15737248 FORWARD LENGTH=138	0.00591205	43.03	24.617	33.057	0.946111	27.767	0.0356626	0.49943	0.5	0.00591205	43.03	0.946111	0.0191945	34.432	3	+	-0.77504	2	AAEK(0.844)K(0.21)PAEK(0.946)K	AAEK(7.05)K(-7.05)PAEK(11.66)K(-33.06)	___MAPKAAEKKPAEKKPAGKAPAEKLPKAE	-6.58533	NaN	0.445559	1	-3.06989	-1.42235	0.259544	0.839072	0.585789	0.0762008		41525000	30686000	10839000	50864	7848500	0	0	10788000	22837000	By MS/MS	By matching	By MS/MS	28
AT2G37470.1	23	NaN	AT2G37470.1	>AT2G37470.1 | Symbols: | Histone superfamily protein | chr2:15736832-15737248 FORWARD LENGTH=138	3.6e-05	72.705	59.909	65.224	1	NaN	NaN	1	0	3.6e-05	72.705	1	0.0524746	65.224	2	+	0.39038	1;2	APAEK(1)LPK	APAEK(65.22)LPK(-65.22)	KKPAEKKPAGKAPAEKLPKAEKKISKDAGGS	-0.886166	-0.422114	0.904521	3	-0.134587	-0.305135	0.776652	0.982758	0.109774	0.0075533		148280000	89719000	58560000	1067300	2628900	12643000	23836000	44850000	63254000	By matching	By MS/MS	By MS/MS	28
AT2G38810.3;AT2G38810.2;AT2G38810.1	13;13;13	NaN	AT2G38810.3	>AT2G38810.3 | Symbols: HTA8 | histone H2A 8 | chr2:16219444-16220679 REVERSE LENGTH=136;>AT2G38810.2 | Symbols: HTA8 | histone H2A 8 | chr2:16219444-16220679 REVERSE LENGTH=136;>AT2G38810.1 | Symbols: HTA8 | histone H2A 8 | chr2:16219444-16220679 REVERSE	8.55e-12	90.759	71.302	80.96	1	44.047	0.00159903	1	1	4.65e-06	90.759	1	8.55e-12	80.96	2	+	0.37536	1;2;3	GLLAAK(1)TTAAAANK	GLLAAK(80.96)TTAAAANK(-80.96)	___MAGKGGKGLLAAKTTAAAANKDSVKKKS	NaN	-0.0447616	0.977895	3	0.466567	1.10951	0.356184	0.839072	0.448326	0.0762008		276920000	152380000	124540000	2550800	3038100	66614000	76837000	55373000	72507000	By matching	By MS/MS	By MS/MS	28
AT2G38810.3;AT2G38810.2;AT2G38810.1	7;7;7	NaN	AT2G38810.3	>AT2G38810.3 | Symbols: HTA8 | histone H2A 8 | chr2:16219444-16220679 REVERSE LENGTH=136;>AT2G38810.2 | Symbols: HTA8 | histone H2A 8 | chr2:16219444-16220679 REVERSE LENGTH=136;>AT2G38810.1 | Symbols: HTA8 | histone H2A 8 | chr2:16219444-16220679 REVERSE	8.55e-12	77.357	63.932	25.995	1	44.047	0.00159903	1	1	2.51e-06	61.127	1	8.55e-12	77.357	3	+	0.83202	2;3	GGK(1)GLLAAK(1)TTAAAANK	GGK(26)GLLAAK(26)TTAAAANK(-26)	_________MAGKGGKGLLAAKTTAAAANKD	NaN	-0.478849	0.966771	3	0.243961	0.466469	0.675912	0.956614	0.17011	0.0192633		275420000	152660000	122760000	2550800	3038100	69080000	83503000	51131000	66115000	By matching	By MS/MS	By MS/MS	28
AT2G38810.3;AT2G38810.2;AT2G38810.1	13;13;13	NaN	AT2G38810.3	>AT2G38810.3 | Symbols: HTA8 | histone H2A 8 | chr2:16219444-16220679 REVERSE LENGTH=136;>AT2G38810.2 | Symbols: HTA8 | histone H2A 8 | chr2:16219444-16220679 REVERSE LENGTH=136;>AT2G38810.1 | Symbols: HTA8 | histone H2A 8 | chr2:16219444-16220679 REVERSE	8.55e-12	90.759	71.302	80.96	1	44.047	0.00159903	1	1	4.65e-06	90.759	1	8.55e-12	80.96	2	+	0.37536	1;2;3	GLLAAK(1)TTAAAANK	GLLAAK(80.96)TTAAAANK(-80.96)	___MAGKGGKGLLAAKTTAAAANKDSVKKKS	NaN	-0.439285	0.966771	3	0.263743	0.514211	0.646206	0.956614	0.189629	0.0192633		276920000	152380000	124540000	2550800	3038100	66614000	76837000	55373000	72507000	By matching	By MS/MS	By MS/MS	28
AT2G38810.3;AT2G38810.2;AT2G38810.1	4;4;4	NaN	AT2G38810.3	>AT2G38810.3 | Symbols: HTA8 | histone H2A 8 | chr2:16219444-16220679 REVERSE LENGTH=136;>AT2G38810.2 | Symbols: HTA8 | histone H2A 8 | chr2:16219444-16220679 REVERSE LENGTH=136;>AT2G38810.1 | Symbols: HTA8 | histone H2A 8 | chr2:16219444-16220679 REVERSE	8.55e-12	77.357	63.932	77.357	1	44.047	0.00159903	1	1	0.00414818	37.884	1	8.55e-12	77.357	3	+	0.54284	3	AGK(1)GGK(1)GLLAAK(1)TTAAAANK	AGK(77.36)GGK(77.36)GLLAAK(77.36)TTAAAANK(-77.36)	____________MAGKGGKGLLAAKTTAAAA	-0.558389	-0.277954	0.754188	1	-0.027385	-0.0774534	0.942269	0.994313	0.0258252	0.00247673		213530000	118600000	94931000	2550800	3038100	54691000	68795000	37689000	46762000	By matching	By matching	By MS/MS	28
AT2G38810.3;AT2G38810.2;AT2G38810.1	7;7;7	NaN	AT2G38810.3	>AT2G38810.3 | Symbols: HTA8 | histone H2A 8 | chr2:16219444-16220679 REVERSE LENGTH=136;>AT2G38810.2 | Symbols: HTA8 | histone H2A 8 | chr2:16219444-16220679 REVERSE LENGTH=136;>AT2G38810.1 | Symbols: HTA8 | histone H2A 8 | chr2:16219444-16220679 REVERSE	8.55e-12	77.357	63.932	25.995	1	44.047	0.00159903	1	1	2.51e-06	61.127	1	8.55e-12	77.357	3	+	0.83202	2;3	GGK(1)GLLAAK(1)TTAAAANK	GGK(26)GLLAAK(26)TTAAAANK(-26)	_________MAGKGGKGLLAAKTTAAAANKD	-0.558389	-0.277954	0.754188	3	-0.027385	-0.0774534	0.942269	0.994313	0.0258252	0.00247673		275420000	152660000	122760000	2550800	3038100	69080000	83503000	51131000	66115000	By matching	By MS/MS	By MS/MS	28
AT2G38810.3;AT2G38810.2;AT2G38810.1	13;13;13	NaN	AT2G38810.3	>AT2G38810.3 | Symbols: HTA8 | histone H2A 8 | chr2:16219444-16220679 REVERSE LENGTH=136;>AT2G38810.2 | Symbols: HTA8 | histone H2A 8 | chr2:16219444-16220679 REVERSE LENGTH=136;>AT2G38810.1 | Symbols: HTA8 | histone H2A 8 | chr2:16219444-16220679 REVERSE	8.55e-12	90.759	71.302	80.96	1	44.047	0.00159903	1	1	4.65e-06	90.759	1	8.55e-12	80.96	2	+	0.37536	1;2;3	GLLAAK(1)TTAAAANK	GLLAAK(80.96)TTAAAANK(-80.96)	___MAGKGGKGLLAAKTTAAAANKDSVKKKS	-0.558389	-0.277954	0.754188	3	-0.027385	-0.0774534	0.942269	0.994313	0.0258252	0.00247673		276920000	152380000	124540000	2550800	3038100	66614000	76837000	55373000	72507000	By matching	By MS/MS	By MS/MS	28
AT2G39730.1;AT2G39730.3;AT2G39730.2	368;368;368	NaN	AT2G39730.1	>AT2G39730.1 | Symbols: RCA | rubisco activase | chr2:16570951-16573345 REVERSE LENGTH=474;>AT2G39730.3 | Symbols: RCA | rubisco activase | chr2:16571174-16573345 REVERSE LENGTH=441;>AT2G39730.2 | Symbols: RCA | rubisco activase | chr2:16571046-16573345 RE	0.00490994	61.11	40.525	59.227	1	NaN	NaN	1	0	0.00490994	61.11	1	0.00672716	59.227	2		-0.61877	1	FVESLGVEK(1)IGK	FVESLGVEK(59.23)IGK(-59.23)	YDDEVRKFVESLGVEKIGKRLVNSREGPPVF	1.26327	0.760689	0.133606	3	0.71919	2.31359	0.0870681	0.512486	1.06014	0.290318		75731000	30499000	45232000	2230500	1258000	24967000	13334000	18034000	15907000	By matching	By MS/MS	By MS/MS	1
AT2G39730.1;AT2G39730.3;AT2G39730.2	359;359;359	NaN	AT2G39730.1	>AT2G39730.1 | Symbols: RCA | rubisco activase | chr2:16570951-16573345 REVERSE LENGTH=474;>AT2G39730.3 | Symbols: RCA | rubisco activase | chr2:16571174-16573345 REVERSE LENGTH=441;>AT2G39730.2 | Symbols: RCA | rubisco activase | chr2:16571046-16573345 RE	0.00793981	73.435	45.231	73.435	1	NaN	NaN	1	0	0.0107704	66.267	1	0.00793981	73.435	2	+	0.19045	1	K(1)FVESLGVEK	K(73.44)FVESLGVEK(-73.44)	FFGALRARVYDDEVRKFVESLGVEKIGKRLV	0.551491	-0.0442557	-0.211012	3	0.0987412	0.379043	0.725397	0.974819	0.139424	0.0110759		55826000	26726000	29100000	1147200	1247600	10531000	9467400	17422000	16011000	By matching	By MS/MS	By MS/MS	1
AT2G40100.1	234	NaN	AT2G40100.1	>AT2G40100.1 | Symbols: LHCB4.3 | light harvesting complex photosystem II | chr2:16745884-16747190 FORWARD LENGTH=276	2.41e-26	109.44	101.06	78.976	1	68.42	5.1e-10	1	1	2.41e-26	109.44	1	6.24e-14	78.976	3	+	0.28946	1	IYPGGYFDPLGLAADPEK(1)LDTLK	IYPGGYFDPLGLAADPEK(78.98)LDTLK(-78.98)	PGGYFDPLGLAADPEKLDTLKLAEIKHSRLA	-0.296173	0.234011	-0.246834	5	-0.102999	-0.441754	0.68325	0.956614	0.16542	0.0192633		1006600000	479160000	527440000	5767800	8129400	424870000	394270000	96800000	76763000	By MS/MS	By MS/MS	By MS/MS	1
AT2G42220.1	58	NaN	AT2G42220.1	>AT2G42220.1 | Symbols: | Rhodanese/Cell cycle control phosphatase superfamily protein | chr2:17592105-17593305 FORWARD LENGTH=234	1.54e-08	64.589	57.172	20.767	1	NaN	NaN	1	NaN	1.54e-08	64.589	1	0.04853	20.767	3	+	-0.80272	1	FVNAEEAK(1)QLIAEEGYSVVDVR	FVNAEEAK(20.77)QLIAEEGYSVVDVR	LRIAAELKFVNAEEAKQLIAEEGYSVVDVRD	NaN	-0.0813084	0.076402	2	-0.0024532	-0.00855261	0.993768	0.997724	0.00271492	0.000989466		147750000	67569000	80176000	0	0	31437000	26121000	48739000	41448000	By matching	By MS/MS	By MS/MS	26
AT2G42975.1	131	NaN	AT2G42975.1	>AT2G42975.1 | Symbols: | unknown protein;FUNCTIONS IN: molecular_function unknown;INVOLVED IN: biological_process unknown;LOCATED IN: chloroplast thylakoid membrane, chloroplast;Has 32 Blast hits to 32 proteins in 16 species: Archae - 0;Bacteria - 0	0.00178557	83.204	58.351	83.204	1	75.088	0.00301895	1	1	0.00368159	70.089	1	0.00178557	83.204	2	+	0.058592	1	VSPK(1)FLTISQK	VSPK(83.2)FLTISQK(-83.2)	DFSIPLGKNLKKVSPKFLTISQKRNIKRQSY	7.06899	6.76368	1.23406	6	5.02224	3.56671	0.0267069	0.277653	1.57338	0.556498		648140000	99324000	548810000	193470000	11153000	346330000	3066300	9015800	85105000	By MS/MS	By MS/MS	By MS/MS	35
AT2G46820.2;AT2G46820.1	168;168	NaN	AT2G46820.2	>AT2G46820.2 | Symbols: PTAC8, TMP14, PSAP, PSI-P | photosystem I P subunit | chr2:19243729-19244870 FORWARD LENGTH=174;>AT2G46820.1 | Symbols: PTAC8, TMP14, PSAP, PSI-P | photosystem I P subunit | chr2:19243729-19244870 FORWARD LENGTH=174	0.00155283	105.4	100.3	105.4	1	96.171	0.00645718	1	1	0.00155283	87.568	1	0.00464545	105.4	2	+	0.27001	1	STYK(1)DILGSS	STYK(105.4)DILGSS	KPDREALFEKVKSTYKDILGSS_________	0.103397	3.18167	-0.148088	4	1.04566	1.28865	0.272201	0.839072	0.56511	0.0762008		448890000	189080000	259800000	36985000	38536000	126020000	75753000	96799000	74796000	By MS/MS	By MS/MS	By MS/MS	1
AT2G46820.2;AT2G46820.1	162;162	NaN	AT2G46820.2	>AT2G46820.2 | Symbols: PTAC8, TMP14, PSAP, PSI-P | photosystem I P subunit | chr2:19243729-19244870 FORWARD LENGTH=174;>AT2G46820.1 | Symbols: PTAC8, TMP14, PSAP, PSI-P | photosystem I P subunit | chr2:19243729-19244870 FORWARD LENGTH=174	0.00567517	105.1	44.191	95.502	1	105.1	0.00567517	1	1	0.0123514	95.502	0	NaN	NaN	2	+	0.30841	1	EALFEK(1)VK	EALFEK(95.5)VK(-95.5)	YKNLVFKPDREALFEKVKSTYKDILGSS___	-0.252415	0.0409626	0.454071	3	0.0808729	0.325833	0.762139	0.980678	0.117966	0.00847343		1926900000	958210000	968650000	155270000	214220000	598220000	515290000	215160000	228700000	By MS/MS	By MS/MS	By matching	1
AT2G48070.2;AT2G48070.1;AT2G48070.3	66;66;66	NaN	AT2G48070.2	>AT2G48070.2 | Symbols: RPH1 | resistance to phytophthora 1 | chr2:19662863-19663773 FORWARD LENGTH=197;>AT2G48070.1 | Symbols: RPH1 | resistance to phytophthora 1 | chr2:19662863-19663773 FORWARD LENGTH=197;>AT2G48070.3 | Symbols: RPH1 | resistance to phy	0.000562742	118.76	101.18	63.091	1	96.059	0.000562742	1	1	0.0013777	118.76	0	NaN	NaN	3	+	0.31439	1	VVNK(1)TAATFAPR	VVNK(63.09)TAATFAPR	SSSSALGKDLKKVVNKTAATFAPRASTASKN	3.86424	3.89093	2.99263	3	3.5826	12.2181	0.000400245	0.0353816	3.39767	1.45122	+	203380000	57401000	145980000	60588000	2256900	75756000	4274100	9637100	50870000	By MS/MS	By MS/MS	By matching	35
AT3G04590.1;AT3G04590.2	124;124	NaN	AT3G04590.1	>AT3G04590.1 | Symbols: | AT hook motif DNA-binding family protein | chr3:1239213-1241603 REVERSE LENGTH=309;>AT3G04590.2 | Symbols: | AT hook motif DNA-binding family protein | chr3:1239245-1241603 REVERSE LENGTH=411	3e-05	92.19	82.001	55.04	1	74.987	3.62e-05	1	1	3e-05	81.625	1	0.000379946	92.19	3	+	0.054104	1	YVTPEQALAAK(1)K	YVTPEQALAAK(55.04)K(-55.04)	GRPRKYVTPEQALAAKKLASSASSSSAKQRR	-0.717833	0.882447	1.03189	7	0.398834	0.873563	0.435387	0.888886	0.361124	0.0511538		759230000	422020000	337210000	13296000	27836000	179140000	150950000	144780000	243240000	By MS/MS	By MS/MS	By MS/MS	27
AT3G07740.2;AT3G07740.3;AT3G07740.1;AT3G07740.4	194;244;265;272	NaN	AT3G07740.2	>AT3G07740.2 | Symbols: ADA2A, ATADA2A, HAC10, HXA02, HXA2 | homolog of yeast ADA2 2A | chr3:2470014-2472485 REVERSE LENGTH=477;>AT3G07740.3 | Symbols: ADA2A, ATADA2A, HAC10, HXA02, HXA2 | homolog of yeast ADA2 2A | chr3:2470014-2472635 REVERSE LENGTH=527;	3.77e-14	103.88	86.88	87.676	1	NaN	NaN	1	NaN	3.77e-14	103.88	1	4.34e-11	87.676	3	+	-0.30198	1	LPGEK(1)VPLVTELYGYNLK	LPGEK(87.68)VPLVTELYGYNLK(-87.68)	SDRSVGEKKLRLPGEKVPLVTELYGYNLKRE	NaN	0.174662	0.484066	4	0.329364	1.10504	0.357814	0.839072	0.446342	0.0762008		446480000	215100000	231380000	0	0	88641000	74657000	142740000	140450000	By matching	By MS/MS	By MS/MS	27
AT3G07740.2;AT3G07740.3;AT3G07740.1;AT3G07740.4	158;208;229;236	NaN	AT3G07740.2	>AT3G07740.2 | Symbols: ADA2A, ATADA2A, HAC10, HXA02, HXA2 | homolog of yeast ADA2 2A | chr3:2470014-2472485 REVERSE LENGTH=477;>AT3G07740.3 | Symbols: ADA2A, ATADA2A, HAC10, HXA02, HXA2 | homolog of yeast ADA2 2A | chr3:2470014-2472635 REVERSE LENGTH=527;	4.13e-05	59.728	55.664	42.059	1	NaN	NaN	1	NaN	4.13e-05	59.728	1	0.00192948	42.059	3	+	-0.16221	1	VNEIDPPLSALAGVK(1)K	VNEIDPPLSALAGVK(42.06)K(-42.06)	KVNEIDPPLSALAGVKKKGNVPQAKDIIKLE	NaN	0.0556121	0.673831	2	0.364722	1.07378	0.369422	0.846033	0.432478	0.0726127		36374000	18641000	17733000	0	0	6953600	8176600	10779000	10465000	By matching	By MS/MS	By MS/MS	27
AT3G08580.2;AT3G08580.1	336;336	NaN	AT3G08580.2	>AT3G08580.2 | Symbols: AAC1 | ADP/ATP carrier 1 | chr3:2605706-2607030 REVERSE LENGTH=381;>AT3G08580.1 | Symbols: AAC1 | ADP/ATP carrier 1 | chr3:2605706-2607030 REVERSE LENGTH=381	0.0046902	112.36	51.447	112.36	1	NaN	NaN	0	NaN	NaN	NaN	1	0.0046902	112.36	2	+	0.73069	1	QILK(1)NEGAK	QILK(112.36)NEGAK(-112.36)	AVKYKSSLDAFKQILKNEGAKSLFKGAGANI	NaN	-0.235263	0.858855	2	0.311796	0.713727	0.53212	0.920476	0.273991	0.0359873		54287000	28500000	25788000	0	0	1917100	2302800	23871000	26197000	By matching	By matching	By MS/MS	34
AT3G08580.2;AT3G08580.1	332;332	NaN	AT3G08580.2	>AT3G08580.2 | Symbols: AAC1 | ADP/ATP carrier 1 | chr3:2605706-2607030 REVERSE LENGTH=381;>AT3G08580.1 | Symbols: AAC1 | ADP/ATP carrier 1 | chr3:2605706-2607030 REVERSE LENGTH=381	1.11e-07	140.14	93.789	95.094	1	121.02	0.00141973	1	1	0.000636371	124.42	1	1.11e-07	140.14	2	+	-0.4778	1	SSLDAFK(1)QILK	SSLDAFK(95.09)QILK(-95.09)	TSGEAVKYKSSLDAFKQILKNEGAKSLFKGA	-0.406216	0.254715	0.634979	5	0.161159	0.540428	0.619782	0.956614	0.207761	0.0192633		708180000	383500000	324690000	6928200	10760000	30817000	28438000	286940000	344300000	By MS/MS	By MS/MS	By MS/MS	34
AT3G08940.2	231	NaN	AT3G08940.2	>AT3G08940.2 | Symbols: LHCB4.2 | light harvesting complex photosystem II | chr3:2717717-2718665 FORWARD LENGTH=287	8.52e-07	84.297	71.766	21.814	1	80.905	1.58e-06	1	1	2.49e-06	76.728	1	8.52e-07	84.297	3		0.92361	1	FFDPLGLASDPVK(1)K	FFDPLGLASDPVK(21.81)K(-21.81)	GGKFFDPLGLASDPVKKAQLQLAEIKHARLA	-0.207461	-0.349107	0.36762	11	-0.0629826	-0.24729	0.817794	0.986396	0.0873558	0.0059489		852140000	446390000	405750000	118240000	144300000	149360000	169730000	138150000	132360000	By MS/MS	By MS/MS	By MS/MS	1
AT3G08940.2	241	NaN	AT3G08940.2	>AT3G08940.2 | Symbols: LHCB4.2 | light harvesting complex photosystem II | chr3:2717717-2718665 FORWARD LENGTH=287	2.51e-05	91.62	85.344	74.78	1	80.17	5.62e-05	1	1	2.51e-05	91.62	1	9.65e-05	74.78	3	+	-0.59889	1	AQLQLAEIK(1)HAR	AQLQLAEIK(74.78)HAR	ASDPVKKAQLQLAEIKHARLAMVGFLGFAVQ	-0.31838	0.0378742	0.232142	3	-0.0161212	-0.0700587	0.947769	0.994313	0.0232977	0.00247673		106090000	55516000	50577000	7723200	12252000	29153000	26549000	13701000	16715000	By MS/MS	By MS/MS	By MS/MS	1
AT3G08940.2	218	NaN	AT3G08940.2	>AT3G08940.2 | Symbols: LHCB4.2 | light harvesting complex photosystem II | chr3:2717717-2718665 FORWARD LENGTH=287	5.98e-28	124.69	116.22	104.35	1	124.69	5.98e-28	1	1	2.52e-19	105.06	1	2.92e-19	104.35	3	+	-1.0366	1	LYPGGK(1)FFDPLGLASDPVKK	LYPGGK(96.47)FFDPLGLASDPVK(-96.47)K(-104.35)	RNAELDSEKRLYPGGKFFDPLGLASDPVKKA	-0.615331	0.163241	0.509533	7	0.0191475	0.0609421	0.954554	0.994313	0.0201996	0.00247673		865960000	647400000	218560000	50217000	239470000	78607000	218170000	89739000	189760000	By MS/MS	By MS/MS	By MS/MS	1
AT3G08940.2;AT3G08940.1	117;117	NaN	AT3G08940.2	>AT3G08940.2 | Symbols: LHCB4.2 | light harvesting complex photosystem II | chr3:2717717-2718665 FORWARD LENGTH=287;>AT3G08940.1 | Symbols: LHCB4.2 | light harvesting complex photosystem II | chr3:2717717-2718400 FORWARD LENGTH=227	2.12e-42	149.71	139.56	146.72	1	107.39	6.77e-21	1	1	2.64e-19	100.53	1	2.12e-42	149.71	3	+	-0.048452	1	TEAVDPK(1)STPFQPYSEVFGLQR	TEAVDPK(146.72)STPFQPYSEVFGLQR	LYGEVIGTRTEAVDPKSTPFQPYSEVFGLQR	3.29415	NaN	1.31226	2	2.3032	3.45746	0.0478764	0.399271	1.31988	0.398733		394670000	163810000	230850000	109540000	13701000	8699100	0	112620000	150110000	By MS/MS	By MS/MS	By MS/MS	1
AT3G09050.1	164	NaN	AT3G09050.1	>AT3G09050.1 | Symbols: | unknown protein;FUNCTIONS IN: molecular_function unknown;INVOLVED IN: biological_process unknown;LOCATED IN: chloroplast thylakoid membrane, chloroplast;EXPRESSED IN: 21 plant structures;EXPRESSED DURING: 13 growth stages;H	0.00174175	89.189	62.3	54.343	1	89.189	0.00174175	1	1	0.00185784	81.676	1	0.0294642	54.343	2	+	0.5891	1	NEGLFFK(1)SLR	NEGLFFK(54.34)SLR	FEEKIQVDRNEGLFFKSLRDKKPVDREQARE	5.17345	3.30839	-0.241596	4	2.74675	2.31924	0.0865548	0.512486	1.06271	0.290318		950410000	100440000	849970000	454930000	11961000	242190000	17758000	152860000	70722000	By MS/MS	By MS/MS	By MS/MS	35
AT3G10650.1	456	NaN	AT3G10650.1	>AT3G10650.1 | Symbols: | BEST Arabidopsis thaliana protein match is: nucleoporin-related (TAIR:AT5G20200.1);Has 61042 Blast hits to 31782 proteins in 2093 species: Archae - 202;Bacteria - 16480;Metazoa - 16017;Fungi - 12552;Plants - 1653;Viruses -	1.74e-06	134.25	119.46	134.25	1	NaN	NaN	1	0	0.00135905	61.409	1	1.74e-06	134.25	2	+	0.096455	1	GPALK(1)SLQNVEAPK	GPALK(134.25)SLQNVEAPK(-134.25)	SPSKLSPSMLRGPALKSLQNVEAPKFLGNLP	-0.6333	0.253868	-0.192068	3	-0.1905	-0.698581	0.526225	0.919334	0.278829	0.0365269		83253000	36230000	47022000	637990	1237700	24029000	19986000	22356000	15007000	By matching	By MS/MS	By MS/MS	35
AT3G14415.3;AT3G14415.1;AT3G14415.2;AT3G14420.2;AT3G14420.1;AT3G14420.4;AT3G14420.3;AT3G14420.5;AT3G14420.6;AT4G18360.1;AT4G18360.2	150;150;150;150;150;131;150;143;149;150;150	NaN	AT3G14415.3;AT3G14420.2	>AT3G14415.3 | Symbols: | Aldolase-type TIM barrel family protein | chr3:4818667-4820748 FORWARD LENGTH=367;>AT3G14415.1 | Symbols: | Aldolase-type TIM barrel family protein | chr3:4818667-4820748 FORWARD LENGTH=367;>AT3G14415.2 | Symbols: | Aldolase-ty	2.13e-06	89.506	79.97	81.526	1	NaN	NaN	1	NaN	0.0449753	42.947	1	2.13e-06	89.506	2	+	-3.4026	1	AGFK(1)AIALTVDTPR	AGFK(81.53)AIALTVDTPR	KVVEQLVRRAEKAGFKAIALTVDTPRLGRRE;NVVEQLVRRAERAGFKAIALTVDTPRLGRRE	NaN	-0.0720277	-1.33325	3	-0.70264	-1.47379	0.246597	0.839072	0.608012	0.0762008		81651000	41916000	39734000	0	0	11437000	11845000	28298000	30072000	By matching	By MS/MS	By MS/MS	1
AT3G15110.1	128	NaN	AT3G15110.1	>AT3G15110.1 | Symbols: | unknown protein;FUNCTIONS IN: molecular_function unknown;INVOLVED IN: biological_process unknown;LOCATED IN: chloroplast thylakoid membrane;EXPRESSED IN: 20 plant structures;EXPRESSED DURING: 13 growth stages;CONTAINS Inter	0.000570565	94.122	64.578	58.098	1	71.176	0.000570565	1	1	0.000576424	94.122	0	NaN	NaN	2	+	-0.25296	1	SLK(1)EEAMDNLK	SLK(58.1)EEAMDNLK(-58.1)	AKELTFRSTGAKKSLKEEAMDNLKALSSTPI	3.50526	1.81783	1.74091	6	2.35467	5.04195	0.0089187	0.175393	2.0497	0.755987		119080000	25028000	94055000	40691000	4073600	47989000	11464000	5375400	9489700	By MS/MS	By MS/MS	By matching	35
AT3G15360.1	141	NaN	AT3G15360.1	>AT3G15360.1 | Symbols: ATHM4, TRX-M4, ATM4 | thioredoxin M-type 4 | chr3:5188448-5189457 FORWARD LENGTH=193	0.000121159	58.658	56.436	58.658	1	NaN	NaN	1	0	0.000121159	58.658	NaN	NaN	NaN	3	+	-0.14794	1	FYK(1)INTDESPNTANR	FYK(58.66)INTDESPNTANR	VDQLAKDFAGKFKFYKINTDESPNTANRYGI	-0.116504	2.07036	NaN	2	0.976925	1.35099	0.278775	0.839072	0.554746	0.0762008		11288000	2802900	8485000	671160	866750	7813800	1936100	0	0	By matching	By MS/MS	By matching	21
AT3G16000.1	571	NaN	AT3G16000.1	>AT3G16000.1 | Symbols: MFP1 | MAR binding filament-like protein 1 | chr3:5431041-5433613 REVERSE LENGTH=726	0.00612955	96.229	61.016	75.819	1	96.229	0.00644742	1	1	0.00612955	75.819	NaN	NaN	NaN	2		0.21677	1	TVLSLNK(1)EVK	TVLSLNK(75.82)EVK(-75.82)	NKELEEEKKTVLSLNKEVKGMEKQILMEREA	0.0828389	-0.0895743	NaN	2	-0.00336771	-0.011709	0.991468	0.997724	0.00372111	0.000989466		38862000	19691000	19171000	8605300	9401700	10565000	10289000	0	0	By MS/MS	By MS/MS	By matching	27
AT3G16140.1;AT1G52230.1	138;138	NaN	AT3G16140.1	>AT3G16140.1 | Symbols: PSAH-1 | photosystem I subunit H-1 | chr3:5468670-5469415 REVERSE LENGTH=145;>AT1G52230.1 | Symbols: PSAH2, PSAH-2, PSI-H | photosystem I subunit H2 | chr1:19454902-19455508 FORWARD LENGTH=145	0.00434489	69.721	51.096	69.721	1	61.344	0.00794776	1	1	0.00561541	65.232	1	0.00434489	69.721	2		0.10563	1	GPQEPPK(1)LGPR	GPQEPPK(69.72)LGPR	TGEVLPIKRGPQEPPKLGPRGKL________	0.49334	0.713608	0.58502	4	0.597323	2.94607	0.0464238	0.394602	1.33326	0.40384		108820000	50688000	58128000	19438000	16741000	15622000	9999600	23069000	23948000	By MS/MS	By MS/MS	By MS/MS	1
AT3G16140.1;AT1G52230.1	99;99	NaN	AT3G16140.1	>AT3G16140.1 | Symbols: PSAH-1 | photosystem I subunit H-1 | chr3:5468670-5469415 REVERSE LENGTH=145;>AT1G52230.1 | Symbols: PSAH2, PSAH-2, PSI-H | photosystem I subunit H2 | chr1:19454902-19455508 FORWARD LENGTH=145	1.74e-05	116.71	102.67	96.604	1	113.38	0.000124181	1	1	1.74e-05	116.71	1	3.45e-05	96.604	3	+	-0.27763	1	FFETFAAPFTK(1)R	FFETFAAPFTK(96.6)R	PLQSKFFETFAAPFTKRGLLLKFLILGGGSL	0.227864	0.469782	-0.413594	8	0.094684	0.342426	0.750591	0.974819	0.124596	0.0110759		1998700000	759940000	1238700000	250650000	207900000	811940000	434950000	176130000	117100000	By MS/MS	By MS/MS	By MS/MS	1
AT3G17930.1	165	NaN	AT3G17930.1	>AT3G17930.1 | Symbols: | unknown protein;FUNCTIONS IN: molecular_function unknown;INVOLVED IN: biological_process unknown;LOCATED IN: chloroplast thylakoid membrane;EXPRESSED IN: 22 plant structures;EXPRESSED DURING: 13 growth stages;CONTAINS Inter	4.07e-59	207.34	173.46	88.596	1	205.18	4.07e-59	1	1	5.05e-59	200.68	1	1.59e-58	207.34	2		-0.22769	1	DYESQVMQK(1)R	DYESQVMQK(88.6)R	TYAQQLRDYESQVMQKRLESLSEAELEALMA	7.96901	7.34056	6.43721	6	7.24893	18.9875	8.01e-05	0.0162374	4.0965	1.78948	+	5942000000	2179600000	3762500000	1350900000	1360500	2390800000	13995000	20794000	2164200000	By MS/MS	By MS/MS	By MS/MS	35
AT3G18890.1	346	NaN	AT3G18890.1	>AT3G18890.1 | Symbols: | NAD(P)-binding Rossmann-fold superfamily protein | chr3:6511169-6514729 FORWARD LENGTH=641	3.85e-05	56.424	45.309	56.424	0.998901	56.424	0.000448943	0.96908	0.998901	0.0200989	36.637	0.997129	3.85e-05	52.359	3	+	0.30631	1	EVK(0.999)PVPTK(0.001)PVTQEPTAPK	EVK(29.59)PVPTK(-29.59)PVTQEPTAPK(-56.42)	PYVPPPKASVATKEVKPVPTKPVTQEPTAPK	-3.47966	-3.18141	NaN	3	-3.33054	-11.2139	0.00242963	0.0894912	2.61446	1.04822		113240000	110090000	3146500	1615000	38623000	1531500	17308000	0	54163000	By MS/MS	By MS/MS	By MS/MS	30
AT3G18890.1	152	NaN	AT3G18890.1	>AT3G18890.1 | Symbols: | NAD(P)-binding Rossmann-fold superfamily protein | chr3:6511169-6514729 FORWARD LENGTH=641	0.0193008	56.205	47.795	56.205	1	NaN	NaN	1	0	0.0193008	56.205	NaN	NaN	NaN	2		3.0092	1	LEIVECDLEK(1)K	LEIVECDLEK(56.2)K(-56.2)	TQPVEKLEIVECDLEKKDSIQPALGNASVII	-0.748772	-0.446797	NaN	2	-0.597784	-2.01037	0.148051	0.703642	0.829587	0.152648		24441000	12706000	11735000	2540400	4294800	9194600	8411400	0	0	By matching	By MS/MS	By matching	30
AT3G18890.1	103	NaN	AT3G18890.1	>AT3G18890.1 | Symbols: | NAD(P)-binding Rossmann-fold superfamily protein | chr3:6511169-6514729 FORWARD LENGTH=641	0.0164774	90.601	23.431	90.601	1	NaN	NaN	1	NaN	0.0164774	90.601	0	NaN	NaN	2	+	0.32048	1	ELLK(1)LGFR	ELLK(90.6)LGFR	GATGKVGSRTVRELLKLGFRVRAGVRSAQRA	NaN	0.188781	0.419044	2	0.303912	1.04313	0.381172	0.854788	0.418879	0.0681415		79869000	37964000	41905000	0	0	31246000	24637000	10659000	13327000	By matching	By MS/MS	By matching	30
AT3G22210.1	36	NaN	AT3G22210.1	>AT3G22210.1 | Symbols: | unknown protein;FUNCTIONS IN: molecular_function unknown;INVOLVED IN: biological_process unknown;LOCATED IN: endomembrane system;EXPRESSED IN: 21 plant structures;EXPRESSED DURING: 13 growth stages;Has 26 Blast hits to 26 p	2.93e-21	136.34	118.71	54.237	1	136.34	2.93e-21	1	1	0.00375577	54.237	NaN	NaN	NaN	3	+	-0.4367	1	SFK(1)DVYDSENEVGFK	SFK(54.24)DVYDSENEVGFK(-54.24)	TFYAVSFAEIREKSFKDVYDSENEVGFKTSL	3.79369	1.0812	NaN	3	2.43745	2.79335	0.0769719	0.486022	1.11367	0.313344		71679000	6452200	65226000	44541000	3079600	20686000	3372600	0	0	By MS/MS	By MS/MS	By matching	35
AT3G24590.1	192	NaN	AT3G24590.1	>AT3G24590.1 | Symbols: PLSP1 | plastidic type i signal peptidase 1 | chr3:8970694-8972020 FORWARD LENGTH=291	1.19e-05	58.848	51.592	58.848	1	NaN	NaN	1	0	1.19e-05	58.848	NaN	NaN	NaN	3	+	-0.28826	1	SPPVLQEVGYTDADVFIK(1)R	SPPVLQEVGYTDADVFIK(58.85)R	PVLQEVGYTDADVFIKRIVAKEGDLVEVHNG	-0.229518	0.364124	NaN	2	0.0673032	0.200561	0.855186	0.99231	0.0679397	0.00335258		18047000	9542200	8504500	1890000	2571500	6614600	6970700	0	0	By matching	By MS/MS	By matching	29
AT3G25860.1	71	NaN	AT3G25860.1	>AT3G25860.1 | Symbols: LTA2, PLE2 | 2-oxoacid dehydrogenases acyltransferase family protein | chr3:9460632-9462585 FORWARD LENGTH=480	4.24e-09	74.029	65.927	30.244	1	NaN	NaN	1	NaN	4.24e-09	74.029	1	0.0223921	30.244	3	+	-1.1688	1	EIFMPALSSTMTEGK(1)IVSWIK	EIFMPALSSTMTEGK(30.24)IVSWIK(-30.24)	REIFMPALSSTMTEGKIVSWIKTEGEKLAKG	NaN	1.39698	1.65186	2	1.52442	5.19859	0.0178852	0.223567	1.74751	0.650593		75629000	24160000	51468000	0	0	44774000	6542600	6693800	17618000	By matching	By MS/MS	By MS/MS	11
AT3G25860.1	301	NaN	AT3G25860.1	>AT3G25860.1 | Symbols: LTA2, PLE2 | 2-oxoacid dehydrogenases acyltransferase family protein | chr3:9460632-9462585 FORWARD LENGTH=480	1.12e-20	132.74	128.32	132.74	0.968634	NaN	NaN	0.966281	0	1.88e-16	96.379	0.968634	1.12e-20	132.74	3	+	-0.35618	1	VGYPVNTDALDALYEK(0.969)VK(0.031)PK	VGYPVNTDALDALYEK(14.9)VK(-14.9)PK(-132.74)	VGYPVNTDALDALYEKVKPKGVTMTALLAKA	-0.160089	-0.215613	-0.0896338	4	-0.155112	-0.779264	0.482653	0.888886	0.316365	0.0511538		122990000	55862000	67124000	1680400	1893300	22136000	25211000	43308000	28758000	By matching	By MS/MS	By MS/MS	11
AT3G26060.1;AT3G26060.2	144;145	NaN	AT3G26060.1	>AT3G26060.1 | Symbols: ATPRX Q | Thioredoxin superfamily protein | chr3:9524807-9526123 FORWARD LENGTH=216;>AT3G26060.2 | Symbols: ATPRX Q | Thioredoxin superfamily protein | chr3:9524807-9526123 FORWARD LENGTH=217	5.69e-24	139.95	133.17	46.415	1	120.32	6.42e-21	1	1	5.69e-24	139.95	1	5.81e-24	139.69	3		0.94409	1	AGAEVIGISGDDSASHK(1)AFASK	AGAEVIGISGDDSASHK(46.42)AFASK(-46.42)	GAEVIGISGDDSASHKAFASKYKLPYTLLSD	-0.0450444	0.783582	3.41518	4	1.38457	1.74835	0.161113	0.73224	0.792869	0.135346		555010000	250020000	304990000	21923000	26881000	222420000	123890000	60648000	99243000	By MS/MS	By MS/MS	By MS/MS	21
AT3G26060.1;AT3G26060.2	96;97	NaN	AT3G26060.1	>AT3G26060.1 | Symbols: ATPRX Q | Thioredoxin superfamily protein | chr3:9524807-9526123 FORWARD LENGTH=216;>AT3G26060.2 | Symbols: ATPRX Q | Thioredoxin superfamily protein | chr3:9524807-9526123 FORWARD LENGTH=217	1.94e-05	58.693	55.259	58.693	1	NaN	NaN	0	0	NaN	NaN	1	1.94e-05	58.693	3		0.93314	1	GK(1)PVVLYFYPADETPGCTK	GK(58.69)PVVLYFYPADETPGCTK(-58.69)	KDQNGKPVSLKKYKGKPVVLYFYPADETPGC	-0.29901	0.51005	0.96266	3	0.391234	1.16629	0.313141	0.839072	0.50426	0.0762008		52226000	30433000	21793000	3783100	4021700	7718800	5727900	10291000	20684000	By matching	By matching	By MS/MS	21
AT3G26060.1;AT3G26060.2	151;152	NaN	AT3G26060.1	>AT3G26060.1 | Symbols: ATPRX Q | Thioredoxin superfamily protein | chr3:9524807-9526123 FORWARD LENGTH=216;>AT3G26060.2 | Symbols: ATPRX Q | Thioredoxin superfamily protein | chr3:9524807-9526123 FORWARD LENGTH=217	1.85e-05	86.756	76.612	70.373	1	NaN	NaN	1	0	1.85e-05	86.756	0	NaN	NaN	3		-1.6789	1	YK(1)LPYTLLSDEGNK	YK(70.37)LPYTLLSDEGNK(-70.37)	SGDDSASHKAFASKYKLPYTLLSDEGNKVRK	-0.232515	0.788519	0.0444044	3	0.200136	0.670296	0.542176	0.924423	0.26586	0.0341291		63158000	26235000	36923000	1423400	2375500	29655000	18745000	5845100	5114400	By matching	By MS/MS	By matching	21
AT3G26070.1	225	NaN	AT3G26070.1	>AT3G26070.1 | Symbols: | Plastid-lipid associated protein PAP / fibrillin family protein | chr3:9526904-9528199 FORWARD LENGTH=242	6.45e-09	150.46	85.637	83.182	1	150.46	6.45e-09	1	1	3.04e-05	134.13	1	3.04e-05	134.13	2	+	0.51009	1	GDK(1)GNLFILK	GDK(83.18)GNLFILK(-83.18)	EITYVDEELRLSRGDKGNLFILKMFDPTYRI	-0.215948	-0.0391917	0.0902192	10	-0.0549736	-0.264617	0.805386	0.986396	0.0939961	0.0059489		4245300000	2241300000	2004000000	692950000	888110000	865780000	971670000	445270000	381490000	By MS/MS	By MS/MS	By MS/MS	31
AT3G26710.1	260	NaN	AT3G26710.1	>AT3G26710.1 | Symbols: CCB1 | cofactor assembly of complex C | chr3:9813550-9814606 FORWARD LENGTH=267	5.26e-05	117.86	104.85	89.301	1	85.813	0.00187537	1	1	5.26e-05	117.86	1	0.00128461	90.697	2	+	-0.18576	1	GMVYVK(1)GLFER	GMVYVK(89.3)GLFER	MRKELQLNEKGMVYVKGLFERSS________	6.66263	6.43354	5.91955	9	6.33858	24.8623	2.97e-05	0.0131416	4.52678	1.88135	+	3219700000	518610000	2701100000	494680000	7515000	2197300000	21103000	9154100	490000000	By MS/MS	By MS/MS	By MS/MS	29
AT3G27850.1;AT3G27830.1	151;155	NaN	AT3G27850.1	>AT3G27850.1 | Symbols: RPL12-C | ribosomal protein L12-C | chr3:10324905-10325468 FORWARD LENGTH=187;>AT3G27830.1 | Symbols: RPL12-A, RPL12 | ribosomal protein L12-A | chr3:10318576-10319151 FORWARD LENGTH=191	0.00241093	99.669	70.125	79.089	1	99.669	0.00255303	1	1	0.00241093	79.089	NaN	NaN	NaN	2	+	-0.20048	1	EAK(1)ELIEGLPK	EAK(79.09)ELIEGLPK(-79.09)	IKAVRALTSLALKEAKELIEGLPKKFKEGIT	-0.35631	-5.06313	NaN	2	-2.70972	-1.85587	0.170646	0.754254	0.767905	0.122483		144160000	121760000	22398000	19066000	30107000	3332300	91658000	0	0	By MS/MS	By MS/MS	By matching	29
AT3G32930.1	185	NaN	AT3G32930.1	>AT3G32930.1 | Symbols: | unknown protein;FUNCTIONS IN: molecular_function unknown;INVOLVED IN: biological_process unknown;LOCATED IN: chloroplast envelope;EXPRESSED IN: 22 plant structures;EXPRESSED DURING: 13 growth stages;Has 57 Blast hits to 57	0.000420701	68.536	50.399	49.448	1	41.684	0.00903059	1	1	0.000420701	68.536	1	0.00240108	49.448	3	+	-0.73752	1	DATSHK(1)GCQIR	DATSHK(49.45)GCQIR	SLLSDDDHFRDATSHKGCQIRRESAHGQSVC	4.44281	3.9278	4.6131	4	4.3279	17.403	0.000110208	0.0162374	3.95779	1.78948	+	144450000	61872000	82574000	14516000	854760	65706000	4186900	2353100	56830000	By MS/MS	By MS/MS	By MS/MS	35
AT3G45050.4;AT3G45050.3;AT3G45050.2;AT3G45050.1	106;106;106;106	NaN	AT3G45050.4	>AT3G45050.4 | Symbols: | unknown protein;FUNCTIONS IN: molecular_function unknown;INVOLVED IN: biological_process unknown;LOCATED IN: chloroplast;EXPRESSED IN: 22 plant structures;EXPRESSED DURING: 13 growth stages;Has 35333 Blast hits to 34131 pro	0.0108616	99.442	45.474	87.476	1	99.442	0.0108616	1	1	0.0227941	87.476	NaN	NaN	NaN	2	+	0.34747	1	GEGFVLK(1)K	GEGFVLK(87.48)K(-87.48)	GSGICPECKGEGFVLKKLSDANAEKARLAAK	3.69499	1.85192	NaN	2	2.77346	4.41521	0.0267881	0.277653	1.57206	0.556498		67558000	9632800	57925000	33913000	3298800	24012000	6334000	0	0	By MS/MS	By MS/MS	By matching	35
AT3G45140.1	794	NaN	AT3G45140.1	>AT3G45140.1 | Symbols: LOX2, ATLOX2 | lipoxygenase 2 | chr3:16525437-16529233 FORWARD LENGTH=896	0.00181247	118.28	62.926	118.28	1	NaN	NaN	1	0	0.00181247	118.28	NaN	NaN	NaN	2	+	0.30415	1	VLLK(1)TYPSQK	VLLK(118.28)TYPSQK(-118.28)	EALKEFYESPEKVLLKTYPSQKQATLVMVTL	0.261952	1.01821	NaN	2	0.64008	1.75551	0.187553	0.780808	0.726876	0.107456		67721000	19545000	48177000	1150000	1098300	47027000	18446000	0	0	By matching	By MS/MS	By matching	17
AT3G45140.1	188	NaN	AT3G45140.1	>AT3G45140.1 | Symbols: LOX2, ATLOX2 | lipoxygenase 2 | chr3:16525437-16529233 FORWARD LENGTH=896	1.53e-05	48.852	46.427	48.852	1	NaN	NaN	1	NaN	0.000112261	44.863	1	1.53e-05	48.852	3	+	-0.65111	1	LPGGSITFTCESWVAPK(1)SVDPTK	LPGGSITFTCESWVAPK(48.85)SVDPTK(-48.85)	PGGSITFTCESWVAPKSVDPTKRIFFSDKSY	NaN	1.83613	-0.0490731	2	0.893526	1.39694	0.266219	0.839072	0.574762	0.0762008		93182000	34304000	58877000	0	0	27065000	6592100	31812000	27712000	By matching	By MS/MS	By MS/MS	17
AT3G45140.1	369	NaN	AT3G45140.1	>AT3G45140.1 | Symbols: LOX2, ATLOX2 | lipoxygenase 2 | chr3:16525437-16529233 FORWARD LENGTH=896	2.23e-26	104.67	92.44	70.994	1	NaN	NaN	1	NaN	2.23e-26	104.67	0	NaN	NaN	3		-0.41835	1	IIK(1)ALGEAQDDILQFDAPVLINR	IIK(70.99)ALGEAQDDILQFDAPVLINR	LPKDAGLLPLLPRIIKALGEAQDDILQFDAP	NaN	1.51828	-0.485633	2	0.516325	0.768079	0.503999	0.906665	0.29757	0.042553		114640000	25904000	88735000	0	0	56744000	10746000	31992000	15158000	By matching	By MS/MS	By matching	17
AT3G45140.1	201	NaN	AT3G45140.1	>AT3G45140.1 | Symbols: LOX2, ATLOX2 | lipoxygenase 2 | chr3:16525437-16529233 FORWARD LENGTH=896	8.61e-13	88.385	82.422	88.385	1	NaN	NaN	1	NaN	8.61e-13	88.385	0.999589	0.0137301	35.133	3	+	0.68684	1	IFFSDK(1)SYLPSQTPEPLKK	IFFSDK(82.98)SYLPSQTPEPLK(-82.98)K(-88.38)	APKSVDPTKRIFFSDKSYLPSQTPEPLKKYR	NaN	1.19213	-0.505485	2	0.343323	0.582922	0.605033	0.950134	0.218221	0.0222151		99909000	37272000	62637000	0	0	46035000	25876000	16602000	11396000	By matching	By MS/MS	By MS/MS	17
AT3G46030.1;AT5G59910.1;AT3G45980.1	7;7;7	NaN	AT3G46030.1	>AT3G46030.1 | Symbols: HTB11 | Histone superfamily protein | chr3:16913614-16914051 REVERSE LENGTH=145;>AT5G59910.1 | Symbols: HTB4 | Histone superfamily protein | chr5:24127206-24127658 FORWARD LENGTH=150;>AT3G45980.1 | Symbols: H2B, HTB9 | Histone super	2.03e-08	106.38	79.606	59.908	0.978666	75.911	1.05e-05	0.971472	0.96681	2.03e-08	106.38	0.978666	4.99e-06	87.519	3	+	1.2243	2	AEK(0.979)K(0.025)PAEK(0.996)K	AEK(16.6)K(-16.6)PAEK(24.37)K(-59.91)	_________MAPKAEKKPAEKKPVEEKSKAE	-1.36216	-4.18907	0.766038	3	-1.59506	-1.48583	0.217106	0.827248	0.663329	0.0823644		1172800000	947480000	225360000	2681500	78142000	29724000	406750000	192950000	462580000	By MS/MS	By MS/MS	By MS/MS	28
AT3G46030.1;AT5G59910.1;AT3G45980.1	23;28;28	NaN	AT3G46030.1	>AT3G46030.1 | Symbols: HTB11 | Histone superfamily protein | chr3:16913614-16914051 REVERSE LENGTH=145;>AT5G59910.1 | Symbols: HTB4 | Histone superfamily protein | chr5:24127206-24127658 FORWARD LENGTH=150;>AT3G45980.1 | Symbols: H2B, HTB9 | Histone super	3.7e-07	120.87	96.019	120.87	1	88.021	0.000539054	1	0.99999	3.7e-07	120.87	1	0.000548644	112.5	3	+	-0.57324	1;2;3	AEK(1)APAEK(0.89)K(0.11)PK	AEK(75.44)APAEK(9.08)K(-9.08)PK(-120.87)	KPAEKKPVEEKSKAEKAPAEKKPKAGKKLPK	-1.15946	-1.31093	0.610213	9	-0.62006	-1.25396	0.283249	0.839072	0.547831	0.0762008		5744400000	3537400000	2207000000	48615000	140570000	916670000	1734000000	1241700000	1662900000	By MS/MS	By MS/MS	By MS/MS	28
AT3G46030.1;AT5G59910.1;AT3G45980.1	12;12;12	NaN	AT3G46030.1	>AT3G46030.1 | Symbols: HTB11 | Histone superfamily protein | chr3:16913614-16914051 REVERSE LENGTH=145;>AT5G59910.1 | Symbols: HTB4 | Histone superfamily protein | chr5:24127206-24127658 FORWARD LENGTH=150;>AT3G45980.1 | Symbols: H2B, HTB9 | Histone super	2.03e-08	106.38	79.606	91.549	0.999987	75.911	1.05e-05	0.999987	0.999929	2.03e-08	106.38	0.996432	4.99e-06	87.519	3	+	1.2687	2	AEK(0.971)K(0.029)PAEK(1)K	AEK(15.32)K(-15.32)PAEK(48.83)K(-91.55)	____MAPKAEKKPAEKKPVEEKSKAEKAPAE	-1.36216	-0.5719	0.766038	3	-0.38934	-0.782658	0.480884	0.888886	0.31796	0.0511538		914790000	689610000	225180000	2681500	68604000	29540000	135130000	192950000	485880000	By MS/MS	By MS/MS	By MS/MS	28
AT3G46030.1;AT5G59910.1;AT3G45980.1	29;34;34	NaN	AT3G46030.1	>AT3G46030.1 | Symbols: HTB11 | Histone superfamily protein | chr3:16913614-16914051 REVERSE LENGTH=145;>AT5G59910.1 | Symbols: HTB4 | Histone superfamily protein | chr5:24127206-24127658 FORWARD LENGTH=150;>AT3G45980.1 | Symbols: H2B, HTB9 | Histone super	7.76e-05	88.021	70.809	68.972	1	54.343	0.00363772	1	0.500245	7.76e-05	88.021	0.999976	0.000548644	80.69	3	+	0.52478	2;3	SK(0.246)AEK(0.754)APAEK(1)K(1)PK	SK(-4.87)AEK(4.87)APAEK(59.69)K(63.43)PK(-68.97)	PVEEKSKAEKAPAEKKPKAGKKLPKEAGAGG	-0.992804	-0.72922	1.03543	9	-0.228864	-0.450507	0.677474	0.956614	0.169107	0.0192633		268490000	169230000	99253000	4649400	28482000	26783000	37876000	67821000	102880000	By MS/MS	By MS/MS	By MS/MS	28
AT3G46030.1;AT5G59910.1;AT3G45980.1	23;28;28	NaN	AT3G46030.1	>AT3G46030.1 | Symbols: HTB11 | Histone superfamily protein | chr3:16913614-16914051 REVERSE LENGTH=145;>AT5G59910.1 | Symbols: HTB4 | Histone superfamily protein | chr5:24127206-24127658 FORWARD LENGTH=150;>AT3G45980.1 | Symbols: H2B, HTB9 | Histone super	3.7e-07	120.87	96.019	120.87	1	88.021	0.000539054	1	0.99999	3.7e-07	120.87	1	0.000548644	112.5	3	+	-0.57324	1;2;3	AEK(1)APAEK(0.89)K(0.11)PK	AEK(75.44)APAEK(9.08)K(-9.08)PK(-120.87)	KPAEKKPVEEKSKAEKAPAEKKPKAGKKLPK	-0.992804	-0.592963	1.0537	9	-0.177355	-0.354043	0.742555	0.974819	0.129272	0.0110759		5744400000	3537400000	2207000000	48615000	140570000	916670000	1734000000	1241700000	1662900000	By MS/MS	By MS/MS	By MS/MS	28
AT3G46030.1;AT5G59910.1;AT3G45980.1	28;33;33	NaN	AT3G46030.1	>AT3G46030.1 | Symbols: HTB11 | Histone superfamily protein | chr3:16913614-16914051 REVERSE LENGTH=145;>AT5G59910.1 | Symbols: HTB4 | Histone superfamily protein | chr5:24127206-24127658 FORWARD LENGTH=150;>AT3G45980.1 | Symbols: H2B, HTB9 | Histone super	3.7e-07	120.87	96.019	68.972	0.999999	88.021	0.000539054	0.999999	0.876944	3.7e-07	120.87	0.999953	0.000548644	112.5	3	+	0.52478	2;3	SK(0.246)AEK(0.754)APAEK(1)K(1)PK	SK(-4.87)AEK(4.87)APAEK(59.69)K(63.43)PK(-68.97)	KPVEEKSKAEKAPAEKKPKAGKKLPKEAGAG	-0.970583	-0.49218	0.999423	9	-0.154446	-0.322626	0.76438	0.980678	0.116691	0.00847343		2600900000	1644400000	956500000	32636000	104630000	261330000	543960000	662530000	995780000	By MS/MS	By MS/MS	By MS/MS	28
AT3G46030.1;AT5G59910.1;AT3G45980.1	28;33;33	NaN	AT3G46030.1	>AT3G46030.1 | Symbols: HTB11 | Histone superfamily protein | chr3:16913614-16914051 REVERSE LENGTH=145;>AT5G59910.1 | Symbols: HTB4 | Histone superfamily protein | chr5:24127206-24127658 FORWARD LENGTH=150;>AT3G45980.1 | Symbols: H2B, HTB9 | Histone super	3.7e-07	120.87	96.019	68.972	0.999999	88.021	0.000539054	0.999999	0.876944	3.7e-07	120.87	0.999953	0.000548644	112.5	3	+	0.52478	2;3	SK(0.246)AEK(0.754)APAEK(1)K(1)PK	SK(-4.87)AEK(4.87)APAEK(59.69)K(63.43)PK(-68.97)	KPVEEKSKAEKAPAEKKPKAGKKLPKEAGAG	NaN	-0.730512	0.651337	9	-0.0395875	-0.078116	0.943159	0.994313	0.0254149	0.00247673		2600900000	1644400000	956500000	32636000	104630000	261330000	543960000	662530000	995780000	By MS/MS	By MS/MS	By MS/MS	28
AT3G46030.1;AT5G59910.1;AT3G45980.1	29;34;34	NaN	AT3G46030.1	>AT3G46030.1 | Symbols: HTB11 | Histone superfamily protein | chr3:16913614-16914051 REVERSE LENGTH=145;>AT5G59910.1 | Symbols: HTB4 | Histone superfamily protein | chr5:24127206-24127658 FORWARD LENGTH=150;>AT3G45980.1 | Symbols: H2B, HTB9 | Histone super	7.76e-05	88.021	70.809	68.972	1	54.343	0.00363772	1	0.500245	7.76e-05	88.021	0.999976	0.000548644	80.69	3	+	0.52478	2;3	SK(0.246)AEK(0.754)APAEK(1)K(1)PK	SK(-4.87)AEK(4.87)APAEK(59.69)K(63.43)PK(-68.97)	PVEEKSKAEKAPAEKKPKAGKKLPKEAGAGG	NaN	-0.730512	0.651337	9	-0.0395875	-0.078116	0.943159	0.994313	0.0254149	0.00247673		268490000	169230000	99253000	4649400	28482000	26783000	37876000	67821000	102880000	By MS/MS	By MS/MS	By MS/MS	28
AT3G46780.1	419	NaN	AT3G46780.1	>AT3G46780.1 | Symbols: PTAC16 | plastid transcriptionally active 16 | chr3:17228766-17231021 FORWARD LENGTH=510	0.000588578	96.464	59.32	63.185	1	96.464	0.000588578	1	1	0.00317363	65.043	1	0.00357419	63.185	2	+	-0.42186	1	AK(1)DISSGLSWNK	AK(63.19)DISSGLSWNK(-63.19)	ADAVGVTVDGLFNKAKDISSGLSWNKLGSQF	2.65157	3.05958	1.13641	3	2.28252	4.82328	0.0103211	0.175393	1.98627	0.755987		171530000	56897000	114640000	22243000	3871300	65596000	19321000	26799000	33704000	By MS/MS	By MS/MS	By MS/MS	27
AT3G46780.1	417	NaN	AT3G46780.1	>AT3G46780.1 | Symbols: PTAC16 | plastid transcriptionally active 16 | chr3:17228766-17231021 FORWARD LENGTH=510	6.84e-23	169.92	145.99	99.069	1	107.35	2.71e-09	1	1	6.84e-23	169.92	1	9.35e-10	99.069	3	+	1.281	1	ADAVGVTVDGLFNK(1)AK	ADAVGVTVDGLFNK(99.07)AK(-99.07)	QKADAVGVTVDGLFNKAKDISSGLSWNKLGS	2.60945	1.47581	4.17012	5	2.75179	4.53189	0.0126416	0.180245	1.8982	0.744136		228260000	91652000	136600000	26644000	5255000	105670000	37821000	4289900	48576000	By MS/MS	By MS/MS	By MS/MS	27
AT3G46780.1	389	NaN	AT3G46780.1	>AT3G46780.1 | Symbols: PTAC16 | plastid transcriptionally active 16 | chr3:17228766-17231021 FORWARD LENGTH=510	8.66e-13	91.414	82.789	91.414	1	NaN	NaN	1	NaN	3.1e-07	66.893	1	8.66e-13	91.414	3		-0.82111	1	LSEK(1)EAEAASLAEDAQQK	LSEK(91.41)EAEAASLAEDAQQK(-91.41)	EAAKEFEKQMQKLSEKEAEAASLAEDAQQKA	NaN	1.03026	0.551289	2	0.790777	2.48555	0.0982602	0.549759	1.00762	0.259827		56910000	26917000	29993000	0	0	10950000	5585400	19043000	21332000	By matching	By MS/MS	By MS/MS	27
AT3G46780.1	164	NaN	AT3G46780.1	>AT3G46780.1 | Symbols: PTAC16 | plastid transcriptionally active 16 | chr3:17228766-17231021 FORWARD LENGTH=510	6.84e-14	78.098	66.94	78.098	1	NaN	NaN	1	NaN	0.00775305	32.146	1	6.84e-14	78.098	3	+	-0.31121	1	LNAVQSPFQDAESIAK(1)AIGNATK	LNAVQSPFQDAESIAK(78.1)AIGNATK(-78.1)	LNAVQSPFQDAESIAKAIGNATKVVVTVGAT	NaN	1.85368	-0.437654	3	0.708011	0.940901	0.423102	0.882128	0.373555	0.0544685		96228000	34446000	61782000	0	0	16748000	7993800	45034000	26452000	By matching	By MS/MS	By MS/MS	27
AT3G46780.1	260	NaN	AT3G46780.1	>AT3G46780.1 | Symbols: PTAC16 | plastid transcriptionally active 16 | chr3:17228766-17231021 FORWARD LENGTH=510	3.38e-29	135.76	119.17	135.76	1	NaN	NaN	0	0	NaN	NaN	1	3.38e-29	135.76	3	+	0.3734	1	VAQTDVAYTLIK(1)TSLTEDFSPEK	VAQTDVAYTLIK(135.76)TSLTEDFSPEK(-135.76)	LIEKVAQTDVAYTLIKTSLTEDFSPEKAYNV	-0.507009	1.20683	-0.0938305	3	0.201997	0.47211	0.663337	0.956614	0.178266	0.0192633		268840000	97251000	171590000	1362800	2605200	104780000	42096000	65449000	52550000	By matching	By matching	By MS/MS	27
AT3G46780.1	139	NaN	AT3G46780.1	>AT3G46780.1 | Symbols: PTAC16 | plastid transcriptionally active 16 | chr3:17228766-17231021 FORWARD LENGTH=510	0.00777889	44.37	19.441	44.37	1	44.37	0.00777889	0	1	NaN	NaN	NaN	NaN	NaN	3	+	-0.51942		VAATYK(1)ILSNDEVK	VAATYK(44.37)ILSNDEVK(-44.37)	DLGAAQDLARVAATYKILSNDEVKRLNAVQS	-0.375572	0.377846	NaN	2	0.00113705	0.00312319	0.997724	0.997724	0.000989466	0.000989466		17252000	8393200	8858900	2381000	4360200	6478000	4033000	0	0	By matching	By matching	By matching	27
AT3G47070.1	99	NaN	AT3G47070.1	>AT3G47070.1 | Symbols: | LOCATED IN: thylakoid, chloroplast thylakoid membrane, chloroplast, chloroplast envelope;EXPRESSED IN: 22 plant structures;EXPRESSED DURING: 13 growth stages;CONTAINS InterPro DOMAIN/s: Thylakoid soluble phosphoprotein TSP9 (I	9.9e-11	121.99	86.309	48.527	1	103.79	3.47e-05	1	1	9.9e-11	121.99	NaN	NaN	NaN	3	+	-0.73094	1	SEGGFGGLGSLFK(1)K	SEGGFGGLGSLFK(48.53)K(-48.53)	PKKSEGGFGGLGSLFKK______________	0.483777	-0.201825	NaN	2	0.140976	0.401144	0.717927	0.974819	0.14392	0.0110759		66595000	14085000	52510000	17244000	10873000	35266000	3211900	0	0	By MS/MS	By MS/MS	By matching	35
AT3G47470.1	174	NaN	AT3G47470.1	>AT3G47470.1 | Symbols: LHCA4, CAB4 | light-harvesting chlorophyll-protein complex I subunit A4 | chr3:17493622-17494773 REVERSE LENGTH=251	3.48e-13	107.78	96.354	107.78	1	102.98	3.48e-13	1	1	4.68e-12	96.379	1	7.25e-13	107.78	2	+	0.96977	1	NPGSVNQDPIFK(1)QYSLPK	NPGSVNQDPIFK(107.78)QYSLPK(-107.78)	QDIKNPGSVNQDPIFKQYSLPKGEVGYPGGI	0.565207	0.458802	0.434266	7	0.486092	2.43731	0.0765854	0.486022	1.11585	0.313344		877150000	357650000	519490000	94642000	70901000	234010000	89571000	190840000	197180000	By MS/MS	By MS/MS	By MS/MS	1
AT3G47470.1	180	NaN	AT3G47470.1	>AT3G47470.1 | Symbols: LHCA4, CAB4 | light-harvesting chlorophyll-protein complex I subunit A4 | chr3:17493622-17494773 REVERSE LENGTH=251	1.96e-23	94.275	91.304	94.275	1	72.566	3.14e-13	1	1	1.52e-17	76.294	1	1.96e-23	94.275	3	+	1.4276	1	QYSLPK(1)GEVGYPGGIFNPLNFAPTQEAK	QYSLPK(94.27)GEVGYPGGIFNPLNFAPTQEAK(-94.27)	GSVNQDPIFKQYSLPKGEVGYPGGIFNPLNF	0.0672257	-0.0610443	0.190652	5	0.065611	0.32108	0.765462	0.980678	0.116077	0.00847343		981440000	469320000	512120000	12115000	13392000	190930000	187250000	309080000	268680000	By MS/MS	By MS/MS	By MS/MS	1
AT3G47470.1	162	NaN	AT3G47470.1	>AT3G47470.1 | Symbols: LHCA4, CAB4 | light-harvesting chlorophyll-protein complex I subunit A4 | chr3:17493622-17494773 REVERSE LENGTH=251	7.47e-07	70.783	60.409	70.783	1	70.783	7.47e-07	1	1	7.47e-07	70.783	NaN	NaN	NaN	3	+	0.40886	1	WQDIK(1)NPGSVNQDPIFK	WQDIK(70.78)NPGSVNQDPIFK(-70.78)	FILFHYVEIRRWQDIKNPGSVNQDPIFKQYS	-0.275559	0.139208	NaN	2	-0.0681759	-0.220146	0.841337	0.986396	0.0750298	0.0059489		61074000	30053000	31021000	7790900	10654000	23230000	19400000	0	0	By MS/MS	By MS/MS	By matching	1
AT3G50820.1;AT5G66570.1	134;135	NaN	AT3G50820.1;AT5G66570.1	>AT3G50820.1 | Symbols: PSBO2, PSBO-2, OEC33 | photosystem II subunit O-2 | chr3:18891008-18892311 REVERSE LENGTH=331;>AT5G66570.1 | Symbols: PSBO-1, OEE1, OEE33, OE33, PSBO1, MSP-1 | PS II oxygen-evolving complex 1 | chr5:26568744-26570124 FORWARD LENGTH=	0.0177534	50.897	42.007	50.897	1	NaN	NaN	1	0	0.0177534	50.897	NaN	NaN	NaN	2	+	-0.025263	1	K(1)FCFEPTSFTVK	K(50.9)FCFEPTSFTVK(-50.9)	GSETFSFKAGKYTGKKFCFEPTSFTVKADSV;GSETFSFKPGKYAGKKFCFEPTSFTVKADSV	-1.04987	0.143263	NaN	2	-0.453306	-0.984938	0.404517	0.869605	0.393063	0.0606779		43005000	24871000	18134000	5561500	12933000	12573000	11938000	0	0	By matching	By MS/MS	By matching	1
AT3G50820.1;AT5G66570.1	244;245	NaN	AT3G50820.1;AT5G66570.1	>AT3G50820.1 | Symbols: PSBO2, PSBO-2, OEC33 | photosystem II subunit O-2 | chr3:18891008-18892311 REVERSE LENGTH=331;>AT5G66570.1 | Symbols: PSBO-1, OEE1, OEE33, OE33, PSBO1, MSP-1 | PS II oxygen-evolving complex 1 | chr5:26568744-26570124 FORWARD LENGTH=	0.00436933	106.62	81.78	104.82	1	106.62	0.00436933	1	1	0.00477493	104.82	NaN	NaN	NaN	2		0.70083	1	GSSFLDPK(1)GR	GSSFLDPK(104.82)GR	KFLVPSYRGSSFLDPKGRGGSTGYDNAVALP	-0.306984	0.403595	NaN	2	0.0483056	0.13569	0.901542	0.994313	0.0450142	0.00247673		64451000	32974000	31477000	14015000	20804000	17463000	12169000	0	0	By MS/MS	By MS/MS	By matching	1
AT3G51820.1	361	NaN	AT3G51820.1	>AT3G51820.1 | Symbols: ATG4, G4, CHLG | UbiA prenyltransferase family protein | chr3:19216301-19218934 REVERSE LENGTH=387	0.000102743	105.03	89.088	77.662	1	105.03	0.000102743	1	1	0.000143936	85.554	1	0.00261355	77.662	2	+	0.58837	1	DPVK(1)YDVK	DPVK(77.66)YDVK(-77.66)	PQIVFQFKYFLKDPVKYDVKYQASAQPFLVL	0.554343	0.444773	0.759551	14	0.586223	2.8106	0.0528177	0.409568	1.27722	0.387673		2597000000	1177800000	1419300000	656380000	467550000	546540000	393000000	216360000	317200000	By MS/MS	By MS/MS	By MS/MS	19
AT3G54560.1	13	NaN	AT3G54560.1	>AT3G54560.1 | Symbols: HTA11 | histone H2A 11 | chr3:20196532-20197466 FORWARD LENGTH=136	2.23e-29	148.26	135.47	71.176	1	132.51	2.29e-15	1	1	2.23e-29	148.26	1	9.02e-15	127.32	2		1.3427	1;2;3	GLVAAK(1)TMAANK	GLVAAK(71.18)TMAANK(-71.18)	___MAGKGGKGLVAAKTMAANKDKDKDKKKP	-4.92353	-0.208544	0.881959	6	-1.41671	-1.0695	0.349605	0.839072	0.456422	0.0762008		2449700000	1307200000	1142600000	8068800	25017000	726710000	827830000	407800000	454320000	By MS/MS	By MS/MS	By MS/MS	28
AT3G54560.1	13	NaN	AT3G54560.1	>AT3G54560.1 | Symbols: HTA11 | histone H2A 11 | chr3:20196532-20197466 FORWARD LENGTH=136	2.23e-29	148.26	135.47	71.176	1	132.51	2.29e-15	1	1	2.23e-29	148.26	1	9.02e-15	127.32	2		1.3427	1;2;3	GLVAAK(1)TMAANK	GLVAAK(71.18)TMAANK(-71.18)	___MAGKGGKGLVAAKTMAANKDKDKDKKKP	-0.864675	-0.316115	0.501402	6	-0.226463	-0.642939	0.557934	0.927093	0.253417	0.0328766		2449700000	1307200000	1142600000	8068800	25017000	726710000	827830000	407800000	454320000	By MS/MS	By MS/MS	By MS/MS	28
AT3G54560.1	7	NaN	AT3G54560.1	>AT3G54560.1 | Symbols: HTA11 | histone H2A 11 | chr3:20196532-20197466 FORWARD LENGTH=136	1.02e-21	148.26	135.47	98.281	1	132.51	2.29e-15	1	1	1.02e-21	148.26	1	9.02e-15	127.32	2	+	0.20575	2;3	GGK(1)GLVAAK(1)TMAANK	GGK(98.28)GLVAAK(98.28)TMAANK(-98.28)	_________MAGKGGKGLVAAKTMAANKDKD	-0.863415	-0.339108	0.524915	23	-0.225869	-0.632623	0.563959	0.929879	0.248752	0.0315733		1931700000	1034100000	897550000	8514800	18729000	538110000	648640000	350920000	366780000	By MS/MS	By MS/MS	By MS/MS	28
AT3G54560.1	4	NaN	AT3G54560.1	>AT3G54560.1 | Symbols: HTA11 | histone H2A 11 | chr3:20196532-20197466 FORWARD LENGTH=136	2.23e-29	148.26	135.47	94.45	1	132.51	2.29e-15	1	1	2.23e-29	148.26	1	9.02e-15	127.32	2	+	0.47457	2;3	AGK(1)GGK(1)GLVAAK(1)TMAANK	AGK(94.45)GGK(94.45)GLVAAK(94.45)TMAANK(-94.45)	____________MAGKGGKGLVAAKTMAANK	-0.584544	-0.535896	0.667355	3	-0.151029	-0.419631	0.697967	0.97319	0.156165	0.0118022		1151000000	654960000	496060000	5080900	11717000	277760000	386190000	213220000	257060000	By MS/MS	By MS/MS	By MS/MS	28
AT3G54560.1	4	NaN	AT3G54560.1	>AT3G54560.1 | Symbols: HTA11 | histone H2A 11 | chr3:20196532-20197466 FORWARD LENGTH=136	2.23e-29	148.26	135.47	94.45	1	132.51	2.29e-15	1	1	2.23e-29	148.26	1	9.02e-15	127.32	2	+	0.47457	2;3	AGK(1)GGK(1)GLVAAK(1)TMAANK	AGK(94.45)GGK(94.45)GLVAAK(94.45)TMAANK(-94.45)	____________MAGKGGKGLVAAKTMAANK	-0.909607	-0.230194	0.718165	3	-0.140545	-0.352063	0.743921	0.974819	0.128473	0.0110759		1151000000	654960000	496060000	5080900	11717000	277760000	386190000	213220000	257060000	By MS/MS	By MS/MS	By MS/MS	28
AT3G54560.1	7	NaN	AT3G54560.1	>AT3G54560.1 | Symbols: HTA11 | histone H2A 11 | chr3:20196532-20197466 FORWARD LENGTH=136	1.02e-21	148.26	135.47	98.281	1	132.51	2.29e-15	1	1	1.02e-21	148.26	1	9.02e-15	127.32	2	+	0.20575	2;3	GGK(1)GLVAAK(1)TMAANK	GGK(98.28)GLVAAK(98.28)TMAANK(-98.28)	_________MAGKGGKGLVAAKTMAANKDKD	-0.909607	-0.230194	0.718165	23	-0.140545	-0.352063	0.743921	0.974819	0.128473	0.0110759		1931700000	1034100000	897550000	8514800	18729000	538110000	648640000	350920000	366780000	By MS/MS	By MS/MS	By MS/MS	28
AT3G54560.1	13	NaN	AT3G54560.1	>AT3G54560.1 | Symbols: HTA11 | histone H2A 11 | chr3:20196532-20197466 FORWARD LENGTH=136	2.23e-29	148.26	135.47	71.176	1	132.51	2.29e-15	1	1	2.23e-29	148.26	1	9.02e-15	127.32	2		1.3427	1;2;3	GLVAAK(1)TMAANK	GLVAAK(71.18)TMAANK(-71.18)	___MAGKGGKGLVAAKTMAANKDKDKDKKKP	-0.909607	-0.230194	0.718165	6	-0.140545	-0.352063	0.743921	0.974819	0.128473	0.0110759		2449700000	1307200000	1142600000	8068800	25017000	726710000	827830000	407800000	454320000	By MS/MS	By MS/MS	By MS/MS	28
AT3G54890.4;AT3G54890.1	182;182	NaN	AT3G54890.4	>AT3G54890.4 | Symbols: LHCA1 | photosystem I light harvesting complex gene 1 | chr3:20339881-20340922 REVERSE LENGTH=213;>AT3G54890.1 | Symbols: LHCA1 | photosystem I light harvesting complex gene 1 | chr3:20339706-20340922 REVERSE LENGTH=241	0.00696694	60.398	45.254	60.398	0.972799	60.398	0.00696694	0.95734	0.972799	0.0202134	50.194	NaN	NaN	NaN	3	+	-0.12948	1	DPK(0.973)K(0.027)LEELK	DPK(15.53)K(-15.53)LEELK(-60.4)	YPGGAFDPLGYSKDPKKLEELKVKEIKNGKH	-9.31227	-0.725804	NaN	3	-5.01903	-1.90955	0.162352	0.73224	0.789543	0.135346		99903000	51054000	48849000	27684000	28035000	21165000	23019000	0	0	By MS/MS	By MS/MS	By matching	1
AT3G54890.4;AT3G54890.1	166;166	NaN	AT3G54890.4	>AT3G54890.4 | Symbols: LHCA1 | photosystem I light harvesting complex gene 1 | chr3:20339881-20340922 REVERSE LENGTH=213;>AT3G54890.1 | Symbols: LHCA1 | photosystem I light harvesting complex gene 1 | chr3:20339706-20340922 REVERSE LENGTH=241	1.87e-09	113.4	102.78	51.03	1	113.4	1.87e-09	0.5	1	0.00272152	46.892	NaN	NaN	NaN	3	+	0.17229	1	K(1)YPGGAFDPLGYSK	K(51.03)YPGGAFDPLGYSK(-51.03)	FVEHQRSMEKDPEKKKYPGGAFDPLGYSKDP	-4.13001	0.967021	NaN	2	-1.5815	-1.00301	0.397121	0.869605	0.401077	0.0606779		152860000	139720000	13137000	3235800	135560000	9901200	4154800	0	0	By MS/MS	By MS/MS	By matching	1
AT3G54890.4;AT3G54890.1	179;179	NaN	AT3G54890.4	>AT3G54890.4 | Symbols: LHCA1 | photosystem I light harvesting complex gene 1 | chr3:20339881-20340922 REVERSE LENGTH=213;>AT3G54890.1 | Symbols: LHCA1 | photosystem I light harvesting complex gene 1 | chr3:20339706-20340922 REVERSE LENGTH=241	7.11e-08	85.006	71.906	70.197	1	70.802	1.49e-06	1	1	7.11e-08	75.548	1	6.6e-07	85.006	3	+	-0.13459	1	YPGGAFDPLGYSK(1)DPK	YPGGAFDPLGYSK(70.2)DPK(-70.2)	KKKYPGGAFDPLGYSKDPKKLEELKVKEIKN	-0.0513992	-0.0202673	0.0782743	11	0.0022026	0.0110506	0.991753	0.997724	0.00359648	0.000989466		2462600000	1309100000	1153500000	412660000	516930000	449240000	527560000	291590000	264630000	By MS/MS	By MS/MS	By MS/MS	1
AT3G54890.4;AT3G54890.1;AT3G54890.3;AT3G54890.2	25;25;25;25	NaN	AT3G54890.4	>AT3G54890.4 | Symbols: LHCA1 | photosystem I light harvesting complex gene 1 | chr3:20339881-20340922 REVERSE LENGTH=213;>AT3G54890.1 | Symbols: LHCA1 | photosystem I light harvesting complex gene 1 | chr3:20339706-20340922 REVERSE LENGTH=241;>AT3G54890.3	9.84e-18	120.9	100.85	77.505	1	81.01	8.11e-08	1	1	9.84e-18	120.9	NaN	NaN	NaN	3	+	-1.1614	1	SK(1)FVSAGVPLPNAGNVGR	SK(77.51)FVSAGVPLPNAGNVGR	GIAAVYPSLLSSSKSKFVSAGVPLPNAGNVG	2.63759	1.19377	NaN	2	1.91568	3.66614	0.0417864	0.374053	1.37896	0.427067		43887000	7221000	36667000	11089000	2264000	25577000	4957000	0	0	By MS/MS	By MS/MS	By matching	1
AT3G54890.4;AT3G54890.1;AT3G54890.3;AT3G54890.2	84;84;84;84	NaN	AT3G54890.4	>AT3G54890.4 | Symbols: LHCA1 | photosystem I light harvesting complex gene 1 | chr3:20339881-20340922 REVERSE LENGTH=213;>AT3G54890.1 | Symbols: LHCA1 | photosystem I light harvesting complex gene 1 | chr3:20339706-20340922 REVERSE LENGTH=241;>AT3G54890.3	0.000550975	91.313	81.639	75.819	1	91.313	0.000653804	1	1	0.00069875	88.338	1	0.000550975	75.819	3	+	-0.25868	1	YK(1)ESELIHCR	YK(75.82)ESELIHCR	DPLGLGEVPANLERYKESELIHCRWAMLAVP	-0.101691	0.594931	0.116614	3	0.203285	0.817854	0.462833	0.888886	0.334575	0.0511538		84787000	37225000	47561000	15003000	15547000	20687000	11591000	11871000	10087000	By MS/MS	By MS/MS	By MS/MS	1
AT3G59780.1	410	NaN	AT3G59780.1	>AT3G59780.1 | Symbols: | Rhodanese/Cell cycle control phosphatase superfamily protein | chr3:22086906-22090324 FORWARD LENGTH=686	0.00280694	115.78	62.481	82.261	1	115.78	0.00280694	1	1	0.0225444	82.261	0	NaN	NaN	2	+	-0.037614	1	STLDLLK(1)SR	STLDLLK(82.26)SR	GYAGDLSPKSTLDLLKSRDKSVLIDVRPEAL	0.0177795	0.170053	0.673141	6	0.286991	1.17065	0.311585	0.839072	0.506423	0.0762008		81835000	43097000	38738000	11931000	14748000	16801000	15175000	10007000	13174000	By MS/MS	By MS/MS	By matching	35
AT3G59780.1	271	NaN	AT3G59780.1	>AT3G59780.1 | Symbols: | Rhodanese/Cell cycle control phosphatase superfamily protein | chr3:22086906-22090324 FORWARD LENGTH=686	2.75e-28	115.87	107.94	115.87	1	105.61	1.24e-26	1	1	2.75e-28	115.87	NaN	NaN	NaN	3	+	0.55319	1	AFSTLDQTGDVAGDK(1)FSSFSTGLK	AFSTLDQTGDVAGDK(115.87)FSSFSTGLK(-115.87)	RAFSTLDQTGDVAGDKFSSFSTGLKEASNRA	0.0405417	0.105276	NaN	2	0.0729088	0.257194	0.815367	0.986396	0.088647	0.0059489		92627000	44357000	48270000	10784000	12478000	37486000	31879000	0	0	By MS/MS	By MS/MS	By matching	35
AT3G61470.1	201	NaN	AT3G61470.1	>AT3G61470.1 | Symbols: LHCA2 | photosystem I light harvesting complex gene 2 | chr3:22745736-22747032 FORWARD LENGTH=257	3.14e-43	128.47	114.59	105.77	1	NaN	NaN	1	0	3.14e-43	128.47	1	1.15e-42	122.53	3		0.32402	1	LTGTDVGYPGGLWFDPLGWGSGSPAK(1)LK	LTGTDVGYPGGLWFDPLGWGSGSPAK(105.77)LK(-105.77)	GLWFDPLGWGSGSPAKLKELRTKEIKNGRLA	0.704075	0.0604624	0.430898	4	0.398478	1.65878	0.178264	0.765537	0.748938	0.116034		944620000	429010000	515610000	2568700	1428200	206490000	155630000	306550000	271960000	By matching	By MS/MS	By MS/MS	1
AT3G61470.1	161	NaN	AT3G61470.1	>AT3G61470.1 | Symbols: LHCA2 | photosystem I light harvesting complex gene 2 | chr3:22745736-22747032 FORWARD LENGTH=257	2.1e-05	53.554	49.913	52.185	1	53.554	2.1e-05	1	1	0.000715264	52.185	0	NaN	NaN	3	+	0.83687	1	WADIIK(1)PGSVNTDPVFPNNK	WADIIK(52.18)PGSVNTDPVFPNNK(-52.18)	ILIGWAEGRRWADIIKPGSVNTDPVFPNNKL	-0.167118	-4.38887	0.362436	3	-1.39785	-1.24495	0.286189	0.839072	0.543347	0.0762008		207230000	127150000	80072000	23800000	34220000	1797200	34276000	54475000	58657000	By MS/MS	By MS/MS	By matching	1
AT3G61870.2;AT3G61870.1	126;126	NaN	AT3G61870.2	>AT3G61870.2 | Symbols: | unknown protein;FUNCTIONS IN: molecular_function unknown;INVOLVED IN: biological_process unknown;LOCATED IN: chloroplast, chloroplast inner membrane;EXPRESSED IN: 23 plant structures;EXPRESSED DURING: 14 growth stages;Has 3	0.000138844	125.82	81.5	59.227	1	91.961	0.000138844	1	1	0.000157909	125.82	1	0.0231673	59.227	2		2.9064	1	TIQSEISDLK(1)K	TIQSEISDLK(59.23)K(-59.23)	QWRRVRTIQSEISDLKKQLKPTPVSPDGSTA	0.932364	0.483055	0.765057	8	0.726825	3.31076	0.0332981	0.313144	1.47758	0.504256		864970000	393020000	471960000	168100000	109440000	204980000	147070000	98872000	136510000	By MS/MS	By MS/MS	By MS/MS	35
AT3G63140.1	211	NaN	AT3G63140.1	>AT3G63140.1 | Symbols: CSP41A | chloroplast stem-loop binding protein of 41 kDa | chr3:23327006-23328620 REVERSE LENGTH=406	0.000116589	41.672	35.711	41.672	1	NaN	NaN	1	0	0.000116589	41.672	NaN	NaN	NaN	4	+	0.19357	1	STEQPPHVEGDAVK(1)ADAGHVVVEK	STEQPPHVEGDAVK(41.67)ADAGHVVVEK(-41.67)	YKSTEQPPHVEGDAVKADAGHVVVEKYLAET	-0.222498	0.389236	NaN	2	0.0833691	0.246238	0.823015	0.986396	0.0845923	0.0059489		33416000	14640000	18776000	1906500	3385200	16870000	11255000	0	0	By matching	By MS/MS	By matching	27
AT3G63160.1	13	NaN	AT3G63160.1	>AT3G63160.1 | Symbols: | FUNCTIONS IN: molecular_function unknown;INVOLVED IN: biological_process unknown;LOCATED IN: chloroplast outer membrane, thylakoid, chloroplast thylakoid membrane, chloroplast, chloroplast envelope;EXPRESSED IN: 21 plant struc	0.00039631	53.255	48.2	53.255	0.973257	NaN	NaN	0.973257	NaN	0.00039631	53.255	0.956468	0.00460587	43.955	3	+	-0.73083	1	SGGEVNFPK(0.973)LEK(0.027)PTGK	SGGEVNFPK(15.61)LEK(-15.61)PTGK(-53.26)	___MVEKSGGEVNFPKLEKPTGKKQTATVVV	NaN	-0.281316	-0.48388	3	-0.382598	-1.32189	0.287065	0.839072	0.54202	0.0762008		85106000	29565000	55541000	0	0	8039800	8701000	47501000	20864000	By matching	By MS/MS	By MS/MS	35
AT3G63410.1	149	NaN	AT3G63410.1	>AT3G63410.1 | Symbols: APG1, VTE3, IEP37, E37 | S-adenosyl-L-methionine-dependent methyltransferases superfamily protein | chr3:23415816-23417002 REVERSE LENGTH=338	4.11e-10	91.355	83.013	62.055	1	38.116	0.00446235	1	1	4.11e-10	91.355	1	1.62e-05	62.055	3		-0.41901	1	NVTILDQSPHQLAK(1)AK	NVTILDQSPHQLAK(62.06)AK(-62.06)	AKNVTILDQSPHQLAKAKQKEPLKECKIVEG	0.163756	-0.0905878	0.24708	3	0.10675	0.506164	0.641403	0.956614	0.192869	0.0192633		95285000	46057000	49228000	8543700	7026300	31168000	32934000	9516300	6096200	By MS/MS	By MS/MS	By MS/MS	16
AT4G01050.1	252	NaN	AT4G01050.1	>AT4G01050.1 | Symbols: TROL | thylakoid rhodanese-like | chr4:455874-458175 FORWARD LENGTH=466	2.68e-07	123.76	104.09	51.643	1	90.759	2.68e-07	1	1	2.4e-06	123.76	1	0.00145973	51.643	3		0.7931	1	GWLNSSLPWIEPK(1)K	GWLNSSLPWIEPK(51.64)K(-51.64)	GPRGWLNSSLPWIEPKKTLSLDLSSLTDSIS	0.784588	0.603787	0.547426	5	0.645267	3.16107	0.0380647	0.350512	1.41948	0.455297		199310000	88362000	110950000	10566000	7373000	80058000	56509000	20324000	24480000	By MS/MS	By MS/MS	By matching	35
AT4G01050.1	337	NaN	AT4G01050.1	>AT4G01050.1 | Symbols: TROL | thylakoid rhodanese-like | chr4:455874-458175 FORWARD LENGTH=466	2.74e-06	105.14	92.645	105.14	1	NaN	NaN	1	0	2.74e-06	105.14	0	NaN	NaN	2	+	0.289	1	QVDEFLNTK(1)VAPK	QVDEFLNTK(105.14)VAPK(-105.14)	DRKQTLKQVDEFLNTKVAPKELVDELKEIGK	0.726744	0.477884	0.449099	5	0.551243	2.65516	0.06148	0.438293	1.21127	0.358236		140220000	60741000	79477000	6640900	6221400	50770000	32726000	22066000	21794000	By matching	By MS/MS	By matching	35
AT4G01050.1	348	NaN	AT4G01050.1	>AT4G01050.1 | Symbols: TROL | thylakoid rhodanese-like | chr4:455874-458175 FORWARD LENGTH=466	4.67e-19	168.02	107.76	168.02	1	122.46	0.00108854	1	1	4.67e-19	168.02	0	NaN	NaN	2	+	0.30855	1	ELVDELK(1)EIGK	ELVDELK(168.02)EIGK(-168.02)	FLNTKVAPKELVDELKEIGKALLPQSTSNKA	1.5877	1.31516	0.0773911	3	0.993418	2.5179	0.070542	0.479685	1.15155	0.319044		471070000	164440000	306630000	86565000	31696000	149640000	70825000	70427000	61916000	By MS/MS	By MS/MS	By matching	35
AT4G01050.1	196	NaN	AT4G01050.1	>AT4G01050.1 | Symbols: TROL | thylakoid rhodanese-like | chr4:455874-458175 FORWARD LENGTH=466	0.0143511	48.216	24.76	48.216	1	NaN	NaN	1	0	0.0143511	48.216	NaN	NaN	NaN	2	+	-0.9858	1	FK(1)DPENTTLYILDK	FK(48.22)DPENTTLYILDK(-48.22)	GEDKPGFLKKLSLKFKDPENTTLYILDKFDG	0.622181	1.20458	NaN	2	0.91338	2.73676	0.0804088	0.49362	1.0947	0.306607		24241000	8363300	15878000	5044100	3363900	10834000	4999400	0	0	By matching	By MS/MS	By matching	35
AT4G01050.1	232	NaN	AT4G01050.1	>AT4G01050.1 | Symbols: TROL | thylakoid rhodanese-like | chr4:455874-458175 FORWARD LENGTH=466	2.1e-05	86.944	78.812	63.185	1	80.96	0.000101688	1	1	2.1e-05	86.944	1	0.00167668	63.185	2		0.14877	1	SAYAIK(1)DGAEGPR	SAYAIK(63.19)DGAEGPR	AELVALNGFKSAYAIKDGAEGPRGWLNSSLP	0.0339339	0.406972	0.0665935	3	0.169166	0.7837	0.480341	0.888886	0.31845	0.0511538		69198000	29670000	39528000	5973100	7289800	12821000	9022000	20734000	13358000	By MS/MS	By MS/MS	By MS/MS	35
AT4G01050.1	316	NaN	AT4G01050.1	>AT4G01050.1 | Symbols: TROL | thylakoid rhodanese-like | chr4:455874-458175 FORWARD LENGTH=466	0.0201386	92.838	68.883	92.838	1	NaN	NaN	1	0	0.0201386	92.838	NaN	NaN	NaN	2	+	0.15949	1	K(1)LLFAEDR	K(92.84)LLFAEDR	LQLLGSAALVQLAGKKLLFAEDRKQTLKQVD	0.0554733	0.343124	NaN	3	0.199298	0.673233	0.553907	0.927093	0.256563	0.0328766		280740000	132040000	148700000	13396000	12637000	135310000	119400000	0	0	By matching	By MS/MS	By matching	35
AT4G01050.1	136	NaN	AT4G01050.1	>AT4G01050.1 | Symbols: TROL | thylakoid rhodanese-like | chr4:455874-458175 FORWARD LENGTH=466	9.26e-05	81.632	74.728	68.972	1	81.632	9.26e-05	1	1	0.000953311	68.972	0	NaN	NaN	2		0.89324	1	SWGVESAK(1)NAYTK	SWGVESAK(68.97)NAYTK(-68.97)	QVLNKKPKSWGVESAKNAYTKLGTDDNAQLL	-0.0783504	0.0519985	0.174361	3	0.0493363	0.241368	0.822051	0.986396	0.0851013	0.0059489		51590000	24293000	27298000	5093600	5847400	11317000	10035000	10887000	8410200	By MS/MS	By MS/MS	By matching	35
AT4G01050.1	168	NaN	AT4G01050.1	>AT4G01050.1 | Symbols: TROL | thylakoid rhodanese-like | chr4:455874-458175 FORWARD LENGTH=466	0.00185119	71.176	56.496	71.176	1	NaN	NaN	1	0	0.00185119	71.176	NaN	NaN	NaN	2	+	0.16396	1	QVGSPNIK(1)GLGK	QVGSPNIK(71.18)GLGK(-71.18)	IRATADFRQVGSPNIKGLGKKAVSTVYNGED	-0.114394	0.106214	NaN	2	-0.00409	-0.0140718	0.989747	0.997724	0.00447583	0.000989466		22853000	11243000	11610000	3606100	4151000	8004300	7091900	0	0	By matching	By MS/MS	By matching	35
AT4G01150.1	157	NaN	AT4G01150.1	>AT4G01150.1 | Symbols: | unknown protein;FUNCTIONS IN: molecular_function unknown;INVOLVED IN: biological_process unknown;LOCATED IN: thylakoid, chloroplast thylakoid membrane, chloroplast, plastoglobule, chloroplast envelope;EXPRESSED IN: 23 plant s	2.24e-12	153.34	106.5	90.412	1	121.9	7.03e-05	1	1	1.28e-05	138.45	1	2.24e-12	153.34	3	+	0.60041	1	KELAEDIESLK(1)K	K(-86.83)ELAEDIESLK(86.83)K(-90.41)	FKSSRKELAEDIESLKKKIAGSE________	-0.264443	-0.241151	-0.156655	24	-0.22075	-1.11097	0.333524	0.839072	0.476873	0.0762008		8265100000	4298100000	3967000000	1014500000	1589900000	1923500000	2021900000	1029000000	686250000	By MS/MS	By MS/MS	By MS/MS	35
AT4G01150.1;AT4G01150.2	81;81	NaN	AT4G01150.1	>AT4G01150.1 | Symbols: | unknown protein;FUNCTIONS IN: molecular_function unknown;INVOLVED IN: biological_process unknown;LOCATED IN: thylakoid, chloroplast thylakoid membrane, chloroplast, plastoglobule, chloroplast envelope;EXPRESSED IN: 23 plant s	4.53e-06	59.163	56.519	59.163	1	NaN	NaN	1	NaN	0.0154399	30.244	1	4.53e-06	59.163	3		-0.1093	1	ASSEETSSIDTNELITDLK(1)EK	ASSEETSSIDTNELITDLK(59.16)EK(-59.16)	EETSSIDTNELITDLKEKWDGLENKSTVLIY	NaN	0.0174944	0.672612	2	0.345053	0.997243	0.399467	0.869605	0.39852	0.0606779		41252000	19799000	21453000	0	0	6043000	5542100	15410000	14257000	By matching	By MS/MS	By MS/MS	35
AT4G01150.1	143	NaN	AT4G01150.1	>AT4G01150.1 | Symbols: | unknown protein;FUNCTIONS IN: molecular_function unknown;INVOLVED IN: biological_process unknown;LOCATED IN: thylakoid, chloroplast thylakoid membrane, chloroplast, plastoglobule, chloroplast envelope;EXPRESSED IN: 23 plant s	0.00382412	108.74	61.661	67.897	1	108.74	0.00382412	1	1	0.0453476	67.897	NaN	NaN	NaN	2	+	0.49151	1	YLLFK(1)SSR	YLLFK(67.9)SSR	GLGYTGWFVYRYLLFKSSRKELAEDIESLKK	-0.104325	0.760008	NaN	3	0.327841	0.848854	0.464586	0.888886	0.332934	0.0511538		538140000	205800000	332340000	45718000	52626000	286620000	153170000	0	0	By MS/MS	By MS/MS	By matching	35
AT4G01690.1;AT4G01690.2	234;234	NaN	AT4G01690.1	>AT4G01690.1 | Symbols: PPOX, HEMG1, PPO1 | Flavin containing amine oxidoreductase family | chr4:729929-732309 FORWARD LENGTH=537;>AT4G01690.2 | Symbols: PPOX | Flavin containing amine oxidoreductase family | chr4:729929-732309 FORWARD LENGTH=506	0.0120082	95.909	63.081	73.665	1	95.909	0.0120082	1	1	0.0299692	73.665	0	NaN	NaN	2	+	-0.56465	1	AAFGK(1)VWK	AAFGK(73.66)VWK(-73.66)	YAGDPSKLSMKAAFGKVWKLEQNGGSIIGGT	0.159242	-0.250766	0.388167	6	0.0988807	0.411335	0.703529	0.974819	0.152718	0.0110759		2230300000	1214100000	1016100000	411420000	486060000	430520000	529450000	174200000	198620000	By MS/MS	By MS/MS	By matching	19
AT4G03280.2;AT4G03280.1	101;120	NaN	AT4G03280.2	>AT4G03280.2 | Symbols: PETC, PGR1 | photosynthetic electron transfer C | chr4:1440462-1441717 FORWARD LENGTH=210;>AT4G03280.1 | Symbols: PETC, PGR1 | photosynthetic electron transfer C | chr4:1440314-1441717 FORWARD LENGTH=229	1.43e-20	123.12	111.92	85.805	1	NaN	NaN	1	0	1.43e-20	123.12	1	1.04e-12	85.805	3	+	-0.28257	1	DALGNDVVAAEWLK(1)THGPGDR	DALGNDVVAAEWLK(85.8)THGPGDR	AKDALGNDVVAAEWLKTHGPGDRTLTQGLKG	-0.146771	0.974529	-0.0694272	3	0.252777	0.763608	0.490883	0.900292	0.309022	0.0456168		119710000	48208000	71506000	2812800	4453300	45549000	26557000	23144000	17198000	By matching	By MS/MS	By MS/MS	1
AT4G04640.1	64	NaN	AT4G04640.1	>AT4G04640.1 | Symbols: ATPC1 | ATPase, F1 complex, gamma subunit protein | chr4:2350761-2351882 REVERSE LENGTH=373	0.00089999	67.385	50.173	67.385	1	NaN	NaN	1	0	0.00089999	67.385	1	0.00089999	67.385	3	+	-0.1601	1	DRIDSVK(1)NTQK	DRIDSVK(67.38)NTQK(-67.38)	LQASLRELRDRIDSVKNTQKITEAMKLVAAA	0.0551957	0.0630887	0.338852	6	0.152379	0.729722	0.509067	0.907289	0.293225	0.0422543		67172000	32805000	34367000	8330800	7882800	15172000	13589000	10864000	11333000	By matching	By MS/MS	By MS/MS	1
AT4G04640.1	148	NaN	AT4G04640.1	>AT4G04640.1 | Symbols: ATPC1 | ATPase, F1 complex, gamma subunit protein | chr4:2350761-2351882 REVERSE LENGTH=373	7.18e-28	182.35	160.8	161.99	1	162.68	1.02e-13	1	1	7.18e-28	182.35	1	1.3e-13	161.99	2	+	-0.3297	1	GLCGGFNNFIIK(1)K	GLCGGFNNFIIK(161.99)K(-161.99)	TGDRGLCGGFNNFIIKKAEARIKELKGLGLE	-0.338342	0.176451	0.333189	9	0.0570992	0.230914	0.829583	0.986396	0.08114	0.0059489		399680000	199340000	200340000	35215000	63821000	92013000	72576000	73111000	62946000	By MS/MS	By MS/MS	By MS/MS	1
AT4G04640.1	343	NaN	AT4G04640.1	>AT4G04640.1 | Symbols: ATPC1 | ATPase, F1 complex, gamma subunit protein | chr4:2350761-2351882 REVERSE LENGTH=373	2.73e-09	113.52	107.98	69.331	1	NaN	NaN	1	0	2.73e-09	112.96	1	2.83e-09	113.52	3	+	1.1493	1	MSAMSSASDNASDLK(1)K	MSAMSSASDNASDLK(69.33)K(-69.33)	RMSAMSSASDNASDLKKSLSMVYNRKRQAKI	-0.0281309	0.180912	-0.0553346	9	0.0324821	0.15866	0.882217	0.994313	0.0544248	0.00247673		102880000	47941000	54936000	6391800	8996600	13861000	13386000	34684000	25559000	By matching	By MS/MS	By MS/MS	1
AT4G04640.1	158	NaN	AT4G04640.1	>AT4G04640.1 | Symbols: ATPC1 | ATPase, F1 complex, gamma subunit protein | chr4:2350761-2351882 REVERSE LENGTH=373	8.07e-31	182.17	158.29	92.633	1	142.94	3.05e-16	1	1	8.07e-31	182.17	1	2.81e-12	146.88	3	+	0.44753	1	ELK(1)GLGLEYTVISVGK	ELK(92.63)GLGLEYTVISVGK(-92.63)	NNFIIKKAEARIKELKGLGLEYTVISVGKKG	-0.46945	0.214125	0.234431	12	-0.00696457	-0.0267412	0.980046	0.997724	0.00875367	0.000989466		1261000000	621270000	639740000	124120000	174030000	278960000	229880000	236650000	217370000	By MS/MS	By MS/MS	By MS/MS	1
AT4G05180.1	191	NaN	AT4G05180.1	>AT4G05180.1 | Symbols: PSBQ, PSBQ-2, PSII-Q | photosystem II subunit Q-2 | chr4:2672093-2673170 REVERSE LENGTH=230	5.28e-05	56.819	52.001	56.819	1	NaN	NaN	0	NaN	NaN	NaN	1	5.28e-05	56.819	3	+	-0.81353	1	DLTAK(1)LFQTIDNLDYAAR	DLTAK(56.82)LFQTIDNLDYAAR	AKPKEEKQSLKDLTAKLFQTIDNLDYAARSK	NaN	0.840765	0.961817	2	0.901291	3.16041	0.0587172	0.433338	1.23123	0.363174		59959000	28965000	30994000	0	0	10260000	4448900	20733000	24516000	By matching	By matching	By MS/MS	1
AT4G05180.1	116	NaN	AT4G05180.1	>AT4G05180.1 | Symbols: PSBQ, PSBQ-2, PSII-Q | photosystem II subunit Q-2 | chr4:2672093-2673170 REVERSE LENGTH=230	8.12e-14	157.66	107.95	113.93	1	157.66	8.12e-14	1	1	0.00328034	113.93	1	0.00328034	113.93	2	+	-0.33891	1	DFSLALK(1)DR	DFSLALK(113.93)DR	GTDNSDQARDFSLALKDRFYIQPLSPTEAAA	0.000721115	0.645609	0.451504	5	0.365945	1.51133	0.210861	0.817549	0.676004	0.0874864		512840000	260840000	252000000	137760000	164470000	65635000	39387000	48606000	56985000	By MS/MS	By MS/MS	By MS/MS	1
AT4G05180.1	144	NaN	AT4G05180.1	>AT4G05180.1 | Symbols: PSBQ, PSBQ-2, PSII-Q | photosystem II subunit Q-2 | chr4:2672093-2673170 REVERSE LENGTH=230	7.86e-05	94.09	59.13	62.528	1	94.09	7.86e-05	0.999317	1	0.000418235	68.972	0.963661	0.0444798	32.439	2	+	0.43912	1	EIINVK(1)SFIDK	EIINVK(62.53)SFIDK(-62.53)	AAARAKDSAKEIINVKSFIDKKAWPYVQNDL	-0.299738	1.14529	0.383661	6	0.409736	1.12322	0.328907	0.839072	0.482927	0.0762008		173180000	79191000	93985000	30307000	37800000	38187000	17197000	25492000	24194000	By MS/MS	By MS/MS	By matching	1
AT4G05180.1	186	NaN	AT4G05180.1	>AT4G05180.1 | Symbols: PSBQ, PSBQ-2, PSII-Q | photosystem II subunit Q-2 | chr4:2672093-2673170 REVERSE LENGTH=230	0.0114458	105.46	52.971	77.744	1	105.46	0.0114458	1	1	0.0178469	72.096	1	0.0179859	77.744	2	+	0.66465	1	QSLK(1)DLTAK	QSLK(77.74)DLTAK(-77.74)	NTVISAKPKEEKQSLKDLTAKLFQTIDNLDY	-0.11904	0.427821	0.40656	4	0.238447	1.00586	0.375665	0.854788	0.425199	0.0681415		122890000	62669000	60223000	28635000	35156000	20220000	16458000	11368000	11055000	By MS/MS	By MS/MS	By MS/MS	1
AT4G05180.1	138	NaN	AT4G05180.1	>AT4G05180.1 | Symbols: PSBQ, PSBQ-2, PSII-Q | photosystem II subunit Q-2 | chr4:2672093-2673170 REVERSE LENGTH=230	0.000713094	104.07	67.485	104.07	1	73.632	0.000713094	NaN	1	NaN	NaN	1	0.00494533	104.07	2	+	0.25527	1	DSAK(1)EIINVK	DSAK(104.07)EIINVK(-104.07)	PLSPTEAAARAKDSAKEIINVKSFIDKKAWP	-0.275594	NaN	0.731494	3	0.22795	0.546615	0.626551	0.956614	0.203044	0.0192633		55112000	31467000	23645000	10871000	16836000	0	0	12774000	14631000	By MS/MS	By matching	By MS/MS	1
AT4G09010.1	258	NaN	AT4G09010.1	>AT4G09010.1 | Symbols: APX4, TL29 | ascorbate peroxidase 4 | chr4:5777502-5779338 REVERSE LENGTH=349	0.00314746	73.951	57.314	73.951	1	73.951	0.00314746	0	1	NaN	NaN	NaN	NaN	NaN	2	+	0.15531	1	DK(1)FIAVGLGPR	DK(73.95)FIAVGLGPR	RVPQWGKATVQEMKDKFIAVGLGPRQLAVMS	0.141825	0.998629	NaN	2	0.570227	1.48242	0.244498	0.839072	0.611725	0.0762008		27135000	11932000	15203000	6427500	6898900	8775700	5033300	0	0	By MS/MS	By matching	By matching	21
AT4G09650.1	173	NaN	AT4G09650.1	>AT4G09650.1 | Symbols: ATPD | ATP synthase delta-subunit gene | chr4:6100799-6101503 FORWARD LENGTH=234	1.04e-09	98.676	77.87	98.676	1	98.676	7.1e-09	1	1	1.04e-09	88.561	1	7.1e-09	98.676	3	+	0.90491	1	LEAPQLAQIAK(1)QVQK	LEAPQLAQIAK(98.68)QVQK(-98.68)	RSVVKLEAPQLAQIAKQVQKLTGAKNVRVKT	0.172872	0.103531	0.369725	5	0.215376	1.04671	0.358743	0.839072	0.445216	0.0762008		241550000	115610000	125940000	22152000	22881000	80124000	68219000	23668000	24509000	By MS/MS	By MS/MS	By MS/MS	1
AT4G09650.1	148	NaN	AT4G09650.1	>AT4G09650.1 | Symbols: ATPD | ATP synthase delta-subunit gene | chr4:6100799-6101503 FORWARD LENGTH=234	4.4e-11	86.8	72.225	52.866	1	NaN	NaN	1	0	4.4e-11	86.8	1	9.06e-05	52.866	3	+	-0.2225	1	EFELVYNK(1)LTDTQLAEVR	EFELVYNK(52.87)LTDTQLAEVR	NIVTEIVKEFELVYNKLTDTQLAEVRSVVKL	-0.227135	2.92831	-0.396159	3	0.76834	0.938128	0.405291	0.869605	0.392233	0.0606779		272260000	88352000	183910000	7448200	12225000	109180000	33153000	67275000	42975000	By matching	By MS/MS	By MS/MS	1
AT4G09650.1	101	NaN	AT4G09650.1	>AT4G09650.1 | Symbols: ATPD | ATP synthase delta-subunit gene | chr4:6100799-6101503 FORWARD LENGTH=234	5.26e-27	108.44	102.45	74.63	1	NaN	NaN	1	NaN	5.26e-27	108.44	1	1.59e-11	74.63	3		0.15808	1	LEQVFSDPQVLNFFANPTITVEK(1)K	LEQVFSDPQVLNFFANPTITVEK(74.63)K(-74.63)	PQVLNFFANPTITVEKKRQVIDDIVKSSSLQ	NaN	0.190552	0.177931	2	0.184241	0.651447	0.565922	0.929879	0.247243	0.0315733		104360000	48441000	55921000	0	0	23846000	17541000	32075000	30900000	By matching	By MS/MS	By MS/MS	1
AT4G09650.1	162	NaN	AT4G09650.1	>AT4G09650.1 | Symbols: ATPD | ATP synthase delta-subunit gene | chr4:6100799-6101503 FORWARD LENGTH=234	3.35e-10	109.07	97.814	57.525	1	102.29	7.97e-09	1	1	3.35e-10	109.07	1	0.0016948	57.525	2	+	0.015801	1	SVVK(1)LEAPQLAQIAK	SVVK(57.53)LEAPQLAQIAK(-57.53)	NKLTDTQLAEVRSVVKLEAPQLAQIAKQVQK	0.323543	0.0515809	-0.0346383	7	0.113495	0.533834	0.623907	0.956614	0.20488	0.0192633		563240000	223600000	339640000	71414000	69358000	187690000	95894000	80535000	58352000	By MS/MS	By MS/MS	By MS/MS	1
AT4G09650.1	140	NaN	AT4G09650.1	>AT4G09650.1 | Symbols: ATPD | ATP synthase delta-subunit gene | chr4:6100799-6101503 FORWARD LENGTH=234	9.35e-11	96.208	89.076	96.208	1	NaN	NaN	1	NaN	9.35e-11	96.208	0	NaN	NaN	3	+	-0.049843	1	INIVTEIVK(1)EFELVYNK	INIVTEIVK(96.21)EFELVYNK(-96.21)	VLVDANRINIVTEIVKEFELVYNKLTDTQLA	NaN	0.916094	-0.687688	2	0.114203	0.202457	0.853841	0.99231	0.0686228	0.00335258		15482000	5669100	9812900	0	0	7630300	4266900	2182600	1402200	By matching	By MS/MS	By matching	1
AT4G10340.1	61	NaN	AT4G10340.1	>AT4G10340.1 | Symbols: LHCB5 | light harvesting complex of photosystem II 5 | chr4:6408200-6409496 FORWARD LENGTH=280	1.35e-82	216.19	199.88	32.858	1	176.21	2.14e-24	1	1	1.49e-31	179.14	1	1.35e-82	216.19	3	+	-0.0043853	1	AVSETSDELAK(1)WYGPDRR	AVSETSDELAK(32.86)WYGPDRR	PAKSKAVSETSDELAKWYGPDRRIFLPDGLL	0.718877	0.413594	0.229213	12	0.453895	2.03142	0.117722	0.616258	0.929142	0.210237		1471000000	659760000	811210000	157900000	115470000	377750000	274570000	275560000	269730000	By MS/MS	By MS/MS	By MS/MS	1
AT4G10340.1	109	NaN	AT4G10340.1	>AT4G10340.1 | Symbols: LHCB5 | light harvesting complex of photosystem II 5 | chr4:6408200-6409496 FORWARD LENGTH=280	2.08e-08	84.375	78.101	72.583	0.99768	72.583	3.13e-07	0.995999	0.99768	2.08e-08	84.375	NaN	NaN	NaN	4	+	-0.089902	1	K(0.002)PENFAK(0.998)YQAFELIHAR	K(-26.33)PENFAK(26.33)YQAFELIHAR	GYDPFGLGKKPENFAKYQAFELIHARWAMLG	-0.608496	-0.686383	NaN	3	-0.647439	-2.28145	0.116594	0.616258	0.933323	0.210237		138920000	81109000	57806000	8510800	12824000	49295000	68285000	0	0	By MS/MS	By MS/MS	By matching	1
AT4G10340.1	213	NaN	AT4G10340.1	>AT4G10340.1 | Symbols: LHCB5 | light harvesting complex of photosystem II 5 | chr4:6408200-6409496 FORWARD LENGTH=280	6.09e-28	113.71	106.62	41.296	1	82.406	3.87e-14	1	1	6.09e-28	113.71	1	2e-19	90.397	4	+	-0.018486	1	LHPGGPFDPLGLAK(1)DPEQGALLK	LHPGGPFDPLGLAK(41.3)DPEQGALLK(-41.3)	DKLHPGGPFDPLGLAKDPEQGALLKVKEIKN	-0.0616465	0.698663	0.207261	6	0.281426	1.09803	0.338466	0.839072	0.470485	0.0762008		1740000000	846730000	893250000	227870000	310210000	413990000	312240000	251390000	224280000	By MS/MS	By MS/MS	By MS/MS	1
AT4G10340.1	222	NaN	AT4G10340.1	>AT4G10340.1 | Symbols: LHCB5 | light harvesting complex of photosystem II 5 | chr4:6408200-6409496 FORWARD LENGTH=280	1.07e-12	158.42	127.8	80.318	1	117.79	0.00216333	1	1	1.07e-12	158.42	1	0.000506096	92.19	2	+	1.4119	1	DPEQGALLK(1)VK	DPEQGALLK(80.32)VK(-80.32)	DPLGLAKDPEQGALLKVKEIKNGRLAMFAML	-0.177833	0.275365	0.207611	10	0.101714	0.456382	0.673613	0.956614	0.17159	0.0192633		915840000	450090000	465750000	64366000	81030000	98590000	81553000	302790000	287510000	By MS/MS	By MS/MS	By MS/MS	1
AT4G10340.1	199	NaN	AT4G10340.1	>AT4G10340.1 | Symbols: LHCB5 | light harvesting complex of photosystem II 5 | chr4:6408200-6409496 FORWARD LENGTH=280	1.18e-28	124.17	117.52	124.17	1	108.77	7.68e-27	1	1	1.18e-28	124.17	0	NaN	NaN	3	+	-0.10851	1	ITNGLDFEDK(1)LHPGGPFDPLGLAK	ITNGLDFEDK(124.17)LHPGGPFDPLGLAK(-124.17)	GAEYYRITNGLDFEDKLHPGGPFDPLGLAKD	-0.669488	0.167872	0.285864	4	-0.0719171	-0.242716	0.821081	0.986396	0.0856139	0.0059489		768800000	390930000	377860000	17676000	33852000	234310000	231080000	125880000	126000000	By MS/MS	By MS/MS	By matching	1
AT4G11010.1;AT4G23900.1;AT4G23895.3	182;181;411	NaN	AT4G11010.1;AT4G23900.1	>AT4G11010.1 | Symbols: NDPK3 | nucleoside diphosphate kinase 3 | chr4:6732780-6734298 REVERSE LENGTH=238;>AT4G23900.1 | Symbols: | Nucleoside diphosphate kinase family protein | chr4:12424505-12426318 FORWARD LENGTH=237;>AT4G23895.3 | Symbols: | Pleckst	3.62e-10	127.3	106.5	127.3	1	NaN	NaN	1	0	3.25e-05	61.265	1	3.62e-10	127.3	3	+	-0.202	1	LIGATDPQK(1)SEPGTIR	LIGATDPQK(127.3)SEPGTIR	VIRYGRKLIGATDPQKSEPGTIRGDLAVTVG;VIRYGRKLIGATDPQKSEPGTIRGDLAVVVG	-0.152388	0.636079	-0.247563	5	0.0787095	0.276047	0.797239	0.986396	0.0984115	0.0059489		282440000	113030000	169420000	1272000	1158200	19741000	10894000	148400000	100970000	By matching	By MS/MS	By MS/MS	23;35
AT4G13500.1	72	NaN	AT4G13500.1	>AT4G13500.1 | Symbols: | unknown protein;FUNCTIONS IN: molecular_function unknown;INVOLVED IN: biological_process unknown;LOCATED IN: chloroplast;BEST Arabidopsis thaliana protein match is: unknown protein (TAIR:AT2G05310.1);Has 50 Blast hits to 50	1.39e-09	76.573	66.818	76.573	1	60.561	1.71e-05	1	1	1.35e-05	60.938	1	1.39e-09	76.573	3	+	1.2195	1	FITK(1)EEEPEQYWQSVGER	FITK(76.57)EEEPEQYWQSVGER	GDGEVKPKDKKKFITKEEEPEQYWQSVGERE	3.39588	2.41346	0.688776	3	2.16604	3.5261	0.0276396	0.277653	1.55847	0.556498		145990000	57342000	88646000	30500000	3372900	31810000	5972900	26335000	47996000	By MS/MS	By MS/MS	By MS/MS	35
AT4G14920.1	546	NaN	AT4G14920.1	>AT4G14920.1 | Symbols: | Acyl-CoA N-acyltransferase with RING/FYVE/PHD-type zinc finger protein | chr4:8531157-8535842 REVERSE LENGTH=1138	0.00026939	90.614	79.449	90.614	1	NaN	NaN	1	0	0.00026939	90.614	0	NaN	NaN	3	+	0.0072036	2	VDGGK(1)SSK(1)HGR	VDGGK(90.61)SSK(90.61)HGR	TEKSTGSSSHRVDGGKSSKHGRSTLLVRRSV	-0.620313	0.0479571	1.22742	3	0.218356	0.492404	0.650213	0.956614	0.186944	0.0192633		69694000	34657000	35037000	1111100	2006900	31066000	28340000	2859900	4310000	By matching	By MS/MS	By matching	27
AT4G14920.1	549	NaN	AT4G14920.1	>AT4G14920.1 | Symbols: | Acyl-CoA N-acyltransferase with RING/FYVE/PHD-type zinc finger protein | chr4:8531157-8535842 REVERSE LENGTH=1138	0.00026939	90.614	79.449	90.614	1	NaN	NaN	1	0	0.00026939	90.614	0	NaN	NaN	3	+	0.0072036	2	VDGGK(1)SSK(1)HGR	VDGGK(90.61)SSK(90.61)HGR	STGSSSHRVDGGKSSKHGRSTLLVRRSVRGD	-0.620313	0.0479571	1.22742	3	0.218356	0.492404	0.650213	0.956614	0.186944	0.0192633		69694000	34657000	35037000	1111100	2006900	31066000	28340000	2859900	4310000	By matching	By MS/MS	By matching	27
AT4G16155.1	239	NaN	AT4G16155.1	>AT4G16155.1 | Symbols: | dihydrolipoyl dehydrogenases | chr4:9153570-9157322 REVERSE LENGTH=630	3.56e-09	92.773	81.401	49.223	1	NaN	NaN	1	NaN	3.56e-09	92.773	1	0.000456081	49.223	3	+	-0.64968	1	QGVADHASNLATK(1)IR	QGVADHASNLATK(49.22)IR	YDRQGVADHASNLATKIRNNLTNSMKALGVD	NaN	0.798921	-0.529471	2	0.134725	0.273076	0.804332	0.986396	0.0945645	0.0059489		39706000	13587000	26119000	0	0	18228000	9086800	7890800	4499900	By matching	By MS/MS	By MS/MS	11
AT4G17060.1	153	NaN	AT4G17060.1	>AT4G17060.1 | Symbols: FIP2 | FRIGIDA interacting protein 2 | chr4:9593721-9594653 REVERSE LENGTH=310	0.00257492	55.314	40.641	55.314	1	NaN	NaN	1	NaN	0.00257492	55.314	0	NaN	NaN	3	+	-0.11677	1	NFASHGFK(1)PK	NFASHGFK(55.31)PK(-55.31)	PLKSFGDRNFASHGFKPKNFSKPEPNFSQDL	NaN	-0.025691	0.618362	2	0.296336	0.861246	0.45879	0.888886	0.338386	0.0511538		23695000	12957000	10738000	0	0	8226500	9663400	2511400	3294000	By matching	By MS/MS	By matching	35
AT4G21280.1;AT4G21280.2	172;173	NaN	AT4G21280.1	>AT4G21280.1 | Symbols: PSBQ, PSBQA, PSBQ-1 | photosystem II subunit QA | chr4:11334446-11335587 FORWARD LENGTH=223;>AT4G21280.2 | Symbols: PSBQ, PSBQA, PSBQ-1 | photosystem II subunit QA | chr4:11334446-11335587 FORWARD LENGTH=224	1.87e-08	123.42	97.125	123.42	0.973144	123.42	1.87e-08	0.823157	0.973144	4.2e-07	82.59	0.858201	0.000427327	55.297	3		0.12397	1	YDLNTIISSK(0.027)PK(0.973)DEK	YDLNTIISSK(-15.59)PK(15.59)DEK(-123.42)	SYLRYDLNTIISSKPKDEKKSLKDLTTKLFD	1.13665	0.538339	0.407804	6	0.694265	2.69993	0.0588241	0.433338	1.23044	0.363174		265870000	126900000	138970000	25645000	27773000	63947000	43513000	49378000	55612000	By MS/MS	By MS/MS	By MS/MS	1
AT4G21280.1;AT4G21280.2	184;185	NaN	AT4G21280.1	>AT4G21280.1 | Symbols: PSBQ, PSBQA, PSBQ-1 | photosystem II subunit QA | chr4:11334446-11335587 FORWARD LENGTH=223;>AT4G21280.2 | Symbols: PSBQ, PSBQA, PSBQ-1 | photosystem II subunit QA | chr4:11334446-11335587 FORWARD LENGTH=224	3.23e-103	228.39	202.4	126.84	1	NaN	NaN	1	NaN	3.23e-103	228.39	1	1.2e-14	126.84	3	+	0.40955	1	DLTTK(1)LFDTIDNLDYAAK	DLTTK(126.84)LFDTIDNLDYAAK(-126.84)	SKPKDEKKSLKDLTTKLFDTIDNLDYAAKKK	NaN	0.751549	0.403504	2	0.577527	1.91248	0.161914	0.73224	0.790716	0.135346		184700000	72986000	111710000	0	0	64291000	25655000	47421000	47330000	By matching	By MS/MS	By MS/MS	1
AT4G21280.1;AT4G21280.2	109;110	NaN	AT4G21280.1	>AT4G21280.1 | Symbols: PSBQ, PSBQA, PSBQ-1 | photosystem II subunit QA | chr4:11334446-11335587 FORWARD LENGTH=223;>AT4G21280.2 | Symbols: PSBQ, PSBQA, PSBQ-1 | photosystem II subunit QA | chr4:11334446-11335587 FORWARD LENGTH=224	0.00631556	102.52	79.379	81.017	1	102.52	0.0143224	1	1	0.0212887	81.017	1	0.00631556	88.056	2	+	-1.2529	1	DFALALK(1)DR	DFALALK(81.02)DR	GTDNSDQARDFALALKDRFYLQPLPPTEAAA	-0.425695	0.883543	1.58862	5	0.682155	1.43117	0.231136	0.837395	0.636132	0.0770694		880260000	393700000	486560000	86582000	127780000	279670000	131060000	120300000	134870000	By MS/MS	By MS/MS	By MS/MS	1
AT4G21280.1;AT4G21280.2	137;138	NaN	AT4G21280.1	>AT4G21280.1 | Symbols: PSBQ, PSBQA, PSBQ-1 | photosystem II subunit QA | chr4:11334446-11335587 FORWARD LENGTH=223;>AT4G21280.2 | Symbols: PSBQ, PSBQA, PSBQ-1 | photosystem II subunit QA | chr4:11334446-11335587 FORWARD LENGTH=224	0.00252135	116.24	52.609	116.24	1	NaN	NaN	0	0	NaN	NaN	1	0.00252135	116.24	2	+	-0.13553	1	DIINVK(1)PLIDR	DIINVK(116.24)PLIDR	AAARAKESAKDIINVKPLIDRKAWPYVQNDL	-0.452531	1.40714	0.452965	3	0.46919	1.06319	0.352116	0.839072	0.453315	0.0762008		259370000	125100000	134270000	23022000	37952000	54228000	20130000	57017000	67023000	By matching	By matching	By MS/MS	1
AT4G21280.1;AT4G21280.2	221;222	NaN	AT4G21280.1	>AT4G21280.1 | Symbols: PSBQ, PSBQA, PSBQ-1 | photosystem II subunit QA | chr4:11334446-11335587 FORWARD LENGTH=223;>AT4G21280.2 | Symbols: PSBQ, PSBQA, PSBQ-1 | photosystem II subunit QA | chr4:11334446-11335587 FORWARD LENGTH=224	6.87e-11	102.65	92.224	102.65	1	NaN	NaN	1	NaN	6.87e-11	100.43	1	2.17e-09	102.65	2	+	-0.58158	1	YYAETVSALNEVLAK(1)LG	YYAETVSALNEVLAK(102.65)LG	KYYAETVSALNEVLAKLG_____________	NaN	0.574344	0.312402	2	0.443373	1.50903	0.23815	0.839072	0.62315	0.0762008		61052000	20108000	40945000	0	0	31050000	10859000	9895000	9248400	By matching	By MS/MS	By MS/MS	1
AT4G21280.1;AT4G21280.2	170;171	NaN	AT4G21280.1	>AT4G21280.1 | Symbols: PSBQ, PSBQA, PSBQ-1 | photosystem II subunit QA | chr4:11334446-11335587 FORWARD LENGTH=223;>AT4G21280.2 | Symbols: PSBQ, PSBQA, PSBQ-1 | photosystem II subunit QA | chr4:11334446-11335587 FORWARD LENGTH=224	9.06e-05	89.231	54.27	43.337	1	51.726	0.00125544	1	1	9.06e-05	89.231	1	0.0059569	43.337	3	+	0.75914	1	YDLNTIISSK(1)PK	YDLNTIISSK(43.34)PK(-43.34)	KASYLRYDLNTIISSKPKDEKKSLKDLTTKL	-0.59018	0.9536	0.779546	4	0.380989	0.930218	0.40888	0.873068	0.388404	0.058952		123890000	59050000	64837000	7750300	13611000	38000000	18423000	19086000	27015000	By MS/MS	By MS/MS	By MS/MS	1
AT4G21280.1;AT4G21280.2	197;198	NaN	AT4G21280.1	>AT4G21280.1 | Symbols: PSBQ, PSBQA, PSBQ-1 | photosystem II subunit QA | chr4:11334446-11335587 FORWARD LENGTH=223;>AT4G21280.2 | Symbols: PSBQ, PSBQA, PSBQ-1 | photosystem II subunit QA | chr4:11334446-11335587 FORWARD LENGTH=224	1.11e-06	110.92	102.61	83.087	1	110.92	3.09e-06	1	1	1.11e-06	83.087	NaN	NaN	NaN	3	+	-0.94176	1	LFDTIDNLDYAAK(1)K	LFDTIDNLDYAAK(83.09)K(-83.09)	TTKLFDTIDNLDYAAKKKSPSQAEKYYAETV	-0.329341	0.808426	NaN	2	0.239543	0.535814	0.633056	0.956614	0.198558	0.0192633		151370000	67605000	83761000	23650000	32069000	60112000	35536000	0	0	By MS/MS	By MS/MS	By matching	1
AT4G21280.1;AT4G21280.2	131;132	NaN	AT4G21280.1	>AT4G21280.1 | Symbols: PSBQ, PSBQA, PSBQ-1 | photosystem II subunit QA | chr4:11334446-11335587 FORWARD LENGTH=223;>AT4G21280.2 | Symbols: PSBQ, PSBQA, PSBQ-1 | photosystem II subunit QA | chr4:11334446-11335587 FORWARD LENGTH=224	0.000224617	58.98	39.683	58.98	0.999679	58.98	0.000224617	0.987475	0.999679	0.0609234	25.72	NaN	NaN	NaN	3	+	0.075198	1	ESAK(1)DIINVKPLIDR	ESAK(34.93)DIINVK(-34.93)PLIDR	PLPPTEAAARAKESAKDIINVKPLIDRKAWP	-0.693528	0.264597	NaN	2	-0.214466	-0.527987	0.637798	0.956614	0.195317	0.0192633		72846000	33637000	39209000	11057000	18948000	28152000	14688000	0	0	By MS/MS	By matching	By matching	1
AT4G21280.1;AT4G21280.2	179;180	NaN	AT4G21280.1	>AT4G21280.1 | Symbols: PSBQ, PSBQA, PSBQ-1 | photosystem II subunit QA | chr4:11334446-11335587 FORWARD LENGTH=223;>AT4G21280.2 | Symbols: PSBQ, PSBQA, PSBQ-1 | photosystem II subunit QA | chr4:11334446-11335587 FORWARD LENGTH=224	0.0201693	85.355	48.01	64.374	1	76.943	0.0249663	1	1	0.0201693	85.355	1	0.0547423	64.374	2	+	0.032815	1	SLK(1)DLTTK	SLK(64.37)DLTTK(-64.37)	NTIISSKPKDEKKSLKDLTTKLFDTIDNLDY	-0.604959	0.674641	0.324491	3	0.131391	0.382962	0.722725	0.974819	0.141027	0.0110759		263870000	122770000	141110000	28303000	44753000	67038000	42109000	45765000	35908000	By MS/MS	By MS/MS	By MS/MS	1
AT4G24750.1	169	NaN	AT4G24750.1	>AT4G24750.1 | Symbols: | Rhodanese/Cell cycle control phosphatase superfamily protein | chr4:12758422-12760749 REVERSE LENGTH=292	0.0167151	73.499	28.712	73.499	1	66.056	0.0227159	1	1	0.0167151	73.499	NaN	NaN	NaN	2	+	-1.0713	1	LFLSK(1)VEEK	LFLSK(73.5)VEEK(-73.5)	WSGAPTLSFNRLFLSKVEEKFPKDSELIVAC	-0.13622	0.524465	NaN	3	0.194122	0.559453	0.61888	0.956614	0.208393	0.0192633		174570000	79978000	94589000	29585000	40133000	65004000	39845000	0	0	By MS/MS	By MS/MS	By matching	35
AT4G27230.2;AT4G27230.1	6;6	NaN	AT4G27230.2	>AT4G27230.2 | Symbols: HTA2 | histone H2A 2 | chr4:13637515-13638325 REVERSE LENGTH=131;>AT4G27230.1 | Symbols: HTA2 | histone H2A 2 | chr4:13637515-13638325 REVERSE LENGTH=131	0.00651851	82.417	20.454	69.721	1	NaN	NaN	0	NaN	NaN	NaN	1	0.00651851	82.417	2	+	0.73346	1	GK(1)QLGSGAAK	GK(69.72)QLGSGAAK(-69.72)	__________MAGRGKQLGSGAAKKSTSRSS	NaN	-0.179449	0.993034	2	0.406792	0.893469	0.444028	0.888886	0.35259	0.0511538		27650000	20117000	7532100	0	0	2067400	2790300	5464700	17327000	By matching	By matching	By MS/MS	28
AT4G27440.2;AT4G27440.1	332;332	NaN	AT4G27440.2	>AT4G27440.2 | Symbols: PORB | protochlorophyllide oxidoreductase B | chr4:13725648-13727107 FORWARD LENGTH=401;>AT4G27440.1 | Symbols: PORB | protochlorophyllide oxidoreductase B | chr4:13725648-13727107 FORWARD LENGTH=401	0.000403213	83.204	73.921	50.354	1	NaN	NaN	1	0	0.000403213	83.204	1	0.0189327	50.354	2		-0.80402	1	ALFPPFQK(1)YITK	ALFPPFQK(50.35)YITK(-50.35)	REHIPLFRALFPPFQKYITKGYVSETESGKR	0.575409	0.00360232	0.203984	3	0.260998	1.12241	0.329211	0.839072	0.482526	0.0762008		138870000	67016000	71857000	2232900	1827300	63361000	59189000	6263500	5999000	By matching	By MS/MS	By matching	19
AT4G27440.2;AT4G27440.1	336;336	NaN	AT4G27440.2	>AT4G27440.2 | Symbols: PORB | protochlorophyllide oxidoreductase B | chr4:13725648-13727107 FORWARD LENGTH=401;>AT4G27440.1 | Symbols: PORB | protochlorophyllide oxidoreductase B | chr4:13725648-13727107 FORWARD LENGTH=401	1.98e-07	85.469	76.187	85.469	1	NaN	NaN	1	0	1.98e-07	85.469	0	NaN	NaN	3	+	-0.31456	1	YITK(1)GYVSETESGKR	YITK(68.94)GYVSETESGK(-68.94)R	PLFRALFPPFQKYITKGYVSETESGKRLAQV	NaN	-0.017899	0.15343	2	0.0677657	0.235659	0.830426	0.986396	0.0806991	0.0059489		40437000	21269000	19167000	0	0	16264000	17264000	2903300	4005200	By matching	By MS/MS	By matching	19
AT4G27700.1	72	NaN	AT4G27700.1	>AT4G27700.1 | Symbols: | Rhodanese/Cell cycle control phosphatase superfamily protein | chr4:13826541-13827673 REVERSE LENGTH=224	0.003407	103.74	8.2084	74.486	1	103.74	0.003407	1	1	0.0647819	74.486	0	NaN	NaN	2	+	-0.23369	1	ELLLEK(1)R	ELLLEK(74.49)R	AAEVDWRQKRELLLEKRVRSVDVKEAQRLQK	-0.0248101	0.373398	0.0937097	4	0.147432	0.684169	0.534309	0.920476	0.272208	0.0359873		151530000	66532000	85003000	12513000	14487000	51687000	34922000	20802000	17124000	By MS/MS	By MS/MS	By matching	26
AT4G28750.1	111	NaN	AT4G28750.1	>AT4G28750.1 | Symbols: PSAE-1 | Photosystem I reaction centre subunit IV / PsaE protein | chr4:14202951-14203888 REVERSE LENGTH=143	2.86e-16	161.19	153.1	90.385	1	161.19	2.86e-16	1	1	5.16e-08	119.46	1	3e-09	101.05	2		0.48411	1	NVGSVVAVDQDPK(1)TR	NVGSVVAVDQDPK(90.39)TR	WFKNVGSVVAVDQDPKTRYPVVVRFAKVNYA	-0.680521	1.21692	-0.123931	12	0.137489	0.29978	0.780426	0.982758	0.107668	0.0075533		1229500000	831010000	398480000	54853000	104190000	171510000	75633000	172120000	651190000	By MS/MS	By MS/MS	By MS/MS	1
AT4G28750.1	98	NaN	AT4G28750.1	>AT4G28750.1 | Symbols: PSAE-1 | Photosystem I reaction centre subunit IV / PsaE protein | chr4:14202951-14203888 REVERSE LENGTH=143	3.39e-13	117.37	107.9	50.957	1	63.302	2.34e-07	1	1	5.13e-10	77.031	1	3.39e-13	117.37	3	+	-0.21441	1	ESYWFK(1)NVGSVVAVDQDPK	ESYWFK(50.96)NVGSVVAVDQDPK(-50.96)	RGSKVKILRRESYWFKNVGSVVAVDQDPKTR	-0.695933	1.04089	-0.120617	6	0.0747805	0.176274	0.869303	0.994313	0.0608291	0.00247673		609020000	258990000	350030000	32634000	61891000	145450000	49906000	171940000	147200000	By MS/MS	By MS/MS	By MS/MS	1
AT4G31390.1;AT4G31390.2	608;583	NaN	AT4G31390.1	>AT4G31390.1 | Symbols: | Protein kinase superfamily protein | chr4:15233126-15236764 FORWARD LENGTH=682;>AT4G31390.2 | Symbols: | Protein kinase superfamily protein | chr4:15233126-15236764 FORWARD LENGTH=657	0.00760279	58.32	45.689	58.32	1	43.761	0.0627867	1	1	0.00760279	58.32	NaN	NaN	NaN	2		0.66703	1	LDLTDTIK(1)DGAR	LDLTDTIK(58.32)DGAR	RVKRVESKLDLTDTIKDGARLFLLDEGIRRK	2.73829	1.9013	NaN	2	2.3198	6.09514	0.0119565	0.176159	1.9224	0.754096		30691000	7295700	23395000	8091600	1735000	15303000	5560700	0	0	By MS/MS	By MS/MS	By matching	34
AT4G31870.1	74	NaN	AT4G31870.1	>AT4G31870.1 | Symbols: ATGPX7, GPX7 | glutathione peroxidase 7 | chr4:15410205-15411617 FORWARD LENGTH=233	1.37e-05	86.944	77.144	77.192	1	NaN	NaN	1	0	2.1e-05	86.944	1	1.37e-05	77.192	3	+	0.32276	1	AAAEK(1)SVHDFTVK	AAAEK(77.19)SVHDFTVK(-77.19)	VKSKNFSVYARAAAEKSVHDFTVKDIDGNDV	-0.215596	-0.021365	0.406981	7	0.0566732	0.236987	0.825205	0.986396	0.0834381	0.0059489		401760000	190120000	211640000	1286700	2235200	180210000	158590000	30140000	29297000	By matching	By MS/MS	By MS/MS	21
AT4G32260.1	171	NaN	AT4G32260.1	>AT4G32260.1 | Symbols: | ATPase, F0 complex, subunit B/B', bacterial/chloroplast | chr4:15573859-15574586 REVERSE LENGTH=219	4.51e-63	222.45	199.87	96.247	1	149	1.61e-09	1	1	3.11e-20	169.92	1	4.51e-63	222.45	3	+	0.47896	1	ETQVEVEEK(1)LAEGR	ETQVEVEEK(96.25)LAEGR	ALNKMKKETQVEVEEKLAEGRKKVEEELKEA	-1.46387	-0.552051	-0.924936	10	-0.980285	-3.53789	0.0273648	0.277653	1.56281	0.556498		508380000	252100000	256280000	11761000	71332000	79747000	126680000	164770000	54087000	By MS/MS	By MS/MS	By MS/MS	1
AT4G32260.1	129	NaN	AT4G32260.1	>AT4G32260.1 | Symbols: | ATPase, F0 complex, subunit B/B', bacterial/chloroplast | chr4:15573859-15574586 REVERSE LENGTH=219	0.00102926	74.987	57.871	52.576	1	74.987	0.00102926	1	1	0.0165501	53.034	1	0.00253664	67.997	2		0.34503	1	LASVK(1)DTSTEVK	LASVK(52.58)DTSTEVK(-52.58)	MDQRDASIKEKLASVKDTSTEVKELDEQAAA	0.546067	0.595885	0.457078	5	0.53301	2.67196	0.0604671	0.438139	1.21848	0.358388		227640000	104210000	123430000	26949000	22271000	22224000	12317000	74252000	69624000	By MS/MS	By MS/MS	By MS/MS	1
AT4G32260.1	159	NaN	AT4G32260.1	>AT4G32260.1 | Symbols: | ATPase, F0 complex, subunit B/B', bacterial/chloroplast | chr4:15573859-15574586 REVERSE LENGTH=219	5.86e-08	145.91	115.03	91.549	1	145.91	5.86e-08	1	1	5.56e-05	116.55	1	0.000215455	100.93	3	+	-0.10742	1	AEIAAALNK(1)MK	AEIAAALNK(91.55)MK(-91.55)	AVMRAARAEIAAALNKMKKETQVEVEEKLAE	0.0156403	0.156526	0.0927094	11	0.0882919	0.442572	0.682709	0.956614	0.165765	0.0192633		632880000	314820000	318060000	91747000	100890000	115560000	127650000	110750000	86275000	By MS/MS	By MS/MS	By MS/MS	1
AT4G32260.1	194	NaN	AT4G32260.1	>AT4G32260.1 | Symbols: | ATPase, F0 complex, subunit B/B', bacterial/chloroplast | chr4:15573859-15574586 REVERSE LENGTH=219	7.49e-16	154.69	126.92	69.485	1	154.69	7.49e-16	1	1	2.71e-11	142.91	1	0.000106527	69.485	2		-0.14675	1	EALASLESQK(1)EETIK	EALASLESQK(69.48)EETIK(-69.48)	VEEELKEALASLESQKEETIKALDSQIAALS	-0.396119	0.241108	0.268886	6	0.0379586	0.149573	0.888898	0.994313	0.0511483	0.00247673		167570000	83335000	84237000	18615000	28396000	33881000	25993000	31741000	28946000	By MS/MS	By MS/MS	By MS/MS	1
AT4G32260.1	214	NaN	AT4G32260.1	>AT4G32260.1 | Symbols: | ATPase, F0 complex, subunit B/B', bacterial/chloroplast | chr4:15573859-15574586 REVERSE LENGTH=219	8.03e-23	170.11	147.12	164.93	1	159.81	9.53e-17	1	1	8.03e-23	170.11	1	4.88e-18	164.93	2		0.21634	1	ALDSQIAALSEDIVK(1)K	ALDSQIAALSEDIVK(164.93)K(-164.93)	KALDSQIAALSEDIVKKVLPS__________	0.0751904	-0.169015	0.0880554	8	-0.00192295	-0.00930761	0.993054	0.997724	0.00302725	0.000989466		1369000000	665850000	703170000	198040000	189730000	312680000	290910000	192460000	185210000	By MS/MS	By MS/MS	By MS/MS	1
AT4G32260.1	136	NaN	AT4G32260.1	>AT4G32260.1 | Symbols: | ATPase, F0 complex, subunit B/B', bacterial/chloroplast | chr4:15573859-15574586 REVERSE LENGTH=219	2e-17	141.86	127.51	137.45	1	NaN	NaN	1	0	9.84e-14	114.96	1	2e-17	141.86	2	+	0.07946	1	DTSTEVK(1)ELDEQAAAVMR	DTSTEVK(137.45)ELDEQAAAVMR	IKEKLASVKDTSTEVKELDEQAAAVMRAARA	-0.149057	0.0817487	0.0883468	7	0.00701296	0.03414	0.974527	0.997724	0.0112061	0.000989466		204930000	98707000	106220000	4991100	5564200	20057000	19465000	81171000	73678000	By matching	By MS/MS	By MS/MS	1
AT4G32620.1;AT4G32620.2	1334;1334	NaN	AT4G32620.1	>AT4G32620.1 | Symbols: | Enhancer of polycomb-like transcription factor protein | chr4:15731968-15737222 FORWARD LENGTH=1539;>AT4G32620.2 | Symbols: | Enhancer of polycomb-like transcription factor protein | chr4:15731968-15737222 FORWARD LENGTH=1540	1.19e-07	136.11	77.132	89.55	1	NaN	NaN	1	0	1.19e-07	136.11	1	0.00162836	89.55	2	+	-0.2527	1	GLEVK(1)HR	GLEVK(89.55)HR	PAMFAFCFKPRGLEVKHRGTKHRSQKKLSVY	-0.0579923	0.172616	1.12149	5	0.412037	1.24615	0.285795	0.839072	0.543945	0.0762008		218560000	112290000	106270000	2501900	2461800	75526000	62313000	28241000	47515000	By matching	By MS/MS	By MS/MS	35
AT4G35250.1	389	NaN	AT4G35250.1	>AT4G35250.1 | Symbols: | NAD(P)-binding Rossmann-fold superfamily protein | chr4:16771401-16773269 REVERSE LENGTH=395	0.0101342	65.278	57.412	65.278	1	55.806	0.0273503	1	1	0.0101342	65.278	NaN	NaN	NaN	2	+	-0.092387	1	AQSK(1)QSDIYF	AQSK(65.28)QSDIYF	FSNILKKLKDLKAQSKQSDIYF_________	2.67141	4.13701	NaN	2	3.40421	6.44588	0.0103598	0.175393	1.98465	0.755987		27206000	2863800	24343000	10484000	1629800	13858000	1234000	0	0	By MS/MS	By MS/MS	By matching	35
AT4G35250.1	208	NaN	AT4G35250.1	>AT4G35250.1 | Symbols: | NAD(P)-binding Rossmann-fold superfamily protein | chr4:16771401-16773269 REVERSE LENGTH=395	3.3e-15	108.71	98.201	108.71	1	24.029	0.053256	1	1	3.3e-15	108.71	NaN	NaN	NaN	3	+	1.5679	1	YCTEK(1)FLQESGLNHITIR	YCTEK(108.71)FLQESGLNHITIR	KHPEVPLMEIKYCTEKFLQESGLNHITIRLC	0.370164	1.66335	NaN	2	1.01675	2.09804	0.136846	0.671722	0.863769	0.172811		46237000	9196100	37041000	6366700	6535200	30674000	2660900	0	0	By MS/MS	By MS/MS	By matching	35
AT4G35250.1	385	NaN	AT4G35250.1	>AT4G35250.1 | Symbols: | NAD(P)-binding Rossmann-fold superfamily protein | chr4:16771401-16773269 REVERSE LENGTH=395	0.00297726	76.332	47.624	76.332	0.995888	67.08	0.00393555	0.995888	0.995832	0.00297726	76.332	NaN	NaN	NaN	3	+	-0.41743	1	LK(0.004)DLK(0.996)AQSK	LK(-23.84)DLK(23.84)AQSK(-76.33)	LQDYFSNILKKLKDLKAQSKQSDIYF_____	0.521252	0.049352	NaN	2	0.285302	0.899526	0.441303	0.888886	0.355263	0.0511538		47203000	18863000	28341000	6547700	5145500	21793000	13717000	0	0	By MS/MS	By MS/MS	By matching	35
AT5G01530.1	120	NaN	AT5G01530.1	>AT5G01530.1 | Symbols: LHCB4.1 | light harvesting complex photosystem II | chr5:209084-210243 FORWARD LENGTH=290	3.18e-14	93.776	83.828	61.963	1	83.251	7.21e-13	1	1	3.18e-14	93.776	1	2.09e-06	61.963	3	+	0.28581	1	TEAADAK(1)STPFQPYSEVFGIQR	TEAADAK(61.96)STPFQPYSEVFGIQR	LAGDVIGTRTEAADAKSTPFQPYSEVFGIQR	1.94692	NaN	3.68123	2	2.81408	4.6996	0.0229853	0.253988	1.63855	0.595187		69036000	25388000	43648000	19711000	7148200	23280000	0	656420	18240000	By MS/MS	By MS/MS	By MS/MS	1
AT5G01530.1	234	NaN	AT5G01530.1	>AT5G01530.1 | Symbols: LHCB4.1 | light harvesting complex photosystem II | chr5:209084-210243 FORWARD LENGTH=290	1.51e-36	134.86	124.51	112.57	1	NaN	NaN	1	0	4.57e-28	115.54	1	1.51e-36	134.86	3	+	3.0712	1	FFDPLGLAADPEK(1)TAQLQLAEIK	FFDPLGLAADPEK(112.57)TAQLQLAEIK(-112.57)	GGKFFDPLGLAADPEKTAQLQLAEIKHARLA	0.105544	-0.0674096	-0.351741	4	-0.104536	-0.474625	0.661703	0.956614	0.179337	0.0192633		273100000	134570000	138530000	3450200	4212400	71916000	73311000	63165000	57043000	By matching	By MS/MS	By MS/MS	1
AT5G01530.1	221	NaN	AT5G01530.1	>AT5G01530.1 | Symbols: LHCB4.1 | light harvesting complex photosystem II | chr5:209084-210243 FORWARD LENGTH=290	2.26e-27	168.81	149.88	56.719	1	117.37	3.39e-13	1	1	2.26e-27	168.81	1	7.61e-17	142.85	2		0.56928	1	LYPGGK(1)FFDPLGLAADPEK	LYPGGK(56.72)FFDPLGLAADPEK(-56.72)	RNAELDSEKRLYPGGKFFDPLGLAADPEKTA	-0.0681808	0.0229004	0.120937	11	0.025219	0.125292	0.906802	0.994313	0.0424874	0.00247673		3108700000	1503300000	1605500000	311410000	357230000	858200000	743380000	435850000	402670000	By MS/MS	By MS/MS	By MS/MS	1
AT5G01920.1	171	NaN	AT5G01920.1	>AT5G01920.1 | Symbols: STN8 | Protein kinase superfamily protein | chr5:359154-360867 FORWARD LENGTH=495	0.000309015	105.65	56.349	54.343	1	105.65	0.000309015	1	1	0.0198057	54.343	NaN	NaN	NaN	2	+	-2.1544	1	AK(1)AMDFTGEFK	AK(54.34)AMDFTGEFK(-54.34)	NSTLVDDVRVSKARAKAMDFTGEFKQRVILK	5.58976	3.55262	NaN	2	4.57119	6.70838	0.00934823	0.175393	2.02927	0.755987		23399000	638880	22761000	14930000	203720	7831000	435160	0	0	By MS/MS	By MS/MS	By matching	29
AT5G02570.1	12	NaN	AT5G02570.1	>AT5G02570.1 | Symbols: | Histone superfamily protein | chr5:576742-577140 REVERSE LENGTH=132	0.000382594	61.11	47.521	61.11	0.997389	NaN	NaN	0.997389	NaN	0.000382594	61.11	0.976193	0.0106198	43.03	3	+	-0.054686	2	AEK(0.501)K(0.501)PAEK(0.997)APAPK	AEK(0)K(0)PAEK(22.81)APAPK(-61.11)	____MAPKAEKKPAEKAPAPKAEKKIAKEGG	NaN	-0.762167	1.00567	2	0.121749	0.200311	0.855362	0.99231	0.0678499	0.00335258		35081000	20368000	14713000	0	0	6675000	10241000	8037600	10127000	By matching	By MS/MS	By MS/MS	28
AT5G03880.1	73	NaN	AT5G03880.1	>AT5G03880.1 | Symbols: | Thioredoxin family protein | chr5:1038674-1041453 REVERSE LENGTH=339	7.08e-14	79.69	77.65	79.69	0.947683	NaN	NaN	0.947683	0	7.08e-14	79.69	NaN	NaN	NaN	3		0.63457	1	TSDDTGAVVVFTAPPGFK(0.052)PPEPK(0.948)R	TSDDTGAVVVFTAPPGFK(-12.58)PPEPK(12.58)R	VVVFTAPPGFKPPEPKRFAVKSGKLFDVLGA	0.847436	0.243181	NaN	2	0.545309	1.61657	0.214342	0.823818	0.668893	0.0841686		27184000	11470000	15713000	4546700	3155900	11167000	8314500	0	0	By matching	By MS/MS	By matching	35
AT5G07020.1	69	NaN	AT5G07020.1	>AT5G07020.1 | Symbols: | proline-rich family protein | chr5:2180669-2182284 REVERSE LENGTH=235	8.63e-22	142.39	121.55	72.797	1	102.64	2.43e-10	1	1	8.63e-22	142.39	1	2.5e-06	72.797	3	+	0.40929	1	EVGTVSMEWLAGEK(1)TK	EVGTVSMEWLAGEK(72.8)TK(-72.8)	EKEVGTVSMEWLAGEKTKVVGTFPPRKPRGW	NaN	3.21692	4.67138	2	3.94415	7.50893	0.00698056	0.173977	2.15611	0.759509		115640000	39233000	76402000	19803000	0	55232000	1446600	1366800	37787000	By MS/MS	By MS/MS	By MS/MS	35
AT5G08050.1	57	NaN	AT5G08050.1	>AT5G08050.1 | Symbols: | Protein of unknown function (DUF1118) | chr5:2578418-2578964 FORWARD LENGTH=158	0.000271284	94.09	49.243	55.724	1	94.09	0.000271284	1	1	0.0101513	55.724	NaN	NaN	NaN	2	+	-2.0479	1	AEK(1)AGLLSLAEK	AEK(55.72)AGLLSLAEK(-55.72)	LLTRVEQLKLLTKAEKAGLLSLAEKSGFSLS	2.71603	2.73485	NaN	2	2.72544	9.63562	0.00363016	0.114609	2.44007	0.94078		34811000	4220600	30590000	9453400	619310	21137000	3601300	0	0	By MS/MS	By MS/MS	By matching	35
AT5G08050.1	41	NaN	AT5G08050.1	>AT5G08050.1 | Symbols: | Protein of unknown function (DUF1118) | chr5:2578418-2578964 FORWARD LENGTH=158	0.000318182	84.365	65.233	79.492	1	84.365	0.000318182	1	1	0.000674947	79.492	0	NaN	NaN	2		0.22483	1	STATPQVK(1)LLTR	STATPQVK(79.49)LLTR	TRTITSKKSTATPQVKLLTRVEQLKLLTKAE	1.62546	0.598556	1.85668	3	1.36023	3.93116	0.0198396	0.226789	1.70247	0.644378		125150000	56018000	69129000	22462000	9960800	36847000	20937000	9820300	25120000	By MS/MS	By MS/MS	By matching	35
AT5G08050.1	50	NaN	AT5G08050.1	>AT5G08050.1 | Symbols: | Protein of unknown function (DUF1118) | chr5:2578418-2578964 FORWARD LENGTH=158	0.0205152	68.786	44.321	62.466	1	68.786	0.0205152	1	1	0.0256096	62.466	0	NaN	NaN	2	+	0.5405	1	VEQLK(1)LLTK	VEQLK(62.47)LLTK(-62.47)	TATPQVKLLTRVEQLKLLTKAEKAGLLSLAE	0.0184917	-0.153735	-0.305912	3	-0.147052	-0.703851	0.523291	0.917836	0.281256	0.0372347		417520000	196340000	221180000	45683000	50682000	132980000	121280000	42517000	24378000	By MS/MS	By MS/MS	By matching	35
AT5G08540.1	301	NaN	AT5G08540.1	>AT5G08540.1 | Symbols: | unknown protein;FUNCTIONS IN: molecular_function unknown;INVOLVED IN: biological_process unknown;LOCATED IN: chloroplast thylakoid membrane, chloroplast, chloroplast envelope;EXPRESSED IN: 24 plant structures;EXPRESSED DURIN	0.000202134	72.898	60.435	72.898	1	NaN	NaN	1	0	0.000202134	72.898	NaN	NaN	NaN	2		-0.064136	1	EIFGVTDEDAEK(1)LR	EIFGVTDEDAEK(72.9)LR	LIVKEIFGVTDEDAEKLRIHALAEAGDIEAL	0.738292	-0.176463	NaN	2	0.280915	0.707903	0.535209	0.920476	0.271476	0.0359873		33999000	14944000	19055000	7176400	4458800	11879000	10485000	0	0	By matching	By MS/MS	By matching	35
AT5G08690.1;AT5G08670.1;AT5G08680.1;ATCG00480.1	226;226;229;167	NaN	AT5G08690.1;ATCG00480.1	>AT5G08690.1 | Symbols: | ATP synthase alpha/beta family protein | chr5:2825739-2828352 FORWARD LENGTH=556;>AT5G08670.1 | Symbols: | ATP synthase alpha/beta family protein | chr5:2818395-2821149 REVERSE LENGTH=556;>AT5G08680.1 | Symbols: | ATP synthase	1.27e-05	96.464	57.458	65.043	1	96.464	1.27e-05	1	1	0.000271174	71.879	1	0.000734225	65.043	2	+	-1.5192	1	GGK(1)IGLFGGAGVGK	GGK(65.04)IGLFGGAGVGK(-65.04)	GIKVVDLLAPYQRGGKIGLFGGAGVGKTVLI;GIKVVDLLAPYRRGGKIGLFGGAGVGKTVLI	-0.821101	0.733094	-0.633013	5	-0.24034	-0.585374	0.59213	0.948266	0.227583	0.02307		167700000	69400000	98302000	12556000	28036000	41629000	18936000	44117000	22428000	By MS/MS	By MS/MS	By MS/MS	1;9
AT5G17170.1	233	NaN	AT5G17170.1	>AT5G17170.1 | Symbols: ENH1 | rubredoxin family protein | chr5:5649335-5650975 FORWARD LENGTH=271	0.00727352	91.313	78.697	65.179	1	60.255	0.0156357	1	1	0.00727352	91.313	1	0.00931568	65.179	2	+	0.095153	1	FAK(1)YDVNTGK	FAK(65.18)YDVNTGK(-65.18)	TYVCPQCIAPKKRFAKYDVNTGKAIGGGLPP	0.590147	0.0285691	0.378701	4	0.332472	1.43875	0.229135	0.837395	0.639908	0.0770694		146350000	70618000	75729000	12835000	12120000	38484000	32406000	24410000	26091000	By MS/MS	By MS/MS	By MS/MS	29
AT5G17170.1;AT5G17170.2	149;149	NaN	AT5G17170.1	>AT5G17170.1 | Symbols: ENH1 | rubredoxin family protein | chr5:5649335-5650975 FORWARD LENGTH=271;>AT5G17170.2 | Symbols: ENH1 | rubredoxin family protein | chr5:5649335-5650835 FORWARD LENGTH=224	0.00266689	78.903	52.491	78.903	1	74.392	0.00302258	1	1	0.00266689	78.903	0	NaN	NaN	2	+	-0.42351	1	LGFTK(1)TAIQAK	LGFTK(78.9)TAIQAK(-78.9)	FFGDELWPADKLGFTKTAIQAKPDSVYFVVS	3.43763	3.83026	2.16735	6	3.14508	7.51697	0.00227449	0.0894912	2.64312	1.04822		277270000	62194000	215070000	50599000	4747100	149170000	10196000	15304000	47250000	By MS/MS	By MS/MS	By matching	29
AT5G17170.1;AT5G17170.2	92;92	NaN	AT5G17170.1	>AT5G17170.1 | Symbols: ENH1 | rubredoxin family protein | chr5:5649335-5650975 FORWARD LENGTH=271;>AT5G17170.2 | Symbols: ENH1 | rubredoxin family protein | chr5:5649335-5650835 FORWARD LENGTH=224	7.03e-05	57.525	48.468	57.525	1	NaN	NaN	0	0	NaN	NaN	1	7.03e-05	57.525	3	+	-0.97152	1	TIEVEVDK(1)PLGLTLGQK	TIEVEVDK(57.53)PLGLTLGQK(-57.53)	KARAAASKTIEVEVDKPLGLTLGQKQGGGVV	-0.295181	0.656268	-0.326192	3	0.0116314	0.0377149	0.971861	0.997724	0.0123957	0.000989466		35277000	12904000	22373000	1781700	2380300	9603800	5363700	10987000	5160400	By matching	By matching	By MS/MS	29
AT5G19760.1	88	NaN	AT5G19760.1	>AT5G19760.1 | Symbols: | Mitochondrial substrate carrier family protein | chr5:6679591-6681845 REVERSE LENGTH=298	0.0102487	62.338	32.564	62.338	1	NaN	NaN	0	NaN	NaN	NaN	1	0.0102487	62.338	2	+	-0.19701	1	LGSFK(1)LLTAK	LGSFK(62.34)LLTAK(-62.34)	LLRQATYTTARLGSFKLLTAKAIESNDGKPL	NaN	-0.075216	0.705853	2	0.315318	0.85354	0.462387	0.888886	0.334994	0.0511538		51098000	26745000	24353000	0	0	6610700	5978100	17742000	20767000	By matching	By matching	By MS/MS	34
AT5G20140.1;AT5G20140.2	201;201	NaN	AT5G20140.1	>AT5G20140.1 | Symbols: | SOUL heme-binding family protein | chr5:6799047-6800892 REVERSE LENGTH=378;>AT5G20140.2 | Symbols: | SOUL heme-binding family protein | chr5:6799066-6800892 REVERSE LENGTH=395	0.00237546	86.772	67.114	53.448	1	80.69	0.0026007	1	1	0.00237546	86.772	1	0.0204028	53.448	2		1.0248	1	IYK(1)TPDLETPK	IYK(53.45)TPDLETPK(-53.45)	SLEGLVDVFKQLRIYKTPDLETPKYQILKRT	0.0858326	-0.103116	0.565716	3	0.182811	0.744293	0.501185	0.906665	0.300002	0.042553		356830000	157690000	199140000	30357000	38840000	114460000	61051000	54325000	57800000	By MS/MS	By MS/MS	By MS/MS	21
AT5G22880.1	6	NaN	AT5G22880.1	>AT5G22880.1 | Symbols: H2B, HTB2 | histone B2 | chr5:7652130-7652567 REVERSE LENGTH=145	0.00577272	43.03	28.239	43.03	0.844507	35.657	0.0173495	0.844507	0.827559	0.00577272	43.03	0.844507	0.00577272	43.03	4	+	0.19326	2	ADK(0.845)K(0.176)PAEK(0.49)K(0.49)PAEK	ADK(7.37)K(-7.37)PAEK(0)K(0)PAEK(-43.03)	__________MAKADKKPAEKKPAEKTPAAE	-5.035	-8.31295	5.76698	4	-2.52699	-0.806365	0.468665	0.888886	0.329138	0.0511538		217900000	216870000	1032400	187340	14199000	197430	118240000	647580	84432000	By MS/MS	By MS/MS	By MS/MS	28
AT5G23060.1	381	NaN	AT5G23060.1	>AT5G23060.1 | Symbols: CaS | calcium sensing receptor | chr5:7736760-7738412 REVERSE LENGTH=387	0.00724872	83.869	81.67	60.064	1	66.056	0.0090278	1	1	0.00724872	83.869	1	0.0161387	60.064	2	+	0.98646	1	SGTK(1)FLPSSD	SGTK(60.06)FLPSSD	IIPAASRSFGTRSGTKFLPSSD_________	2.95979	1.85647	1.3085	3	2.04159	5.00509	0.00913778	0.175393	2.03916	0.755987		76815000	26254000	50561000	14929000	2295900	28605000	7536000	7026100	16422000	By MS/MS	By MS/MS	By MS/MS	35
AT5G23060.1	323	NaN	AT5G23060.1	>AT5G23060.1 | Symbols: CaS | calcium sensing receptor | chr5:7736760-7738412 REVERSE LENGTH=387	0.0188663	87.639	48.034	68.224	1	76.679	0.025117	1	1	0.0188663	87.639	1	0.0383311	68.224	2	+	0.41526	1	TLK(1)VLGYK	TLK(68.22)VLGYK(-68.22)	LDSYTDSAKIVAKTLKVLGYKNCYIVTDGFS	-0.153591	0.118759	-1.52687	4	-0.520567	-1.23002	0.291127	0.839072	0.535917	0.0762008		96924000	41370000	55553000	15691000	16949000	30000000	22230000	9862500	2191100	By MS/MS	By MS/MS	By MS/MS	35
AT5G23060.1	133	NaN	AT5G23060.1	>AT5G23060.1 | Symbols: CaS | calcium sensing receptor | chr5:7736760-7738412 REVERSE LENGTH=387	0.00402768	64.224	51.728	64.224	1	NaN	NaN	1	0	0.00402768	64.224	0	NaN	NaN	2	+	0.65807	1	LASPAFSEASK(1)K	LASPAFSEASK(64.22)K(-64.22)	EEAMKLASPAFSEASKKAQEAMQSSGFDSEP	0.0170666	0.342668	0.130129	3	0.163288	0.779977	0.482281	0.888886	0.3167	0.0511538		84778000	40176000	44602000	6023800	7865100	26568000	17211000	12010000	15100000	By matching	By MS/MS	By matching	35
AT5G23060.1	328	NaN	AT5G23060.1	>AT5G23060.1 | Symbols: CaS | calcium sensing receptor | chr5:7736760-7738412 REVERSE LENGTH=387	3.42e-14	136.26	128.94	116.6	1	136.26	3.42e-14	1	1	6.06e-13	120.9	1	9.6e-13	116.6	2	+	-0.67704	1	VLGYK(1)NCYIVTDGFSGGR	VLGYK(116.6)NCYIVTDGFSGGR	DSAKIVAKTLKVLGYKNCYIVTDGFSGGRGW	0.109026	0.242938	-0.134221	6	0.072581	0.3403	0.752066	0.974819	0.123744	0.0110759		303230000	144690000	158550000	38134000	55575000	94813000	71583000	25599000	17529000	By MS/MS	By MS/MS	By MS/MS	35
AT5G23060.1	218	NaN	AT5G23060.1	>AT5G23060.1 | Symbols: CaS | calcium sensing receptor | chr5:7736760-7738412 REVERSE LENGTH=387	7.71e-08	73.138	66.702	45.347	1	46.877	0.000793649	1	1	7.71e-08	73.138	1	0.00119513	45.347	3	+	-0.87119	1	GYK(1)GDLTPAQTLDLLCTK	GYK(45.35)GDLTPAQTLDLLCTK(-45.35)	LPPVFSAISFNFRGYKGDLTPAQTLDLLCTK	-0.145127	0.0586628	0.0255588	3	-0.0203017	-0.100193	0.925383	0.994313	0.0336783	0.00247673		74359000	35497000	38862000	6885600	8461100	19150000	17134000	12826000	9902100	By MS/MS	By MS/MS	By MS/MS	35
AT5G25150.1	286	NaN	AT5G25150.1	>AT5G25150.1 | Symbols: TAF5 | TBP-associated factor 5 | chr5:8677117-8682058 FORWARD LENGTH=669	0.00398614	105.03	80.774	105.03	1	NaN	NaN	0	NaN	NaN	NaN	1	0.00398614	105.03	2	+	0.44669	2	DK(1)AGNATAK(1)VAR	DK(105.03)AGNATAK(105.03)VAR	EIGKQGSSLKKLKKDKAGNATAKVARLETIT	NaN	0.610606	0.426257	2	0.518431	1.79821	0.180126	0.765537	0.744423	0.116034		15066000	7520700	7545100	0	0	399240	625500	7145900	6895200	By matching	By matching	By MS/MS	27
AT5G25150.1	293	NaN	AT5G25150.1	>AT5G25150.1 | Symbols: TAF5 | TBP-associated factor 5 | chr5:8677117-8682058 FORWARD LENGTH=669	0.00398614	105.03	80.774	105.03	1	NaN	NaN	0	NaN	NaN	NaN	1	0.00398614	105.03	2	+	0.44669	2	DK(1)AGNATAK(1)VAR	DK(105.03)AGNATAK(105.03)VAR	SLKKLKKDKAGNATAKVARLETITVSPAPRV	NaN	0.610606	0.426257	2	0.518431	1.79821	0.180126	0.765537	0.744423	0.116034		15066000	7520700	7545100	0	0	399240	625500	7145900	6895200	By matching	By matching	By MS/MS	27
AT5G37360.1	186	NaN	AT5G37360.1	>AT5G37360.1 | Symbols: | unknown protein;FUNCTIONS IN: molecular_function unknown;INVOLVED IN: biological_process unknown;LOCATED IN: chloroplast thylakoid membrane, chloroplast;EXPRESSED IN: 23 plant structures;EXPRESSED DURING: 13 growth stages;H	0.00064787	120.15	58.476	120.15	1	120.15	0.00064787	1	1	0.00064787	120.15	NaN	NaN	NaN	2	+	0.38951	1	GELQK(1)IAK	GELQK(120.15)IAK(-120.15)	KRFQGMGQYAKGELQKIAKAMITTGGVLSAK	0.264597	-0.113754	NaN	3	0.0754211	0.247011	0.822474	0.986396	0.0848777	0.0059489		37536000	19748000	17788000	10842000	12882000	6946200	6866400	0	0	By MS/MS	By MS/MS	By matching	35
AT5G38660.1;AT5G38660.2	193;193	NaN	AT5G38660.1	>AT5G38660.1 | Symbols: APE1 | acclimation of photosynthesis to environment | chr5:15473285-15475497 REVERSE LENGTH=286;>AT5G38660.2 | Symbols: APE1 | acclimation of photosynthesis to environment | chr5:15471208-15475497 REVERSE LENGTH=431	6.52e-06	100.11	90.575	74.475	1	78.401	7.86e-06	1	1	6.52e-06	100.11	1	1.53e-05	74.475	3	+	-0.60432	1	YGDEQHLEEALK(1)R	YGDEQHLEEALK(74.48)R	TRYRYGDEQHLEEALKRIFQYGLGGGIPRRS	0.0486547	0.737341	0.0496212	5	0.278539	1.07326	0.348119	0.839072	0.458273	0.0762008		150890000	66031000	84858000	18201000	18544000	53719000	36097000	12939000	11390000	By MS/MS	By MS/MS	By MS/MS	1
AT5G42270.1	440	NaN	AT5G42270.1	>AT5G42270.1 | Symbols: VAR1, FTSH5 | FtsH extracellular protease family | chr5:16902659-16905102 FORWARD LENGTH=704	0.00716465	91.961	64.48	91.961	1	91.961	0.00716465	NaN	1	NaN	NaN	0	NaN	NaN	2		0.14518	1	AIGK(1)DVDYEK	AIGK(91.96)DVDYEK(-91.96)	RVQILKVHSRGKAIGKDVDYEKVARRTPGFT	1.63844	NaN	0.423023	2	1.03073	2.21374	0.123608	0.627986	0.907953	0.20205		19749000	7430000	12319000	6561200	2993400	0	0	5757500	4436600	By MS/MS	By matching	By matching	29
AT5G42270.1	446	NaN	AT5G42270.1	>AT5G42270.1 | Symbols: VAR1, FTSH5 | FtsH extracellular protease family | chr5:16902659-16905102 FORWARD LENGTH=704	0.00668648	88.495	67.718	77.662	1	88.495	0.00668648	NaN	1	NaN	NaN	1	0.0179034	77.662	2	+	-0.32879	1	DVDYEK(1)VAR	DVDYEK(77.66)VAR	VHSRGKAIGKDVDYEKVARRTPGFTGADLQN	-0.696798	NaN	-0.528471	2	-0.612635	-2.13169	0.132824	0.659641	0.876725	0.180692		43157000	14557000	28601000	12963000	8545000	0	0	15637000	6011700	By MS/MS	By matching	By MS/MS	29
AT5G42270.1	238	NaN	AT5G42270.1	>AT5G42270.1 | Symbols: VAR1, FTSH5 | FtsH extracellular protease family | chr5:16902659-16905102 FORWARD LENGTH=704	1.72e-05	48.773	14.733	48.773	1	NaN	NaN	1	NaN	0.0045647	34.041	1	1.72e-05	48.773	3		0.8074	1	SK(1)FQEVPETGVTFGDVAGADQAK	SK(48.77)FQEVPETGVTFGDVAGADQAK(-48.77)	PGGLGGPMDFGRSKSKFQEVPETGVTFGDVA	NaN	0.122341	0.709033	2	0.415687	1.24293	0.310934	0.839072	0.507332	0.0762008		41391000	21398000	19993000	0	0	8557200	8459200	11436000	12939000	By matching	By MS/MS	By MS/MS	29
AT5G42270.1	430	NaN	AT5G42270.1	>AT5G42270.1 | Symbols: VAR1, FTSH5 | FtsH extracellular protease family | chr5:16902659-16905102 FORWARD LENGTH=704	0.013688	43.419	19.388	43.419	1	NaN	NaN	1	0	0.013688	43.419	0	NaN	NaN	3	+	0.05025	1	VQILK(1)VHSR	VQILK(43.42)VHSR	VTVDRPDVAGRVQILKVHSRGKAIGKDVDYE	-0.214324	-0.099139	-0.466131	3	-0.259865	-1.22162	0.293941	0.839072	0.531739	0.0762008		67813000	32627000	35185000	2441500	2475300	26159000	25194000	6584800	4957800	By matching	By MS/MS	By matching	29
AT5G42650.1	448	NaN	AT5G42650.1	>AT5G42650.1 | Symbols: AOS, CYP74A, DDE2 | allene oxide synthase | chr5:17097803-17099359 REVERSE LENGTH=518	0.00257823	100.93	67.056	56.936	1	100.93	0.00257823	1	1	0.00361753	72.29	1	0.0149002	56.936	2		0.6202	1	FVGEEGEK(1)LLR	FVGEEGEK(56.94)LLR	ADEFVPERFVGEEGEKLLRHVLWSNGPETET	0.289126	0.355242	0.309109	7	0.317826	1.60712	0.189035	0.780808	0.723458	0.107456		665840000	297270000	368570000	41273000	41146000	240840000	180170000	86452000	75954000	By MS/MS	By MS/MS	By MS/MS	17
AT5G42650.1	234	NaN	AT5G42650.1	>AT5G42650.1 | Symbols: AOS, CYP74A, DDE2 | allene oxide synthase | chr5:17097803-17099359 REVERSE LENGTH=518	0.00120125	66.989	56.012	66.989	1	NaN	NaN	1	0	0.00120125	66.989	0	NaN	NaN	2		0.12781	1	AFYGTNPADTK(1)LK	AFYGTNPADTK(66.99)LK(-66.99)	NFLARAFYGTNPADTKLKADAPGLITKWVLF	0.111031	0.120485	0.871179	3	0.367565	1.35868	0.251181	0.839072	0.600013	0.0762008		50634000	28185000	22449000	3582700	4414200	12052000	13024000	6813700	10747000	By matching	By MS/MS	By matching	17
AT5G42650.1	70	NaN	AT5G42650.1	>AT5G42650.1 | Symbols: AOS, CYP74A, DDE2 | allene oxide synthase | chr5:17097803-17099359 REVERSE LENGTH=518	3.33e-08	76.341	67.059	74.732	1	NaN	NaN	1	0	3.33e-08	76.341	1	9.65e-07	74.732	2		-1.1865	1	NIPGNYGLPIVGPIK(1)DR	NIPGNYGLPIVGPIK(74.73)DR	RNIPGNYGLPIVGPIKDRWDYFYDQGAEEFF	0.348459	0.63988	-0.275365	7	0.237658	0.849311	0.447166	0.888886	0.349531	0.0511538		218170000	72557000	145620000	10192000	10155000	83861000	36967000	51564000	25436000	By matching	By MS/MS	By MS/MS	17
AT5G42650.1	130	NaN	AT5G42650.1	>AT5G42650.1 | Symbols: AOS, CYP74A, DDE2 | allene oxide synthase | chr5:17097803-17099359 REVERSE LENGTH=518	5.38e-07	98.942	86.743	90.707	1	98.942	9.22e-06	1	1	5.38e-07	90.707	0	NaN	NaN	2	+	-0.54924	1	SFPVLFDVDK(1)VEK	SFPVLFDVDK(90.71)VEK(-90.71)	ALLDGKSFPVLFDVDKVEKKDLFTGTYMPST	0.103531	0.249506	0.157078	5	0.170038	0.851416	0.446133	0.888886	0.350535	0.0511538		145670000	73960000	71709000	28370000	32968000	10586000	7898400	32754000	33094000	By MS/MS	By MS/MS	By matching	17
AT5G42650.1	163	NaN	AT5G42650.1	>AT5G42650.1 | Symbols: AOS, CYP74A, DDE2 | allene oxide synthase | chr5:17097803-17099359 REVERSE LENGTH=518	3.27e-10	144.8	140.58	128.15	1	144.8	3.27e-10	1	1	2.61e-07	130.72	1	3.37e-07	128.15	3	+	0.27969	1	ILSYLDPSEPK(1)HEK	ILSYLDPSEPK(128.15)HEK(-128.15)	TGGYRILSYLDPSEPKHEKLKNLLFFLLKSS	0.144046	0.145091	0.102047	4	0.130395	0.660187	0.547961	0.924423	0.26125	0.0341291		509590000	252010000	257580000	68474000	75726000	145590000	137060000	43516000	39224000	By MS/MS	By MS/MS	By MS/MS	17
AT5G42650.1	409	NaN	AT5G42650.1	>AT5G42650.1 | Symbols: AOS, CYP74A, DDE2 | allene oxide synthase | chr5:17097803-17099359 REVERSE LENGTH=518	1.31e-06	117.2	99.575	102.5	1	117.2	3.64e-06	1	1	1.31e-06	102.5	0	NaN	NaN	3	+	0.63186	1	DLVIESHDAAFK(1)VK	DLVIESHDAAFK(102.5)VK(-102.5)	RAKKDLVIESHDAAFKVKAGEMLYGYQPLAT	0.172103	0.114367	-0.182947	5	0.034508	0.161876	0.879855	0.994313	0.0555888	0.00247673		219740000	102660000	117080000	35118000	32813000	52932000	48913000	29034000	20933000	By MS/MS	By MS/MS	By matching	17
AT5G46420.1	305	NaN	AT5G46420.1	>AT5G46420.1 | Symbols: | 16S rRNA processing protein RimM family | chr5:18829999-18832893 FORWARD LENGTH=653	0.00598077	39.629	31.715	37.177	1	NaN	NaN	1	NaN	0.00598077	39.629	0	NaN	NaN	3	+	-0.49689	1	LCEMEQK(1)HVFDGLR	LCEMEQK(37.18)HVFDGLR	KRLIAAKKKLCEMEQKHVFDGLRFGEKSQRN	NaN	0.0294175	0.387808	3	0.208613	0.688272	0.545733	0.924423	0.26302	0.0341291		66852000	34253000	32599000	0	0	23639000	25945000	8960100	8307500	By matching	By MS/MS	By matching	27
AT5G51010.1	95	NaN	AT5G51010.1	>AT5G51010.1 | Symbols: | Rubredoxin-like superfamily protein | chr5:20744615-20745344 FORWARD LENGTH=154	0.00798534	37.177	32.122	37.177	1	20.093	0.0463477	1	1	0.00798534	37.177	NaN	NaN	NaN	3	+	-0.8587		LPDNYFCPVCAAPK(1)R	LPDNYFCPVCAAPK(37.18)R	DKLPDNYFCPVCAAPKRRFRAYMPDVSKNVN	-0.0565062	0.59684	NaN	2	0.270167	0.781514	0.497246	0.904456	0.303429	0.0436126		24924000	10190000	14735000	4006200	3531500	10728000	6658200	0	0	By matching	By matching	By matching	21
AT5G51010.1	107	NaN	AT5G51010.1	>AT5G51010.1 | Symbols: | Rubredoxin-like superfamily protein | chr5:20744615-20745344 FORWARD LENGTH=154	3.62e-07	80.632	68.14	67.685	0.988824	80.632	3.62e-07	0.949319	0.957203	4.06e-05	68.481	0.988824	6.21e-05	67.685	3	+	0.93302	1	AYMPDVSK(0.989)NVNDK(0.011)DVR	AYMPDVSK(19.47)NVNDK(-19.47)DVR	AAPKRRFRAYMPDVSKNVNDKDVRKARKAEL	3.33571	2.33271	-3.14514	6	0.841094	0.562992	0.605798	0.950134	0.217672	0.0222151		291450000	58868000	232580000	48991000	4425200	60208000	10766000	123380000	43677000	By MS/MS	By MS/MS	By MS/MS	21
AT5G51010.1	81	NaN	AT5G51010.1	>AT5G51010.1 | Symbols: | Rubredoxin-like superfamily protein | chr5:20744615-20745344 FORWARD LENGTH=154	4.03e-05	54.764	53.579	42.068	1	54.764	4.03e-05	1	1	0.00126309	42.068	NaN	NaN	NaN	3		0.10306	1	TPFDK(1)LPDNYFCPVCAAPK	TPFDK(42.07)LPDNYFCPVCAAPK(-42.07)	CRDCGYIYNDRTPFDKLPDNYFCPVCAAPKR	0.14274	-0.0830648	NaN	2	0.0298377	0.102527	0.925471	0.994313	0.033637	0.00247673		47485000	27042000	20443000	7831900	10620000	12611000	16422000	0	0	By MS/MS	By MS/MS	By matching	21
AT5G52440.1	139	NaN	AT5G52440.1	>AT5G52440.1 | Symbols: HCF106 | Bacterial sec-independent translocation protein mttA/Hcf106 | chr5:21286896-21288613 FORWARD LENGTH=260	9.06e-05	125.82	95.651	103.55	1	125.82	9.06e-05	1	1	0.00721756	102.07	1	0.00646561	103.55	2	+	-0.52816	1	DFK(1)STLER	DFK(103.55)STLER	FQPTIRELQDVSRDFKSTLEREIGLDDISTP	4.98891	2.60583	2.13131	3	3.24202	4.77226	0.0106868	0.175393	1.97115	0.755987		241430000	66091000	175340000	67058000	2543900	95459000	12094000	12825000	51453000	By MS/MS	By MS/MS	By MS/MS	29
AT5G54270.1	125	NaN	AT5G54270.1	>AT5G54270.1 | Symbols: LHCB3, LHCB3*1 | light-harvesting chlorophyll B-binding protein 3 | chr5:22038424-22039383 FORWARD LENGTH=265	0.00427058	107.06	80.938	94.767	1	87.184	0.00770974	1	1	0.00770974	87.184	1	0.00427058	107.06	2	+	0.29731	1	VDFK(1)EPVWFK	VDFK(94.77)EPVWFK(-94.77)	CITPEVLQKWVRVDFKEPVWFKAGSQIFSEG	-0.0392659	0.1956	0.191706	8	0.116013	0.564998	0.604564	0.950134	0.218558	0.0222151		1728400000	828560000	899890000	163180000	183270000	241950000	207470000	494750000	437810000	By MS/MS	By MS/MS	By MS/MS	1
AT5G59970.1;AT5G59690.1;AT3G53730.1;AT3G46320.1;AT3G45930.1;AT2G28740.1;AT1G07820.2;AT1G07820.1;AT1G07660.1;AT1G07660.2	92;92;92;92;92;92;92;92;92;75	NaN	AT5G59970.1	>AT5G59970.1 | Symbols: | Histone superfamily protein | chr5:24146352-24146663 REVERSE LENGTH=103;>AT5G59690.1 | Symbols: | Histone superfamily protein | chr5:24051649-24051960 FORWARD LENGTH=103;>AT3G53730.1 | Symbols: | Histone superfamily protein | c	9.48e-06	97.69	76.883	79.283	1	NaN	NaN	1	NaN	9.48e-06	97.69	1	8.78e-05	83.087	3	+	1.8005	1	TVTAMDVVYALK(1)R	TVTAMDVVYALK(79.28)R	ARRKTVTAMDVVYALKRQGRTLYGFGG____	NaN	-0.0737425	1.12951	9	0.527885	1.14095	0.344937	0.839072	0.462261	0.0762008		377930000	219440000	158490000	0	0	105800000	92728000	52693000	126720000	By matching	By MS/MS	By MS/MS	28
AT5G59970.1;AT5G59690.1;AT3G53730.1;AT3G46320.1;AT3G45930.1;AT2G28740.1;AT1G07820.2;AT1G07820.1;AT1G07660.1;AT1G07660.2	6;6;6;6;6;6;6;6;6;6	NaN	AT5G59970.1	>AT5G59970.1 | Symbols: | Histone superfamily protein | chr5:24146352-24146663 REVERSE LENGTH=103;>AT5G59690.1 | Symbols: | Histone superfamily protein | chr5:24051649-24051960 FORWARD LENGTH=103;>AT3G53730.1 | Symbols: | Histone superfamily protein | c	2.61e-48	194.48	153.75	127.36	1	136.33	7.9e-08	1	1	2.61e-48	194.48	1	2.72e-12	145.43	2	+	0.053839	2;3;4	GK(1)GGK(1)GLGK(1)GGAK(1)R	GK(127.36)GGK(127.36)GLGK(127.36)GGAK(127.36)R	__________MSGRGKGGKGLGKGGAKRHRK	-1.00081	-0.57381	0.944304	7	-0.210105	-0.44075	0.683914	0.956614	0.164999	0.0192633		10281000000	5673800000	4606900000	131440000	266430000	2065200000	2188500000	2410300000	3218800000	By MS/MS	By MS/MS	By MS/MS	28
AT5G59970.1;AT5G59690.1;AT3G53730.1;AT3G46320.1;AT3G45930.1;AT2G28740.1;AT1G07820.2;AT1G07820.1;AT1G07660.1	17;17;17;17;17;17;17;17;17	NaN	AT5G59970.1	>AT5G59970.1 | Symbols: | Histone superfamily protein | chr5:24146352-24146663 REVERSE LENGTH=103;>AT5G59690.1 | Symbols: | Histone superfamily protein | chr5:24051649-24051960 FORWARD LENGTH=103;>AT3G53730.1 | Symbols: | Histone superfamily protein | c	2.61e-48	194.48	153.75	107.57	1	181.55	2.76e-29	1	1	2.61e-48	194.48	1	3.24e-34	172.23	2	+	0.026357	2;3;4	GLGK(1)GGAK(1)R	GLGK(107.57)GGAK(107.57)R	SGRGKGGKGLGKGGAKRHRKVLRDNIQGITK	-0.825159	-0.331481	0.749766	10	-0.135625	-0.34356	0.749805	0.974819	0.125052	0.0110759		20920000000	11282000000	9637700000	354520000	672660000	4596700000	4679200000	4686400000	5930600000	By MS/MS	By MS/MS	By MS/MS	28
AT5G59970.1;AT5G59690.1;AT3G53730.1;AT3G46320.1;AT3G45930.1;AT2G28740.1;AT1G07820.2;AT1G07820.1;AT1G07660.1;AT1G07660.2	13;13;13;13;13;13;13;13;13;13	NaN	AT5G59970.1	>AT5G59970.1 | Symbols: | Histone superfamily protein | chr5:24146352-24146663 REVERSE LENGTH=103;>AT5G59690.1 | Symbols: | Histone superfamily protein | chr5:24051649-24051960 FORWARD LENGTH=103;>AT3G53730.1 | Symbols: | Histone superfamily protein | c	2.61e-48	194.48	153.75	107.57	1	181.55	2.76e-29	1	1	2.61e-48	194.48	1	3.24e-34	172.23	2	+	0.026357	2;3;4	GLGK(1)GGAK(1)R	GLGK(107.57)GGAK(107.57)R	___MSGRGKGGKGLGKGGAKRHRKVLRDNIQ	-0.792507	-0.289439	0.837635	17	-0.081437	-0.200804	0.851403	0.99231	0.069865	0.00335258		21923000000	11867000000	10056000000	365020000	695550000	4792100000	4906300000	4899200000	6264700000	By MS/MS	By MS/MS	By MS/MS	28
AT5G59970.1;AT5G59690.1;AT3G53730.1;AT3G46320.1;AT3G45930.1;AT2G28740.1;AT1G07820.2;AT1G07820.1;AT1G07660.1;AT1G07660.2	9;9;9;9;9;9;9;9;9;9	NaN	AT5G59970.1	>AT5G59970.1 | Symbols: | Histone superfamily protein | chr5:24146352-24146663 REVERSE LENGTH=103;>AT5G59690.1 | Symbols: | Histone superfamily protein | chr5:24051649-24051960 FORWARD LENGTH=103;>AT3G53730.1 | Symbols: | Histone superfamily protein | c	2.61e-48	194.48	153.75	127.36	1	136.33	7.9e-08	1	1	2.61e-48	194.48	1	2.72e-12	145.43	2	+	0.053839	2;3;4	GK(1)GGK(1)GLGK(1)GGAK(1)R	GK(127.36)GGK(127.36)GLGK(127.36)GGAK(127.36)R	_______MSGRGKGGKGLGKGGAKRHRKVLR	-0.85807	-0.116442	0.833516	12	-0.0469987	-0.114504	0.914781	0.994313	0.0386831	0.00247673		15129000000	8285900000	6843300000	189920000	386100000	3082700000	3201000000	3570700000	4698800000	By MS/MS	By MS/MS	By MS/MS	28
AT5G59970.1;AT5G59690.1;AT3G53730.1;AT3G46320.1;AT3G45930.1;AT2G28740.1;AT1G07820.2;AT1G07820.1;AT1G07660.1;AT1G07660.2	13;13;13;13;13;13;13;13;13;13	NaN	AT5G59970.1	>AT5G59970.1 | Symbols: | Histone superfamily protein | chr5:24146352-24146663 REVERSE LENGTH=103;>AT5G59690.1 | Symbols: | Histone superfamily protein | chr5:24051649-24051960 FORWARD LENGTH=103;>AT3G53730.1 | Symbols: | Histone superfamily protein | c	2.61e-48	194.48	153.75	107.57	1	181.55	2.76e-29	1	1	2.61e-48	194.48	1	3.24e-34	172.23	2	+	0.026357	2;3;4	GLGK(1)GGAK(1)R	GLGK(107.57)GGAK(107.57)R	___MSGRGKGGKGLGKGGAKRHRKVLRDNIQ	-0.85807	-0.129182	0.830588	17	-0.0522213	-0.12734	0.905289	0.994313	0.0432126	0.00247673		21923000000	11867000000	10056000000	365020000	695550000	4792100000	4906300000	4899200000	6264700000	By MS/MS	By MS/MS	By MS/MS	28
AT5G59970.1;AT5G59690.1;AT3G53730.1;AT3G46320.1;AT3G45930.1;AT2G28740.1;AT1G07820.2;AT1G07820.1;AT1G07660.1	17;17;17;17;17;17;17;17;17	NaN	AT5G59970.1	>AT5G59970.1 | Symbols: | Histone superfamily protein | chr5:24146352-24146663 REVERSE LENGTH=103;>AT5G59690.1 | Symbols: | Histone superfamily protein | chr5:24051649-24051960 FORWARD LENGTH=103;>AT3G53730.1 | Symbols: | Histone superfamily protein | c	2.61e-48	194.48	153.75	107.57	1	181.55	2.76e-29	1	1	2.61e-48	194.48	1	3.24e-34	172.23	2	+	0.026357	2;3;4	GLGK(1)GGAK(1)R	GLGK(107.57)GGAK(107.57)R	SGRGKGGKGLGKGGAKRHRKVLRDNIQGITK	-0.87464	-0.0756568	0.796135	10	-0.0513873	-0.126603	0.905834	0.994313	0.0429516	0.00247673		20920000000	11282000000	9637700000	354520000	672660000	4596700000	4679200000	4686400000	5930600000	By MS/MS	By MS/MS	By MS/MS	28
AT5G59970.1;AT5G59690.1;AT3G53730.1;AT3G46320.1;AT3G45930.1;AT2G28740.1;AT1G07820.2;AT1G07820.1;AT1G07660.1;AT1G07660.2	6;6;6;6;6;6;6;6;6;6	NaN	AT5G59970.1	>AT5G59970.1 | Symbols: | Histone superfamily protein | chr5:24146352-24146663 REVERSE LENGTH=103;>AT5G59690.1 | Symbols: | Histone superfamily protein | chr5:24051649-24051960 FORWARD LENGTH=103;>AT3G53730.1 | Symbols: | Histone superfamily protein | c	2.61e-48	194.48	153.75	127.36	1	136.33	7.9e-08	1	1	2.61e-48	194.48	1	2.72e-12	145.43	2	+	0.053839	2;3;4	GK(1)GGK(1)GLGK(1)GGAK(1)R	GK(127.36)GGK(127.36)GLGK(127.36)GGAK(127.36)R	__________MSGRGKGGKGLGKGGAKRHRK	-0.826054	-0.148465	0.896442	7	-0.0260256	-0.0622837	0.953555	0.994313	0.0206543	0.00247673		10281000000	5673800000	4606900000	131440000	266430000	2065200000	2188500000	2410300000	3218800000	By MS/MS	By MS/MS	By MS/MS	28
AT5G59970.1;AT5G59690.1;AT3G53730.1;AT3G46320.1;AT3G45930.1;AT2G28740.1;AT1G07820.2;AT1G07820.1;AT1G07660.1;AT1G07660.2	9;9;9;9;9;9;9;9;9;9	NaN	AT5G59970.1	>AT5G59970.1 | Symbols: | Histone superfamily protein | chr5:24146352-24146663 REVERSE LENGTH=103;>AT5G59690.1 | Symbols: | Histone superfamily protein | chr5:24051649-24051960 FORWARD LENGTH=103;>AT3G53730.1 | Symbols: | Histone superfamily protein | c	2.61e-48	194.48	153.75	127.36	1	136.33	7.9e-08	1	1	2.61e-48	194.48	1	2.72e-12	145.43	2	+	0.053839	2;3;4	GK(1)GGK(1)GLGK(1)GGAK(1)R	GK(127.36)GGK(127.36)GLGK(127.36)GGAK(127.36)R	_______MSGRGKGGKGLGKGGAKRHRKVLR	-0.549979	-0.409892	0.944304	12	-0.00518873	-0.0129059	0.990369	0.997724	0.00420318	0.000989466		15129000000	8285900000	6843300000	189920000	386100000	3082700000	3201000000	3570700000	4698800000	By MS/MS	By MS/MS	By MS/MS	28
AT5G60390.3;AT5G60390.1;AT1G07940.2;AT1G07940.1;AT1G07930.1;AT1G07920.1;AT5G60390.2;AT1G07930.2	243;243;243;243;243;243;243;243	NaN	AT5G60390.3	>AT5G60390.3 | Symbols: | GTP binding Elongation factor Tu family protein | chr5:24289226-24290675 FORWARD LENGTH=449;>AT5G60390.1 | Symbols: | GTP binding Elongation factor Tu family protein | chr5:24289226-24290675 FORWARD LENGTH=449;>AT1G07940.2 | Sym	2.69e-10	82.265	74.947	82.265	1	NaN	NaN	1	0	2.69e-10	82.265	NaN	NaN	NaN	3	+	0.58983	1	LPLQDVYK(1)IGGIGTVPVGR	LPLQDVYK(82.27)IGGIGTVPVGR	RPSDKPLRLPLQDVYKIGGIGTVPVGRVETG	0.29678	1.76371	NaN	2	1.03024	1.94951	0.156492	0.728099	0.805508	0.13781		41457000	10320000	31138000	1595100	1225500	29542000	9094300	0	0	By matching	By MS/MS	By matching	29
AT5G60390.3;AT5G60390.1;AT1G07940.2;AT1G07940.1;AT1G07930.1;AT1G07920.1;AT5G60390.2;AT1G07930.2	179;179;179;179;179;179;179;179	NaN	AT5G60390.3	>AT5G60390.3 | Symbols: | GTP binding Elongation factor Tu family protein | chr5:24289226-24290675 FORWARD LENGTH=449;>AT5G60390.1 | Symbols: | GTP binding Elongation factor Tu family protein | chr5:24289226-24290675 FORWARD LENGTH=449;>AT1G07940.2 | Sym	0.0126902	97.635	51.955	97.635	1	NaN	NaN	1	0	0.0294749	77.732	1	0.0126902	97.635	2	+	-0.055192	1	EVSSYLK(1)K	EVSSYLK(97.64)K(-97.64)	KARYDEIIKEVSSYLKKVGYNPDKIPFVPIS	0.288063	0.013641	0.467952	3	0.256552	1.16692	0.312914	0.839072	0.504574	0.0762008		113220000	59144000	54077000	2162700	2164200	14851000	15696000	37064000	41284000	By matching	By MS/MS	By MS/MS	29
AT5G60390.3;AT5G60390.1;AT1G07940.2;AT1G07940.1;AT1G07930.1;AT1G07920.1;AT5G60390.2	318;318;318;318;318;318;318	NaN	AT5G60390.3	>AT5G60390.3 | Symbols: | GTP binding Elongation factor Tu family protein | chr5:24289226-24290675 FORWARD LENGTH=449;>AT5G60390.1 | Symbols: | GTP binding Elongation factor Tu family protein | chr5:24289226-24290675 FORWARD LENGTH=449;>AT1G07940.2 | Sym	8.67e-05	82.069	66.439	82.069	1	NaN	NaN	0	NaN	NaN	NaN	1	8.67e-05	82.069	2		0.36318	1	GYVASNSK(1)DDPAK	GYVASNSK(82.07)DDPAK(-82.07)	VAVKDLKRGYVASNSKDDPAKGAANFTSQVI	NaN	0.199374	0.580375	2	0.389874	1.2756	0.300808	0.839072	0.521711	0.0762008		15118000	7940600	7177600	0	0	757490	529430	6420200	7411100	By matching	By matching	By MS/MS	29
AT5G60390.3;AT5G60390.1;AT1G07940.2;AT1G07940.1;AT1G07930.1;AT1G07920.1;AT5G60390.2;AT1G07930.2	172;172;172;172;172;172;172;172	NaN	AT5G60390.3	>AT5G60390.3 | Symbols: | GTP binding Elongation factor Tu family protein | chr5:24289226-24290675 FORWARD LENGTH=449;>AT5G60390.1 | Symbols: | GTP binding Elongation factor Tu family protein | chr5:24289226-24290675 FORWARD LENGTH=449;>AT1G07940.2 | Sym	1.3e-05	88.768	77.397	88.768	1	NaN	NaN	0	NaN	NaN	NaN	1	1.3e-05	88.768	2	+	-1.4655	1	YDEIIK(1)EVSSYLK	YDEIIK(88.77)EVSSYLK(-88.77)	ATTPKYSKARYDEIIKEVSSYLKKVGYNPDK	NaN	0.0852886	0.707713	2	0.396501	1.16491	0.336613	0.839072	0.472869	0.0762008		90098000	46367000	43731000	0	0	5925300	5586500	37805000	40781000	By matching	By matching	By MS/MS	29
AT5G64040.1;AT5G64040.2	140;140	NaN	AT5G64040.1	>AT5G64040.1 | Symbols: PSAN | photosystem I reaction center subunit PSI-N, chloroplast, putative / PSI-N, putative (PSAN) | chr5:25628724-25629409 REVERSE LENGTH=171;>AT5G64040.2 | Symbols: PSAN | photosystem I reaction center subunit PSI-N, chloroplast,	1.78e-08	106.3	90.126	58.658	1	106.3	1.78e-08	1	1	4.62e-09	94.532	1	0.000121159	58.658	3	+	-0.34232	1	FPENFTGCQDLAK(1)QK	FPENFTGCQDLAK(58.66)QK(-58.66)	SCKFPENFTGCQDLAKQKKVPFISEDIALEC	-0.579965	0.654527	0.154008	6	0.0761901	0.231431	0.82921	0.986396	0.0813352	0.0059489		220110000	104240000	115870000	18157000	36316000	54761000	34151000	42956000	33771000	By MS/MS	By MS/MS	By MS/MS	1
AT5G64040.1;AT5G64040.2	127;127	NaN	AT5G64040.1	>AT5G64040.1 | Symbols: PSAN | photosystem I reaction center subunit PSI-N, chloroplast, putative / PSI-N, putative (PSAN) | chr5:25628724-25629409 REVERSE LENGTH=171;>AT5G64040.2 | Symbols: PSAN | photosystem I reaction center subunit PSI-N, chloroplast,	1.27e-14	86.182	81.993	42.476	1	NaN	NaN	1	0	1.27e-14	86.182	1	0.000170318	42.476	3	+	-0.74764	1	AFTVQFGSCK(1)FPENFTGCQDLAK	AFTVQFGSCK(42.48)FPENFTGCQDLAK(-42.48)	GANFARAFTVQFGSCKFPENFTGCQDLAKQK	-0.506066	0.508124	-0.114767	3	-0.0375694	-0.128074	0.904747	0.994313	0.0434728	0.00247673		151630000	62254000	89372000	1558500	3066700	40725000	27786000	47089000	31401000	By matching	By MS/MS	By MS/MS	1
AT5G65360.1;AT5G10400.1;AT5G10390.1;AT3G27360.1;AT1G09200.1;AT5G10980.1;AT4G40040.2;AT4G40040.1;AT4G40030.3;AT4G40030.1;AT4G40030.2;AT1G13370.1	24;24;24;24;24;24;24;24;24;24;52;24	NaN	AT5G65360.1;AT5G10980.1	>AT5G65360.1 | Symbols: | Histone superfamily protein | chr5:26120099-26120509 REVERSE LENGTH=136;>AT5G10400.1 | Symbols: | Histone superfamily protein | chr5:3270478-3270888 REVERSE LENGTH=136;>AT5G10390.1 | Symbols: | Histone superfamily protein | chr	9.52e-05	117.52	59.661	80.455	1	76.228	0.0494748	1	1	9.52e-05	117.52	1	0.062842	91.549	2	+	-0.20214	1;2	QLATK(1)AAR	QLATK(80.45)AAR	RKSTGGKAPRKQLATKAARKSAPATGGVKKP;RKSTGGKAPRKQLATKAARKSAPTTGGVKKP	NaN	-0.00293167	1.69712	2	0.847097	1.43668	0.255862	0.839072	0.591994	0.0762008		5019700000	2731700000	2288000000	108370000	224220000	1016100000	1045400000	1163600000	1462100000	By MS/MS	By MS/MS	By MS/MS	28
AT5G65360.1;AT5G10400.1;AT5G10390.1;AT3G27360.1;AT1G09200.1;AT5G65350.1;AT5G10980.1;AT4G40040.2;AT4G40040.1;AT4G40030.3;AT4G40030.1;AT4G40030.2;AT1G13370.1	80;80;80;80;80;80;80;80;80;80;80;108;80	NaN	AT5G65360.1;AT5G10980.1	>AT5G65360.1 | Symbols: | Histone superfamily protein | chr5:26120099-26120509 REVERSE LENGTH=136;>AT5G10400.1 | Symbols: | Histone superfamily protein | chr5:3270478-3270888 REVERSE LENGTH=136;>AT5G10390.1 | Symbols: | Histone superfamily protein | chr	0.00264507	79.492	63.551	79.492	1	NaN	NaN	1	NaN	0.00264507	79.492	0	NaN	NaN	2	+	-1.0217	1	EIAQDFK(1)TDLR	EIAQDFK(79.49)TDLR	KLPFQRLVREIAQDFKTDLRFQSHAVLALQE;KLPFQRLVREIAQDFKTDLRFQSSAVAALQE	NaN	-0.0726193	1.01534	2	0.471363	1.08252	0.366138	0.846033	0.436355	0.0726127		117250000	66430000	50816000	0	0	21503000	20141000	29313000	46289000	By matching	By MS/MS	By matching	28
AT5G65360.1;AT5G10400.1;AT5G10390.1;AT3G27360.1;AT1G09200.1;AT5G10980.1;AT4G40040.2;AT4G40040.1;AT4G40030.3;AT4G40030.1;AT4G40030.2;AT1G13370.1	19;19;19;19;19;19;19;19;19;19;47;19	NaN	AT5G65360.1;AT5G10980.1	>AT5G65360.1 | Symbols: | Histone superfamily protein | chr5:26120099-26120509 REVERSE LENGTH=136;>AT5G10400.1 | Symbols: | Histone superfamily protein | chr5:3270478-3270888 REVERSE LENGTH=136;>AT5G10390.1 | Symbols: | Histone superfamily protein | chr	9.52e-05	117.52	59.661	66.19	1	76.228	0.0494748	1	1	9.52e-05	117.52	1	0.062842	91.549	2	+	0.45002	2	K(1)QLATK(1)AAR	K(66.19)QLATK(66.19)AAR	TKQTARKSTGGKAPRKQLATKAARKSAPATG;TKQTARKSTGGKAPRKQLATKAARKSAPTTG	-0.852433	-0.157078	0.866279	9	-0.0477439	-0.114587	0.914719	0.994313	0.0387124	0.00247673		4925300000	2677200000	2248100000	108370000	224220000	999880000	1032600000	1139900000	1420400000	By MS/MS	By MS/MS	By MS/MS	28
AT5G65360.1;AT5G10400.1;AT5G10390.1;AT3G27360.1;AT1G09200.1;AT5G10980.1;AT4G40040.2;AT4G40040.1;AT4G40030.3;AT4G40030.1;AT4G40030.2;AT1G13370.1	24;24;24;24;24;24;24;24;24;24;52;24	NaN	AT5G65360.1;AT5G10980.1	>AT5G65360.1 | Symbols: | Histone superfamily protein | chr5:26120099-26120509 REVERSE LENGTH=136;>AT5G10400.1 | Symbols: | Histone superfamily protein | chr5:3270478-3270888 REVERSE LENGTH=136;>AT5G10390.1 | Symbols: | Histone superfamily protein | chr	9.52e-05	117.52	59.661	80.455	1	76.228	0.0494748	1	1	9.52e-05	117.52	1	0.062842	91.549	2	+	-0.20214	1;2	QLATK(1)AAR	QLATK(80.45)AAR	RKSTGGKAPRKQLATKAARKSAPATGGVKKP;RKSTGGKAPRKQLATKAARKSAPTTGGVKKP	-0.852433	-0.157078	0.866279	2	-0.0477439	-0.114587	0.914719	0.994313	0.0387124	0.00247673		5019700000	2731700000	2288000000	108370000	224220000	1016100000	1045400000	1163600000	1462100000	By MS/MS	By MS/MS	By MS/MS	28
AT5G65540.1	149	NaN	AT5G65540.1	>AT5G65540.1 | Symbols: | unknown protein;Has 6825 Blast hits to 3811 proteins in 289 species: Archae - 0;Bacteria - 184;Metazoa - 2139;Fungi - 760;Plants - 816;Viruses - 52;Other Eukaryotes - 2874 (source: NCBI BLink). | chr5:26195710-26198112 FOR	0.00396641	62.088	19.245	39.006	1	NaN	NaN	1	NaN	0.00396641	62.088	1	0.0617581	39.006	2		-0.25827	1	SLSK(1)PSFTSGTR	SLSK(39.01)PSFTSGTR	EGGIRHNPSLTKSLSKPSFTSGTRGSESDFS	NaN	0.473216	0.480599	2	0.476907	1.68637	0.200361	0.805086	0.698187	0.0941579		56719000	25437000	31282000	0	0	20710000	16223000	10572000	9214800	By matching	By MS/MS	By matching	30
AT5G66190.1;AT5G66190.2	175;77	NaN	AT5G66190.1	>AT5G66190.1 | Symbols: ATLFNR1, FNR1 | ferredoxin-NADP(+)-oxidoreductase 1 | chr5:26451203-26453012 REVERSE LENGTH=360;>AT5G66190.2 | Symbols: ATLFNR1 | ferredoxin-NADP(+)-oxidoreductase 1 | chr5:26451203-26452616 REVERSE LENGTH=262	2.61e-31	106.28	103.58	106.28	1	NaN	NaN	1	0	2.61e-31	106.28	0.997548	4.94e-09	50.413	4	+	-0.28175	1	LVYTNDGGEIVK(1)GVCSNFLCDLKPGDEAK	LVYTNDGGEIVK(63.81)GVCSNFLCDLK(-63.81)PGDEAK(-106.28)	CVKRLVYTNDGGEIVKGVCSNFLCDLKPGDE	-0.285073	0.0724488	-0.964288	5	-0.392304	-1.31588	0.263827	0.839072	0.578681	0.0762008		200570000	82027000	118540000	2573100	3279900	67951000	55206000	48019000	23541000	By matching	By MS/MS	By MS/MS	1
AT5G66190.1;AT5G66190.2	346;248	NaN	AT5G66190.1	>AT5G66190.1 | Symbols: ATLFNR1, FNR1 | ferredoxin-NADP(+)-oxidoreductase 1 | chr5:26451203-26453012 REVERSE LENGTH=360;>AT5G66190.2 | Symbols: ATLFNR1 | ferredoxin-NADP(+)-oxidoreductase 1 | chr5:26451203-26452616 REVERSE LENGTH=262	0.018798	60.255	55.039	60.255	1	NaN	NaN	1	0	0.018798	60.255	NaN	NaN	NaN	2		-0.51615	1	DGIDWLEYK(1)K	DGIDWLEYK(60.26)K(-60.26)	MVSLAAKDGIDWLEYKKQLKRSEQWNVEVY_	-0.22754	0.749577	NaN	2	0.261019	0.636066	0.574528	0.933607	0.240689	0.0298358		23028000	9800300	13227000	3588100	5536800	9639200	4263400	0	0	By matching	By MS/MS	By matching	1
AT5G66190.1;AT5G66190.2	290;192	NaN	AT5G66190.1	>AT5G66190.1 | Symbols: ATLFNR1, FNR1 | ferredoxin-NADP(+)-oxidoreductase 1 | chr5:26451203-26453012 REVERSE LENGTH=360;>AT5G66190.2 | Symbols: ATLFNR1 | ferredoxin-NADP(+)-oxidoreductase 1 | chr5:26451203-26452616 REVERSE LENGTH=262	0.00116393	108.7	56.118	87.184	1	94.767	0.0218413	1	1	0.00116393	108.7	0.5	0.046891	32.702	2	+	-0.57861	1	GEK(1)MYIQTR	GEK(87.18)MYIQTR	LDFAVSREQTNEKGEKMYIQTRMAEYAEELW	-0.3182	0.548141	0.046936	6	0.0922923	0.3416	0.751164	0.974819	0.124265	0.0110759		267700000	118830000	148860000	18442000	25776000	57427000	48155000	72995000	44902000	By MS/MS	By MS/MS	By MS/MS	1
AT5G66190.1;AT5G66190.2	162;64	NaN	AT5G66190.1	>AT5G66190.1 | Symbols: ATLFNR1, FNR1 | ferredoxin-NADP(+)-oxidoreductase 1 | chr5:26451203-26453012 REVERSE LENGTH=360;>AT5G66190.2 | Symbols: ATLFNR1 | ferredoxin-NADP(+)-oxidoreductase 1 | chr5:26451203-26452616 REVERSE LENGTH=262	0.000168379	125.31	42.862	67.494	1	123.72	0.000356986	1	1	0.000168379	125.31	1	0.0558129	67.494	2	+	-0.93178	1	TVSLCVK(1)R	TVSLCVK(67.49)R	AIGDFGDSKTVSLCVKRLVYTNDGGEIVKGV	-0.128188	0.559541	-0.1396	5	0.0972508	0.373507	0.72918	0.974819	0.137165	0.0110759		306070000	135630000	170440000	30459000	38935000	90330000	56966000	49656000	39728000	By MS/MS	By MS/MS	By MS/MS	1
AT5G66190.1;AT5G66190.2	325;227	NaN	AT5G66190.1	>AT5G66190.1 | Symbols: ATLFNR1, FNR1 | ferredoxin-NADP(+)-oxidoreductase 1 | chr5:26451203-26453012 REVERSE LENGTH=360;>AT5G66190.2 | Symbols: ATLFNR1 | ferredoxin-NADP(+)-oxidoreductase 1 | chr5:26451203-26452616 REVERSE LENGTH=262	2.35e-34	163.18	142.75	26.837	1	153.21	4.15e-17	1	1	4.15e-17	153.21	1	2.35e-34	163.18	3		-0.65703	1	GMEK(1)GIDDIMVSLAAK	GMEK(26.84)GIDDIMVSLAAK(-26.84)	KDNTFVYMCGLKGMEKGIDDIMVSLAAKDGI	-0.315002	0.0889556	0.116786	13	-0.0364201	-0.163818	0.87843	0.994313	0.0562927	0.00247673		476500000	210200000	266310000	39028000	53801000	141110000	119630000	86166000	36759000	By MS/MS	By MS/MS	By MS/MS	1
AT5G66570.1	216	NaN	AT5G66570.1	>AT5G66570.1 | Symbols: PSBO-1, OEE1, OEE33, OE33, PSBO1, MSP-1 | PS II oxygen-evolving complex 1 | chr5:26568744-26570124 FORWARD LENGTH=332	5.07e-07	66.467	62.267	66.467	0.999405	66.467	5.07e-07	0.99639	0.999405	0.0116987	33.79	NaN	NaN	NaN	3	+	-0.038417	1	VPFLFTVK(0.999)QLDASGK(0.001)PDSFTGK	VPFLFTVK(32.25)QLDASGK(-32.25)PDSFTGK(-66.47)	VQLPGGERVPFLFTVKQLDASGKPDSFTGKF	-2.96421	0.758644	NaN	2	-1.10278	-0.944374	0.421607	0.882128	0.375092	0.0544685		86139000	49445000	36695000	1614200	25457000	35080000	23988000	0	0	By MS/MS	By MS/MS	By matching	1
AT5G66570.1	230	NaN	AT5G66570.1	>AT5G66570.1 | Symbols: PSBO-1, OEE1, OEE33, OE33, PSBO1, MSP-1 | PS II oxygen-evolving complex 1 | chr5:26568744-26570124 FORWARD LENGTH=332	2.13e-16	92.098	84.647	92.098	0.99999	36.923	0.00165535	0.99999	0.905093	2.13e-16	92.098	0.992919	3.15e-05	51.31	3	+	0.16585	1	QLDASGKPDSFTGK(1)FLVPSYR	QLDASGK(-49.98)PDSFTGK(49.98)FLVPSYR	VKQLDASGKPDSFTGKFLVPSYRGSSFLDPK	-0.40901	0.508023	0.447662	3	0.182225	0.620254	0.571243	0.933607	0.243179	0.0298358		127900000	61162000	66738000	15720000	21261000	37168000	24373000	13850000	15528000	By MS/MS	By MS/MS	By MS/MS	1
AT5G66570.1	162	NaN	AT5G66570.1	>AT5G66570.1 | Symbols: PSBO-1, OEE1, OEE33, OE33, PSBO1, MSP-1 | PS II oxygen-evolving complex 1 | chr5:26568744-26570124 FORWARD LENGTH=332	7.28e-05	63.923	56.39	44.807	1	63.923	7.28e-05	1	1	0.0144287	44.807	0	NaN	NaN	3	+	-0.6717	1	NAPPEFQNTK(1)LMTR	NAPPEFQNTK(44.81)LMTR	ADSVSKNAPPEFQNTKLMTRLTYTLDEIEGP	-0.598632	0.681674	0.454427	5	0.179156	0.510844	0.638423	0.956614	0.194891	0.0192633		185020000	109440000	75576000	15099000	27542000	55060000	76667000	5416800	5231400	By MS/MS	By MS/MS	By matching	1
AT5G66570.1	223	NaN	AT5G66570.1	>AT5G66570.1 | Symbols: PSBO-1, OEE1, OEE33, OE33, PSBO1, MSP-1 | PS II oxygen-evolving complex 1 | chr5:26568744-26570124 FORWARD LENGTH=332	1.07e-05	103.79	78.843	101.42	1	103.79	2.89e-05	1	1	1.07e-05	95.067	1	2.07e-05	101.42	2	+	0.11781	1	QLDASGK(1)PDSFTGK	QLDASGK(101.42)PDSFTGK(-101.42)	RVPFLFTVKQLDASGKPDSFTGKFLVPSYRG	-0.444145	0.531069	0.179106	6	0.0886771	0.308071	0.774586	0.982758	0.11093	0.0075533		119980000	61737000	58247000	13704000	20999000	14902000	9782500	29640000	30955000	By MS/MS	By MS/MS	By MS/MS	1
AT5G66570.1	130	NaN	AT5G66570.1	>AT5G66570.1 | Symbols: PSBO-1, OEE1, OEE33, OE33, PSBO1, MSP-1 | PS II oxygen-evolving complex 1 | chr5:26568744-26570124 FORWARD LENGTH=332	3.92e-30	102.97	99.354	102.97	0.831099	102.97	3.92e-30	0.771357	0.831099	4.44e-05	45.489	0	NaN	NaN	3		0.61995	1	GTGTANQCPTIDGGSETFSFK(0.169)PGK(0.831)YAGK	GTGTANQCPTIDGGSETFSFK(-6.92)PGK(6.92)YAGK(-102.97)	PTIDGGSETFSFKPGKYAGKKFCFEPTSFTV	-0.762143	0.74261	-0.140255	3	-0.0532627	-0.141375	0.894934	0.994313	0.0482088	0.00247673		67324000	33282000	34042000	6159100	19411000	16516000	4799400	11366000	9071500	By MS/MS	By MS/MS	By matching	1
AT5G66570.1	288	NaN	AT5G66570.1	>AT5G66570.1 | Symbols: PSBO-1, OEE1, OEE33, OE33, PSBO1, MSP-1 | PS II oxygen-evolving complex 1 | chr5:26568744-26570124 FORWARD LENGTH=332	8.34e-05	70.783	65.068	70.783	1	NaN	NaN	1	0	8.34e-05	70.783	NaN	NaN	NaN	2	+	0.24348	1	NTAASVGEITLK(1)VTK	NTAASVGEITLK(70.78)VTK(-70.78)	ENVKNTAASVGEITLKVTKSKPETGEVIGVF	-0.819597	0.968644	NaN	2	0.0745232	0.121511	0.911757	0.994313	0.0401207	0.00247673		18179000	8547400	9632100	2094400	5086600	7537700	3460800	0	0	By matching	By MS/MS	By matching	1
AT5G67030.1;AT5G67030.2	290;290	NaN	AT5G67030.1	>AT5G67030.1 | Symbols: ABA1, LOS6, NPQ2, ATABA1, ZEP, IBS3, ATZEP | zeaxanthin epoxidase (ZEP) (ABA1) | chr5:26753745-26757090 REVERSE LENGTH=667;>AT5G67030.2 | Symbols: ABA1, LOS6, NPQ2, ATABA1, ZEP, IBS3, ATZEP | zeaxanthin epoxidase (ZEP) (ABA1) | chr5	0.00205555	48.907	41.957	48.907	1	NaN	NaN	1	NaN	0.00205555	42.068	1	0.00423284	48.907	3		-0.13904	1	VFLGHK(1)QYFVSSDVGGGK	VFLGHK(48.91)QYFVSSDVGGGK(-48.91)	PADIESVGYRVFLGHKQYFVSSDVGGGKMQW	NaN	-0.14307	-0.510861	2	-0.326965	-1.07506	0.368941	0.846033	0.433043	0.0726127		106980000	50837000	56141000	0	0	41203000	48385000	14938000	2452000	By matching	By MS/MS	By MS/MS	17
AT5G67100.1	1499	NaN	AT5G67100.1	>AT5G67100.1 | Symbols: ICU2 | DNA-directed DNA polymerases | chr5:26776994-26785104 FORWARD LENGTH=1524	0.00648818	64.103	35.926	64.103	1	45.433	0.0453665	1	1	0.00648818	64.103	NaN	NaN	NaN	2	+	1.2935	1	PAVK(1)SAAAITR	PAVK(64.1)SAAAITR	RIQVEKAMTKIRPAVKSAAAITRSSRDRCAY	2.75352	2.8525	NaN	2	2.80301	9.85615	0.00341962	0.114609	2.46602	0.94078		39989000	4289900	35700000	11601000	1180200	24098000	3109600	0	0	By MS/MS	By MS/MS	By matching	28
ATCG00120.1	506	NaN	ATCG00120.1	>ATCG00120.1 | Symbols: ATPA | ATP synthase subunit alpha | chrC:9938-11461 REVERSE LENGTH=507	0.00925866	97.071	83.614	97.071	1	74.415	0.0650539	1	1	0.0650539	74.415	1	0.00925866	97.071	2	+	0.1383	1	FLLQEK(1)V	FLLQEK(97.07)V	KEGIQEQLERFLLQEKV______________	2.23842	2.64727	0.502873	6	1.79619	3.44079	0.0297306	0.29144	1.5268	0.53545		932870000	295690000	637180000	87743000	21465000	371760000	69681000	177670000	204550000	By MS/MS	By MS/MS	By MS/MS	1
ATCG00120.1	94	NaN	ATCG00120.1	>ATCG00120.1 | Symbols: ATPA | ATP synthase subunit alpha | chrC:9938-11461 REVERSE LENGTH=507	3.21e-07	77.899	70.767	40.432	1	48.288	0.000589794	1	1	3.21e-07	77.899	1	0.0309737	40.432	3	+	-1.196	1	ATGK(1)IAQIPVSEAYLGR	ATGK(40.43)IAQIPVSEAYLGR	DGLMIQEGSSVKATGKIAQIPVSEAYLGRVI	-0.0792341	0.293724	-4.2032	4	-1.32957	-1.23379	0.289874	0.839072	0.537791	0.0762008		109350000	35638000	73716000	10896000	12897000	33947000	21642000	28873000	1098700	By MS/MS	By MS/MS	By MS/MS	1
ATCG00120.1	377	NaN	ATCG00120.1	>ATCG00120.1 | Symbols: ATPA | ATP synthase subunit alpha | chrC:9938-11461 REVERSE LENGTH=507	0.00519702	106.04	37.127	106.04	1	NaN	NaN	1	0	0.00519702	106.04	NaN	NaN	NaN	2	+	0.67686	1	AMK(1)QVAGK	AMK(106.04)QVAGK(-106.04)	ISVSRVGSAAQIKAMKQVAGKLKLELAQFAE	0.485427	0.14274	NaN	3	0.314083	1.04205	0.381596	0.854788	0.418396	0.0681415		26345000	14761000	11583000	882440	1047800	10701000	13714000	0	0	By matching	By MS/MS	By matching	1
ATCG00120.1	469	NaN	ATCG00120.1	>ATCG00120.1 | Symbols: ATPA | ATP synthase subunit alpha | chrC:9938-11461 REVERSE LENGTH=507	2.78e-20	170.78	150.5	170.78	1	114.27	6.08e-05	1	1	0.00122255	59.673	1	2.78e-20	170.78	2	+	0.35081	1	TNK(1)PQFQEIIASTK	TNK(170.78)PQFQEIIASTK(-170.78)	VRKFLVQLRTYLKTNKPQFQEIIASTKTLTA	-0.630372	4.55839	-0.490775	3	1.14575	0.901888	0.421959	0.882128	0.37473	0.0544685		273580000	81983000	191600000	12585000	23940000	68866000	1664700	110150000	56378000	By MS/MS	By MS/MS	By MS/MS	1
ATCG00120.1	121	NaN	ATCG00120.1	>ATCG00120.1 | Symbols: ATPA | ATP synthase subunit alpha | chrC:9938-11461 REVERSE LENGTH=507	0.0208213	95.822	38.643	62.166	1	NaN	NaN	1	0	0.0208213	95.822	1	0.0261807	62.166	2	+	-0.026365	1	GK(1)ISASESR	GK(62.17)ISASESR	GRVINALANPIDGRGKISASESRLIESPAPG	-0.0770258	0.0862402	-0.102053	4	-0.0309463	-0.153232	0.886206	0.994313	0.0524656	0.00247673		113430000	52458000	60971000	6384500	8036200	19485000	19084000	35102000	25338000	By matching	By MS/MS	By MS/MS	1
ATCG00130.1	94	NaN	ATCG00130.1	>ATCG00130.1 | Symbols: ATPF | ATPase, F0 complex, subunit B/B', bacterial/chloroplast | chrC:11529-12798 REVERSE LENGTH=184	0.00279983	104.82	86.247	78.903	1	91.313	0.00621793	1	1	0.00279983	104.82	0	NaN	NaN	2	+	0.074888	1	NVETEADK(1)FR	NVETEADK(78.9)FR	ENARARLRNVETEADKFRVNGYSEIEREKLN	-0.112412	-1.69521	-0.675184	5	-0.827602	-2.1027	0.108961	0.594577	0.962729	0.225792		278860000	165180000	113680000	36359000	46454000	33301000	97417000	44017000	21308000	By MS/MS	By MS/MS	By matching	1
ATCG00130.1	119	NaN	ATCG00130.1	>ATCG00130.1 | Symbols: ATPF | ATPase, F0 complex, subunit B/B', bacterial/chloroplast | chrC:11529-12798 REVERSE LENGTH=184	5.41e-14	160.18	122.21	69.721	1	142.83	1.13e-08	1	1	5.41e-14	160.18	1	0.00491342	112.13	2	+	-0.38249	1	TLK(1)QLENYK	TLK(69.72)QLENYK(-69.72)	EREKLNLINSTYKTLKQLENYKNETILFEQQ	-0.185359	0.244278	0.573853	10	0.210924	0.827174	0.458146	0.888886	0.338996	0.0511538		2598400000	1344500000	1253900000	363300000	459320000	491200000	405010000	399440000	480150000	By MS/MS	By MS/MS	By MS/MS	1
ATCG00130.1	125	NaN	ATCG00130.1	>ATCG00130.1 | Symbols: ATPF | ATPase, F0 complex, subunit B/B', bacterial/chloroplast | chrC:11529-12798 REVERSE LENGTH=184	1.14e-30	178.51	159.93	168.64	1	178.51	1.14e-30	1	1	1.04e-22	165.66	1	7.92e-23	168.64	2	+	0.16046	1	QLENYK(1)NETILFEQQR	QLENYK(168.64)NETILFEQQR	LINSTYKTLKQLENYKNETILFEQQRTINQV	0.18053	0.398788	-0.0116388	6	0.189226	0.8775	0.433499	0.888886	0.363011	0.0511538		710680000	313440000	397240000	84980000	83837000	140320000	81090000	171940000	148510000	By MS/MS	By MS/MS	By MS/MS	1
ATCG00130.1	107	NaN	ATCG00130.1	>ATCG00130.1 | Symbols: ATPF | ATPase, F0 complex, subunit B/B', bacterial/chloroplast | chrC:11529-12798 REVERSE LENGTH=184	0.000985572	93.348	66.641	50.088	1	82.069	0.00254964	1	1	0.000985572	93.348	1	0.0257028	50.088	2	+	-0.099559	1	EK(1)LNLINSTYK	EK(50.09)LNLINSTYK(-50.09)	ADKFRVNGYSEIEREKLNLINSTYKTLKQLE	-0.192365	-3.59153	1.85027	4	-0.64454	-0.544595	0.617184	0.956614	0.209585	0.0192633		601720000	382310000	219420000	38826000	51265000	70151000	144180000	110440000	186860000	By MS/MS	By MS/MS	By MS/MS	1
ATCG00130.1	116	NaN	ATCG00130.1	>ATCG00130.1 | Symbols: ATPF | ATPase, F0 complex, subunit B/B', bacterial/chloroplast | chrC:11529-12798 REVERSE LENGTH=184	8.17e-07	117.93	88.629	71.879	1	117.93	8.17e-07	1	1	6.45e-06	109	1	0.000127335	89.231	2		-1.2818	1	LNLINSTYK(1)TLK	LNLINSTYK(71.88)TLK(-71.88)	SEIEREKLNLINSTYKTLKQLENYKNETILF	-0.0803625	0.125254	-0.0186342	6	0.00875258	0.0432743	0.967717	0.997724	0.0142518	0.000989466		1282500000	673360000	609120000	216280000	279740000	240860000	237690000	151970000	155940000	By MS/MS	By MS/MS	By MS/MS	1
ATCG00140.1	48	NaN	ATCG00140.1	>ATCG00140.1 | Symbols: ATPH | ATP synthase subunit C family protein | chrC:13262-13507 REVERSE LENGTH=81	0.0216856	67.334	31.792	67.334	1	53.751	0.0543851	1	1	0.0216856	67.334	0	NaN	NaN	2	+	0.06491	1	QPEAEGK(1)IR	QPEAEGK(67.33)IR	GQAVEGIARQPEAEGKIRGTLLLSLAFMEAL	0.0540844	-0.168269	-0.0255958	5	-0.0465934	-0.229579	0.830547	0.986396	0.0806357	0.0059489		238350000	114730000	123620000	22712000	25350000	33707000	38469000	67199000	50916000	By MS/MS	By MS/MS	By matching	1
ATCG00270.1	10	NaN	ATCG00270.1	>ATCG00270.1 | Symbols: PSBD | photosystem II reaction center protein D | chrC:32711-33772 FORWARD LENGTH=353	6.01e-15	118.52	112.37	85.837	1	105.03	1.45e-06	1	1	6.01e-15	118.52	1	8.14e-15	115.57	2	+	-2.5478	1;2	TIALGK(1)FTK(1)DEK	TIALGK(85.84)FTK(85.84)DEK(-85.84)	______MTIALGKFTKDEKDLFDIMDDWLRR	NaN	2.44199	2.81188	4	2.62693	8.63063	0.00485115	0.142947	2.31416	0.844824		671520000	354220000	317300000	25220000	0	268880000	19352000	23204000	334870000	By MS/MS	By MS/MS	By MS/MS	1
ATCG00270.1	7	NaN	ATCG00270.1	>ATCG00270.1 | Symbols: PSBD | photosystem II reaction center protein D | chrC:32711-33772 FORWARD LENGTH=353	1.94e-07	116.51	94.961	85.837	1	116.51	1.94e-07	1	1	4.15e-07	107.93	1	0.000149247	113.93	2	+	-2.5478	1;2	TIALGK(1)FTK(1)DEK	TIALGK(85.84)FTK(85.84)DEK(-85.84)	_________MTIALGKFTKDEKDLFDIMDDW	3.21576	2.41595	NaN	2	2.81585	7.54679	0.00688978	0.173977	2.16179	0.759509		14455000	1982300	12473000	6830000	869840	5642600	1112500	0	0	By MS/MS	By MS/MS	By MS/MS	1
ATCG00270.1	318	NaN	ATCG00270.1	>ATCG00270.1 | Symbols: PSBD | photosystem II reaction center protein D | chrC:32711-33772 FORWARD LENGTH=353	1.68e-52	202.61	185.9	159.47	1	NaN	NaN	1	NaN	1.68e-52	202.61	1	1.45e-28	159.47	3	+	-0.16462	1	AAEDPEFETFYTK(1)NILLNEGIR	AAEDPEFETFYTK(159.47)NILLNEGIR	EIRAAEDPEFETFYTKNILLNEGIRAWMAAQ	NaN	-0.0568813	-0.166844	2	-0.111863	-0.392824	0.723386	0.974819	0.14063	0.0110759		382190000	192660000	189540000	0	0	91616000	112680000	97921000	79982000	By matching	By MS/MS	By MS/MS	1
ATCG00280.1	457	NaN	ATCG00280.1	>ATCG00280.1 | Symbols: PSBC | photosystem II reaction center protein C | chrC:33720-35141 FORWARD LENGTH=473	0.00121468	104.24	46.712	104.24	1	104.24	0.00121468	1	1	0.00337239	64.121	1	0.00121468	104.24	2	+	-0.1609	1	AAAAGFEK(1)GIDR	AAAAGFEK(104.24)GIDR	LWHAGRARAAAAGFEKGIDRDFEPVLSMTPL	-0.308198	0.741143	0.535541	3	0.322829	1.04946	0.357632	0.839072	0.446564	0.0762008		231960000	119400000	112560000	19367000	27227000	33945000	16864000	59250000	75309000	By MS/MS	By MS/MS	By MS/MS	1
ATCG00280.1	382	NaN	ATCG00280.1	>ATCG00280.1 | Symbols: PSBC | photosystem II reaction center protein C | chrC:33720-35141 FORWARD LENGTH=473	0.000834312	78.342	58.82	78.342	1	78.342	0.003637	0.5	1	0.000834312	68.676	0.5	0.00176541	60.157	2	+	-0.26675	1	K(1)DIQPWQER	K(78.34)DIQPWQER	EPLRGPNGLDLSRLKKDIQPWQERRSAEYMT	-0.291627	-0.094264	0.0468018	1	-0.11303	-0.538176	0.621189	0.956614	0.206776	0.0192633		309710000	162150000	147570000	45111000	59024000	76290000	85292000	26167000	17830000	By MS/MS	By MS/MS	By MS/MS	1
ATCG00280.1	339	NaN	ATCG00280.1	>ATCG00280.1 | Symbols: PSBC | photosystem II reaction center protein C | chrC:33720-35141 FORWARD LENGTH=473	3.46e-20	106.57	96.572	106.57	1	84.581	2.87e-12	1	1	3.46e-20	106.57	1	0.000322378	46.356	3	+	-0.89769	1	LGANVGSAQGPTGLGK(1)YLMR	LGANVGSAQGPTGLGK(106.57)YLMR	LGANVGSAQGPTGLGKYLMRSPTGEVIFGGE	0.113434	0.401958	-1.12121	8	-0.201941	-0.509859	0.639049	0.956614	0.194466	0.0192633		297390000	121240000	176150000	16149000	17333000	101750000	80623000	58252000	23284000	By MS/MS	By MS/MS	By MS/MS	1
ATCG00340.1	551	NaN	ATCG00340.1	>ATCG00340.1 | Symbols: PSAB | Photosystem I, PsaA/PsaB protein | chrC:37375-39579 REVERSE LENGTH=734	0.000462974	70.197	67.985	70.197	1	NaN	NaN	0.5	0	0.00145821	39.387	1	0.000462974	70.197	2	+	0.66838	1	K(1)DFGYSFPCDGPGR	K(70.2)DFGYSFPCDGPGR	KGALDARGSKLMPDKKDFGYSFPCDGPGRGG	-0.242294	-0.0135672	0.53174	2	0.0919596	0.354214	0.742436	0.974819	0.129341	0.0110759		76181000	35111000	41071000	5801500	6721900	22642000	15498000	12627000	12891000	By matching	By MS/MS	By MS/MS	1
ATCG00350.1	20	NaN	ATCG00350.1	>ATCG00350.1 | Symbols: PSAA | Photosystem I, PsaA/PsaB protein | chrC:39605-41857 REVERSE LENGTH=750	0.000328068	50.966	44.193	50.966	1	NaN	NaN	1	0	0.000328068	50.966	0	NaN	NaN	3	+	1.3958	1	ILVDRDPIK(1)TSFEEWAK	ILVDRDPIK(50.97)TSFEEWAK(-50.97)	SPEPEVKILVDRDPIKTSFEEWAKPGHFSRT	NaN	0.862908	1.17205	2	1.01748	3.414	0.0492889	0.403439	1.30725	0.394222		134660000	54958000	79700000	0	0	65480000	30460000	14220000	24498000	By matching	By MS/MS	By matching	1
ATCG00350.1	320	NaN	ATCG00350.1	>ATCG00350.1 | Symbols: PSAA | Photosystem I, PsaA/PsaB protein | chrC:39605-41857 REVERSE LENGTH=750	1.51e-06	64.454	56.745	64.454	1	NaN	NaN	0	NaN	NaN	NaN	1	1.51e-06	64.454	4	+	0.28636	1	TNWGIGHGIK(1)DILEAHK	TNWGIGHGIK(64.45)DILEAHK(-64.45)	AGHMYRTNWGIGHGIKDILEAHKGPFTGQGH	NaN	0.335597	0.400758	2	0.368178	1.29875	0.293847	0.839072	0.531878	0.0762008		104250000	53665000	50582000	0	0	31825000	32440000	18757000	21225000	By matching	By matching	By MS/MS	1
ATCG00350.1	327	NaN	ATCG00350.1	>ATCG00350.1 | Symbols: PSAA | Photosystem I, PsaA/PsaB protein | chrC:39605-41857 REVERSE LENGTH=750	4.85e-13	140.03	126.93	106.14	1	139.49	5.06e-13	1	1	4.85e-13	140.03	1	9.37e-11	136.34	4	+	-0.38037	1	DILEAHK(1)GPFTGQGHK	DILEAHK(106.14)GPFTGQGHK(-106.14)	NWGIGHGIKDILEAHKGPFTGQGHKGLYEIL	-0.134319	0.554736	0.297715	8	0.239377	0.971175	0.390591	0.867544	0.408278	0.0617085		1840200000	879110000	961090000	291860000	391570000	458220000	299060000	211020000	188480000	By MS/MS	By MS/MS	By MS/MS	1
ATCG00350.1	11	NaN	ATCG00350.1	>ATCG00350.1 | Symbols: PSAA | Photosystem I, PsaA/PsaB protein | chrC:39605-41857 REVERSE LENGTH=750	0.00062011	49.343	33.161	26.412	1	30.575	0.0427457	1	1	0.00062011	49.343	1	0.00243323	46.892	3		0.038456	1	SPEPEVK(1)ILVDRDPIK	SPEPEVK(26.41)ILVDRDPIK(-26.41)	_____MIIRSPEPEVKILVDRDPIKTSFEEW	-0.75431	0.79427	0.397163	4	0.145708	0.369513	0.731915	0.974819	0.135539	0.0110759		484250000	221720000	262530000	65496000	69168000	112990000	69071000	84047000	83482000	By MS/MS	By MS/MS	By MS/MS	1
ATCG00350.1	28	NaN	ATCG00350.1	>ATCG00350.1 | Symbols: PSAA | Photosystem I, PsaA/PsaB protein | chrC:39605-41857 REVERSE LENGTH=750	3.45e-28	178.23	174.63	56.514	1	73.802	1.27e-05	1	1	3.45e-28	178.23	1	4.08e-06	108.58	2		0.48384	1	TSFEEWAK(1)PGHFSR	TSFEEWAK(56.51)PGHFSR	LVDRDPIKTSFEEWAKPGHFSRTIAKGPDTT	0.016211	0.270828	-0.143916	6	0.0477077	0.220562	0.837065	0.986396	0.0772408	0.0059489		2770700000	1245100000	1525500000	151760000	169610000	1204300000	926420000	169490000	149080000	By MS/MS	By MS/MS	By MS/MS	1
ATCG00480.1	495	NaN	ATCG00480.1	>ATCG00480.1 | Symbols: ATPB, PB | ATP synthase subunit beta | chrC:52660-54156 REVERSE LENGTH=498	0.00061319	104.24	78.127	62.162	1	104.24	0.00061319	1	1	0.000630189	98.942	1	0.00513144	62.162	2	+	-2.9074	1	ATNLEMESK(1)LK	ATNLEMESK(62.16)LK(-62.16)	IDEATAKATNLEMESKLKK____________	3.30178	2.73394	0.928155	7	2.32129	4.131	0.0169893	0.220861	1.76982	0.655881		544040000	68163000	475880000	119530000	5836200	323070000	21643000	33278000	40684000	By MS/MS	By MS/MS	By MS/MS	1
ATCG00480.1	359	NaN	ATCG00480.1	>ATCG00480.1 | Symbols: ATPB, PB | ATP synthase subunit beta | chrC:52660-54156 REVERSE LENGTH=498	9.64e-22	98.002	92.9	56.681	1	NaN	NaN	1	NaN	9.64e-22	98.002	1	2.15e-16	95.344	3	+	0.33455	1	GLAAK(1)GIYPAVDPLDSTSTMLQPR	GLAAK(56.68)GIYPAVDPLDSTSTMLQPR	AHLDATTVLSRGLAAKGIYPAVDPLDSTSTM	NaN	2.30489	0.0182935	3	1.16159	1.54642	0.229543	0.837395	0.639136	0.0770694		85170000	34507000	50663000	0	0	18468000	2940800	32194000	31567000	By matching	By MS/MS	By MS/MS	1
ATCG00480.1	86	NaN	ATCG00480.1	>ATCG00480.1 | Symbols: ATPB, PB | ATP synthase subunit beta | chrC:52660-54156 REVERSE LENGTH=498	1.05e-08	151.26	110.76	61.11	1	151.26	1.05e-08	1	1	1.98e-05	92.611	1	0.000429963	98.105	2		-0.92175	1	AVAMSATEGLK(1)R	AVAMSATEGLK(61.11)R	NNRVRAVAMSATEGLKRGMDVVDMGNPLSVP	-0.0730139	0.635058	0.0593296	14	0.207125	0.815913	0.463815	0.888886	0.333656	0.0511538		476240000	214000000	262240000	47887000	58121000	106790000	66649000	107560000	89231000	By MS/MS	By MS/MS	By MS/MS	1
ATCG00480.1	18	NaN	ATCG00480.1	>ATCG00480.1 | Symbols: ATPB, PB | ATP synthase subunit beta | chrC:52660-54156 REVERSE LENGTH=498	0.00348272	87.284	33.529	87.284	0.955404	NaN	NaN	0.955404	0	0.00348272	87.284	0.809266	0.0624406	38.419	3	+	0.04141	1	EK(0.045)K(0.955)NLGR	EK(-13.31)K(13.31)NLGR	TNPTTSNPEVSIREKKNLGRIAQIIGPVLDV	-0.237388	-0.419295	0.0780458	3	-0.192879	-0.859886	0.441998	0.888886	0.35458	0.0511538		92941000	47840000	45101000	6332000	8498500	30870000	31357000	7898500	7984700	By matching	By MS/MS	By MS/MS	1
ATCG00480.1	154	NaN	ATCG00480.1	>ATCG00480.1 | Symbols: ATPB, PB | ATP synthase subunit beta | chrC:52660-54156 REVERSE LENGTH=498	4.3e-07	63.691	53.076	56.817	1	NaN	NaN	1	NaN	4.3e-07	63.691	1	5.28e-05	56.817	3	+	1.0164	1	LSIFETGIK(1)VVDLLAPYR	LSIFETGIK(56.82)VVDLLAPYR	FIELDTKLSIFETGIKVVDLLAPYRRGGKIG	NaN	1.65705	-0.472592	2	0.592227	0.837516	0.469948	0.888886	0.32795	0.0511538		42488000	11635000	30852000	0	0	21729000	6118600	9123700	5516700	By matching	By MS/MS	By MS/MS	1
ATCG00480.1	134	NaN	ATCG00480.1	>ATCG00480.1 | Symbols: ATPB, PB | ATP synthase subunit beta | chrC:52660-54156 REVERSE LENGTH=498	6.01e-15	133.16	126.38	93.5	1	133.16	6.01e-15	1	1	1.05e-14	128.38	1	6.79e-13	93.5	3	+	0.56102	1	TTSPIHK(1)SAPAFIELDTK	TTSPIHK(93.5)SAPAFIELDTK(-93.5)	DNLGPVDTRTTSPIHKSAPAFIELDTKLSIF	-0.327855	1.35112	-0.352081	5	0.223728	0.487379	0.653448	0.956614	0.184789	0.0192633		680490000	270100000	410390000	83205000	114060000	212060000	79506000	115120000	76538000	By MS/MS	By MS/MS	By MS/MS	1
ATCG00480.1	231	NaN	ATCG00480.1	>ATCG00480.1 | Symbols: ATPB, PB | ATP synthase subunit beta | chrC:52660-54156 REVERSE LENGTH=498	5.48e-46	162.02	156.01	80.117	1	NaN	NaN	1	NaN	5.48e-46	162.02	1	0.0602702	18.682	4	+	0.15398	1	ESGVINEQNLAESK(1)VALVYGQMNEPPGAR	ESGVINEQNLAESK(80.12)VALVYGQMNEPPGAR	MKESGVINEQNLAESKVALVYGQMNEPPGAR	NaN	0.887369	-0.739157	3	0.0741062	0.129991	0.905644	0.994313	0.0430423	0.00247673		200700000	69294000	131410000	0	0	99657000	45076000	31752000	24218000	By matching	By MS/MS	By MS/MS	1
ATCG00490.1	450	NaN	ATCG00490.1	>ATCG00490.1 | Symbols: RBCL | ribulose-bisphosphate carboxylases | chrC:54958-56397 FORWARD LENGTH=479	3.19e-17	102.39	94.476	102.39	1	NaN	NaN	1	NaN	7.27e-10	90.422	1	3.19e-17	102.39	2	+	-0.76091	1	EACK(1)WSPELAAACEVWK	EACK(102.39)WSPELAAACEVWK(-102.39)	RDLAVEGNEIIREACKWSPELAAACEVWKEI	NaN	-1.36079	-0.71396	3	-1.03737	-3.01073	0.065402	0.451683	1.18441	0.345167		181510000	82976000	98535000	0	0	30971000	42482000	67564000	40494000	By matching	By MS/MS	By MS/MS	1
ATCG00490.1	21	NaN	ATCG00490.1	>ATCG00490.1 | Symbols: RBCL | ribulose-bisphosphate carboxylases | chrC:54958-56397 FORWARD LENGTH=479	1.24e-13	153.94	139.71	153.94	1	NaN	NaN	1	NaN	5.38e-05	115.8	1	1.24e-13	153.94	2	+	0.55725	1	EYK(1)LTYYTPEYETK	EYK(153.94)LTYYTPEYETK(-153.94)	ETKASVGFKAGVKEYKLTYYTPEYETKDTDI	NaN	-1.4286	-0.0668125	3	-0.747709	-1.49028	0.242604	0.839072	0.615102	0.0762008		107690000	49876000	57818000	0	0	6206200	13044000	51612000	36832000	By matching	By MS/MS	By MS/MS	1
ATCG00490.1	201	NaN	ATCG00490.1	>ATCG00490.1 | Symbols: RBCL | ribulose-bisphosphate carboxylases | chrC:54958-56397 FORWARD LENGTH=479	4.9e-15	134.29	129.9	134.29	1	78.674	4.51e-10	1	1	5.07e-14	105.79	1	4.9e-15	134.29	2	+	0.43028	1	GGLDFTK(1)DDENVNSQPFMR	GGLDFTK(134.29)DDENVNSQPFMR	GRAVYECLRGGLDFTKDDENVNSQPFMRWRD	0.427821	-0.65025	-0.906352	7	-0.37626	-1.0466	0.358789	0.839072	0.445161	0.0762008		311070000	138210000	172860000	10342000	12668000	51846000	76348000	110670000	49192000	By MS/MS	By MS/MS	By MS/MS	1
ATCG00490.1	14	NaN	ATCG00490.1	>ATCG00490.1 | Symbols: RBCL | ribulose-bisphosphate carboxylases | chrC:54958-56397 FORWARD LENGTH=479	0.00593437	99.283	52.055	98.04	1	NaN	NaN	1	NaN	0.00593437	99.283	1	0.00614313	98.04	2	+	0.48831	1	ASVGFK(1)AGVK	ASVGFK(98.04)AGVK(-98.04)	__MSPQTETKASVGFKAGVKEYKLTYYTPEY	NaN	0.0436244	-0.0130691	2	0.0152777	0.0539241	0.960734	0.996818	0.0173969	0.00138426		123660000	55293000	68370000	0	0	22420000	19945000	45949000	35348000	By matching	By MS/MS	By MS/MS	1
ATCG00490.1;ATMG00280.1	252;84	NaN	ATCG00490.1;ATMG00280.1	>ATCG00490.1 | Symbols: RBCL | ribulose-bisphosphate carboxylases | chrC:54958-56397 FORWARD LENGTH=479;>ATMG00280.1 | Symbols: ORF110A | Ribulose bisphosphate carboxylase large chain, catalytic domain | chrM:77819-78151 REVERSE LENGTH=110	6.49e-11	125.5	123.7	108.14	1	NaN	NaN	1	0	6.49e-11	125.5	1	2.58e-10	108.14	3	+	-0.35967	1	GHYLNATAGTCEEMIK(1)R	GHYLNATAGTCEEMIK(108.14)R	GHYLNATAGTCEEMIKRAVFARELGVPIVMH	0.263635	-0.63922	-0.135009	3	-0.170198	-0.618207	0.572455	0.933607	0.242259	0.0298358		69630000	38092000	31538000	1646100	1396100	16818000	27969000	13074000	8727000	By matching	By MS/MS	By MS/MS	1;35
ATCG00540.1	180	NaN	ATCG00540.1	>ATCG00540.1 | Symbols: PETA | photosynthetic electron transfer A | chrC:61657-62619 FORWARD LENGTH=320	2.04e-09	90.229	78.858	87.863	1	87.083	7.96e-09	1	1	2.04e-09	90.229	1	6.89e-09	87.863	3	+	0.90972	1	DVHFLK(1)YPIYVGGNR	DVHFLK(87.86)YPIYVGGNR	ILAPDPATNKDVHFLKYPIYVGGNRGRGQIY	0.0126402	0.678883	0.428003	3	0.373175	1.53236	0.205855	0.80767	0.686439	0.0927661		301800000	129410000	172390000	49862000	55343000	70987000	26884000	51542000	47181000	By MS/MS	By MS/MS	By MS/MS	1
ATCG00540.1	174	NaN	ATCG00540.1	>ATCG00540.1 | Symbols: PETA | photosynthetic electron transfer A | chrC:61657-62619 FORWARD LENGTH=320	1.48e-35	160.52	156.22	48.198	1	NaN	NaN	1	NaN	1.48e-35	160.52	0	NaN	NaN	4	+	1.4588	1	YSEITFPILAPDPATNK(1)DVHFLK	YSEITFPILAPDPATNK(48.2)DVHFLK(-48.2)	SEITFPILAPDPATNKDVHFLKYPIYVGGNR	NaN	0.497842	-0.0485151	3	0.224664	0.684841	0.547589	0.924423	0.261545	0.0341291		676710000	313940000	362770000	0	0	234140000	201350000	128630000	112580000	By matching	By MS/MS	By matching	1
ATCG00680.1	438	NaN	ATCG00680.1	>ATCG00680.1 | Symbols: PSBB | photosystem II reaction center protein B | chrC:72371-73897 FORWARD LENGTH=508	2.56e-05	134.98	91.207	68.355	1	134.98	2.56e-05	1	1	0.00644742	96.229	1	0.00494533	104.07	2	+	1.1449	1	ATLK(1)SDGVFR	ATLK(68.36)SDGVFR	RAQLGEIFELDRATLKSDGVFRSSPRGWFTF	-0.175077	0.561986	0.463967	6	0.283625	1.08946	0.341776	0.839072	0.466258	0.0762008		738070000	357020000	381060000	91303000	112890000	136360000	91165000	153390000	152960000	By MS/MS	By MS/MS	By MS/MS	1
ATCG00680.1	321	NaN	ATCG00680.1	>ATCG00680.1 | Symbols: PSBB | photosystem II reaction center protein B | chrC:72371-73897 FORWARD LENGTH=508	7.47e-27	166.48	156.34	166.48	1	NaN	NaN	1	NaN	5.96e-18	149.22	1	7.47e-27	166.48	2		0.26958	1	LAFYDYIGNNPAK(1)GGLFR	LAFYDYIGNNPAK(166.48)GGLFR	PEKLAFYDYIGNNPAKGGLFRAGSMDNGDGI	NaN	0.656359	0.171791	4	0.414075	1.29831	0.293977	0.839072	0.531686	0.0762008		466610000	199230000	267370000	0	0	131500000	77080000	135880000	122150000	By matching	By MS/MS	By MS/MS	1
ATCG00680.1	308	NaN	ATCG00680.1	>ATCG00680.1 | Symbols: PSBB | photosystem II reaction center protein B | chrC:72371-73897 FORWARD LENGTH=508	6.76e-09	113.88	108.75	77.221	1	113.88	6.76e-09	1	1	3.08e-08	77.221	1	5.22e-10	111.34	3	+	-0.068967	1	IPEK(1)LAFYDYIGNNPAK	IPEK(77.22)LAFYDYIGNNPAK(-77.22)	AENQSLSEAWAKIPEKLAFYDYIGNNPAKGG	-0.307984	0.355918	0.387808	9	0.145248	0.562348	0.606194	0.950134	0.217388	0.0222151		3835500000	1968300000	1867100000	368760000	506980000	487420000	371050000	1010900000	1090300000	By MS/MS	By MS/MS	By MS/MS	1
ATCG00680.1	304	NaN	ATCG00680.1	>ATCG00680.1 | Symbols: PSBB | photosystem II reaction center protein B | chrC:72371-73897 FORWARD LENGTH=508	5.35e-21	128.29	94.982	39.659	1	128.29	5.35e-21	1	1	1.79e-17	99.409	1	0.000553813	39.659	4	+	-0.074957	1	VSAGLAENQSLSEAWAK(1)IPEK	VSAGLAENQSLSEAWAK(39.66)IPEK(-39.66)	SAGLAENQSLSEAWAKIPEKLAFYDYIGNNP	-0.328797	0.384603	0.117005	7	0.0576034	0.230767	0.82969	0.986396	0.0810843	0.0059489		832450000	418710000	413740000	68295000	94985000	96717000	84937000	248730000	238790000	By MS/MS	By MS/MS	By MS/MS	1
ATCG00710.1	21	NaN	ATCG00710.1	>ATCG00710.1 | Symbols: PSBH | photosystem II reaction center protein H | chrC:74485-74706 FORWARD LENGTH=73	1.39e-11	102.08	94.221	102.08	0.998039	88.283	4.62e-10	0.998039	0.978581	1.39e-11	102.08	0.997842	6.14e-10	85.362	3	+	0.21481	1	STTVGK(0.998)LLK(0.002)PLNSEYGK	STTVGK(27.07)LLK(-27.07)PLNSEYGK(-102.08)	VEDSSRSGPRSTTVGKLLKPLNSEYGKVAPG	-3.68613	-3.89873	NaN	2	-3.79243	-13.0729	0.00161546	0.0793371	2.7917	1.10052		199560000	195850000	3708900	1188400	36896000	2520600	110410000	0	48544000	By MS/MS	By MS/MS	By MS/MS	1
ATCG00710.1	24	NaN	ATCG00710.1	>ATCG00710.1 | Symbols: PSBH | photosystem II reaction center protein H | chrC:74485-74706 FORWARD LENGTH=73	2.59e-05	136.96	90.955	59.198	1	75.819	0.00278107	1	1	2.59e-05	136.96	1	0.00263734	102.4	2	+	1.4675	1	LLK(1)PLNSEYGK	LLK(59.2)PLNSEYGK(-59.2)	SSRSGPRSTTVGKLLKPLNSEYGKVAPGWGT	-0.132609	-0.0406157	0.351553	6	0.0594426	0.263691	0.806047	0.986396	0.0936394	0.0059489		6944200000	3381600000	3562600000	711240000	874980000	1444200000	1203900000	1407200000	1302700000	By MS/MS	By MS/MS	By MS/MS	1
ATCG00720.1	3	NaN	ATCG00720.1	>ATCG00720.1 | Symbols: PETB | photosynthetic electron transfer B | chrC:74841-76292 FORWARD LENGTH=215	1.96e-08	134.13	108.66	57.175	1	75.819	0.000639054	1	1	1.96e-08	134.13	1	0.0237469	57.175	2	+	-0.078662	1	SK(1)VYDWFEER	SK(57.17)VYDWFEER	_____________MSKVYDWFEERLEIQAIA	NaN	0.445621	0.491632	2	0.468626	1.65511	0.206486	0.80767	0.68511	0.0927661		132570000	54314000	78255000	0	0	62370000	40809000	15884000	13505000	By MS/MS	By MS/MS	By MS/MS	1
ATCG00730.1	5	NaN	ATCG00730.1	>ATCG00730.1 | Symbols: PETD | photosynthetic electron transfer D | chrC:76481-77672 FORWARD LENGTH=160	7.22e-07	127.36	109.69	103.76	0.902643	103.83	5.22e-06	0.5	0.902643	7.22e-07	127.36	0.764972	8.13e-06	76.156	3	+	-0.25273	1	GVTK(0.903)K(0.097)PDLNDPVLR	GVTK(9.67)K(-9.67)PDLNDPVLR	___________MGVTKKPDLNDPVLRAKLAK	-0.00808732	0.433066	-0.0850168	3	0.113321	0.492293	0.650285	0.956614	0.186896	0.0192633		384520000	182870000	201650000	60342000	72977000	67587000	53475000	73721000	56419000	By MS/MS	By MS/MS	By MS/MS	1
ATCG01010.1	691	NaN	ATCG01010.1	>ATCG01010.1 | Symbols: NDHF | NADH-Ubiquinone oxidoreductase (complex I), chain 5 protein | chrC:110398-112638 REVERSE LENGTH=746	0.0107718	99.53	73.425	63.734	1	99.53	0.0107718	1	1	0.067865	63.734	NaN	NaN	NaN	2	+	-0.27708	1	QTTFFDK(1)R	QTTFFDK(63.73)R	IESIRRLAKQTTFFDKRIIDGITNGVGITSF	0.095587	0.0328061	NaN	2	0.0641966	0.226493	0.836867	0.986396	0.0773438	0.0059489		64693000	31670000	33023000	16122000	17587000	16901000	14084000	0	0	By MS/MS	By MS/MS	By matching	1
ATCG01060.1	35	NaN	ATCG01060.1	>ATCG01060.1 | Symbols: PSAC | iron-sulfur cluster binding;electron carriers;4 iron, 4 sulfur cluster binding | chrC:117318-117563 REVERSE LENGTH=81	5.77e-13	105.9	93.266	75.143	1	105.9	5.77e-13	1	1	3.13e-07	66.809	1	2.17e-09	75.143	3	+	-0.18319	1	ACPTDVLEMIPWDGCK(1)AK	ACPTDVLEMIPWDGCK(75.14)AK(-75.14)	ACPTDVLEMIPWDGCKAKQIASAPRTEDCVG	-0.303632	-0.699958	0.128346	14	-0.291748	-1.10403	0.336166	0.839072	0.473446	0.0762008		1389400000	796650000	592730000	277760000	399910000	150210000	239030000	164770000	157720000	By MS/MS	By MS/MS	By MS/MS	1
ATCG01060.1	6	NaN	ATCG01060.1	>ATCG01060.1 | Symbols: PSAC | iron-sulfur cluster binding;electron carriers;4 iron, 4 sulfur cluster binding | chrC:117318-117563 REVERSE LENGTH=81	9.06e-10	80.585	78.322	41.513	1	NaN	NaN	1	0	9.06e-10	80.585	1	0.0022012	41.513	3	+	-0.50783	1	SHSVK(1)IYDTCIGCTQCVR	SHSVK(41.51)IYDTCIGCTQCVR	__________MSHSVKIYDTCIGCTQCVRAC	-0.242977	0.158079	0.0806676	3	-0.00141022	-0.00650073	0.995148	0.997724	0.00211213	0.000989466		85821000	41552000	44269000	3879100	6164100	29752000	24964000	10638000	10424000	By matching	By MS/MS	By MS/MS	1
ATCG01130.1	1286	NaN	ATCG01130.1	>ATCG01130.1 | Symbols: YCF1.2 | Ycf1 protein | chrC:123884-129244 REVERSE LENGTH=1786	2.35e-09	126.56	115.83	117.08	1	126.56	2.35e-09	1	1	1.33e-08	103.72	1	2.34e-08	117.08	3	+	-0.37624	1	FFEADSLLNPK(1)HNVK	FFEADSLLNPK(117.08)HNVK(-117.08)	YKKQKFFEADSLLNPKHNVKKDSIYNLFCYK	-0.0934634	-0.192629	0.0626857	3	-0.0744688	-0.363857	0.735796	0.974819	0.133242	0.0110759		604170000	334400000	269770000	88791000	149270000	91411000	98522000	89566000	86605000	By MS/MS	By MS/MS	By MS/MS	29
[truncated: 29 more columns]

## Sheet: Protein groups quantified
Dataset EV4: (B) Protein groups identified and quantified in A. thaliana hda14 and wild-type thylakoids. Protein groups identified at 1% FDR (at PSM and protein level) were additionally filtered (potential contaminants, at least two valid quantitation values), ratios of flip label experiments were inversed. Differentially abundant proteins were determined by LIMMA analysis at 5% FDR (Benjamini-Ho…
														normalised log2 protein group ratios (hda14/WT)			log2 protein group ratios (hda14/WT)										LIMMA analysis										Mapman annotation						SUBA3 annotation
Protein IDs	Majority protein IDs	Fasta headers	Number of proteins	Peptides	Razor + unique peptides	Unique peptides	Sequence coverage [%]	Unique + razor sequence coverage [%]	Unique sequence coverage [%]	Mol. weight [kDa]	Sequence length	Score	Q-value	rep 1	rep 2	rep 3	rep 1	rep 2	rep 3	Ratio H/L count	Intensity L Thylakoids input 1	Intensity H Thylakoids input 1	Intensity L Thylakoids input 2	Intensity H Thylakoids input 2	Intensity L Thylakoids input 3	Intensity H Thylakoids input 3	mean log2 fold-change	t value	P-value	adj. P-value	-log10 P-value	-log10 adj. P-value (FDR)	adj. P-value < 0.05	Identification type Thylakoids input 1	Identification type Thylakoids input 2	Identification type Thylakoids input 3	top bin no.	top bin name	slim bin no.	slim bin name	full bin code	full bin name	con-sensus location	all locations	GFP location	MS location	PPI location	IP	GRAVY
AT1G01080.1;AT1G01080.2	AT1G01080.1;AT1G01080.2	>AT1G01080.1 | Symbols: | RNA-binding (RRM/RBD/RNP motifs) family protein | chr1:45503-46789 REVERSE LENGTH=293;>AT1G01080.2 | Symbols: | RNA-binding (RRM/RBD/RNP motifs) family protein | chr1:45503-46789 REVERSE LENGTH=294	2	7	7	7	30.7	30.7	30.7	32.575	293	58.948	0	NaN	0.32262	0.272106	NaN	0.335483	0.0551957	10	0	0	163730000	227660000	323790000	281440000	0.297363	1.61004	0.191627	1	0.717543	0		By matching	By MS/MS	By MS/MS	27	RNA	27.4	RNA.RNA binding	27.4	RNA.RNA binding	plastid	cytosol,mitochondrion,nucleus,plastid				9.23574	-0.452484
AT1G01090.1	AT1G01090.1	>AT1G01090.1 | Symbols: PDH-E1 ALPHA | pyruvate dehydrogenase E1 alpha | chr1:47705-49166 REVERSE LENGTH=428	1	8	8	8	27.8	27.8	27.8	47.173	428	47.608	0	NaN	0.261832	0.0482481	NaN	0.28558	0.304978	11	0	0	125650000	148630000	193800000	235940000	0.15504	0.80443	0.47157	1	0.326454	0		By matching	By MS/MS	By MS/MS	8	TCA / org transformation	8.1	TCA / org transformation.TCA	8.1.1.1	TCA / org transformation.TCA.pyruvate DH.E1	plastid	cytosol,mitochondrion,plastid				7.54509	-0.269393
AT1G01170.2;AT1G01170.1	AT1G01170.2;AT1G01170.1	>AT1G01170.2 | Symbols: | Protein of unknown function (DUF1138) | chr1:74105-74443 REVERSE LENGTH=83;>AT1G01170.1 | Symbols: | Protein of unknown function (DUF1138) | chr1:74105-74443 REVERSE LENGTH=83	2	3	3	3	42.2	42.2	42.2	9.0623	83	9.4154	0	NaN	0.540126	-0.107822	NaN	0.560813	0.518837	12	7044100	5562200	25698000	36731000	620840000	827270000	0.216152	0.857686	0.445119	1	0.351523	0		By matching	By matching	By MS/MS	20	stress	20.2	stress.abiotic	20.2.99	stress.abiotic.unspecified	extracellular;mitochondrion	cytosol,endoplasmic reticulum,golgi,mitochondrion,extracellular,plasma membrane				10.3223	-0.175904
AT1G01320.2;AT1G01320.1	AT1G01320.2;AT1G01320.1	>AT1G01320.2 | Symbols: | Tetratricopeptide repeat (TPR)-like superfamily protein | chr1:121582-130099 REVERSE LENGTH=1787;>AT1G01320.1 | Symbols: | Tetratricopeptide repeat (TPR)-like superfamily protein | chr1:121582-130099 REVERSE LENGTH=1797	2	8	8	5	6.6	6.6	4.7	197.5	1787	42.892	0	NaN	0.164014	-0.124063	NaN	0.176833	0.51339	7	0	0	28349000	30527000	135490000	226760000	0.0199752	0.100153	0.925621	1	0.0335666	0		By matching	By MS/MS	By MS/MS	35	not assigned	35.1	not assigned.no ontology	35.1.27	not assigned.no ontology.tetratricopeptide repeat (TPR)	nucleus	cytosol,mitochondrion,nucleus				6.24923	-0.52383
AT1G01790.1	AT1G01790.1	>AT1G01790.1 | Symbols: KEA1, ATKEA1 | K+ efflux antiporter 1 | chr1:284781-290869 FORWARD LENGTH=1193	1	19	19	16	24.3	24.3	19.1	128.03	1193	250.28	0	-0.00808732	-0.294349	-0.27035	-0.336173	-0.287765	0.648281	48	423940000	381290000	918590000	674990000	1119300000	1228600000	-0.190929	-1.30688	0.253421	1	0.596158	0		By MS/MS	By MS/MS	By MS/MS	34	transport	34.15	transport.potassium	34.15	transport.potassium	plastid	cytosol,plastid,nucleus,peroxisome,mitochondrion,plasma membrane				5.00447	0.0798827
AT1G02140.1	AT1G02140.1	>AT1G02140.1 | Symbols: MEE63, MAGO, HAP1 | mago nashi family protein | chr1:403467-404401 REVERSE LENGTH=150	1	4	4	4	39.3	39.3	39.3	17.458	150	21.886	0	NaN	0.893518	0.656467	NaN	0.97651	-0.263785	4	0	0	26288000	48816000	106320000	86486000	0.774992	3.98134	0.0206663	1	1.68474	0		By matching	By MS/MS	By MS/MS	33	development	33.99	development.unspecified	33.99	development.unspecified	nucleus	cytosol,mitochondrion,nucleus				5.32821	-0.403333
AT1G02280.2;AT1G02280.1	AT1G02280.2;AT1G02280.1	>AT1G02280.2 | Symbols: TOC33, ATTOC33, PPI1 | translocon at the outer envelope membrane of chloroplasts 33 | chr1:448665-450246 REVERSE LENGTH=297;>AT1G02280.1 | Symbols: TOC33, ATTOC33, PPI1 | translocon at the outer envelope membrane of chloroplasts 33	2	3	3	3	10.4	10.4	10.4	32.925	297	13.058	0	0.0953169	0.0558898	-0.130535	-0.174768	0.0589399	0.487486	14	108710000	79117000	237070000	242760000	104200000	158970000	0.00689037	0.0489918	0.963003	1	0.0163722	0		By MS/MS	By MS/MS	By MS/MS	29	protein	29.3	protein.targeting	29.3.3	protein.targeting.chloroplast	cytosol;plastid	cytosol,mitochondrion,nucleus,plastid				9.59131	-0.139731
AT1G02305.1;AT1G02300.1	AT1G02305.1	>AT1G02305.1 | Symbols: | Cysteine proteinases superfamily protein | chr1:455816-457974 FORWARD LENGTH=362	2	3	3	3	11.3	11.3	11.3	40.033	362	10.581	0	NaN	-0.147745	-0.448373	NaN	-0.13833	0.909888	6	0	0	39548000	40992000	34961000	95791000	-0.298059	-1.48475	0.220512	1	0.656568	0		By matching	By MS/MS	By MS/MS	29	protein	29.5	protein.degradation	29.5.3	protein.degradation.cysteine protease	vacuole	cytosol,endoplasmic reticulum,golgi,vacuole,plastid,extracellular				6.9065	-0.216575
AT1G02475.1	AT1G02475.1	>AT1G02475.1 | Symbols: | Polyketide cyclase/dehydrase and lipid transport superfamily protein | chr1:514110-515331 REVERSE LENGTH=219	1	5	5	5	25.1	25.1	25.1	25.037	219	13.439	0	-0.146148	-0.219673	-0.0253123	-0.431637	-0.182622	0.413161	17	111060000	84653000	1868000000	364410000	157280000	208500000	-0.130378	-0.944393	0.392385	1	0.406287	0		By MS/MS	By MS/MS	By MS/MS	35	not assigned	35.2	not assigned.unknown	35.2	not assigned.unknown	plastid	mitochondrion,plastid,nucleus,plasma membrane				10.4902	-0.179452
AT1G02560.1	AT1G02560.1	>AT1G02560.1 | Symbols: CLPP5, NCLPP5, NCLPP1 | nuclear encoded CLP protease 5 | chr1:538000-539805 FORWARD LENGTH=298	1	4	4	4	17.4	17.4	17.4	32.356	298	13.663	0	NaN	-0.94203	0.13106	NaN	-0.977526	0.188148	4	0	0	73741000	31587000	196550000	294930000	-0.405485	-1.19536	0.305679	1	0.514734	0		By matching	By MS/MS	By MS/MS	29	protein	29.5	protein.degradation	29.5.5	protein.degradation.serine protease	plastid	cytosol,mitochondrion,nucleus,plastid				8.43592	-0.197651
AT1G02780.1	AT1G02780.1	>AT1G02780.1 | Symbols: emb2386 | Ribosomal protein L19e family protein | chr1:608120-609391 REVERSE LENGTH=214	1	4	4	2	28	28	20.1	24.606	214	61.387	0	NaN	0.236952	-0.535854	NaN	0.287472	0.901031	17	5374300	6618200	54300000	66382000	514200000	992610000	-0.149451	-0.542073	0.619993	1	0.207613	0		By matching	By MS/MS	By MS/MS	29	protein	29.2	protein.synthesis	29.2.1.2.2.19	protein.synthesis.ribosomal protein.eukaryotic.60S subunit.L19	cytosol	cytosol,mitochondrion,vacuole,nucleus,plastid				11.9406	-0.989252
AT1G02910.1	AT1G02910.1	>AT1G02910.1 | Symbols: LPA1 | tetratricopeptide repeat (TPR)-containing protein | chr1:655749-658125 REVERSE LENGTH=453	1	15	15	15	33.1	33.1	33.1	50.738	453	91.577	0	0.0855606	-0.182459	0.211064	-0.20543	-0.206912	0.14483	79	3726000000	3269500000	2592500000	2429000000	1721100000	2020800000	0.0380553	0.247875	0.815028	1	0.0888274	0		By MS/MS	By MS/MS	By MS/MS	35	not assigned	35.1	not assigned.no ontology	35.1.5	not assigned.no ontology.pentatricopeptide (PPR) repeat-containing protein	plastid	cytosol,mitochondrion,nucleus,plasma membrane,plastid				9.83269	-0.35011
AT1G03130.1	AT1G03130.1	>AT1G03130.1 | Symbols: PSAD-2 | photosystem I subunit D-2 | chr1:753528-754142 REVERSE LENGTH=204	1	21	21	2	77	77	6.9	22.306	204	323.31	0	-0.0544522	0.0306892	-0.107554	-0.336573	0.0984196	0.445833	388	116390000000	93282000000	88187000000	92505000000	68187000000	97333000000	-0.0437723	-0.323043	0.76098	1	0.118627	0		By MS/MS	By MS/MS	By MS/MS	1	PS	1.1	PS.lightreaction	1.1.2.2	PS.lightreaction.photosystem I.PSI polypeptide subunits	plastid	mitochondrion,plastid,nucleus				10.3525	-0.387745
AT1G03160.1;AT1G03160.2	AT1G03160.1;AT1G03160.2	>AT1G03160.1 | Symbols: FZL | FZO-like | chr1:761321-766053 FORWARD LENGTH=912;>AT1G03160.2 | Symbols: FZL | FZO-like | chr1:761321-765091 FORWARD LENGTH=740	2	35	35	35	51.8	51.8	51.8	100.73	912	323.31	0	0.0170666	0.0739573	0.158574	-0.276345	0.124593	0.246834	160	3358800000	2769300000	2206000000	2291100000	1641100000	1875700000	0.0831994	0.613511	0.568909	1	0.244957	0		By MS/MS	By MS/MS	By MS/MS	30	signalling	30.5	signalling.G-proteins	30.5	signalling.G-proteins	plastid	cytosol,mitochondrion,plastid				5.60335	-0.0690057
AT1G03220.1	AT1G03220.1	>AT1G03220.1 | Symbols: | Eukaryotic aspartyl protease family protein | chr1:787143-788444 FORWARD LENGTH=433	1	6	6	5	19.2	19.2	17.3	45.717	433	37.252	0	NaN	0.471239	0.426722	NaN	0.578311	-0.0687103	8	0	0	144430000	173160000	42517000	39363000	0.448981	2.43239	0.0799176	1	1.09736	0		By matching	By MS/MS	By MS/MS	29	protein	29.5	protein.degradation	29.5.4	protein.degradation.aspartate protease	extracellular	plastid,endoplasmic reticulum,golgi,vacuole,nucleus,extracellular,plasma membrane				8.78069	0.236259
AT1G03475.1	AT1G03475.1	>AT1G03475.1 | Symbols: LIN2, HEMF1, ATCPO-I | Coproporphyrinogen III oxidase | chr1:869302-871175 REVERSE LENGTH=386	1	3	3	3	11.1	11.1	11.1	43.796	386	12.429	0	NaN	-0.858646	0.281299	NaN	-0.745237	0.1145	4	0	0	35810000	28103000	19800000	27988000	-0.288674	-0.814891	0.466275	1	0.331358	0		By matching	By MS/MS	By MS/MS	19	tetrapyrrole synthesis	19.8	tetrapyrrole synthesis.coproporphyrinogen III oxidase	19.8	tetrapyrrole synthesis.coproporphyrinogen III oxidase	plastid	cytosol,mitochondrion,plastid,peroxisome				6.67711	-0.543782
AT1G03600.1	AT1G03600.1	>AT1G03600.1 | Symbols: PSB27 | photosystem II family protein | chr1:898916-899440 FORWARD LENGTH=174	1	7	7	7	42	42	42	18.834	174	159.54	0	-0.282983	0.201383	-0.146655	-0.57366	0.262914	0.518636	81	10084000000	7178300000	7103600000	11842000000	3972100000	6776500000	-0.076085	-0.464831	0.663447	1	0.178193	0		By MS/MS	By MS/MS	By MS/MS	1	PS	1.1	PS.lightreaction	1.1.1.2	PS.lightreaction.photosystem II.PSII polypeptide subunits	plastid	mitochondrion,plastid,nucleus				10.5031	-0.251724
AT1G03630.2;AT1G03630.1	AT1G03630.2;AT1G03630.1	>AT1G03630.2 | Symbols: POR C, PORC | protochlorophyllide oxidoreductase C | chr1:907699-909245 FORWARD LENGTH=399;>AT1G03630.1 | Symbols: POR C, PORC | protochlorophyllide oxidoreductase C | chr1:907699-909245 FORWARD LENGTH=401	2	25	21	20	62.9	57.4	57.4	43.625	399	323.31	0	-0.0461015	-0.0890371	0.131108	-0.343897	-0.0386878	0.20964	172	6669200000	5352100000	6777600000	6336700000	5947000000	6956000000	-0.00134358	-0.00958634	0.992757	1	0.00315687	0		By MS/MS	By MS/MS	By MS/MS	19	tetrapyrrole synthesis	19.14	tetrapyrrole synthesis.protochlorophyllide reductase	19.14	tetrapyrrole synthesis.protochlorophyllide reductase	plastid	cytosol,mitochondrion,plastid;mitochondrion,plastid,nucleus				9.6577	-0.343481
AT1G03680.1	AT1G03680.1	>AT1G03680.1 | Symbols: ATHM1, TRX-M1, ATM1, THM1 | thioredoxin M-type 1 | chr1:916990-917865 REVERSE LENGTH=179	1	4	4	4	19.6	19.6	19.6	19.664	179	16.292	0	-0.299152	0.581689	-0.534161	-0.58476	0.65764	0.844145	14	44095000	27561000	119860000	192160000	95321000	200200000	-0.0838748	-0.320774	0.762589	1	0.117709	0		By MS/MS	By MS/MS	By MS/MS	21	redox	21.1	redox.thioredoxin	21.1	redox.thioredoxin	plastid	mitochondrion,plastid,extracellular				9.25364	-0.12905
AT1G04040.1	AT1G04040.1	>AT1G04040.1 | Symbols: | HAD superfamily, subfamily IIIB acid phosphatase | chr1:1042564-1043819 REVERSE LENGTH=271	1	9	8	8	35.4	32.8	32.8	31.096	271	41.046	0	NaN	-0.348115	0.38711	NaN	-0.327674	-0.0386434	18	23215000	26114000	306730000	275550000	1099200000	1083400000	0.0194974	0.0726532	0.945989	1	0.0241137	0		By matching	By MS/MS	By MS/MS	26	misc	26.13	misc.acid and other phosphatases	26.13	misc.acid and other phosphatases	extracellular	plastid,nucleus,extracellular,endoplasmic reticulum,golgi				9.50554	-0.364945
AT1G04430.2;AT1G04430.1	AT1G04430.2;AT1G04430.1	>AT1G04430.2 | Symbols: | S-adenosyl-L-methionine-dependent methyltransferases superfamily protein | chr1:1198860-1201301 FORWARD LENGTH=623;>AT1G04430.1 | Symbols: | S-adenosyl-L-methionine-dependent methyltransferases superfamily protein | chr1:1198860	2	14	10	10	30.2	23.8	23.8	70.507	623	127.07	0	NaN	0.420833	0.00150116	NaN	0.476019	0.482642	18	0	0	59558000	74508000	612780000	903980000	0.211167	0.981152	0.388589	1	0.41051	0		By matching	By MS/MS	By MS/MS	20	stress	20.2	stress.abiotic	20.2.3	stress.abiotic.drought/salt	golgi	plastid,endoplasmic reticulum,golgi,nucleus,mitochondrion,extracellular				6.56201	-0.405136
AT3G04400.2;AT3G04400.1;AT2G33370.1;AT1G04480.1	AT3G04400.2;AT3G04400.1;AT2G33370.1;AT1G04480.1	>AT3G04400.2 | Symbols: emb2171 | Ribosomal protein L14p/L23e family protein | chr3:1167611-1168308 FORWARD LENGTH=125;>AT3G04400.1 | Symbols: emb2171 | Ribosomal protein L14p/L23e family protein | chr3:1167339-1168308 FORWARD LENGTH=140;>AT2G33370.1 | Sym	4	5	5	5	49.6	49.6	49.6	13.406	125	14.379	0	0.423632	0.00158601	-0.449746	0.1121	0.0606008	0.823586	11	60178000	57339000	151930000	133010000	401910000	610100000	-0.0081761	-0.0382838	0.971084	1	0.0127431	0		By matching	By matching	By MS/MS	29	protein	29.2	protein.synthesis	29.2.1.2.2.23	protein.synthesis.ribosomal protein.eukaryotic.60S subunit.L23	cytosol,nucleus;cytosol	cytosol,mitochondrion,nucleus,plastid				11.1885	-0.183571
AT1G04620.1	AT1G04620.1	>AT1G04620.1 | Symbols: | coenzyme F420 hydrogenase family / dehydrogenase, beta subunit family | chr1:1282869-1286492 REVERSE LENGTH=462	1	16	16	16	42.9	42.9	42.9	51.661	462	140.29	0	0.0567222	0.0292761	0.104992	-0.253842	0.123136	0.260387	59	1497100000	1291200000	1026200000	935340000	1051400000	1041700000	0.0636635	0.476339	0.655827	1	0.18321	0		By MS/MS	By MS/MS	By MS/MS	18	Co-factor and vitamine metabolism	18	Co-factor and vitamine metabolism.	18	Co-factor and vitamine metabolism	plastid	cytosol,mitochondrion,nucleus,plastid				8.23792	-0.294372
AT1G04750.2;AT1G04750.1;AT2G33120.1;AT2G33120.2;AT2G33120.3;AT1G04760.1;AT2G32670.1;AT3G24890.1;AT3G24890.2;AT2G33110.1;AT4G15780.1	AT1G04750.2;AT1G04750.1;AT2G33120.1;AT2G33120.2;AT2G33120.3;AT1G04760.1;AT2G32670.1	>AT1G04750.2 | Symbols: VAMP7B, VAMP721, ATVAMP721, AT VAMP7B | vesicle-associated membrane protein 721 | chr1:1331857-1333426 REVERSE LENGTH=181;>AT1G04750.1 | Symbols: VAMP7B, VAMP721, ATVAMP721, AT VAMP7B | vesicle-associated membrane protein 721 | chr1	11	5	5	5	25.4	25.4	25.4	20.507	181	30.061	0	NaN	-0.164723	-0.815985	NaN	-0.134255	1.19636	7	0	0	15734000	10158000	183290000	442170000	-0.490354	-1.94108	0.133221	1	0.875428	0		By matching	By MS/MS	By MS/MS	31	cell	31.4	cell.vesicle transport	31.4	cell.vesicle transport	cytosol,plasma membrane;plasma membrane,golgi;endoplasmic reticulum;extracellular;plasma membrane	cytosol,endoplasmic reticulum,golgi,plastid,nucleus,extracellular;cytosol,endoplasmic reticulum,golgi,plastid,nucleus,extracellular,plasma membrane;cytosol,endoplasmic reticulum,golgi,plastid,nucleus,mitochondrion,extracellular;cytosol,endoplasmic reticulum,golgi,plastid,nucleus,mitochondrion,extracellular,plasma membrane				9.35872	-0.115525
AT4G14960.2;AT1G50010.1;AT1G04820.1;AT4G14960.1;AT1G64740.1;ENSEMBL:ENSBTAP00000016242	AT4G14960.2;AT1G50010.1;AT1G04820.1;AT4G14960.1	>AT4G14960.2 | Symbols: TUA6 | Tubulin/FtsZ family protein | chr4:8548769-8550319 REVERSE LENGTH=450;>AT1G50010.1 | Symbols: TUA2 | tubulin alpha-2 chain | chr1:18517737-18519729 FORWARD LENGTH=450;>AT1G04820.1 | Symbols: TUA4, TOR2 | tubulin alpha-4 chain	6	10	10	4	32	32	16.2	49.537	450	175.46	0	0.257011	-0.347436	-0.551885	-0.0144267	-0.276345	0.920217	35	22085000	19441000	281240000	270020000	901700000	1775400000	-0.214103	-1.02562	0.356493	1	0.447949	0		By MS/MS	By MS/MS	By MS/MS	31	cell	31.1	cell.organisation	31.1	cell.organisation	cytosol;plasma membrane	cytosol,mitochondrion,vacuole,nucleus;cytosol,vacuole,plastid,nucleus,mitochondrion,plasma membrane				4.68482	-0.194889
AT1G05140.1	AT1G05140.1	>AT1G05140.1 | Symbols: | Peptidase M50 family protein | chr1:1482681-1484006 FORWARD LENGTH=441	1	9	6	6	27	18.6	18.6	47.774	441	79.947	0	0.0159258	-0.0336582	0.155438	-0.288294	0.0460021	0.286881	11	391500000	267580000	223630000	219860000	195570000	215010000	0.0459017	0.332512	0.754274	1	0.122471	0		By MS/MS	By MS/MS	By MS/MS	29	protein	29.5	protein.degradation	29.5.7	protein.degradation.metalloprotease	plastid	mitochondrion,plastid,extracellular,plasma membrane				9.61352	0.178231
AT1G05190.1	AT1G05190.1	>AT1G05190.1 | Symbols: emb2394 | Ribosomal protein L6 family | chr1:1502515-1503738 REVERSE LENGTH=223	1	12	12	12	53.4	53.4	53.4	24.705	223	77.534	0	0.109294	-0.225616	-0.0579701	-0.187756	-0.191162	0.392207	29	187280000	173930000	1502300000	1115400000	743710000	838970000	-0.0580974	-0.393868	0.711459	1	0.14785	0		By MS/MS	By MS/MS	By MS/MS	29	protein	29.2	protein.synthesis	29.2.1.1.1.2.6	protein.synthesis.ribosomal protein.prokaryotic.chloroplast.50S subunit.L6	plastid	cytosol,mitochondrion,plastid				10.5546	-0.435426
AT1G05385.1	AT1G05385.1	>AT1G05385.1 | Symbols: LPA19, Psb27-H1 | photosystem II 11 kDa protein-related | chr1:1582747-1583648 REVERSE LENGTH=199	1	4	4	4	25.1	25.1	25.1	22.267	199	29.546	0	-0.886966	-0.881348	NaN	-1.17023	-0.79011	NaN	6	163700000	76858000	49574000	23900000	13428000	14677000	-0.884157	-4.79968	0.0116045	1	1.93538	0		By MS/MS	By MS/MS	By MS/MS	1	PS	1.1	PS.lightreaction	1.1.1.2	PS.lightreaction.photosystem II.PSII polypeptide subunits	plastid	cytosol,mitochondrion,nucleus,plastid				8.66805	-0.579397
AT1G06190.2;AT1G06190.1	AT1G06190.2;AT1G06190.1	>AT1G06190.2 | Symbols: | Rho termination factor | chr1:1892589-1894078 REVERSE LENGTH=292;>AT1G06190.1 | Symbols: | Rho termination factor | chr1:1892467-1894078 REVERSE LENGTH=401	2	3	3	3	12.3	12.3	12.3	32.596	292	6.425	0	NaN	0.297837	-0.212632	NaN	0.385928	0.574828	6	0	0	56808000	75412000	103890000	147200000	0.0426027	0.186303	0.862364	1	0.0643094	0		By matching	By MS/MS	By MS/MS	35	not assigned	35.2	not assigned.unknown	35.2	not assigned.unknown	cytosol,nucleus;nucleus	cytosol,plastid,nucleus;plastid,nucleus,extracellular				7.69121	-0.941019
AT1G06220.2;AT1G06220.1;AT5G25230.1	AT1G06220.2;AT1G06220.1;AT5G25230.1	>AT1G06220.2 | Symbols: MEE5 | Ribosomal protein S5/Elongation factor G/III/V family protein | chr1:1900524-1904583 FORWARD LENGTH=987;>AT1G06220.1 | Symbols: MEE5, CLO, GFA1 | Ribosomal protein S5/Elongation factor G/III/V family protein | chr1:1900524-19	3	9	9	9	12.1	12.1	12.1	110.44	987	32.276	0	NaN	0.62938	1.02644	NaN	0.601126	-0.644194	9	0	0	42087000	52611000	194860000	172770000	0.82791	3.90107	0.0219693	1	1.65818	0		By matching	By MS/MS	By MS/MS	29	protein	29.2	protein.synthesis	29.2.4	protein.synthesis.elongation	cytosol	cytosol,mitochondrion,nucleus				4.81979	-0.263222
AT1G06290.1;AT1G06310.1;AT3G06690.1	AT1G06290.1	>AT1G06290.1 | Symbols: ACX3, ATACX3 | acyl-CoA oxidase 3 | chr1:1922423-1926002 FORWARD LENGTH=675	3	10	10	10	17	17	17	75.675	675	82.993	0	NaN	0.30381	0.382006	NaN	0.371615	-0.0243698	19	0	0	70075000	89049000	239770000	250750000	0.342908	1.84984	0.147067	1	0.832484	0		By matching	By MS/MS	By MS/MS	11	lipid metabolism	11.9	lipid metabolism.lipid degradation	11.9.4.2	lipid metabolism.lipid degradation.beta-oxidation.acyl CoA DH	peroxisome	cytosol,plastid,nucleus,peroxisome,mitochondrion,plasma membrane				8.08103	-0.260444
AT1G06430.1;AT5G15250.1;AT5G15250.2	AT1G06430.1	>AT1G06430.1 | Symbols: FTSH8 | FTSH protease 8 | chr1:1960214-1962525 REVERSE LENGTH=685	3	32	11	10	61.6	23.1	21.3	73.198	685	250.76	0	-0.028381	-0.0871815	0.00552165	-0.320774	-0.00765207	0.335483	73	5379800000	4022900000	2358600000	2501900000	2341800000	2788100000	-0.0366803	-0.273628	0.796356	1	0.0988927	0		By MS/MS	By MS/MS	By MS/MS	29	protein	29.5	protein.degradation	29.5.7	protein.degradation.metalloprotease	plastid	cytosol,mitochondrion,plastid				5.68219	-0.125255
AT1G06680.2;AT1G06680.1;AT2G30790.1	AT1G06680.2;AT1G06680.1	>AT1G06680.2 | Symbols: PSBP-1, OEE2, PSII-P | photosystem II subunit P-1 | chr1:2048076-2049186 FORWARD LENGTH=219;>AT1G06680.1 | Symbols: PSBP-1, OEE2, PSII-P, OE23 | photosystem II subunit P-1 | chr1:2047940-2049186 FORWARD LENGTH=263	3	14	14	14	71.7	71.7	71.7	23.759	219	323.31	0	-0.58003	0.508226	0.0741373	-0.831076	0.54498	0.25181	204	111990000000	77178000000	43502000000	69159000000	46874000000	59957000000	0.000777797	0.00313287	0.997633	1	0.00102918	0		By MS/MS	By MS/MS	By MS/MS	1	PS	1.1	PS.lightreaction	1.1.1.2	PS.lightreaction.photosystem II.PSII polypeptide subunits	extracellular;plastid	cytosol,mitochondrion,nucleus,plastid;mitochondrion,plastid,extracellular,endoplasmic reticulum,golgi				7.92213	-0.301544
AT1G06690.1	AT1G06690.1	>AT1G06690.1 | Symbols: | NAD(P)-linked oxidoreductase superfamily protein | chr1:2049742-2052039 REVERSE LENGTH=377	1	15	15	15	52.8	52.8	52.8	41.497	377	176.94	0	0.0167816	0.196103	-0.041243	-0.273029	0.251931	0.434775	59	274660000	185260000	1647800000	1739700000	909830000	1165800000	0.057214	0.405666	0.703359	1	0.152823	0		By MS/MS	By MS/MS	By MS/MS	3	minor CHO metabolism	3.5	minor CHO metabolism.others	3.5	minor CHO metabolism.others	plastid	cytosol,mitochondrion,nucleus,plastid				9.21747	-0.275597
AT1G06760.1	AT1G06760.1	>AT1G06760.1 | Symbols: | winged-helix DNA-binding transcription factor family protein | chr1:2076687-2077616 REVERSE LENGTH=274	1	6	4	4	26.3	20.1	20.1	28.946	274	18.431	0	NaN	0.681224	1.35354	NaN	0.746141	-0.995333	10	3185200	3311400	43237000	54911000	358180000	197530000	1.01738	3.96677	0.0208956	1	1.67995	0		By matching	By matching	By MS/MS	28	DNA	28.1	DNA.synthesis/chromatin structure	28.1.3.1	DNA.synthesis/chromatin structure.histone.H1	nucleus	cytosol,mitochondrion,nucleus				11.5281	-0.570438
AT1G06820.1	AT1G06820.1	>AT1G06820.1 | Symbols: CRTISO, CCR2 | carotenoid isomerase | chr1:2093145-2096220 REVERSE LENGTH=595	1	14	14	14	31.6	31.6	31.6	65.428	595	102.12	0	-0.423758	0.292428	0.0708301	-0.729387	0.325847	0.338453	30	85913000	58227000	457790000	939100000	208940000	286410000	-0.0201666	-0.104344	0.921339	1	0.0355803	0		By MS/MS	By MS/MS	By MS/MS	16	secondary metabolism	16.1	secondary metabolism.isoprenoids	16.1.4.8	secondary metabolism.isoprenoids.carotenoids.carotenoid isomerase	plastid	cytosol,mitochondrion,plastid				8.23869	-0.0781513
AT1G06950.1	AT1G06950.1	>AT1G06950.1 | Symbols: ATTIC110, TIC110 | translocon at the inner envelope membrane of chloroplasts 110 | chr1:2130303-2135563 REVERSE LENGTH=1016	1	36	36	36	47.5	47.5	47.5	112.12	1016	323.31	0	0.0440444	-0.277184	-0.172359	-0.27652	-0.23382	0.546462	150	1569200000	1324700000	3382200000	2746200000	2588100000	3607100000	-0.135166	-0.9201	0.403685	1	0.393957	0		By MS/MS	By MS/MS	By MS/MS	29	protein	29.3	protein.targeting	29.3.3	protein.targeting.chloroplast	plastid	cytosol,mitochondrion,plastid				5.73267	-0.300886
AT1G07320.4;AT1G07320.3;AT1G07320.2;AT1G07320.1	AT1G07320.4;AT1G07320.3;AT1G07320.2;AT1G07320.1	>AT1G07320.4 | Symbols: RPL4 | ribosomal protein L4 | chr1:2249190-2250173 FORWARD LENGTH=278;>AT1G07320.3 | Symbols: RPL4 | ribosomal protein L4 | chr1:2249190-2250026 FORWARD LENGTH=278;>AT1G07320.2 | Symbols: RPL4 | ribosomal protein L4 | chr1:2249190-2	4	10	10	10	40.6	40.6	40.6	30.142	278	96.232	0	0.147307	-0.106312	-0.434455	-0.116723	-0.00576786	0.815493	41	163240000	121790000	1852100000	2188300000	723400000	1199100000	-0.131153	-0.755734	0.487075	1	0.312404	0		By MS/MS	By MS/MS	By MS/MS	29	protein	29.2	protein.synthesis	29.2.1.1.1.2.4	protein.synthesis.ribosomal protein.prokaryotic.chloroplast.50S subunit.L4	plastid	mitochondrion,plastid				9.72848	-0.387071
AT5G59970.1;AT5G59690.1;AT3G53730.1;AT3G46320.1;AT3G45930.1;AT2G28740.1;AT1G07820.2;AT1G07820.1;AT1G07660.1;AT1G07660.2	AT5G59970.1;AT5G59690.1;AT3G53730.1;AT3G46320.1;AT3G45930.1;AT2G28740.1;AT1G07820.2;AT1G07820.1;AT1G07660.1;AT1G07660.2	>AT5G59970.1 | Symbols: | Histone superfamily protein | chr5:24146352-24146663 REVERSE LENGTH=103;>AT5G59690.1 | Symbols: | Histone superfamily protein | chr5:24051649-24051960 FORWARD LENGTH=103;>AT3G53730.1 | Symbols: | Histone superfamily protein | c	10	15	15	15	72.8	72.8	72.8	11.409	103	228.89	0	-0.665455	0.160146	1.03375	-0.977696	0.24062	-0.689683	77	1115200000	562150000	5677200000	6938100000	10009000000	6552800000	0.176146	0.501273	0.639483	1	0.194171	0		By MS/MS	By MS/MS	By MS/MS	28	DNA	28.1	DNA.synthesis/chromatin structure	28.1.3.2.4	DNA.synthesis/chromatin structure.histone.core.H4	nucleus	cytosol,mitochondrion,nucleus;mitochondrion,nucleus,extracellular				12.0052	-0.524272
AT5G60390.3;AT5G60390.1;AT1G07940.2;AT1G07940.1;AT1G07930.1;AT1G07920.1;AT5G60390.2;AT1G07930.2	AT5G60390.3;AT5G60390.1;AT1G07940.2;AT1G07940.1;AT1G07930.1;AT1G07920.1;AT5G60390.2;AT1G07930.2	>AT5G60390.3 | Symbols: | GTP binding Elongation factor Tu family protein | chr5:24289226-24290675 FORWARD LENGTH=449;>AT5G60390.1 | Symbols: | GTP binding Elongation factor Tu family protein | chr5:24289226-24290675 FORWARD LENGTH=449;>AT1G07940.2 | Sym	8	23	23	23	56.3	56.3	56.3	49.502	449	281.61	0	0.307895	0.187641	0.605508	0.0280033	0.200755	-0.286216	161	1995300000	2377200000	8175400000	11733000000	18942000000	15808000000	0.367015	2.34811	0.0708437	1	1.1497	0		By MS/MS	By MS/MS	By MS/MS	29	protein	29.2	protein.synthesis	29.2.4	protein.synthesis.elongation	cytosol	cytosol,endoplasmic reticulum,golgi,vacuole,nucleus,mitochondrion,extracellular;cytosol,mitochondrion,vacuole,nucleus				9.6366	-0.325167
AT1G08520.1	AT1G08520.1	>AT1G08520.1 | Symbols: ALB1, ALB-1V, V157, PDE166, CHLD | ALBINA 1 | chr1:2696538-2700819 FORWARD LENGTH=760	1	13	13	13	18.8	18.8	18.8	83.283	760	49.563	0	NaN	0.554147	0.313154	NaN	0.598937	0.142087	35	0	0	259660000	356780000	236540000	253470000	0.433651	2.22389	0.0988068	1	1.00521	0		By matching	By MS/MS	By MS/MS	19	tetrapyrrole synthesis	19.1	tetrapyrrole synthesis.magnesium chelatase	19.1	tetrapyrrole synthesis.magnesium chelatase	plastid	cytosol,mitochondrion,plastid				4.99806	-0.326842
AT1G08550.2;AT1G08550.1	AT1G08550.2;AT1G08550.1	>AT1G08550.2 | Symbols: NPQ1, AVDE1 | non-photochemical quenching 1 | chr1:2707462-2709387 FORWARD LENGTH=462;>AT1G08550.1 | Symbols: NPQ1, AVDE1 | non-photochemical quenching 1 | chr1:2707462-2709387 FORWARD LENGTH=462	2	17	17	17	58.7	58.7	58.7	52.017	462	323.31	0	-0.0512795	-0.211682	-0.0347792	-0.342305	-0.194922	0.385597	66	2092000000	1504000000	1912500000	1626100000	482020000	621540000	-0.0992468	-0.71912	0.507297	1	0.294738	0		By MS/MS	By MS/MS	By MS/MS	16	secondary metabolism	16.1	secondary metabolism.isoprenoids	16.1.4.21	secondary metabolism.isoprenoids.carotenoids.violaxanthin de-epoxidase	cytosol;plastid	cytosol,mitochondrion,nucleus,plastid				4.92659	-0.319697
AT1G08640.1	AT1G08640.1	>AT1G08640.1 | Symbols: CJD1 | Chloroplast J-like domain 1 | chr1:2748714-2751209 REVERSE LENGTH=294	1	4	4	4	14.3	14.3	14.3	32.902	294	46.989	0	NaN	-0.56371	-0.796349	NaN	-0.506824	1.18466	8	12057000	8872900	47794000	33166000	29646000	61325000	-0.680029	-3.50024	0.0302199	1	1.51971	0		By MS/MS	By MS/MS	By MS/MS	35	not assigned	35.2	not assigned.unknown	35.2	not assigned.unknown	plastid	mitochondrion,plastid,extracellular,golgi				10.2953	-0.0727891
AT1G08880.1;AT1G54690.1	AT1G08880.1;AT1G54690.1	>AT1G08880.1 | Symbols: HTA5, H2AXA, G-H2AX, GAMMA-H2AX | Histone superfamily protein | chr1:2847144-2847676 REVERSE LENGTH=142;>AT1G54690.1 | Symbols: HTA3, H2AXB, G-H2AX, GAMMA-H2AX | gamma histone variant H2AX | chr1:20414607-20415206 REVERSE LENGTH=142	2	5	3	3	45.8	34.5	34.5	14.813	142	22.53	0	NaN	-0.651088	1.20963	NaN	-0.595533	-0.779175	6	0	0	144000000	88539000	132410000	85473000	0.27927	0.52978	0.627658	1	0.202277	0		By matching	By MS/MS	By MS/MS	28	DNA	28.1	DNA.synthesis/chromatin structure	28.1.3.2.1	DNA.synthesis/chromatin structure.histone.core.H2A	nucleus	cytosol,mitochondrion,nucleus,plastid				11.0111	-0.259507
AT1G09340.1	AT1G09340.1	>AT1G09340.1 | Symbols: CRB, CSP41B, HIP1.3 | chloroplast RNA binding | chr1:3015473-3018035 FORWARD LENGTH=378	1	21	21	21	48.7	48.7	48.7	42.619	378	323.31	0	-0.0610443	0.243181	0.501872	-0.367471	0.298306	-0.140364	130	2756400000	2167700000	7410700000	8818100000	3746600000	3643900000	0.228003	1.33236	0.245589	1	0.609792	0		By MS/MS	By MS/MS	By MS/MS	35	not assigned	35.2	not assigned.unknown	35.2	not assigned.unknown	plastid	cytosol,mitochondrion,plastid				8.41082	-0.364021
AT1G09760.1	AT1G09760.1	>AT1G09760.1 | Symbols: U2A | U2 small nuclear ribonucleoprotein A | chr1:3159476-3161603 REVERSE LENGTH=249	1	4	4	4	19.7	19.7	19.7	28.041	249	12.333	0	NaN	1.16247	0.667241	NaN	1.08604	-0.261483	8	0	0	16455000	22335000	108110000	87590000	0.914854	4.04266	0.0197348	1	1.70477	0		By matching	By MS/MS	By MS/MS	27	RNA	27.1	RNA.processing	27.1	RNA.processing	cytosol	cytosol,endoplasmic reticulum,golgi,nucleus,mitochondrion,extracellular				5.85541	-0.238956
AT1G09850.1	AT1G09850.1	>AT1G09850.1 | Symbols: XBCP3 | xylem bark cysteine peptidase 3 | chr1:3201848-3203875 FORWARD LENGTH=437	1	2	2	2	7.1	7.1	7.1	48.073	437	5.1046	0	-0.473551	NaN	-0.303693	-0.77024	NaN	0.704783	4	26170000	14660000	0	0	38912000	61088000	-0.388622	-2.04923	0.118665	1	0.925679	0		By MS/MS	By matching	By MS/MS	29	protein	29.5	protein.degradation	29.5.3	protein.degradation.cysteine protease	vacuole	vacuole,nucleus,extracellular,endoplasmic reticulum,golgi				6.41826	-0.309382
AT1G10510.1	AT1G10510.1	>AT1G10510.1 | Symbols: emb2004 | RNI-like superfamily protein | chr1:3461771-3465590 FORWARD LENGTH=605	1	9	9	9	19.2	19.2	19.2	64.722	605	42.204	0	-0.0948032	-0.394752	-0.27262	-0.409412	-0.351921	0.672742	23	127260000	93953000	242800000	154920000	130610000	223920000	-0.254059	-1.75391	0.145613	1	0.8368	0		By MS/MS	By MS/MS	By MS/MS	33	development	33.99	development.unspecified	33.99	development.unspecified	plastid	cytosol,mitochondrion,nucleus,plasma membrane,plastid				7.67716	-0.134215
AT3G62290.3;AT3G62290.2;AT3G62290.1;AT2G47170.1;AT1G70490.3;AT1G70490.2;AT1G70490.1;AT1G23490.1;AT1G10630.1;AT5G14670.1	AT3G62290.3;AT3G62290.2;AT3G62290.1;AT2G47170.1;AT1G70490.3;AT1G70490.2;AT1G70490.1;AT1G23490.1;AT1G10630.1;AT5G14670.1	>AT3G62290.3 | Symbols: ARFA1E | ADP-ribosylation factor A1E | chr3:23052287-23053545 FORWARD LENGTH=181;>AT3G62290.2 | Symbols: ARFA1E | ADP-ribosylation factor A1E | chr3:23052287-23053545 FORWARD LENGTH=181;>AT3G62290.1 | Symbols: ATARFA1E, ARFA1E | ADP	10	5	5	5	32	32	32	20.607	181	40.918	0	-0.430976	-0.228064	-0.334568	-0.742772	-0.183196	0.632734	22	74411000	67058000	238670000	198700000	676930000	1082500000	-0.331203	-2.3929	0.0672105	1	1.17256	0		By MS/MS	By MS/MS	By MS/MS	29	protein	29.3;29.4	protein.postranslational modification;protein.targeting	29.3.4.99;29.4	protein.postranslational modification;protein.targeting.secretory pathway.unspecified	cytosol;golgi;plasma membrane	cytosol,endoplasmic reticulum,golgi,plastid,peroxisome,mitochondrion;cytosol,endoplasmic reticulum,golgi,plastid,peroxisome,mitochondrion,extracellular;cytosol,mitochondrion,peroxisome,endoplasmic reticulum,golgi;cytosol,mitochondrion,plastid,endoplasmic reticulum,golgi				6.96011	-0.199447
AT1G10830.1;AT1G10830.2	AT1G10830.1	>AT1G10830.1 | Symbols: Z-ISO, Z-ISO1.1 | 15-cis-zeta-carotene isomerase | chr1:3605736-3607449 REVERSE LENGTH=367	2	7	7	7	20.2	20.2	20.2	40.85	367	84.088	0	0.136323	-0.362362	0.305254	-0.18146	-0.404305	0.0852886	15	389820000	282680000	302500000	209760000	263200000	305830000	0.0264047	0.140521	0.894257	1	0.0485378	0		By MS/MS	By MS/MS	By MS/MS	34	transport	34.14	transport.unspecified cations	34.14	transport.unspecified cations	plastid	cytosol,endoplasmic reticulum,golgi,plastid,nucleus,mitochondrion,extracellular,plasma membrane				9.76398	0.342507
AT1G11860.3;AT1G11860.2;AT1G11860.1	AT1G11860.3;AT1G11860.2;AT1G11860.1	>AT1G11860.3 | Symbols: | Glycine cleavage T-protein family | chr1:4001801-4003245 FORWARD LENGTH=408;>AT1G11860.2 | Symbols: | Glycine cleavage T-protein family | chr1:4001801-4003245 FORWARD LENGTH=408;>AT1G11860.1 | Symbols: | Glycine cleavage T-prot	3	26	26	26	74.8	74.8	74.8	44.444	408	323.31	0	0.0576928	0.388906	-0.109427	-0.249188	0.432746	0.409581	225	1754700000	1438300000	5259900000	7231700000	30424000000	39917000000	0.11239	0.683018	0.527816	1	0.277518	0		By MS/MS	By MS/MS	By MS/MS	1	PS	1.2	PS.photorespiration	1.2.4.2	PS.photorespiration.glycine cleavage.T subunit	mitochondrion	cytosol,mitochondrion,plastid				8.54974	-0.26348
AT1G11910.1;AT1G62290.2;AT1G62290.1	AT1G11910.1	>AT1G11910.1 | Symbols: APA1, ATAPA1 | aspartic proteinase A1 | chr1:4017119-4019874 REVERSE LENGTH=506	3	12	12	12	38.7	38.7	38.7	54.613	506	123.72	0	NaN	0.641454	-0.560617	NaN	0.586405	0.957543	19	0	0	17879000	29904000	299440000	664530000	0.0404183	0.109703	0.918564	1	0.0368906	0		By matching	By MS/MS	By MS/MS	29	protein	29.5	protein.degradation	29.5.4	protein.degradation.aspartate protease	vacuole	cytosol,endoplasmic reticulum,golgi,vacuole,plastid,extracellular				5.20414	0.0418972
AT1G12230.1;AT1G12230.2	AT1G12230.1;AT1G12230.2	>AT1G12230.1 | Symbols: | Aldolase superfamily protein | chr1:4148050-4150708 FORWARD LENGTH=405;>AT1G12230.2 | Symbols: | Aldolase superfamily protein | chr1:4148050-4150708 FORWARD LENGTH=427	2	8	8	8	29.4	29.4	29.4	43.994	405	75.089	0	NaN	0.410124	-0.236952	NaN	0.512682	0.632361	9	18350000	15450000	243060000	316270000	255870000	417530000	0.086586	0.343786	0.750396	1	0.124709	0		By matching	By MS/MS	By MS/MS	7	OPP	7.2	OPP.non-reductive PP	7.2.2	OPP.non-reductive PP.transaldolase	plastid	mitochondrion,plastid,nucleus				7.39543	-0.0545994
AT1G12250.2;AT1G12250.1	AT1G12250.2;AT1G12250.1	>AT1G12250.2 | Symbols: | Pentapeptide repeat-containing protein | chr1:4159623-4161269 FORWARD LENGTH=206;>AT1G12250.1 | Symbols: | Pentapeptide repeat-containing protein | chr1:4159287-4161269 FORWARD LENGTH=280	2	9	9	9	62.6	62.6	62.6	21.768	206	185.21	0	-0.837274	0.25181	0.538911	-1.10755	0.292428	-0.152436	26	702630000	333960000	181590000	240340000	97700000	62588000	-0.0155176	-0.0503709	0.961963	1	0.0168416	0		By MS/MS	By MS/MS	By MS/MS	35	not assigned	35.1	not assigned.no ontology	35.1.5	not assigned.no ontology.pentatricopeptide (PPR) repeat-containing protein	plastid	cytosol,endoplasmic reticulum,golgi,plastid,nucleus,mitochondrion,extracellular;mitochondrion,plastid,nucleus				6.95008	-0.299617
AT1G12840.1	AT1G12840.1	>AT1G12840.1 | Symbols: DET3, ATVHA-C | vacuolar ATP synthase subunit C (VATC) / V-ATPase C subunit / vacuolar proton pump C subunit (DET3) | chr1:4375584-4378220 FORWARD LENGTH=375	1	13	13	13	41.1	41.1	41.1	42.619	375	136.45	0	NaN	0.747258	-0.688225	NaN	0.768163	1.0767	27	0	0	50012000	61041000	558740000	1079500000	0.0295166	0.0697419	0.948149	1	0.0231233	0		By matching	By matching	By MS/MS	34	transport	34.1	transport.p- and v-ATPases	34.1	transport.p- and v-ATPases	vacuole,golgi	cytosol,vacuole,plastid,nucleus,mitochondrion,extracellular				5.20196	-0.284267
AT1G12900.4;AT1G12900.3;AT1G12900.1;AT1G12900.2	AT1G12900.4;AT1G12900.3;AT1G12900.1;AT1G12900.2	>AT1G12900.4 | Symbols: GAPA-2 | glyceraldehyde 3-phosphate dehydrogenase A subunit 2 | chr1:4392634-4393850 REVERSE LENGTH=350;>AT1G12900.3 | Symbols: GAPA-2 | glyceraldehyde 3-phosphate dehydrogenase A subunit 2 | chr1:4392634-4393850 REVERSE LENGTH=350;	4	17	5	5	53.1	14.6	14.6	37.667	350	39.032	0	0.0666747	-0.921663	-0.757791	-0.229721	-0.792907	1.11902	17	78590000	69026000	328120000	177180000	172630000	327890000	-0.537593	-2.21751	0.082726	1	1.08236	0		By MS/MS	By MS/MS	By MS/MS	1	PS	1.3	PS.calvin cycle	1.3.4	PS.calvin cycle.GAP	cytosol;endoplasmic reticulum;plastid	cytosol,endoplasmic reticulum,golgi,plastid,mitochondrion,extracellular;cytosol,mitochondrion,nucleus,plastid;cytosol,mitochondrion,plastid				7.89599	-0.054005
AT1G13110.1	AT1G13110.1	>AT1G13110.1 | Symbols: CYP71B7 | cytochrome P450, family 71 subfamily B, polypeptide 7 | chr1:4467272-4468857 FORWARD LENGTH=504	1	8	8	4	18.5	18.5	9.5	57.208	504	42.079	0	NaN	0.86995	-0.349479	NaN	0.951289	0.762136	15	0	0	48575000	77243000	456460000	775940000	0.260236	0.698749	0.527776	1	0.27755	0		By matching	By MS/MS	By MS/MS	26	misc	26.1	misc.cytochrome P450	26.1	misc.cytochrome P450	mitochondrion	cytosol,endoplasmic reticulum,golgi,plastid,mitochondrion,extracellular,plasma membrane				8.38198	-0.0031746
AT1G13270.1;AT1G13270.2	AT1G13270.1;AT1G13270.2	>AT1G13270.1 | Symbols: MAP1C, MAP1B | methionine aminopeptidase 1B | chr1:4544999-4547155 FORWARD LENGTH=369;>AT1G13270.2 | Symbols: MAP1C, MAP1B | methionine aminopeptidase 1B | chr1:4544999-4546574 FORWARD LENGTH=283	2	4	4	4	22	22	22	40.424	369	51.154	0	NaN	0.711935	0.559367	NaN	0.723078	-0.118116	10	0	0	205040000	232230000	199070000	174020000	0.635651	3.37028	0.0336825	1	1.4726	0		By matching	By MS/MS	By MS/MS	29	protein	29.5	protein.degradation	29.5.7	protein.degradation.metalloprotease	plastid	cytosol,mitochondrion,nucleus,plastid;cytosol,mitochondrion,plastid				8.36885	-0.183945
AT1G13440.1;AT3G04120.1;AT1G13440.2	AT1G13440.1;AT3G04120.1;AT1G13440.2	>AT1G13440.1 | Symbols: GAPC-2, GAPC2 | glyceraldehyde-3-phosphate dehydrogenase C2 | chr1:4608465-4610494 REVERSE LENGTH=338;>AT3G04120.1 | Symbols: GAPC, GAPC-1, GAPC1 | glyceraldehyde-3-phosphate dehydrogenase C subunit 1 | chr3:1081077-1083131 FORWARD	3	16	16	15	59.5	59.5	57.1	36.913	338	307.64	0	-0.0457739	-1.67927	-0.781905	-0.330338	-1.6316	1.21101	51	45105000	48166000	656170000	261170000	929510000	2063300000	-0.835651	-2.45625	0.0624177	1	1.20469	0		By MS/MS	By MS/MS	By MS/MS	4	glycolysis	4.1	glycolysis.cytosolic branch	4.1.8	glycolysis.cytosolic branch.glyceraldehyde 3-phosphate dehydrogenase (GAP-DH)	cytosol	cytosol,endoplasmic reticulum,golgi,plastid,nucleus,mitochondrion,extracellular				7.21552	-0.136686
AT1G13820.1	AT1G13820.1	>AT1G13820.1 | Symbols: | alpha/beta-Hydrolases superfamily protein | chr1:4735622-4737617 FORWARD LENGTH=339	1	6	6	6	22.1	22.1	22.1	37.959	339	57.389	0	0.206393	-0.416808	0.0342637	-0.115207	-0.352197	0.360758	16	178370000	169150000	197800000	187230000	94268000	111670000	-0.0587171	-0.324063	0.760256	1	0.11904	0		By MS/MS	By MS/MS	By MS/MS	35	not assigned	35.1	not assigned.no ontology	35.1	not assigned.no ontology	peroxisome	cytosol,plastid,nucleus,peroxisome,mitochondrion,plasma membrane				7.72207	0.0743363
AT1G14000.1	AT1G14000.1	>AT1G14000.1 | Symbols: VIK | VH1-interacting kinase | chr1:4797606-4800043 FORWARD LENGTH=438	1	5	5	5	13.2	13.2	13.2	49.335	438	17.855	0	NaN	0.206643	0.0231379	NaN	0.288654	0.35321	4	0	0	112890000	126320000	51190000	63023000	0.114891	0.602983	0.582917	1	0.234393	0		By matching	By MS/MS	By MS/MS	29	protein	29.4	protein.postranslational modification	29.4	protein.postranslational modification	cytosol	cytosol,mitochondrion,nucleus,plastid				8.07872	-0.476027
AT1G14150.1;AT1G14150.2	AT1G14150.1;AT1G14150.2	>AT1G14150.1 | Symbols: PQL1, PQL2 | PsbQ-like 2 | chr1:4839885-4840632 FORWARD LENGTH=190;>AT1G14150.2 | Symbols: PQL1, PQL2 | PsbQ-like 2 | chr1:4839885-4840373 FORWARD LENGTH=162	2	8	8	8	42.6	42.6	42.6	22.157	190	62.51	0	0.00345838	-0.0427391	-0.0119249	-0.296616	-0.0107737	0.394295	62	3408900000	2976500000	3379900000	3192000000	1632600000	2014600000	-0.0170685	-0.128192	0.90347	1	0.0440863	0		By MS/MS	By MS/MS	By MS/MS	1	PS	1.1	PS.lightreaction	1.1.1.2	PS.lightreaction.photosystem II.PSII polypeptide subunits	plastid	cytosol,mitochondrion,nucleus,plasma membrane,plastid;cytosol,plastid,nucleus,mitochondrion,extracellular,plasma membrane				9.13462	-0.374893
AT1G14270.1;AT1G14270.4;AT1G14270.3;AT1G14270.2	AT1G14270.1;AT1G14270.4;AT1G14270.3;AT1G14270.2	>AT1G14270.1 | Symbols: | CAAX amino terminal protease family protein | chr1:4875099-4877195 REVERSE LENGTH=353;>AT1G14270.4 | Symbols: | CAAX amino terminal protease family protein | chr1:4875099-4876443 REVERSE LENGTH=227;>AT1G14270.3 | Symbols: | CAA	4	2	2	2	6.2	6.2	6.2	38.552	353	6.3439	0	1.64238	NaN	0.136617	1.35817	NaN	0.257011	9	69855000	2715200000	48102000	42233000	44215000	53569000	0.889497	2.02114	0.122265	1	0.912699	0		By MS/MS	By MS/MS	By MS/MS	29	protein	29.5	protein.degradation	29.5	protein.degradation	plasma membrane;plastid	cytosol,endoplasmic reticulum,golgi,nucleus,mitochondrion,extracellular,plasma membrane;cytosol,endoplasmic reticulum,golgi,plastid,nucleus,mitochondrion,extracellular,plasma membrane;cytosol,mitochondrion,plastid,plasma membrane,peroxisome				4.684	0.761674
AT1G14320.1;AT1G14320.2	AT1G14320.1;AT1G14320.2	>AT1G14320.1 | Symbols: SAC52, RPL10, RPL10A | Ribosomal protein L16p/L10e family protein | chr1:4888270-4889408 FORWARD LENGTH=220;>AT1G14320.2 | Symbols: SAC52, RPL10A | Ribosomal protein L16p/L10e family protein | chr1:4888270-4889408 FORWARD LENGTH=163	2	5	5	2	22.3	22.3	9.1	24.917	220	10.173	0	NaN	0.102725	-0.825053	NaN	0.186881	1.14796	14	9428400	7748000	27435000	28485000	198190000	413060000	-0.361164	-1.17436	0.313001	1	0.504454	0		By MS/MS	By MS/MS	By MS/MS	29	protein	29.2	protein.synthesis	29.2.1.2.2.10	protein.synthesis.ribosomal protein.eukaryotic.60S subunit.L10	cytosol	cytosol,endoplasmic reticulum,plastid,nucleus,peroxisome,mitochondrion;cytosol,mitochondrion,nucleus,plasma membrane,plastid				11.0213	-0.545144
AT1G14345.1	AT1G14345.1	>AT1G14345.1 | Symbols: | NAD(P)-linked oxidoreductase superfamily protein | chr1:4899176-4899766 FORWARD LENGTH=196	1	8	8	8	30.1	30.1	30.1	21.223	196	61.715	0	0.0705267	-0.144265	0.210863	-0.194179	-0.139283	0.125387	44	2252300000	1942700000	2075200000	1853700000	1092600000	1244500000	0.0457082	0.305834	0.773228	1	0.111692	0		By MS/MS	By MS/MS	By MS/MS	35	not assigned	35.2	not assigned.unknown	35.2	not assigned.unknown	plastid	mitochondrion,plastid,nucleus,plasma membrane,peroxisome				10.3898	0.108673
AT1G14410.1	AT1G14410.1	>AT1G14410.1 | Symbols: ATWHY1, PTAC1, WHY1 | ssDNA-binding transcriptional regulator | chr1:4929352-4930810 REVERSE LENGTH=263	1	7	7	5	38.4	38.4	30.8	29.058	263	75.431	0	-0.00639082	0.0462816	0.305646	-0.321622	0.0241777	0.000721115	33	247610000	185230000	280700000	243560000	255900000	267530000	0.115179	0.781214	0.473355	1	0.324813	0		By MS/MS	By MS/MS	By MS/MS	27	RNA	27.3	RNA.regulation of transcription	27.3.67	RNA.regulation of transcription.putative transcription regulator	plastid	mitochondrion,plastid,plasma membrane				9.88186	-0.206844
AT1G14670.1	AT1G14670.1	>AT1G14670.1 | Symbols: | Endomembrane protein 70 protein family | chr1:5037669-5040199 FORWARD LENGTH=592	1	8	8	2	12.2	12.2	2.2	68.083	592	24.503	0	NaN	0.975263	-0.0381553	NaN	0.997184	0.414569	23	0	0	93779000	199850000	716200000	1081100000	0.468554	1.43716	0.23265	1	0.633298	0		By matching	By MS/MS	By MS/MS	35	not assigned	35.1	not assigned.no ontology	35.1	not assigned.no ontology	golgi	cytosol,endoplasmic reticulum,golgi,plastid,mitochondrion,extracellular,plasma membrane				7.07983	0.199155
AT1G14810.1	AT1G14810.1	>AT1G14810.1 | Symbols: | semialdehyde dehydrogenase family protein | chr1:5102684-5104633 REVERSE LENGTH=375	1	8	8	8	34.7	34.7	34.7	40.745	375	54.097	0	NaN	0.0994973	-0.410124	NaN	0.213254	0.809085	18	0	0	227070000	267730000	165000000	297340000	-0.155313	-0.679587	0.538493	1	0.26882	0		By matching	By MS/MS	By MS/MS	13	amino acid metabolism	13.1	amino acid metabolism.synthesis	13.1.3.6.1.2	amino acid metabolism.synthesis.aspartate family.misc.homoserine.aspartate semialdehyde dehydrogenase	plastid	cytosol,mitochondrion,plastid				7.00485	-0.1032
AT1G14850.1	AT1G14850.1	>AT1G14850.1 | Symbols: NUP155 | nucleoporin 155 | chr1:5116921-5123259 REVERSE LENGTH=1464	1	8	8	8	6.7	6.7	6.7	160.01	1464	40.604	0	NaN	0.195852	0.761213	NaN	0.317651	-0.394866	11	0	0	63210000	74730000	116680000	82339000	0.478532	2.01404	0.123194	1	0.909411	0		By matching	By MS/MS	By MS/MS	29	protein	29.3	protein.targeting	29.3.1	protein.targeting.nucleus	nucleus	cytosol,mitochondrion,nucleus,plastid				5.14153	-0.135929
AT1G14980.1	AT1G14980.1	>AT1G14980.1 | Symbols: CPN10 | chaperonin 10 | chr1:5165930-5166654 REVERSE LENGTH=98	1	5	5	5	50	50	50	10.812	98	27.283	0	NaN	0.45249	-0.514097	NaN	0.443925	0.855272	11	19886000	9066200	103850000	97501000	709020000	1321200000	-0.0308035	-0.0975258	0.927564	1	0.0326559	0		By matching	By MS/MS	By MS/MS	29	protein	29.6	protein.folding	29.6	protein.folding	mitochondrion	cytosol,mitochondrion,plastid				7.69022	-0.358163
AT1G15690.1;AT1G15690.2	AT1G15690.1;AT1G15690.2	>AT1G15690.1 | Symbols: AVP1, ATAVP3, AVP-3, AtVHP1;1 | Inorganic H pyrophosphatase family protein | chr1:5399115-5402185 FORWARD LENGTH=770;>AT1G15690.2 | Symbols: AVP1, ATAVP3, AVP-3, AtVHP1;1 | Inorganic H pyrophosphatase family protein | chr1:5399115-5	2	13	13	13	17	17	17	80.819	770	80.819	0	0.00805652	0.214747	-0.535555	-0.293624	0.266876	0.884793	46	27395000	20861000	348280000	471170000	2488900000	4132300000	-0.104251	-0.523461	0.625137	1	0.204025	0		By matching	By MS/MS	By MS/MS	34	transport	34.3	transport.H+ transporting pyrophosphatase	34.3	transport.H+ transporting pyrophosphatase	vacuole	cytosol,endoplasmic reticulum,golgi,vacuole,mitochondrion,extracellular,plasma membrane;endoplasmic reticulum,golgi,vacuole,nucleus,mitochondrion,extracellular,plasma membrane				4.84305	0.628146
AT1G15750.4;AT1G15750.3;AT1G15750.2;AT1G15750.1;AT1G80490.1;AT1G80490.2;AT5G27030.1;AT5G27030.2	AT1G15750.4;AT1G15750.3;AT1G15750.2;AT1G15750.1;AT1G80490.1;AT1G80490.2	>AT1G15750.4 | Symbols: WSIP1, TPL | Transducin family protein / WD-40 repeat family protein | chr1:5415086-5420359 REVERSE LENGTH=1131;>AT1G15750.3 | Symbols: WSIP1, TPL | Transducin family protein / WD-40 repeat family protein | chr1:5415086-5420359 REVE	8	7	7	3	6.9	6.9	2.7	124.3	1131	20.1	0	NaN	0.0758749	0.915391	NaN	0.171847	-0.506148	8	0	0	143170000	198170000	170290000	124470000	0.495633	1.71428	0.170672	1	0.767837	0		By matching	By MS/MS	By MS/MS	33	development	33.99	development.unspecified	33.99	development.unspecified	cytosol,nucleus;cytosol	cytosol,endoplasmic reticulum,golgi,plastid,nucleus,mitochondrion,extracellular				7.25087	-0.295579
AT1G15820.1	AT1G15820.1	>AT1G15820.1 | Symbols: LHCB6, CP24 | light harvesting complex photosystem II subunit 6 | chr1:5446685-5447676 REVERSE LENGTH=258	1	18	18	17	56.6	56.6	55.4	27.522	258	323.31	0	0.0769695	-0.00998912	0.0364371	-0.192497	0.0382958	0.274172	230	79084000000	80524000000	60313000000	74199000000	59387000000	85663000000	0.0344725	0.25748	0.808046	1	0.0925639	0		By MS/MS	By MS/MS	By MS/MS	1	PS	1.1	PS.lightreaction	1.1.1.1	PS.lightreaction.photosystem II.LHC-II	plastid	mitochondrion,plastid,nucleus,extracellular,plasma membrane				7.66629	0.0333333
AT1G15980.1	AT1G15980.1	>AT1G15980.1 | Symbols: NDF1, NDH48 | NDH-dependent cyclic electron flow 1 | chr1:5489314-5491199 FORWARD LENGTH=461	1	21	21	21	51.8	51.8	51.8	51.022	461	308.14	0	0.00848693	-0.222936	0.0116752	-0.281632	-0.15311	0.31487	172	14076000000	11657000000	11240000000	10610000000	7589900000	9517800000	-0.0675913	-0.474389	0.657115	1	0.182359	0		By MS/MS	By MS/MS	By MS/MS	35	not assigned	35.2	not assigned.unknown	35.2	not assigned.unknown	plastid	cytosol,mitochondrion,plastid				6.92216	-0.238395
AT1G16720.1	AT1G16720.1	>AT1G16720.1 | Symbols: HCF173 | high chlorophyll fluorescence phenotype 173 | chr1:5723161-5726248 FORWARD LENGTH=598	1	18	18	18	37.8	37.8	37.8	65.708	598	153.71	0	0.472592	-0.295447	-0.17479	0.198368	-0.279809	0.506907	43	175190000	152460000	1227100000	996720000	621490000	850410000	0.000785033	0.00380115	0.997128	1	0.00124903	0		By MS/MS	By MS/MS	By MS/MS	35	not assigned	35.2	not assigned.unknown	35.2	not assigned.unknown	plastid	cytosol,mitochondrion,nucleus,plastid				9.4003	-0.35786
AT1G16880.1;AT1G16880.2	AT1G16880.1;AT1G16880.2	>AT1G16880.1 | Symbols: | uridylyltransferase-related | chr1:5773796-5776125 FORWARD LENGTH=290;>AT1G16880.2 | Symbols: | uridylyltransferase-related | chr1:5773796-5775272 FORWARD LENGTH=213	2	3	3	3	15.2	15.2	15.2	31.294	290	12.084	0	-0.116223	-0.72683	-0.426426	-0.392175	-0.782546	0.797843	7	28284000	18116000	189190000	102810000	89571000	130410000	-0.42316	-2.39141	0.0673284	1	1.1718	0		By MS/MS	By MS/MS	By MS/MS	35	not assigned	35.1	not assigned.no ontology	35.1	not assigned.no ontology	plastid	cytosol,mitochondrion,nucleus,plasma membrane,plastid;cytosol,mitochondrion,plastid				4.89039	0.0379909
AT1G16920.1	AT1G16920.1	>AT1G16920.1 | Symbols: RAB11, ATRABA1B, RABA1b | RAB GTPase homolog A1B | chr1:5787489-5789147 REVERSE LENGTH=216	1	6	2	2	32.4	12	12	24.02	216	4.2832	0	-0.304933	-1.1594	-0.47892	-0.585496	-1.12045	0.872159	6	24746000	11485000	13191000	9821600	24391000	43826000	-0.64775	-2.97096	0.0350014	1	1.45591	0		By MS/MS	By MS/MS	By MS/MS	30	signalling	30.5	signalling.G-proteins	30.5	signalling.G-proteins	plasma membrane,golgi	cytosol,endoplasmic reticulum,golgi,plastid,nucleus,mitochondrion,extracellular				5.44998	-0.340741
AT1G17220.1	AT1G17220.1	>AT1G17220.1 | Symbols: FUG1 | Translation initiation factor 2, small GTP-binding protein | chr1:5885383-5890165 FORWARD LENGTH=1026	1	10	10	10	13.2	13.2	13.2	109.75	1026	62.15	0	NaN	0.0144981	-0.326767	NaN	0.0556121	0.702569	16	0	0	129550000	161650000	165980000	268480000	-0.156135	-0.760615	0.494274	1	0.306032	0		By matching	By MS/MS	By MS/MS	29	protein	29.2	protein.synthesis	29.2.3	protein.synthesis.initiation	plastid	mitochondrion,plastid,extracellular,endoplasmic reticulum,golgi				7.52105	-0.314425
AT1G18060.1	AT1G18060.1	>AT1G18060.1 | Symbols: | unknown protein;INVOLVED IN: biological_process unknown;LOCATED IN: chloroplast;EXPRESSED IN: 22 plant structures;EXPRESSED DURING: 13 growth stages;Has 74 Blast hits to 74 proteins in 29 species: Archae - 0;Bacteria - 19;	1	11	11	11	46	46	46	25.198	226	117.59	0	0.0394191	0.0803848	0.110153	-0.271026	0.128953	0.23131	55	2559600000	2031800000	1980100000	1766300000	1507700000	1572500000	0.0766522	0.574012	0.593168	1	0.226822	0		By MS/MS	By MS/MS	By MS/MS	35	not assigned	35.2	not assigned.unknown	35.2	not assigned.unknown	plastid	cytosol,mitochondrion,plastid				10.3039	-0.15177
AT1G18080.1;AT3G18130.1;AT1G48630.1	AT1G18080.1	>AT1G18080.1 | Symbols: ATARCA, RACK1A_AT, RACK1A | Transducin/WD40 repeat-like superfamily protein | chr1:6222325-6223901 FORWARD LENGTH=327	3	12	12	12	48	48	48	35.747	327	121.39	0	NaN	0.176323	-0.444879	NaN	0.251204	0.87208	19	0	0	100410000	126320000	533130000	1042900000	-0.134278	-0.543136	0.619333	1	0.208076	0		By matching	By MS/MS	By MS/MS	33	development	33.99	development.unspecified	33.99	development.unspecified	cytosol	cytosol,endoplasmic reticulum,golgi,vacuole,plastid,nucleus,peroxisome,mitochondrion,extracellular				7.80712	-0.127217
AT1G18170.1	AT1G18170.1	>AT1G18170.1 | Symbols: | FKBP-like peptidyl-prolyl cis-trans isomerase family protein | chr1:6254291-6255507 FORWARD LENGTH=247	1	6	6	6	31.6	31.6	31.6	26.529	247	185.07	0	-0.0338058	-0.17674	0.131534	-0.295695	-0.0743347	0.243182	36	1941000000	1602700000	1269600000	1119300000	656590000	796590000	-0.026337	-0.181157	0.864037	1	0.0634678	0		By MS/MS	By MS/MS	By MS/MS	29	protein	29.6	protein.folding	29.6	protein.folding	plastid	mitochondrion,plastid,vacuole,nucleus				9.2886	-0.268421
AT1G18540.1	AT1G18540.1	>AT1G18540.1 | Symbols: | Ribosomal protein L6 family protein | chr1:6377448-6378548 REVERSE LENGTH=233	1	7	7	5	30.5	30.5	21.9	26.152	233	12.196	0	NaN	-0.215865	-0.485118	NaN	-0.203103	0.878686	17	5961100	5833300	60462000	45022000	316310000	460180000	-0.350491	-1.77388	0.159819	1	0.796372	0		By matching	By MS/MS	By MS/MS	29	protein	29.2	protein.synthesis	29.2.1.2.2.6	protein.synthesis.ribosomal protein.eukaryotic.60S subunit.L6	cytosol	cytosol,mitochondrion,nucleus,plastid				10.8105	-0.587554
AT1G18730.3;AT1G18730.1;AT1G18730.2;AT1G18730.4	AT1G18730.3;AT1G18730.1;AT1G18730.2;AT1G18730.4	>AT1G18730.3 | Symbols: NDF6 | NDH dependent flow 6 | chr1:6460625-6462107 FORWARD LENGTH=174;>AT1G18730.1 | Symbols: NDF6 | NDH dependent flow 6 | chr1:6460625-6462107 FORWARD LENGTH=175;>AT1G18730.2 | Symbols: NDF6 | NDH dependent flow 6 | chr1:6460625-6	4	2	2	2	16.7	16.7	16.7	20.268	174	64.08	0	-0.0503679	-0.771126	-0.31823	-0.346023	-0.734035	0.686881	7	497540000	288450000	284430000	169390000	146900000	186650000	-0.379908	-1.97232	0.111289	1	0.953549	0		By MS/MS	By MS/MS	By MS/MS	35	not assigned	35.2	not assigned.unknown	35.2	not assigned.unknown	plastid	cytosol,plastid,nucleus;cytosol,plastid,vacuole				5.95182	-0.513381
AT1G19150.1	AT1G19150.1	>AT1G19150.1 | Symbols: LHCA6, LHCA2*1 | photosystem I light harvesting complex gene 6 | chr1:6612806-6613799 FORWARD LENGTH=270	1	5	5	5	27.4	27.4	27.4	29.939	270	51.575	0	-0.0116316	0.130404	0.069134	-0.296013	0.110096	0.302875	41	2614700000	2181200000	3066600000	3159900000	1196300000	1414400000	0.0626354	0.461863	0.665421	1	0.176904	0		By MS/MS	By MS/MS	By MS/MS	1	PS	1.1	PS.lightreaction	1.1.2.1	PS.lightreaction.photosystem I.LHC-I	plastid	cytosol,mitochondrion,plasma membrane,plastid				6.24319	-0.105556
AT1G20020.1;AT1G20020.3;AT1G20020.2	AT1G20020.1;AT1G20020.3;AT1G20020.2	>AT1G20020.1 | Symbols: ATLFNR2, FNR2 | ferredoxin-NADP(+)-oxidoreductase 2 | chr1:6942851-6944868 FORWARD LENGTH=369;>AT1G20020.3 | Symbols: ATLFNR2 | ferredoxin-NADP(+)-oxidoreductase 2 | chr1:6942851-6944868 FORWARD LENGTH=369;>AT1G20020.2 | Symbols: AT	3	30	25	25	74	69.9	69.9	41.168	369	323.31	0	-0.111259	-0.201908	-0.0666747	-0.388204	-0.152468	0.410015	298	28668000000	23095000000	24700000000	23610000000	19726000000	25328000000	-0.126614	-0.934846	0.396795	1	0.401434	0		By MS/MS	By MS/MS	By MS/MS	1	PS	1.1	PS.lightreaction	1.1.5.3	PS.lightreaction.other electron carrier (ox/red).ferredoxin reductase	plastid	cytosol,mitochondrion,plastid				8.6945	-0.380759
AT1G76030.1;AT1G20260.1	AT1G76030.1;AT1G20260.1	>AT1G76030.1 | Symbols: | ATPase, V1 complex, subunit B protein | chr1:28534134-28536916 FORWARD LENGTH=486;>AT1G20260.1 | Symbols: | ATPase, V1 complex, subunit B protein | chr1:7016971-7020290 FORWARD LENGTH=487	2	17	17	4	48.1	48.1	11.1	54.107	486	233	0	NaN	1.11929	-0.805953	NaN	1.18694	1.23928	56	0	0	192570000	490960000	1125100000	2611900000	0.156669	0.288405	0.789086	1	0.102876	0		By matching	By MS/MS	By MS/MS	34	transport	34.1	transport.p- and v-ATPases	34.1.1.1	transport.p- and v-ATPases.H+-transporting two-sector ATPase.subunit B	vacuole,golgi;vacuole	cytosol,mitochondrion,vacuole,nucleus;cytosol,mitochondrion,vacuole,nucleus,plasma membrane				4.73154	-0.244702
AT1G20340.1	AT1G20340.1	>AT1G20340.1 | Symbols: DRT112, PETE2 | Cupredoxin superfamily protein | chr1:7042770-7043273 REVERSE LENGTH=167	1	3	3	2	43.1	43.1	38.9	16.984	167	182.28	0	-1.27736	-0.620401	1.26829	-1.56201	-0.554379	-0.872182	28	12059000000	3291600000	5315500000	3470300000	4097600000	1944900000	-0.209822	-0.401099	0.706489	1	0.150894	0		By MS/MS	By MS/MS	By MS/MS	1	PS	1.1	PS.lightreaction	1.1.5.1	PS.lightreaction.other electron carrier (ox/red).plastocyanin	plastid	cytosol,mitochondrion,extracellular,plastid				4.83122	0.284431
AT1G20510.2;AT1G20510.1	AT1G20510.2;AT1G20510.1	>AT1G20510.2 | Symbols: OPCL1 | OPC-8:0 CoA ligase1 | chr1:7103939-7105856 REVERSE LENGTH=473;>AT1G20510.1 | Symbols: OPCL1 | OPC-8:0 CoA ligase1 | chr1:7103645-7105856 REVERSE LENGTH=546	2	4	4	4	13.5	13.5	13.5	51.222	473	12.406	0	NaN	0.231678	2.60894	NaN	0.198997	-2.24462	3	0	0	12520000	13928000	56383000	11283000	1.42031	2.16062	0.105525	1	0.976645	0		By matching	By MS/MS	By MS/MS	16	secondary metabolism	16.2	secondary metabolism.phenylpropanoids	16.2	secondary metabolism.phenylpropanoids	peroxisome	cytosol,mitochondrion,plastid,peroxisome;mitochondrion,plastid,plasma membrane,peroxisome				7.23579	-0.00244135
AT1G20580.1;AT1G20600.1	AT1G20580.1	>AT1G20580.1 | Symbols: | Small nuclear ribonucleoprotein family protein | chr1:7128979-7130371 FORWARD LENGTH=131	2	4	4	2	31.3	31.3	18.3	14.237	131	14.327	0	NaN	0.507922	0.725732	NaN	0.58323	-0.380897	10	0	0	103480000	122580000	347980000	258660000	0.616827	3.19491	0.0391548	1	1.40722	0		By matching	By MS/MS	By MS/MS	27	RNA	27.1	RNA.processing	27.1	RNA.processing	cytosol	cytosol,endoplasmic reticulum,golgi,plastid,nucleus,mitochondrion,extracellular				10.9568	-0.348855
AT1G20620.1;AT1G20620.5;AT1G20620.2;AT1G20620.4	AT1G20620.1;AT1G20620.5;AT1G20620.2;AT1G20620.4	>AT1G20620.1 | Symbols: CAT3, SEN2, ATCAT3 | catalase 3 | chr1:7143142-7146193 FORWARD LENGTH=492;>AT1G20620.5 | Symbols: CAT3, SEN2, ATCAT3 | catalase 3 | chr1:7143142-7146193 FORWARD LENGTH=485;>AT1G20620.2 | Symbols: CAT3, SEN2, ATCAT3 | catalase 3 | ch	4	18	15	14	50.8	41.9	39	56.695	492	323.31	0	0.218843	0.130799	0.0539579	-0.0762804	0.183582	0.315798	97	332670000	317130000	1016900000	1101200000	10954000000	13802000000	0.134533	0.98525	0.37397	1	0.427163	0		By MS/MS	By MS/MS	By MS/MS	21	redox	21.6	redox.dismutases and catalases	21.6	redox.dismutases and catalases	peroxisome	cytosol,endoplasmic reticulum,golgi,plastid,nucleus,peroxisome,mitochondrion,extracellular;cytosol,mitochondrion,nucleus,peroxisome				7.68295	-0.478478
AT1G20810.1	AT1G20810.1	>AT1G20810.1 | Symbols: | FKBP-like peptidyl-prolyl cis-trans isomerase family protein | chr1:7232025-7233367 FORWARD LENGTH=232	1	6	6	6	27.2	27.2	27.2	25.53	232	29.264	0	-0.302956	-0.190371	0.361472	-0.555842	-0.10067	0.0298416	29	1625900000	1155900000	525490000	526190000	339250000	311430000	-0.0439517	-0.231064	0.827295	1	0.0823395	0		By MS/MS	By MS/MS	By MS/MS	29	protein	29.6	protein.folding	29.6	protein.folding	plastid	cytosol,mitochondrion,nucleus,plastid				9.79623	-0.435776
AT1G20840.1	AT1G20840.1	>AT1G20840.1 | Symbols: TMT1 | tonoplast monosaccharide transporter1 | chr1:7245107-7247674 REVERSE LENGTH=734	1	3	3	3	5.6	5.6	5.6	79.484	734	10.376	0	NaN	0.786513	-0.474358	NaN	0.828469	0.820812	4	0	0	6147200	15163000	57707000	89376000	0.156077	0.408546	0.706307	1	0.151006	0		By matching	By MS/MS	By MS/MS	34	transport	34.2	transport.sugars	34.2	transport.sugars	vacuole	endoplasmic reticulum,golgi,nucleus,mitochondrion,extracellular,plasma membrane				5.06476	0.259264
AT1G20960.2;AT1G20960.1;AT2G42270.1	AT1G20960.2;AT1G20960.1	>AT1G20960.2 | Symbols: emb1507 | U5 small nuclear ribonucleoprotein helicase, putative | chr1:7302591-7309914 REVERSE LENGTH=2171;>AT1G20960.1 | Symbols: emb1507 | U5 small nuclear ribonucleoprotein helicase, putative | chr1:7302591-7309914 REVERSE LENGTH	3	11	11	11	5.9	5.9	5.9	247.1	2171	27.53	0	NaN	0.441059	0.952657	NaN	0.514198	-0.510889	12	0	0	17640000	33832000	213600000	129790000	0.696858	3.04502	0.0447056	1	1.34964	0		By matching	By MS/MS	By MS/MS	28	DNA	28.1	DNA.synthesis/chromatin structure	28.1	DNA.synthesis/chromatin structure	nucleus	cytosol,mitochondrion,nucleus,plastid				5.5011	-0.403178
AT1G21500.1;AT4G21720.2;AT4G21720.1	AT1G21500.1	>AT1G21500.1 | Symbols: | unknown protein;Has 29 Blast hits to 29 proteins in 12 species: Archae - 0;Bacteria - 0;Metazoa - 0;Fungi - 2;Plants - 27;Viruses - 0;Other Eukaryotes - 0 (source: NCBI BLink). | chr1:7530047-7530954 REVERSE LENGTH=126	3	7	7	7	32.5	32.5	32.5	13.258	126	40.961	0	-0.401997	0.0385766	0.037414	-0.685014	0.0564447	0.289244	73	6734400000	4721500000	3361100000	3259100000	4116400000	4749100000	-0.108669	-0.660038	0.541173	1	0.266664	0		By MS/MS	By MS/MS	By MS/MS	35	not assigned	35.2	not assigned.unknown	35.2	not assigned.unknown	plastid	cytosol,mitochondrion,nucleus,plastid				11.4038	-0.327778
AT1G21600.2;AT1G21600.1	AT1G21600.2;AT1G21600.1	>AT1G21600.2 | Symbols: PTAC6 | plastid transcriptionally active 6 | chr1:7571514-7573782 REVERSE LENGTH=328;>AT1G21600.1 | Symbols: PTAC6 | plastid transcriptionally active 6 | chr1:7571514-7573782 REVERSE LENGTH=328	2	5	5	5	19.8	19.8	19.8	37.376	328	41.954	0	NaN	0.215616	0.313334	NaN	0.290896	0.0625362	5	17739000	10615000	55579000	61546000	36736000	39142000	0.264475	1.42174	0.23673	1	0.625748	0		By matching	By MS/MS	By MS/MS	27	RNA	27.3	RNA.regulation of transcription	27.3	RNA.regulation of transcription	plastid	cytosol,mitochondrion,nucleus,plastid				4.59578	-0.626524
AT1G21670.1	AT1G21670.1	>AT1G21670.1 | Symbols: | LOCATED IN: cell wall, plant-type cell wall;EXPRESSED IN: 23 plant structures;EXPRESSED DURING: 14 growth stages;CONTAINS InterPro DOMAIN/s: WD40-like Beta Propeller (InterPro:IPR011659), Six-bladed beta-propeller, TolB-like (	1	4	4	4	10.2	10.2	10.2	77.288	703	39.026	0	NaN	0.721241	-0.256165	NaN	0.789771	0.610228	4	0	0	107980000	150810000	13683000	19741000	0.232538	0.730821	0.510197	1	0.292262	0		By matching	By MS/MS	By MS/MS	35	not assigned	35.1	not assigned.no ontology	35.1	not assigned.no ontology	extracellular	cytosol,endoplasmic reticulum,golgi,vacuole,plastid,mitochondrion,extracellular				9.78235	-0.279374
AT1G21750.1;AT1G21750.2	AT1G21750.1;AT1G21750.2	>AT1G21750.1 | Symbols: ATPDIL1-1, ATPDI5, PDI5, PDIL1-1 | PDI-like 1-1 | chr1:7645767-7648514 FORWARD LENGTH=501;>AT1G21750.2 | Symbols: ATPDIL1-1, PDIL1-1 | PDI-like 1-1 | chr1:7645767-7648695 FORWARD LENGTH=487	2	17	17	15	45.7	45.7	41.1	55.601	501	154.39	0	NaN	1.07025	-0.505485	NaN	1.16318	0.927517	35	0	0	39859000	93292000	955330000	1814800000	0.282384	0.617864	0.574092	1	0.241019	0		By matching	By MS/MS	By MS/MS	21	redox	21.1	redox.thioredoxin	21.1.1	redox.thioredoxin.PDIL	endoplasmic reticulum	cytosol,endoplasmic reticulum,golgi,plastid,mitochondrion,extracellular;cytosol,plastid,extracellular,endoplasmic reticulum,golgi				4.62737	-0.286594
AT1G22410.1	AT1G22410.1	>AT1G22410.1 | Symbols: | Class-II DAHP synthetase family protein | chr1:7912120-7914742 FORWARD LENGTH=527	1	12	8	7	30	22.8	21.3	58.326	527	35.376	0	NaN	0.356369	0.146819	NaN	0.413377	0.278698	10	11564000	7498000	275540000	285680000	99028000	142670000	0.251594	1.30752	0.269314	1	0.569741	0		By matching	By MS/MS	By MS/MS	13	amino acid metabolism	13.1	amino acid metabolism.synthesis	13.1.6.1.1	amino acid metabolism.synthesis.aromatic aa.chorismate.3-deoxy-D-arabino-heptulosonate 7-phosphate synthase	plastid	cytosol,mitochondrion,plastid				8.47234	-0.314991
AT1G22450.1	AT1G22450.1	>AT1G22450.1 | Symbols: COX6B, ATCOX6B2 | cytochrome C oxidase 6B | chr1:7925447-7926918 FORWARD LENGTH=191	1	7	7	7	38.7	38.7	38.7	21.195	191	62.485	0	NaN	0.693409	-0.276794	NaN	0.78115	0.682933	14	0	0	27339000	158040000	525100000	823700000	0.208307	0.657888	0.550821	1	0.258989	0		By matching	By MS/MS	By MS/MS	9	mitochondrial electron transport / ATP synthesis	9.7	mitochondrial electron transport / ATP synthesis.cytochrome c oxidase	9.7	mitochondrial electron transport / ATP synthesis.cytochrome c oxidase	mitochondrion	cytosol,mitochondrion,nucleus,extracellular,plastid				3.99118	-0.957592
AT1G22700.3;AT1G22700.2;AT1G22700.1	AT1G22700.3;AT1G22700.2;AT1G22700.1	>AT1G22700.3 | Symbols: | Tetratricopeptide repeat (TPR)-like superfamily protein | chr1:8028323-8029289 REVERSE LENGTH=211;>AT1G22700.2 | Symbols: | Tetratricopeptide repeat (TPR)-like superfamily protein | chr1:8028323-8029878 REVERSE LENGTH=296;>AT1G2	3	8	8	8	52.6	52.6	52.6	23.811	211	323.31	0	0.117429	-0.125951	0.138346	-0.171157	-0.0663066	0.252052	73	2739200000	2107200000	1794200000	1662900000	794060000	984000000	0.0432749	0.299973	0.777417	1	0.109346	0		By MS/MS	By MS/MS	By MS/MS	35	not assigned	35.1	not assigned.no ontology	35.1.27	not assigned.no ontology.tetratricopeptide repeat (TPR)	plasma membrane,endoplasmic reticulum;plastid	cytosol,endoplasmic reticulum,golgi,plastid,nucleus,mitochondrion,extracellular,plasma membrane;cytosol,mitochondrion,nucleus,plastid				9.91582	-0.101689
AT4G09800.1;AT1G34030.1;AT1G22780.1	AT4G09800.1;AT1G34030.1;AT1G22780.1	>AT4G09800.1 | Symbols: RPS18C | S18 ribosomal protein | chr4:6173818-6174963 FORWARD LENGTH=152;>AT1G34030.1 | Symbols: | Ribosomal protein S13/S18 family | chr1:12370285-12371465 REVERSE LENGTH=152;>AT1G22780.1 | Symbols: PFL, RPS18A, PFL1 | Ribosomal p	3	6	6	6	46.7	46.7	46.7	17.545	152	309.01	0	NaN	0.221815	-0.532865	NaN	0.242572	0.905197	18	10568000	7011600	42567000	31310000	625880000	774110000	-0.155525	-0.571485	0.601901	1	0.220475	0		By MS/MS	By MS/MS	By MS/MS	29	protein	29.2	protein.synthesis	29.2.1.2.1.18	protein.synthesis.ribosomal protein.eukaryotic.40S subunit.S18	cytosol	cytosol,endoplasmic reticulum,golgi,plastid,nucleus,mitochondrion,extracellular				11.2301	-0.679605
AT1G70600.1;AT1G23290.1	AT1G70600.1;AT1G23290.1	>AT1G70600.1 | Symbols: | Ribosomal protein L18e/L15 superfamily protein | chr1:26621168-26621608 REVERSE LENGTH=146;>AT1G23290.1 | Symbols: RPL27A, RPL27AB | Ribosomal protein L18e/L15 superfamily protein | chr1:8263007-8263447 FORWARD LENGTH=146	2	6	6	6	41.1	41.1	41.1	16.455	146	29.944	0	NaN	0.178237	-0.636172	NaN	0.244522	0.991826	8	0	0	57173000	68569000	466580000	755850000	-0.228968	-0.806182	0.47068	1	0.327274	0		By MS/MS	By MS/MS	By MS/MS	29	protein	29.2	protein.synthesis	29.2.1.2.2.527	protein.synthesis.ribosomal protein.eukaryotic.60S subunit.L27A	cytosol	cytosol,mitochondrion,nucleus;cytosol,mitochondrion,nucleus,plastid				11.2743	-0.57226
AT1G23310.1;AT1G23310.2	AT1G23310.1;AT1G23310.2	>AT1G23310.1 | Symbols: GGT1, AOAT1, GGAT1 | glutamate:glyoxylate aminotransferase | chr1:8268720-8271329 REVERSE LENGTH=481;>AT1G23310.2 | Symbols: GGT1, AOAT1, GGAT1 | glutamate:glyoxylate aminotransferase | chr1:8268808-8271329 REVERSE LENGTH=441	2	26	26	15	65.7	65.7	33.3	53.301	481	323.31	0	0.264236	-0.183015	0.15563	-0.0376065	-0.165418	0.202888	112	99161000	90934000	600860000	521130000	9989100000	11584000000	0.0789504	0.493208	0.644745	1	0.190612	0		By MS/MS	By MS/MS	By MS/MS	13	amino acid metabolism	13.1	amino acid metabolism.synthesis	13.1.1.3.1	amino acid metabolism.synthesis.central amino acid metabolism.alanine.alanine aminotransferase	cytosol;peroxisome	cytosol,endoplasmic reticulum,golgi,plastid,nucleus,mitochondrion,extracellular;cytosol,endoplasmic reticulum,golgi,plastid,nucleus,peroxisome,extracellular				7.65512	-0.170945
AT1G24040.2;AT1G24040.1	AT1G24040.2;AT1G24040.1	>AT1G24040.2 | Symbols: | Acyl-CoA N-acyltransferases (NAT) superfamily protein | chr1:8505794-8506753 REVERSE LENGTH=319;>AT1G24040.1 | Symbols: | Acyl-CoA N-acyltransferases (NAT) superfamily protein | chr1:8505794-8506753 REVERSE LENGTH=319	2	7	7	7	24.8	24.8	24.8	36.019	319	29.857	0	-0.011428	-0.16351	0.180283	-0.290798	-0.0528051	0.161952	22	79987000	56255000	145000000	144260000	74364000	81931000	0.0017815	0.0120115	0.990925	1	0.00395911	0		By MS/MS	By MS/MS	By MS/MS	26	misc	26.24	misc.GCN5-related N-acetyltransferase	26.24	misc.GCN5-related N-acetyltransferase	plastid	cytosol,mitochondrion,plasma membrane,plastid				6.94483	-0.303448
AT1G24180.1	AT1G24180.1	>AT1G24180.1 | Symbols: IAR4 | Thiamin diphosphate-binding fold (THDP-binding) superfamily protein | chr1:8560777-8563382 REVERSE LENGTH=393	1	16	11	11	43	35.9	35.9	43.358	393	157.44	0	NaN	0.592349	-0.287	NaN	0.658006	0.681314	20	0	0	48791000	66279000	842630000	1253500000	0.152675	0.513459	0.637926	1	0.19523	0		By MS/MS	By MS/MS	By MS/MS	8	TCA / org transformation	8.1	TCA / org transformation.TCA	8.1.1.1	TCA / org transformation.TCA.pyruvate DH.E1	mitochondrion	cytosol,mitochondrion,plastid				8.01912	-0.316539
AT1G24360.1	AT1G24360.1	>AT1G24360.1 | Symbols: | NAD(P)-binding Rossmann-fold superfamily protein | chr1:8640820-8643283 FORWARD LENGTH=319	1	10	10	10	40.8	40.8	40.8	33.548	319	171.55	0	0.340733	0.321813	0.485923	0.0206267	0.356482	-0.182966	49	155350000	137330000	1194300000	1458400000	2010800000	1748100000	0.382823	2.78987	0.0426986	1	1.36959	0		By MS/MS	By MS/MS	By MS/MS	11	lipid metabolism	11.1	lipid metabolism.FA synthesis and FA elongation	11.1.4	lipid metabolism.FA synthesis and FA elongation.ACP oxoacyl reductase	plastid	mitochondrion,plastid				9.98821	0.210031
AT1G24490.1;AT1G24490.2	AT1G24490.1;AT1G24490.2	>AT1G24490.1 | Symbols: ALB4, ARTEMIS | OxaA/YidC-like membrane insertion protein | chr1:8682364-8684966 FORWARD LENGTH=499;>AT1G24490.2 | Symbols: ALB4, ARTEMIS | OxaA/YidC-like membrane insertion protein | chr1:8682364-8684966 FORWARD LENGTH=462	2	6	6	6	16.6	16.6	16.6	55.187	499	41.561	0	-0.0158409	-0.307073	0.0271603	-0.306502	-0.286287	0.403377	13	186940000	157650000	162540000	119490000	84582000	113740000	-0.0985845	-0.657321	0.542767	1	0.265387	0		By MS/MS	By MS/MS	By MS/MS	31	cell	31.2	cell.division	31.2.5	cell.division.plastid	plastid	mitochondrion,plastid,nucleus;mitochondrion,plastid,nucleus,plasma membrane				7.2359	-0.379167
AT1G26090.1	AT1G26090.1	>AT1G26090.1 | Symbols: | P-loop containing nucleoside triphosphate hydrolases superfamily protein | chr1:9020509-9022619 FORWARD LENGTH=455	1	10	10	10	27.5	27.5	27.5	49.908	455	63.701	0	NaN	0.249385	0.0149514	NaN	0.288536	0.266397	26	1065800000	813280000	799050000	992520000	814030000	963180000	0.132168	0.679762	0.538394	1	0.2689	0		By matching	By MS/MS	By MS/MS	35	not assigned	35.2	not assigned.unknown	35.2	not assigned.unknown	plastid	mitochondrion,plastid,plasma membrane				9.58326	-0.0742857
AT1G26170.1	AT1G26170.1	>AT1G26170.1 | Symbols: | ARM repeat superfamily protein | chr1:9047539-9054438 REVERSE LENGTH=1022	1	1	1	1	0.7	0.7	0.7	113.47	1022	3.2642	0	0.189919	-0.136807	0.314984	-0.0761891	-0.0592393	-0.020882	13	5218600000	4368000000	2385400000	3457400000	2250900000	3516200000	0.122699	0.766509	0.481238	1	0.31764	0		By MS/MS	By MS/MS	By MS/MS	29	protein	29.3	protein.targeting	29.3.1	protein.targeting.nucleus	cytosol,nucleus	cytosol,endoplasmic reticulum,golgi,nucleus,mitochondrion,extracellular				4.5206	0.0253425
AT1G26560.1;AT2G32860.1;AT2G32860.2	AT1G26560.1	>AT1G26560.1 | Symbols: BGLU40 | beta glucosidase 40 | chr1:9178513-9181726 FORWARD LENGTH=510	3	10	10	10	25.1	25.1	25.1	58.125	510	99.674	0	NaN	0.0106367	-0.0949116	NaN	0.0706641	0.483055	21	11699000	5518700	178650000	231950000	157060000	198800000	-0.0421374	-0.226152	0.833502	1	0.0790932	0		By MS/MS	By MS/MS	By MS/MS	26	misc	26.3	misc.gluco-, galacto- and mannosidases	26.3	misc.gluco-, galacto- and mannosidases	vacuole	endoplasmic reticulum,golgi,vacuole,nucleus,mitochondrion,extracellular				8.13728	-0.277059
AT1G26630.1;AT1G26630.2;AT1G69410.1;AT1G13950.1	AT1G26630.1;AT1G26630.2	>AT1G26630.1 | Symbols: FBR12, ATELF5A-2, ELF5A-2 | Eukaryotic translation initiation factor 5A-1 (eIF-5A 1) protein | chr1:9205968-9207098 FORWARD LENGTH=159;>AT1G26630.2 | Symbols: FBR12, ATELF5A-2, ELF5A-2 | Eukaryotic translation initiation factor 5A-1	4	5	5	5	48.4	48.4	48.4	17.14	159	88.828	0	NaN	0.411209	-0.32112	NaN	0.475604	0.686344	12	10528000	7072900	126190000	184540000	243140000	391590000	0.0450446	0.1682	0.87557	1	0.0577092	0		By matching	By MS/MS	By MS/MS	29	protein	29.2	protein.synthesis	29.2.3	protein.synthesis.initiation	cytosol	cytosol,mitochondrion,vacuole,nucleus,plastid				5.94022	-0.402079
AT1G26850.2;AT1G26850.1;AT1G26850.3	AT1G26850.2;AT1G26850.1;AT1G26850.3	>AT1G26850.2 | Symbols: | S-adenosyl-L-methionine-dependent methyltransferases superfamily protein | chr1:9301146-9303432 REVERSE LENGTH=616;>AT1G26850.1 | Symbols: | S-adenosyl-L-methionine-dependent methyltransferases superfamily protein | chr1:9301146	3	8	8	8	18	18	18	69.622	616	142.42	0	NaN	0.751892	-0.00848693	NaN	0.834226	0.374511	18	0	0	15769000	26051000	364620000	424320000	0.371703	1.36027	0.253736	1	0.595619	0		By matching	By MS/MS	By MS/MS	20	stress	20.2	stress.abiotic	20.2.3	stress.abiotic.drought/salt	plasma membrane,endoplasmic reticulum;plasma membrane,golgi;golgi	cytosol,endoplasmic reticulum,golgi,plastid,mitochondrion,extracellular				6.95124	-0.40276
AT1G26880.1;AT1G26880.2;AT1G69620.1;AT3G28900.1	AT1G26880.1;AT1G26880.2;AT1G69620.1	>AT1G26880.1 | Symbols: | Ribosomal protein L34e superfamily protein | chr1:9315640-9316681 REVERSE LENGTH=120;>AT1G26880.2 | Symbols: | Ribosomal protein L34e superfamily protein | chr1:9315798-9316681 REVERSE LENGTH=96;>AT1G69620.1 | Symbols: RPL34 | r	4	3	3	3	22.5	22.5	22.5	13.705	120	6.0603	0	0.273218	-0.204931	-0.448267	-0.0116607	-0.102914	0.828388	12	25706000	28727000	48694000	44624000	270420000	507460000	-0.12666	-0.654979	0.544144	1	0.264286	0		By MS/MS	By MS/MS	By MS/MS	29	protein	29.2	protein.synthesis	29.2.1.2.2.34	protein.synthesis.ribosomal protein.eukaryotic.60S subunit.L34	cytosol,nucleus;cytosol	cytosol,mitochondrion,vacuole,nucleus,plastid				12.1275	-0.834375
AT1G27400.1;AT1G67430.1;AT1G67430.2	AT1G27400.1;AT1G67430.1	>AT1G27400.1 | Symbols: | Ribosomal protein L22p/L17e family protein | chr1:9515230-9516725 FORWARD LENGTH=176;>AT1G67430.1 | Symbols: | Ribosomal protein L22p/L17e family protein | chr1:25262209-25263627 FORWARD LENGTH=175	3	5	5	5	37.5	37.5	37.5	19.897	176	43.027	0	NaN	-0.0262491	-0.663937	NaN	-0.0119807	1.02885	16	0	0	73250000	77767000	487520000	883860000	-0.345093	-1.37945	0.248298	1	0.605026	0		By matching	By MS/MS	By MS/MS	29	protein	29.2	protein.synthesis	29.2.1.2.2.17	protein.synthesis.ribosomal protein.eukaryotic.60S subunit.L17	cytosol,nucleus;cytosol,plastid,nucleus	cytosol,mitochondrion,nucleus,plastid				10.7918	-0.800003
AT2G34250.2;AT2G34250.1;AT1G29310.1;AT1G78720.1	AT2G34250.2;AT2G34250.1;AT1G29310.1	>AT2G34250.2 | Symbols: | SecY protein transport family protein | chr2:14462635-14464572 FORWARD LENGTH=475;>AT2G34250.1 | Symbols: | SecY protein transport family protein | chr2:14462635-14464572 FORWARD LENGTH=475;>AT1G29310.1 | Symbols: | SecY protei	4	7	7	7	19.2	19.2	19.2	52.097	475	32.162	0	NaN	-0.299507	-0.187261	NaN	-0.249462	0.583615	10	7907800	11359000	29148000	16126000	136750000	186280000	-0.243384	-1.30431	0.270293	1	0.568166	0		By matching	By MS/MS	By MS/MS	29;34	protein;transport	29.3;34.99	protein.targeting;transport.misc	29.3.4.99;34.99	protein.targeting.secretory pathway.unspecified;transport.misc	endoplasmic reticulum	endoplasmic reticulum,golgi,nucleus,mitochondrion,extracellular,plasma membrane				9.27868	0.529053
AT1G29670.1	AT1G29670.1	>AT1G29670.1 | Symbols: | GDSL-like Lipase/Acylhydrolase superfamily protein | chr1:10375843-10377717 FORWARD LENGTH=363	1	14	14	14	62.3	62.3	62.3	39.871	363	288.48	0	-0.0423083	0.336969	0.208428	-0.346665	0.405121	0.186501	48	52577000	47541000	1200700000	1635000000	923530000	1231900000	0.167696	1.10333	0.324811	1	0.488369	0		By MS/MS	By MS/MS	By MS/MS	26	misc	26.28	misc.GDSL-motif lipase	26.28	misc.GDSL-motif lipase	extracellular	plasma membrane,extracellular,endoplasmic reticulum,golgi				8.63212	-0.154821
AT1G29700.1	AT1G29700.1	>AT1G29700.1 | Symbols: | Metallo-hydrolase/oxidoreductase superfamily protein | chr1:10385196-10386906 REVERSE LENGTH=350	1	5	5	5	20.3	20.3	20.3	38.151	350	34.263	0	NaN	1.21126	-0.491904	NaN	1.25773	0.89476	6	0	0	66319000	158180000	129450000	244330000	0.359678	0.736777	0.506983	1	0.295007	0		By matching	By MS/MS	By MS/MS	35	not assigned	35.2	not assigned.unknown	35.2	not assigned.unknown	plastid	cytosol,mitochondrion,nucleus,plastid				6.06054	0.0682857
AT1G29920.1;AT1G29910.1	AT1G29920.1;AT1G29910.1	>AT1G29920.1 | Symbols: CAB2, AB165, LHCB1.1 | chlorophyll A/B-binding protein 2 | chr1:10475089-10475892 REVERSE LENGTH=267;>AT1G29910.1 | Symbols: CAB3, AB180, LHCB1.2 | chlorophyll A/B binding protein 3 | chr1:10472443-10473246 REVERSE LENGTH=267	2	11	4	1	55.4	34.1	6	28.227	267	155.3	0	-0.00463851	-0.255529	0.142067	-0.296563	-0.224958	0.259182	23	11117000000	6663600000	11916000000	10929000000	13395000000	15062000000	-0.0393669	-0.256404	0.808827	1	0.0921442	0		By MS/MS	By MS/MS	By MS/MS	1	PS	1.1	PS.lightreaction	1.1.1.1	PS.lightreaction.photosystem II.LHC-II	plastid	cytosol,mitochondrion,plasma membrane,plastid				5.08526	0.0224719
AT1G29930.1	AT1G29930.1	>AT1G29930.1 | Symbols: CAB1, AB140, CAB140, LHCB1.3 | chlorophyll A/B binding protein 1 | chr1:10478071-10478874 FORWARD LENGTH=267	1	11	1	1	54.3	4.9	4.9	28.241	267	4.0493	0	0.128953	-0.223374	0.228469	-0.164432	-0.189022	0.116365	11	1566400000	1305000000	577140000	502130000	514110000	553450000	0.0446829	0.277594	0.793494	1	0.100457	0		By MS/MS	By MS/MS	By MS/MS	1	PS	1.1	PS.lightreaction	1.1.1.1	PS.lightreaction.photosystem II.LHC-II	plastid	cytosol,mitochondrion,plasma membrane,plastid				5.34776	0.0209738
AT1G30120.1	AT1G30120.1	>AT1G30120.1 | Symbols: PDH-E1 BETA | pyruvate dehydrogenase E1 beta | chr1:10584350-10586477 REVERSE LENGTH=406	1	6	6	2	15	15	8.4	44.244	406	43.165	0	0.196481	0.298306	0.00168891	-0.103565	0.320542	0.402504	11	27771000	22496000	301910000	435710000	120600000	183730000	0.165492	1.14263	0.309752	1	0.508986	0		By MS/MS	By MS/MS	By MS/MS	8	TCA / org transformation	8.1	TCA / org transformation.TCA	8.1.1.1	TCA / org transformation.TCA.pyruvate DH.E1	plastid	cytosol,mitochondrion,plastid				6.31944	-0.0931034
AT1G30360.1	AT1G30360.1	>AT1G30360.1 | Symbols: ERD4 | Early-responsive to dehydration stress protein (ERD4) | chr1:10715892-10718799 FORWARD LENGTH=724	1	19	19	19	32.2	32.2	32.2	81.934	724	265.09	0	NaN	0.346531	-0.576861	NaN	0.316146	0.946656	29	0	0	15143000	15601000	4452100000	1861100000	-0.115165	-0.375607	0.728567	1	0.13753	0		By matching	By matching	By MS/MS	20	stress	20.2	stress.abiotic	20.2.3	stress.abiotic.drought/salt	plasma membrane	plastid,endoplasmic reticulum,golgi,mitochondrion,extracellular,plasma membrane				9.61069	0.298204
AT1G30380.1	AT1G30380.1	>AT1G30380.1 | Symbols: PSAK | photosystem I subunit K | chr1:10722325-10723013 FORWARD LENGTH=130	1	2	2	2	34.6	34.6	34.6	13.206	130	102.62	0	0.133564	0.0332292	0.0656722	-0.152596	0.126576	0.224905	8	4289000000	3421800000	2907600000	3097900000	1705300000	2014600000	0.0774883	0.577056	0.591276	1	0.22821	0		By MS/MS	By MS/MS	By MS/MS	1	PS	1.1	PS.lightreaction	1.1.2.2	PS.lightreaction.photosystem I.PSI polypeptide subunits	plastid	mitochondrion,plastid,plasma membrane				11.2311	0.346154
AT1G30580.1	AT1G30580.1	>AT1G30580.1 | Symbols: | GTP binding | chr1:10831953-10835454 REVERSE LENGTH=394	1	4	4	4	12.7	12.7	12.7	44.471	394	21.833	0	NaN	-1.05478	0.0846703	NaN	-0.962604	0.269871	6	0	0	140940000	75050000	145660000	199770000	-0.485056	-1.36969	0.251051	1	0.600239	0		By matching	By MS/MS	By MS/MS	35	not assigned	35.2	not assigned.unknown	35.2	not assigned.unknown	cytosol	cytosol,mitochondrion,cytoskeleton,nucleus,plastid				6.79631	-0.344162
AT1G31330.1	AT1G31330.1	>AT1G31330.1 | Symbols: PSAF | photosystem I subunit F | chr1:11215011-11215939 REVERSE LENGTH=221	1	11	11	11	47.1	47.1	47.1	24.173	221	296.35	0	-0.0133924	-0.115629	0.0112535	-0.291327	-0.0605778	0.275365	126	77933000000	73902000000	53358000000	58628000000	51481000000	70561000000	-0.0392559	-0.290101	0.784494	1	0.105411	0		By MS/MS	By MS/MS	By MS/MS	1	PS	1.1	PS.lightreaction	1.1.2.2	PS.lightreaction.photosystem I.PSI polypeptide subunits	plastid	mitochondrion,plastid,nucleus				10.1074	-0.0108597
AT1G31500.3;AT1G31500.2;AT1G31500.1;AT1G31500.4	AT1G31500.3;AT1G31500.2;AT1G31500.1;AT1G31500.4	>AT1G31500.3 | Symbols: | DNAse I-like superfamily protein | chr1:11274230-11276534 REVERSE LENGTH=283;>AT1G31500.2 | Symbols: | DNAse I-like superfamily protein | chr1:11273821-11276147 REVERSE LENGTH=358;>AT1G31500.1 | Symbols: | DNAse I-like superfam	4	1	1	1	2.8	2.8	2.8	32.166	283	3.4677	0	0.192825	NaN	-0.0450235	-0.0987063	NaN	0.407298	8	180150000	244950000	203050000	256060000	159810000	252620000	0.0739009	0.379515	0.725908	1	0.139118	0		By MS/MS	By MS/MS	By MS/MS	27	RNA	27.1	RNA.processing	27.1.19	RNA.processing.ribonucleases	cytosol,mitochondrion;cytosol;nucleus	cytosol,mitochondrion,nucleus,plastid				6.8388	-0.32224
AT1G31800.1	AT1G31800.1	>AT1G31800.1 | Symbols: CYP97A3, LUT5 | cytochrome P450, family 97, subfamily A, polypeptide 3 | chr1:11396440-11399470 FORWARD LENGTH=595	1	11	11	11	21.2	21.2	21.2	66.845	595	38.492	0	0.185232	0.12499	0.306003	-0.134921	0.226508	0.11929	29	86332000	83109000	680010000	726390000	439390000	465270000	0.205408	1.49441	0.200945	1	0.696923	0		By MS/MS	By MS/MS	By MS/MS	16	secondary metabolism	16.1	secondary metabolism.isoprenoids	16.1.4.7	secondary metabolism.isoprenoids.carotenoids.carotenoid epsilon ring hydroxylase	plastid	cytosol,endoplasmic reticulum,plastid,nucleus,mitochondrion,plasma membrane				5.97317	-0.210588
AT1G32060.1	AT1G32060.1	>AT1G32060.1 | Symbols: PRK | phosphoribulokinase | chr1:11532668-11534406 FORWARD LENGTH=395	1	11	11	11	40.8	40.8	40.8	44.463	395	202.23	0	-0.107322	-0.617565	-0.376401	-0.406331	-0.605969	0.749406	47	291430000	206370000	1445500000	1229200000	778820000	1351500000	-0.367096	-2.22595	0.081895	1	1.08674	0		By MS/MS	By MS/MS	By MS/MS	1	PS	1.3	PS.calvin cycle	1.3.12	PS.calvin cycle.PRK	plastid	cytosol,mitochondrion,nucleus,plastid				5.90648	-0.312658
AT1G32080.1	AT1G32080.1	>AT1G32080.1 | Symbols: | membrane protein, putative | chr1:11537572-11539756 REVERSE LENGTH=512	1	3	3	3	7	7	7	54.016	512	71.614	0	-0.402874	-0.33328	-0.0626743	-0.673555	-0.313208	0.461633	14	307480000	183710000	681940000	493620000	447490000	672230000	-0.266276	-1.77984	0.141016	1	0.850731	0		By MS/MS	By MS/MS	By MS/MS	35	not assigned	35.1	not assigned.no ontology	35.1	not assigned.no ontology	plastid	mitochondrion,plastid,extracellular,plasma membrane,golgi				10.0638	0.701953
AT1G32470.1	AT1G32470.1	>AT1G32470.1 | Symbols: | Single hybrid motif superfamily protein | chr1:11739479-11740246 REVERSE LENGTH=166	1	3	1	1	27.1	9.6	9.6	17.897	166	11.209	0	NaN	0.818769	0.289051	NaN	0.840685	0.112767	12	0	0	349610000	544610000	4359800000	3819800000	0.55391	2.39024	0.0833713	1	1.07898	0		By MS/MS	By MS/MS	By MS/MS	1	PS	1.2	PS.photorespiration	1.2.4.4	PS.photorespiration.glycine cleavage.H protein	mitochondrion	mitochondrion,plastid				4.87882	-0.181928
AT1G32900.1	AT1G32900.1	>AT1G32900.1 | Symbols: | UDP-Glycosyltransferase superfamily protein | chr1:11920582-11923506 REVERSE LENGTH=610	1	25	25	25	56.7	56.7	56.7	66.879	610	323.31	0	-0.0129994	0.171591	0.334844	-0.312276	0.236217	0.0608775	82	2043300000	1702100000	3649000000	4142400000	33097000	31512000	0.164478	1.10673	0.323482	1	0.490149	0		By MS/MS	By MS/MS	By MS/MS	2	major CHO metabolism	2.1	major CHO metabolism.synthesis	2.1.2.2	major CHO metabolism.synthesis.starch.starch synthase	plastid	cytosol,mitochondrion,plasma membrane,plastid				8.69989	-0.0229508
AT1G32990.1	AT1G32990.1	>AT1G32990.1 | Symbols: PRPL11 | plastid ribosomal protein l11 | chr1:11955827-11957139 FORWARD LENGTH=222	1	9	9	9	46.8	46.8	46.8	23.148	222	44.037	0	0.0380147	0.267476	-0.0102069	-0.263681	0.321582	0.402831	45	291830000	246570000	1922900000	2279500000	922480000	1263200000	0.0984279	0.681259	0.52883	1	0.276684	0		By MS/MS	By MS/MS	By MS/MS	29	protein	29.2	protein.synthesis	29.2.1.1.1.2.11	protein.synthesis.ribosomal protein.prokaryotic.chloroplast.50S subunit.L11	plastid	mitochondrion,plastid,extracellular				10.3883	0.102252
AT1G33140.1;AT1G33120.1;AT4G10450.1	AT1G33140.1;AT1G33120.1	>AT1G33140.1 | Symbols: PGY2 | Ribosomal protein L6 family | chr1:12023360-12024502 FORWARD LENGTH=194;>AT1G33120.1 | Symbols: | Ribosomal protein L6 family | chr1:12010986-12012223 FORWARD LENGTH=194	3	10	10	10	58.2	58.2	58.2	22.017	194	126.1	0	NaN	-0.176658	-0.491802	NaN	-0.098691	0.906275	22	0	0	100490000	121690000	623040000	1199900000	-0.33423	-1.65207	0.182863	1	0.737875	0		By matching	By MS/MS	By MS/MS	29	protein	29.2	protein.synthesis	29.2.1.2.2.9	protein.synthesis.ribosomal protein.eukaryotic.60S subunit.L9	cytosol	cytosol,mitochondrion,nucleus				10.1367	-0.351031
AT1G33240.1	AT1G33240.1	>AT1G33240.1 | Symbols: AT-GTL1, AT-GTL2, GTL1 | GT-2-like 1 | chr1:12051859-12054320 REVERSE LENGTH=669	1	6	6	6	11.5	11.5	11.5	74.212	669	10.832	0	NaN	0.128953	0.683901	NaN	0.134221	-0.302262	8	0	0	58144000	106820000	12102000	12782000	0.406427	1.72316	0.169006	1	0.772098	0		By matching	By MS/MS	By MS/MS	27	RNA	27.3	RNA.regulation of transcription	27.3.30	RNA.regulation of transcription.Trihelix, Triple-Helix transcription factor family	nucleus	cytosol,mitochondrion,nucleus,plastid				5.8532	-0.949327
AT1G33590.1	AT1G33590.1	>AT1G33590.1 | Symbols: | Leucine-rich repeat (LRR) family protein | chr1:12177788-12179221 FORWARD LENGTH=477	1	10	10	9	29.6	29.6	25.2	51.741	477	90.163	0	NaN	0.270947	-0.155361	NaN	0.2929	0.514905	17	0	0	58609000	67002000	565150000	820780000	0.0577934	0.26733	0.804021	1	0.0947327	0		By matching	By MS/MS	By MS/MS	20	stress	20.1	stress.biotic	20.1.7	stress.biotic.PR-proteins	extracellular	plastid,plasma membrane,extracellular,endoplasmic reticulum,golgi				9.23408	0.146331
AT1G33810.1	AT1G33810.1	>AT1G33810.1 | Symbols: | unknown protein;FUNCTIONS IN: molecular_function unknown;INVOLVED IN: biological_process unknown;LOCATED IN: chloroplast thylakoid membrane, chloroplast, chloroplast envelope;EXPRESSED IN: 22 plant structures;EXPRESSED DURIN	1	3	3	3	30.4	30.4	30.4	15.698	138	22.558	0	0.137766	0.265557	-0.6291	-0.147474	0.331934	1.01913	9	75638000	57204000	76439000	87393000	63310000	132850000	-0.0752591	-0.330137	0.755954	1	0.121505	0		By MS/MS	By MS/MS	By MS/MS	35	not assigned	35.2	not assigned.unknown	35.2	not assigned.unknown	plastid	cytosol,mitochondrion,nucleus				9.51376	-0.781884
AT1G34000.1	AT1G34000.1	>AT1G34000.1 | Symbols: OHP2 | one-helix protein 2 | chr1:12358151-12358902 REVERSE LENGTH=172	1	9	9	9	45.3	45.3	45.3	18.665	172	121.25	0	-0.192365	-0.410678	0.0531793	-0.468312	-0.355627	0.281194	102	6795300000	5360300000	4213000000	3476400000	3028200000	3751500000	-0.183288	-1.14687	0.308165	1	0.511216	0		By MS/MS	By MS/MS	By MS/MS	1	PS	1.1	PS.lightreaction	1.1.2.1	PS.lightreaction.photosystem I.LHC-I	plastid	mitochondrion,plastid,nucleus				9.93398	-0.363372
AT1G34160.1	AT1G34160.1	>AT1G34160.1 | Symbols: | Tetratricopeptide repeat (TPR)-like superfamily protein | chr1:12441393-12443225 FORWARD LENGTH=581	1	1	1	1	1.9	1.9	1.9	65.452	581	1.8911	0.0090782	-0.367136	-3.60006	2.50799	-0.618185	-3.54657	-2.1881	8	711900000	560050000	643110000	259130000	498020000	364700000	-0.4864	-0.413099	0.69828	1	0.15597	0		By MS/MS	By MS/MS	By MS/MS	35	not assigned	35.1	not assigned.no ontology	35.1.5	not assigned.no ontology.pentatricopeptide (PPR) repeat-containing protein	cytosol	cytosol,mitochondrion,nucleus,plastid				6.77424	-0.171256
AT1G34430.1	AT1G34430.1	>AT1G34430.1 | Symbols: EMB3003 | 2-oxoacid dehydrogenases acyltransferase family protein | chr1:12588027-12590084 REVERSE LENGTH=465	1	19	19	17	58.5	58.5	56.3	48.306	465	149.72	0	0.198494	-0.00291719	-0.00230651	-0.105566	0.0267293	0.435095	72	274610000	230060000	1230800000	1369500000	1044500000	1410600000	0.0644235	0.459892	0.666732	1	0.176048	0		By MS/MS	By MS/MS	By MS/MS	8	TCA / org transformation	8.1	TCA / org transformation.TCA	8.1.1.2	TCA / org transformation.TCA.pyruvate DH.E2	plastid	cytosol,mitochondrion,plastid				9.2988	0.130538
AT1G35680.1	AT1G35680.1	>AT1G35680.1 | Symbols: | Ribosomal protein L21 | chr1:13208777-13210246 FORWARD LENGTH=220	1	6	6	6	29.1	29.1	29.1	24.038	220	31.815	0	0.216238	-0.521121	-0.171463	-0.06868	-0.455712	0.502331	27	217350000	196410000	795650000	625520000	318090000	426820000	-0.158782	-0.818978	0.453554	1	0.343371	0		By MS/MS	By MS/MS	By MS/MS	29	protein	29.2	protein.synthesis	29.2.1.1.1.2.21	protein.synthesis.ribosomal protein.prokaryotic.chloroplast.50S subunit.L21	plastid	mitochondrion,plastid,nucleus				9.67786	-0.150455
AT1G35720.1	AT1G35720.1	>AT1G35720.1 | Symbols: ANNAT1, OXY5, ATOXY5 | annexin 1 | chr1:13225304-13226939 FORWARD LENGTH=317	1	14	14	14	52.7	52.7	52.7	36.203	317	196.28	0	NaN	0.936968	-1.1575	NaN	0.983167	1.48831	26	0	0	37184000	61696000	682210000	1750900000	-0.110265	-0.188268	0.860934	1	0.06503	0		By matching	By MS/MS	By MS/MS	31	cell	31.1	cell.organisation	31.1	cell.organisation	peroxisome	cytosol,endoplasmic reticulum,golgi,vacuole,nucleus,mitochondrion,extracellular				5.01811	-0.603155
AT1G42960.1	AT1G42960.1	>AT1G42960.1 | Symbols: | expressed protein localized to the inner membrane of the chloroplast. | chr1:16125863-16127080 FORWARD LENGTH=168	1	2	2	2	16.1	16.1	16.1	17.829	168	80.131	0	-0.0186588	-0.175778	-0.213254	-0.352713	-0.0921864	0.617487	15	248290000	217670000	387550000	294250000	475920000	670390000	-0.135897	-0.980498	0.376074	1	0.424727	0		By MS/MS	By MS/MS	By MS/MS	35	not assigned	35.2	not assigned.unknown	35.2	not assigned.unknown	plastid	cytosol,mitochondrion,nucleus,plastid				8.7143	-0.188095
AT1G42970.1	AT1G42970.1	>AT1G42970.1 | Symbols: GAPB | glyceraldehyde-3-phosphate dehydrogenase B subunit | chr1:16127552-16129584 FORWARD LENGTH=447	1	18	15	15	43	34.9	34.9	47.659	447	168.63	0	0.0574155	-0.608364	-0.517729	-0.223323	-0.546077	0.854474	94	601200000	511520000	4432100000	2937000000	2502000000	4469100000	-0.356226	-1.85801	0.128048	1	0.892627	0		By MS/MS	By MS/MS	By MS/MS	1	PS	1.3	PS.calvin cycle	1.3.4	PS.calvin cycle.GAP	plastid	cytosol,mitochondrion,plastid				6.78192	0.00134228
AT1G43170.9;AT1G43170.8;AT1G43170.7;AT1G43170.6;AT1G43170.5;AT1G43170.3;AT1G43170.2;AT1G43170.1;AT1G43170.4;AT1G61580.1	AT1G43170.9;AT1G43170.8;AT1G43170.7;AT1G43170.6;AT1G43170.5;AT1G43170.3;AT1G43170.2;AT1G43170.1;AT1G43170.4	>AT1G43170.9 | Symbols: RP1 | ribosomal protein 1 | chr1:16266992-16268631 FORWARD LENGTH=389;>AT1G43170.8 | Symbols: RP1 | ribosomal protein 1 | chr1:16266992-16268631 FORWARD LENGTH=389;>AT1G43170.7 | Symbols: RP1 | ribosomal protein 1 | chr1:16266992-16	10	18	18	18	44.2	44.2	44.2	44.559	389	66.371	0	0.154842	0.293724	-0.33594	-0.101165	0.284514	0.771125	49	50175000	45854000	138470000	161850000	1108400000	1777700000	0.0375418	0.204537	0.846767	1	0.0722358	0		By MS/MS	By MS/MS	By MS/MS	29	protein	29.2	protein.synthesis	29.2.1.2.2.3	protein.synthesis.ribosomal protein.eukaryotic.60S subunit.L3	cytosol,nucleus;cytosol	cytosol,mitochondrion,nucleus,plastid;cytosol,mitochondrion,plastid				10.8279	-0.58072
AT1G43890.3;AT1G43890.2;AT1G43890.1	AT1G43890.3;AT1G43890.2;AT1G43890.1	>AT1G43890.3 | Symbols: ATRAB18, ATRABC1, RAB18-1, RABC1, ATRAB-C1, RAB18 | RAB GTPASE HOMOLOG B18 | chr1:16646934-16648395 FORWARD LENGTH=212;>AT1G43890.2 | Symbols: ATRAB18, ATRABC1, RAB18-1, RABC1, ATRAB-C1, RAB18 | RAB GTPASE HOMOLOG B18 | chr1:1664693	3	4	4	4	19.3	19.3	19.3	23.53	212	24.363	0	0.0297002	NaN	-0.492315	-0.241919	NaN	0.833821	10	68373000	53736000	55511000	74056000	143580000	257680000	-0.231307	-1.00349	0.379065	1	0.421287	0		By MS/MS	By MS/MS	By MS/MS	30	signalling	30.5	signalling.G-proteins	30.5	signalling.G-proteins	cytosol;plasma membrane	cytosol,endoplasmic reticulum,golgi,nucleus,mitochondrion,extracellular				5.43299	-0.275943
AT1G44446.1;AT1G44446.2;AT1G44446.3	AT1G44446.1;AT1G44446.2;AT1G44446.3	>AT1G44446.1 | Symbols: CH1, ATCAO, CAO | Pheophorbide a oxygenase family protein with Rieske [2Fe-2S] domain | chr1:16848664-16851152 REVERSE LENGTH=536;>AT1G44446.2 | Symbols: CH1, ATCAO, CAO | Pheophorbide a oxygenase family protein with Rieske [2Fe-2S]	3	12	12	12	28.7	28.7	28.7	60.33	536	53.173	0	-0.0659893	-0.334535	0.172799	-0.322848	-0.272681	0.18916	27	744960000	574130000	314940000	255660000	237560000	281420000	-0.0759083	-0.461194	0.665866	1	0.176613	0		By MS/MS	By MS/MS	By MS/MS	19	tetrapyrrole synthesis	19.16	tetrapyrrole synthesis.chlorophyll b synthase	19.16	tetrapyrrole synthesis.chlorophyll b synthase	plastid	cytosol,plastid;cytosol,plastid,nucleus;mitochondrion,plastid,nucleus,endoplasmic reticulum				7.9617	-0.273973
AT1G44575.1;AT1G44575.2	AT1G44575.1;AT1G44575.2	>AT1G44575.1 | Symbols: NPQ4, PSBS | Chlorophyll A-B binding family protein | chr1:16871768-16873194 FORWARD LENGTH=265;>AT1G44575.2 | Symbols: NPQ4, PSBS | Chlorophyll A-B binding family protein | chr1:16871768-16872548 FORWARD LENGTH=205	2	13	13	13	41.1	41.1	41.1	28.007	265	323.31	0	-0.0423083	-0.116942	0.0300741	-0.336792	-0.0259112	0.298776	119	38065000000	37594000000	35097000000	41573000000	19205000000	26857000000	-0.0430588	-0.317094	0.765205	1	0.116222	0		By MS/MS	By MS/MS	By MS/MS	1	PS	1.1	PS.lightreaction	1.1.1.2	PS.lightreaction.photosystem II.PSII polypeptide subunits	plastid	mitochondrion,plastid,extracellular,plasma membrane;mitochondrion,plastid,plasma membrane				10.1198	0.205711
AT1G44920.1	AT1G44920.1	>AT1G44920.1 | Symbols: | unknown protein;FUNCTIONS IN: molecular_function unknown;INVOLVED IN: biological_process unknown;LOCATED IN: chloroplast;EXPRESSED IN: 22 plant structures;EXPRESSED DURING: 13 growth stages;CONTAINS InterPro DOMAIN/s: Prote	1	3	3	3	13.6	13.6	13.6	27.715	258	74.565	0	0.095722	-0.179073	0.308466	-0.197898	-0.183851	0.0593554	22	301620000	186810000	207070000	149030000	137920000	141060000	0.0750381	0.461786	0.665472	1	0.17687	0		By MS/MS	By MS/MS	By MS/MS	35	not assigned	35.2	not assigned.unknown	35.2	not assigned.unknown	plastid	mitochondrion,plastid,extracellular,plasma membrane				10.6827	0.137984
AT1G45201.1;AT1G45201.2	AT1G45201.1;AT1G45201.2	>AT1G45201.1 | Symbols: ATTLL1, TLL1 | triacylglycerol lipase-like 1 | chr1:17123889-17128462 FORWARD LENGTH=479;>AT1G45201.2 | Symbols: ATTLL1, TLL1 | triacylglycerol lipase-like 1 | chr1:17123889-17127497 FORWARD LENGTH=387	2	7	7	7	20	20	20	54.776	479	21.294	0	NaN	0.44869	-0.183836	NaN	0.451541	0.567837	6	0	0	20577000	31687000	121520000	183830000	0.132427	0.531318	0.626696	1	0.202943	0		By matching	By MS/MS	By MS/MS	11	lipid metabolism	11.9	lipid metabolism.lipid degradation	11.9.2.1	lipid metabolism.lipid degradation.lipases.triacylglycerol lipase	extracellular,plasma membrane;plasma membrane	cytosol,endoplasmic reticulum,golgi,plastid,mitochondrion,extracellular,plasma membrane				9.37175	-0.120465
AT1G45474.2;AT1G45474.1	AT1G45474.2;AT1G45474.1	>AT1G45474.2 | Symbols: LHCA5 | photosystem I light harvesting complex gene 5 | chr1:17179353-17180439 FORWARD LENGTH=256;>AT1G45474.1 | Symbols: LHCA5 | photosystem I light harvesting complex gene 5 | chr1:17179353-17180439 FORWARD LENGTH=256	2	10	10	10	60.5	60.5	60.5	27.802	256	97.53	0	0.0462816	-0.0316512	0.150017	-0.253034	-0.0312973	0.202762	57	3650700000	2705700000	2006500000	1714800000	851620000	1354400000	0.0548824	0.399581	0.707531	1	0.150255	0		By MS/MS	By MS/MS	By MS/MS	1	PS	1.1	PS.lightreaction	1.1.2.1	PS.lightreaction.photosystem I.LHC-I	mitochondrion;plastid	mitochondrion,plastid,extracellular,plasma membrane				7.25726	0.0769531
AT1G47128.1	AT1G47128.1	>AT1G47128.1 | Symbols: RD21, RD21A | Granulin repeat cysteine protease family protein | chr1:17283139-17285609 REVERSE LENGTH=462	1	7	7	7	21.6	21.6	21.6	50.966	462	110.22	0	NaN	0.172487	-0.495491	NaN	0.1995	0.847436	13	406760000	0	237710000	62056000	589290000	1379300000	-0.161502	-0.631665	0.565991	1	0.247191	0		By MS/MS	By MS/MS	By MS/MS	29	protein	29.5	protein.degradation	29.5.3	protein.degradation.cysteine protease	extracellular	vacuole,extracellular,endoplasmic reticulum,golgi				5.05272	-0.446104
AT1G47260.1	AT1G47260.1	>AT1G47260.1 | Symbols: APFI, GAMMA CA2 | gamma carbonic anhydrase 2 | chr1:17321384-17323347 REVERSE LENGTH=278	1	14	14	12	62.9	62.9	56.1	30.065	278	161.99	0	NaN	0.302407	-0.358959	NaN	0.305445	0.705226	40	11573000	7589200	149980000	177040000	1397000000	2166100000	-0.0282761	-0.111121	0.917517	1	0.0373861	0		By MS/MS	By MS/MS	By MS/MS	9	mitochondrial electron transport / ATP synthesis	9.1	mitochondrial electron transport / ATP synthesis.NADH-DH	9.1.1.5	mitochondrial electron transport / ATP synthesis.NADH-DH.complex I.carbonic anhydrase	mitochondrion	cytosol,mitochondrion,nucleus,plastid				7.27256	-0.157194
AT1G47420.1	AT1G47420.1	>AT1G47420.1 | Symbols: SDH5 | succinate dehydrogenase 5 | chr1:17395774-17397176 REVERSE LENGTH=257	1	7	7	7	39.3	39.3	39.3	28.106	257	157.88	0	NaN	1.63937	-0.256528	NaN	1.62007	0.624428	13	0	0	7560200	44101000	361480000	591060000	0.691422	1.2902	0.274638	1	0.56124	0		By matching	By MS/MS	By MS/MS	35	not assigned	35.2	not assigned.unknown	35.2	not assigned.unknown	mitochondrion	cytosol,mitochondrion				6.6389	-0.323346
AT1G48030.2;AT1G48030.1	AT1G48030.2;AT1G48030.1	>AT1G48030.2 | Symbols: mtLPD1 | mitochondrial lipoamide dehydrogenase 1 | chr1:17717432-17719141 REVERSE LENGTH=507;>AT1G48030.1 | Symbols: mtLPD1 | mitochondrial lipoamide dehydrogenase 1 | chr1:17717432-17719141 REVERSE LENGTH=507	2	25	25	17	58.6	58.6	40.4	53.987	507	323.31	0	0.0586628	0.411426	-0.0962619	-0.240503	0.482539	0.450169	189	341330000	338770000	1821500000	2562600000	16743000000	23799000000	0.124609	0.750458	0.489953	1	0.309846	0		By MS/MS	By MS/MS	By MS/MS	8	TCA / org transformation	8.1	TCA / org transformation.TCA	8.1.1.3	TCA / org transformation.TCA.pyruvate DH.E3	mitochondrion	cytosol,mitochondrion,plastid				7.45339	-0.0420118
AT1G48350.1	AT1G48350.1	>AT1G48350.1 | Symbols: | Ribosomal L18p/L5e family protein | chr1:17867269-17868215 FORWARD LENGTH=170	1	6	6	6	38.8	38.8	38.8	18.726	170	39.337	0	NaN	-0.171856	-0.283922	NaN	-0.184162	0.632082	18	0	0	759080000	593920000	293510000	630130000	-0.227889	-1.22132	0.296855	1	0.527456	0		By matching	By MS/MS	By MS/MS	29	protein	29.2	protein.synthesis	29.2.1.1.1.2.18	protein.synthesis.ribosomal protein.prokaryotic.chloroplast.50S subunit.L18	plastid	cytosol,mitochondrion,nucleus,plastid				10.5398	-0.397059
AT1G48520.2;AT1G48520.3;AT1G48520.1	AT1G48520.2;AT1G48520.3;AT1G48520.1	>AT1G48520.2 | Symbols: GATB | GLU-ADT subunit B | chr1:17940185-17942075 FORWARD LENGTH=475;>AT1G48520.3 | Symbols: GATB | GLU-ADT subunit B | chr1:17940185-17942272 FORWARD LENGTH=488;>AT1G48520.1 | Symbols: GATB | GLU-ADT subunit B | chr1:17940185-17942	3	2	2	2	6.3	6.3	6.3	52.508	475	14.842	0	NaN	0.406645	-0.00575919	NaN	0.437015	0.392207	4	0	0	22624000	31624000	61649000	75947000	0.200443	0.935433	0.408749	1	0.388543	0		By matching	By MS/MS	By MS/MS	19	tetrapyrrole synthesis	19.1	tetrapyrrole synthesis.glu-tRNA synthetase	19.1	tetrapyrrole synthesis.glu-tRNA synthetase	cytosol,mitochondrion;plastid	cytosol,mitochondrion,nucleus,plastid				6.52634	-0.262316
AT1G48610.1;AT1G48610.2	AT1G48610.1;AT1G48610.2	>AT1G48610.1 | Symbols: | AT hook motif-containing protein | chr1:17971027-17972798 REVERSE LENGTH=212;>AT1G48610.2 | Symbols: | AT hook motif-containing protein | chr1:17971322-17972798 REVERSE LENGTH=198	2	9	9	9	55.2	55.2	55.2	21.674	212	57.243	0	NaN	-0.0725738	1.07497	NaN	0.0234683	-0.73238	26	7708300	5928800	295160000	230130000	453650000	268110000	0.5012	1.40797	0.240434	1	0.619005	0		By MS/MS	By MS/MS	By MS/MS	27	RNA	27.3	RNA.regulation of transcription	27.3.67	RNA.regulation of transcription.putative transcription regulator	nucleus	mitochondrion,plastid,nucleus				12.0692	-0.617722
AT1G48620.1	AT1G48620.1	>AT1G48620.1 | Symbols: HON5 | high mobility group A5 | chr1:17974148-17976301 REVERSE LENGTH=479	1	7	7	7	27.8	27.8	27.8	51.391	479	103.53	0	NaN	0.191436	1.03481	NaN	0.27739	-0.61896	15	0	0	162030000	134870000	104200000	59677000	0.613123	2.11487	0.11071	1	0.955814	0		By matching	By MS/MS	By MS/MS	28	DNA	28.1	DNA.synthesis/chromatin structure	28.1.3.1	DNA.synthesis/chromatin structure.histone.H1	nucleus	cytosol,endoplasmic reticulum,golgi,vacuole,plastid,nucleus,mitochondrion,extracellular				10.4478	-0.692276
AT1G48920.1	AT1G48920.1	>AT1G48920.1 | Symbols: ATNUC-L1, PARL1, NUC-L1 | nucleolin like 1 | chr1:18098186-18101422 FORWARD LENGTH=557	1	5	5	5	8.8	8.8	8.8	58.773	557	14.332	0	NaN	0.213627	0.553003	NaN	0.32964	-0.214508	10	1479900	3362300	46720000	52937000	392870000	351390000	0.383315	1.86934	0.143979	1	0.841702	0		By matching	By MS/MS	By MS/MS	29	protein	29.2	protein.synthesis	29.2.2.3.1	protein.synthesis.ribosome biogenesis.Pre-rRNA processing and modifications.snoRNPs	nucleus	cytosol,mitochondrion,nucleus,plastid				4.84153	-1.17289
AT3G18780.2;AT1G49240.1;AT3G18780.1	AT3G18780.2;AT1G49240.1;AT3G18780.1	>AT3G18780.2 | Symbols: ACT2, DER1, LSR2, ENL2 | actin 2 | chr3:6475535-6476832 FORWARD LENGTH=377;>AT1G49240.1 | Symbols: ACT8 | actin 8 | chr1:18216539-18217947 FORWARD LENGTH=377;>AT3G18780.1 | Symbols: ACT2, DER1, LSR2, ENL2 | actin 2 | chr3:6475535-64	3	12	7	4	42.2	26.8	18	41.876	377	119.73	0	NaN	-0.155807	-0.731183	NaN	-0.0874728	1.10949	19	0	0	257810000	205390000	645950000	1218400000	-0.443495	-1.85341	0.146497	1	0.834172	0		By matching	By MS/MS	By MS/MS	31	cell	31.1	cell.organisation	31.1	cell.organisation	cytosol	cytosol,mitochondrion,cytoskeleton,nucleus				5.28932	-0.180902
AT1G49380.1	AT1G49380.1	>AT1G49380.1 | Symbols: | cytochrome c biogenesis protein family | chr1:18276794-18279204 FORWARD LENGTH=547	1	11	11	11	24.9	24.9	24.9	59.392	547	82.047	0	0.176067	-0.0924786	0.195104	-0.154859	-0.0910027	0.156785	24	2154100000	2632900000	427370000	347870000	78385000	101010000	0.0928976	0.634464	0.556305	1	0.254687	0		By MS/MS	By MS/MS	By MS/MS	9	mitochondrial electron transport / ATP synthesis	9.6	mitochondrial electron transport / ATP synthesis.cytochrome c	9.6	mitochondrial electron transport / ATP synthesis.cytochrome c	plastid	mitochondrion,plastid,plasma membrane				8.75571	0.0338208
AT1G49670.1;AT1G49670.2	AT1G49670.1;AT1G49670.2	>AT1G49670.1 | Symbols: NQR | ARP protein (REF) | chr1:18381591-18386021 REVERSE LENGTH=629;>AT1G49670.2 | Symbols: NQR | ARP protein (REF) | chr1:18381591-18386021 REVERSE LENGTH=652	2	9	9	9	19.2	19.2	19.2	67.943	629	97.156	0	NaN	0.00273846	0.0101634	NaN	0.00805652	0.341986	15	1750700	1436300	12430000	13126000	380440000	487190000	0.00645094	0.0350184	0.973945	1	0.0114657	0		By matching	By matching	By MS/MS	20	stress	20.2	stress.abiotic	20.2	stress.abiotic	cytosol;peroxisome	cytosol,endoplasmic reticulum,golgi,plastid,nucleus,peroxisome,mitochondrion,extracellular;cytosol,endoplasmic reticulum,golgi,plastid,nucleus,peroxisome,mitochondrion,extracellular,plasma membrane				9.45269	0.098284
AT1G49750.1	AT1G49750.1	>AT1G49750.1 | Symbols: | Leucine-rich repeat (LRR) family protein | chr1:18411177-18412779 REVERSE LENGTH=494	1	7	7	7	16.2	16.2	16.2	54.407	494	27.224	0	NaN	-1.35476	0.247645	NaN	-1.29545	0.103934	4	0	0	81371000	34223000	291110000	264110000	-0.553557	-1.19425	0.306063	1	0.51419	0		By matching	By MS/MS	By MS/MS	35	not assigned	35.1	not assigned.no ontology	35.1	not assigned.no ontology	extracellular	endoplasmic reticulum,golgi,vacuole,nucleus,extracellular,plasma membrane				8.19204	-0.313968
AT1G50020.1	AT1G50020.1	>AT1G50020.1 | Symbols: | unknown protein;FUNCTIONS IN: molecular_function unknown;INVOLVED IN: biological_process unknown;LOCATED IN: chloroplast thylakoid membrane, chloroplast;EXPRESSED IN: 24 plant structures;EXPRESSED DURING: 15 growth stages;H	1	3	3	3	16.7	16.7	16.7	23.273	209	36.984	0	0.154713	-0.121565	NaN	-0.175697	-0.037562	NaN	4	174820000	164660000	109300000	88840000	20181000	22091000	0.0165739	0.0835939	0.937879	1	0.0278533	0		By MS/MS	By MS/MS	By matching	35	not assigned	35.2	not assigned.unknown	35.2	not assigned.unknown	plastid	cytosol,mitochondrion,nucleus,plasma membrane,plastid				9.08977	-0.375598
AT1G50250.1	AT1G50250.1	>AT1G50250.1 | Symbols: FTSH1 | FTSH protease 1 | chr1:18614398-18616930 REVERSE LENGTH=716	1	37	11	11	53.6	18.6	18.6	76.758	716	313.61	0	0.0657101	-0.122381	0.0333333	-0.228267	-0.0790818	0.281312	92	4754800000	3276200000	3198400000	2806900000	2671000000	3056300000	-0.00777931	-0.0562455	0.957532	1	0.0188466	0		By MS/MS	By MS/MS	By MS/MS	29	protein	29.5	protein.degradation	29.5.7	protein.degradation.metalloprotease	plastid	cytosol,mitochondrion,plastid				5.53879	-0.131704
AT1G50450.1	AT1G50450.1	>AT1G50450.1 | Symbols: | Saccharopine dehydrogenase | chr1:18687902-18690348 REVERSE LENGTH=428	1	18	18	18	54.9	54.9	54.9	46.559	428	198.69	0	0.067501	0.0100636	0.0698607	-0.227996	0.0968015	0.317188	84	2931800000	2431300000	1822800000	1863700000	1485600000	1713300000	0.0491418	0.368173	0.729251	1	0.137123	0		By MS/MS	By MS/MS	By MS/MS	35	not assigned	35.2	not assigned.unknown	35.2	not assigned.unknown	plastid	cytosol,mitochondrion,plastid				8.2714	-0.057243
AT1G51060.1	AT1G51060.1	>AT1G51060.1 | Symbols: HTA10 | histone H2A 10 | chr1:18926948-18927443 FORWARD LENGTH=132	1	5	5	2	37.9	37.9	8.3	13.934	132	75.702	0	-0.55258	0.00590291	0.968379	-0.842025	0.0513026	-0.676688	16	229630000	134520000	2843400000	2942400000	4422200000	2727400000	0.140567	0.43502	0.683407	1	0.16532	0		By MS/MS	By MS/MS	By MS/MS	28	DNA	28.1	DNA.synthesis/chromatin structure	28.1.3.2.1	DNA.synthesis/chromatin structure.histone.core.H2A	nucleus	mitochondrion,plastid,nucleus				10.7807	-0.269697
AT1G51110.1	AT1G51110.1	>AT1G51110.1 | Symbols: | Plastid-lipid associated protein PAP / fibrillin family protein | chr1:18935380-18937484 FORWARD LENGTH=409	1	16	16	16	42.1	42.1	42.1	45.765	409	323.31	0	0.0586628	0.0233263	0.0643592	-0.247388	0.0497701	0.312433	125	5694200000	4751600000	3924800000	4032000000	2121000000	2568000000	0.0487828	0.366468	0.730438	1	0.136416	0		By MS/MS	By MS/MS	By MS/MS	31	cell	31.1	cell.organisation	31.1	cell.organisation	plastid	cytosol,mitochondrion,extracellular,plasma membrane,plastid				8.08382	-0.177995
AT1G51400.1	AT1G51400.1	>AT1G51400.1 | Symbols: | Photosystem II 5 kD protein | chr1:19052172-19052492 REVERSE LENGTH=106	1	3	3	3	13.2	13.2	13.2	11.361	106	10.878	0	-1.48892	-0.670199	0.0304571	-1.76249	-0.667149	0.253263	28	5777600000	1694400000	1591800000	1096300000	1154700000	1485100000	-0.709553	-2.21722	0.0827544	1	1.08221	0		By MS/MS	By MS/MS	By MS/MS	1	PS	1.1	PS.lightreaction	1.1.1.2	PS.lightreaction.photosystem II.PSII polypeptide subunits	plastid	mitochondrion,plastid				10.4877	-0.289623
AT1G51980.1;AT1G51980.2	AT1G51980.1;AT1G51980.2	>AT1G51980.1 | Symbols: | Insulinase (Peptidase family M16) protein | chr1:19323692-19326771 REVERSE LENGTH=503;>AT1G51980.2 | Symbols: | Insulinase (Peptidase family M16) protein | chr1:19323929-19326771 REVERSE LENGTH=451	2	23	23	14	52.7	52.7	35.4	54.401	503	322.83	0	0.0690147	1.02503	-0.341303	-0.241015	0.974162	0.687419	81	75650000	66645000	309390000	558030000	4576400000	7566100000	0.250914	0.837795	0.443927	1	0.352689	0		By MS/MS	By MS/MS	By MS/MS	29	protein	29.3	protein.targeting	29.3.2	protein.targeting.mitochondria	mitochondrion	cytosol,mitochondrion,plastid				6.06935	-0.12852
AT1G52220.1;AT1G52220.3;AT1G52220.2	AT1G52220.1;AT1G52220.3;AT1G52220.2	>AT1G52220.1 | Symbols: | FUNCTIONS IN: molecular_function unknown;INVOLVED IN: biological_process unknown;LOCATED IN: chloroplast thylakoid membrane, chloroplast;EXPRESSED IN: 23 plant structures;EXPRESSED DURING: 13 growth stages;BEST Arabidopsis t	3	5	5	5	31.4	31.4	31.4	16.945	156	234.93	0	0.0196308	-0.0666087	0.0927401	-0.262002	-0.064314	0.306379	34	4179900000	3322900000	2616300000	2714800000	1995500000	2500600000	0.0152541	0.111908	0.915665	1	0.0382635	0		By MS/MS	By MS/MS	By MS/MS	35	not assigned	35.2	not assigned.unknown	35.2	not assigned.unknown	plastid	mitochondrion,plastid,extracellular,plasma membrane				9.63034	0.180645
AT3G16140.1;AT1G52230.1	AT3G16140.1;AT1G52230.1	>AT3G16140.1 | Symbols: PSAH-1 | photosystem I subunit H-1 | chr3:5468670-5469415 REVERSE LENGTH=145;>AT1G52230.1 | Symbols: PSAH2, PSAH-2, PSI-H | photosystem I subunit H2 | chr1:19454902-19455508 FORWARD LENGTH=145	2	5	5	5	38.6	38.6	38.6	15.216	145	146.96	0	-0.0102361	-0.238034	0.0166579	-0.288681	-0.197633	0.347325	95	15733000000	14513000000	11190000000	13485000000	9777700000	15154000000	-0.0772041	-0.538986	0.615211	1	0.210976	0		By MS/MS	By MS/MS	By MS/MS	1	PS	1.1	PS.lightreaction	1.1.2.2	PS.lightreaction.photosystem I.PSI polypeptide subunits	plastid	mitochondrion,plastid,nucleus,peroxisome;mitochondrion,plastid,nucleus,plasma membrane,peroxisome				10.539	-0.0858623
AT1G52400.3;AT1G52400.1;AT1G52400.2;AT1G75940.1	AT1G52400.3;AT1G52400.1;AT1G52400.2	>AT1G52400.3 | Symbols: BGLU18 | beta glucosidase 18 | chr1:19515250-19517930 FORWARD LENGTH=528;>AT1G52400.1 | Symbols: BGL1, BGLU18, ATBG1 | beta glucosidase 18 | chr1:19515250-19517930 FORWARD LENGTH=528;>AT1G52400.2 | Symbols: BGL1, BGLU18, ATBG1 | bet	4	12	12	12	34.7	34.7	34.7	60.459	528	154.66	0	NaN	0.324119	-0.545178	NaN	0.393636	0.896311	14	0	0	111660000	143800000	221630000	471410000	-0.110529	-0.37435	0.729424	1	0.13702	0		By matching	By MS/MS	By MS/MS	26	misc	26.3	misc.gluco-, galacto- and mannosidases	26.3	misc.gluco-, galacto- and mannosidases	endoplasmic reticulum	cytosol,vacuole,extracellular,endoplasmic reticulum,golgi				7.22895	-0.509659
AT1G52510.1;AT1G52510.2	AT1G52510.1;AT1G52510.2	>AT1G52510.1 | Symbols: | alpha/beta-Hydrolases superfamily protein | chr1:19563039-19565260 REVERSE LENGTH=380;>AT1G52510.2 | Symbols: | alpha/beta-Hydrolases superfamily protein | chr1:19563039-19564922 REVERSE LENGTH=288	2	11	11	11	44.7	44.7	44.7	41.839	380	183.69	0	0.131326	0.347439	-0.174151	-0.196856	0.363788	0.504468	58	334270000	238510000	2796300000	3265700000	2312800000	3159000000	0.101538	0.609924	0.571085	1	0.243299	0		By MS/MS	By MS/MS	By MS/MS	35	not assigned	35.1	not assigned.no ontology	35.1	not assigned.no ontology	cytosol;plastid	cytosol,endoplasmic reticulum,golgi,nucleus,mitochondrion,extracellular;cytosol,mitochondrion,plastid				7.61881	-0.275747
AT1G53240.1	AT1G53240.1	>AT1G53240.1 | Symbols: mMDH1 | Lactate/malate dehydrogenase family protein | chr1:19854966-19856802 REVERSE LENGTH=341	1	13	11	6	59.8	56.3	30.8	35.804	341	323.31	0	-0.034574	0.557778	-0.0950467	-0.333516	0.689478	0.414352	58	279230000	262760000	639830000	1075800000	6684500000	10181000000	0.142719	0.744781	0.493062	1	0.307098	0		By MS/MS	By MS/MS	By MS/MS	8	TCA / org transformation	8.1	TCA / org transformation.TCA	8.1.9	TCA / org transformation.TCA.malate DH	mitochondrion	mitochondrion,plastid,plasma membrane				8.58244	0.165396
AT1G53430.2;AT1G53430.1;AT1G53440.1;AT1G53420.1	AT1G53430.2;AT1G53430.1;AT1G53440.1	>AT1G53430.2 | Symbols: | Leucine-rich repeat transmembrane protein kinase | chr1:19936073-19940959 FORWARD LENGTH=997;>AT1G53430.1 | Symbols: | Leucine-rich repeat transmembrane protein kinase | chr1:19935298-19940959 FORWARD LENGTH=1030;>AT1G53440.1 |	4	4	3	3	6.5	5.5	5.5	110.23	997	20.044	0	0.298072	0.101112	0.018878	-0.00711559	0.191563	0.375735	10	61642000	73800000	47002000	59460000	44469000	85838000	0.139354	0.969406	0.381024	1	0.419048	0		By MS/MS	By MS/MS	By MS/MS	30	signalling	30.2	signalling.receptor kinases	30.2.8.2	signalling.receptor kinases.leucine rich repeat VIII.VIII-2	plasma membrane	cytosol,endoplasmic reticulum,golgi,plastid,extracellular,plasma membrane;cytosol,endoplasmic reticulum,golgi,plastid,nucleus,mitochondrion,extracellular,plasma membrane;cytosol,plasma membrane,extracellular,endoplasmic reticulum,golgi				5.73053	-0.203786
AT1G54350.1	AT1G54350.1	>AT1G54350.1 | Symbols: | ABC transporter family protein | chr1:20286917-20290245 FORWARD LENGTH=706	1	12	12	12	18	18	18	80.053	706	47.193	0	0.0368901	0.00992034	0.277324	-0.254788	0.012068	0.10809	26	352170000	311340000	258720000	237760000	189170000	278490000	0.108045	0.748719	0.490903	1	0.309004	0		By MS/MS	By MS/MS	By MS/MS	34	transport	34.16	transport.ABC transporters and multidrug resistance systems	34.16	transport.ABC transporters and multidrug resistance systems	plastid	plastid,golgi,nucleus,peroxisome,mitochondrion,plasma membrane				6.02368	-0.214731
AT1G54410.1	AT1G54410.1	>AT1G54410.1 | Symbols: | dehydrin family protein | chr1:20310305-20310601 REVERSE LENGTH=98	1	1	1	1	12.2	12.2	12.2	10.796	98	4.0002	0	NaN	0.128425	-0.598651	NaN	0.136979	0.902807	8	0	0	207570000	228840000	262620000	477670000	-0.235113	-0.881251	0.433816	1	0.362695	0		By matching	By MS/MS	By MS/MS	20	stress	20.2	stress.abiotic	20.2.99	stress.abiotic.unspecified	cytosol	cytosol,mitochondrion,nucleus,plastid				7.23215	-1.86837
AT1G54500.1	AT1G54500.1	>AT1G54500.1 | Symbols: | Rubredoxin-like superfamily protein | chr1:20357084-20357671 REVERSE LENGTH=195	1	7	7	7	53.8	53.8	53.8	21.874	195	240.76	0	0.102053	-0.132309	0.137902	-0.162573	-0.0797982	0.245617	47	2992900000	2610400000	3337600000	2748700000	1673100000	2149900000	0.0358821	0.248771	0.814375	1	0.0891753	0		By MS/MS	By MS/MS	By MS/MS	29	protein	29.8	protein.assembly and cofactor ligation	29.8	protein.assembly and cofactor ligation	plastid	mitochondrion,plastid,nucleus,extracellular				6.78392	-0.345641
AT1G54520.1	AT1G54520.1	>AT1G54520.1 | Symbols: | unknown protein;FUNCTIONS IN: molecular_function unknown;INVOLVED IN: biological_process unknown;LOCATED IN: chloroplast;EXPRESSED IN: 24 plant structures;EXPRESSED DURING: 15 growth stages;CONTAINS InterPro DOMAIN/s: Prote	1	11	11	11	39.9	39.9	39.9	42.843	391	228.46	0	0.161178	0.0992279	0.0211308	-0.114925	0.130931	0.360533	63	1644000000	1367000000	1191300000	1065100000	917500000	1125900000	0.0938456	0.692417	0.522419	1	0.281981	0		By MS/MS	By MS/MS	By MS/MS	35	not assigned	35.2	not assigned.unknown	35.2	not assigned.unknown	plastid	mitochondrion,plastid,nucleus,plasma membrane				9.5887	-0.226343
AT1G54570.1	AT1G54570.1	>AT1G54570.1 | Symbols: | Esterase/lipase/thioesterase family protein | chr1:20380649-20384953 REVERSE LENGTH=704	1	14	14	14	26.6	26.6	26.6	78.203	704	82.96	0	0.277033	-0.0549317	-0.321235	-0.0130576	0.0344974	0.655077	37	410300000	440770000	429640000	418900000	97837000	148510000	-0.0330449	-0.188241	0.858794	1	0.0661109	0		By MS/MS	By MS/MS	By MS/MS	11	lipid metabolism	11.7	lipid metabolism.unassigned	11.7	lipid metabolism.unassigned	plastid	cytosol,mitochondrion,plastid				8.06071	-0.160653
AT1G54630.1	AT1G54630.1	>AT1G54630.1 | Symbols: ACP3 | acyl carrier protein 3 | chr1:20401642-20402919 REVERSE LENGTH=136	1	1	1	1	15.4	15.4	15.4	14.65	136	19.867	0	-0.848817	-0.750276	0.250526	-1.12249	-0.683576	0.163885	6	20840000	10201000	50866000	31556000	27359000	35032000	-0.449522	-1.67668	0.160239	1	0.795231	0		By MS/MS	By MS/MS	By MS/MS	11	lipid metabolism	11.1	lipid metabolism.FA synthesis and FA elongation	11.1.12	lipid metabolism.FA synthesis and FA elongation.ACP protein	plastid	mitochondrion,plastid,nucleus				4.97437	0.0323529
AT1G54780.1	AT1G54780.1	>AT1G54780.1 | Symbols: TLP18.3 | thylakoid lumen 18.3 kDa protein | chr1:20439533-20440953 FORWARD LENGTH=285	1	12	12	12	45.3	45.3	45.3	31.138	285	218.18	0	-0.109795	-0.222296	0.160218	-0.386978	-0.147554	0.200755	181	33477000000	30400000000	22874000000	22486000000	18209000000	22919000000	-0.057291	-0.375227	0.724346	1	0.140054	0		By MS/MS	By MS/MS	By MS/MS	35	not assigned	35.1	not assigned.no ontology	35.1	not assigned.no ontology	plastid	mitochondrion,plastid,nucleus				9.36782	-0.270526
AT1G55480.1	AT1G55480.1	>AT1G55480.1 | Symbols: ZKT | protein containing PDZ domain, a K-box domain, and a TPR region | chr1:20713822-20715351 FORWARD LENGTH=335	1	15	15	15	57	57	57	37.41	335	323.31	0	-0.432805	-0.0868137	-0.090447	-0.721611	-0.0888684	0.479024	114	2307000000	1196300000	3775100000	3457800000	3217700000	4002600000	-0.203355	-1.32836	0.246801	1	0.607652	0		By MS/MS	By MS/MS	By MS/MS	35	not assigned	35.2	not assigned.unknown	35.2	not assigned.unknown	plastid	cytosol,mitochondrion,nucleus,plastid				8.36983	-0.709552
AT1G55490.2;AT1G55490.1;AT3G13470.1;AT1G26230.2;AT1G26230.1	AT1G55490.2;AT1G55490.1;AT3G13470.1	>AT1G55490.2 | Symbols: CPN60B, LEN1 | chaperonin 60 beta | chr1:20715717-20718673 REVERSE LENGTH=600;>AT1G55490.1 | Symbols: CPN60B, LEN1 | chaperonin 60 beta | chr1:20715717-20718673 REVERSE LENGTH=600;>AT3G13470.1 | Symbols: | TCP-1/cpn60 chaperonin fa	5	23	23	12	45.8	45.8	24.2	63.808	600	131.95	0	-0.0362152	-0.588878	-0.306146	-0.36175	-0.567789	0.694836	45	136360000	101680000	977500000	750330000	537930000	2271200000	-0.310413	-1.82779	0.132908	1	0.876449	0		By MS/MS	By MS/MS	By MS/MS	1;29	protein;PS	1.3;29.6	protein.folding;PS.calvin cycle	1.3.13;29.6	protein.folding;PS.calvin cycle.rubisco interacting	plastid	mitochondrion,plastid				6.38145	-0.112333
AT1G55670.1	AT1G55670.1	>AT1G55670.1 | Symbols: PSAG | photosystem I subunit G | chr1:20802874-20803356 REVERSE LENGTH=160	1	6	6	6	21.9	21.9	21.9	17.085	160	27.898	0	-0.00713011	-0.413519	0.0747753	-0.249719	-0.34013	0.209516	34	18837000000	27249000000	15495000000	15164000000	11362000000	18057000000	-0.115291	-0.693083	0.522038	1	0.282298	0		By MS/MS	By MS/MS	By MS/MS	1	PS	1.1	PS.lightreaction	1.1.2.2	PS.lightreaction.photosystem I.PSI polypeptide subunits	plastid	mitochondrion,plastid,extracellular				10.0652	0.019375
AT1G56070.1;AT3G12915.2	AT1G56070.1	>AT1G56070.1 | Symbols: LOS1 | Ribosomal protein S5/Elongation factor G/III/V family protein | chr1:20968245-20971077 REVERSE LENGTH=843	2	25	25	17	43.9	43.9	30.6	93.89	843	238.48	0	NaN	-0.400187	-0.288063	NaN	-0.357086	0.704518	57	6103000	11597000	736300000	486230000	1569200000	2219800000	-0.344125	-1.84424	0.147968	1	0.829831	0		By MS/MS	By MS/MS	By MS/MS	29	protein	29.2	protein.synthesis	29.2.4	protein.synthesis.elongation	cytosol	cytosol,mitochondrion				6.16265	-0.227995
AT1G56110.1;AT3G12860.1	AT1G56110.1;AT3G12860.1	>AT1G56110.1 | Symbols: NOP56 | homolog of nucleolar protein NOP56 | chr1:20984544-20986893 REVERSE LENGTH=522;>AT3G12860.1 | Symbols: | NOP56-like pre RNA processing ribonucleoprotein | chr3:4091678-4093921 FORWARD LENGTH=499	2	8	8	8	18.6	18.6	18.6	58.673	522	35.165	0	NaN	1.13422	0.842982	NaN	1.15244	-0.479452	12	0	0	53371000	73853000	459040000	292600000	0.988602	4.9487	0.0105333	1	1.97744	0		By matching	By MS/MS	By MS/MS	27;29	protein;RNA	27.3;29.2	protein.synthesis;RNA.regulation of transcription	27.3.67;29.2.2.3.1	protein.synthesis.ribosome biogenesis.Pre-rRNA processing and modifications.snoRNPs;RNA.regulation of transcription.putative transcription regulator	nucleus	cytosol,mitochondrion,nucleus,plastid				9.20349	-0.56703
AT1G56180.1	AT1G56180.1	>AT1G56180.1 | Symbols: | unknown protein;INVOLVED IN: biological_process unknown;LOCATED IN: chloroplast;EXPRESSED IN: 23 plant structures;EXPRESSED DURING: 15 growth stages;BEST Arabidopsis thaliana protein match is: unknown protein (TAIR:AT5G27290	1	6	6	6	15.9	15.9	15.9	42.587	389	25.811	0	0.124857	-0.0832788	0.247097	-0.185163	-0.0367627	0.149259	15	34501000	35603000	463080000	622670000	389160000	290590000	0.0962253	0.65266	0.54551	1	0.263198	0		By MS/MS	By MS/MS	By MS/MS	35	not assigned	35.2	not assigned.unknown	35.2	not assigned.unknown	plastid	cytosol,mitochondrion,peroxisome,plastid,golgi				8.20676	0.0465296
AT1G56190.1;AT1G56190.2	AT1G56190.1;AT1G56190.2	>AT1G56190.1 | Symbols: | Phosphoglycerate kinase family protein | chr1:21028403-21030454 FORWARD LENGTH=478;>AT1G56190.2 | Symbols: | Phosphoglycerate kinase family protein | chr1:21028622-21030454 FORWARD LENGTH=405	2	19	8	8	51.3	27	27	49.938	478	51.91	0	NaN	-0.89561	-0.602552	NaN	-0.865779	0.963844	10	10897000	10102000	198500000	102200000	54530000	106250000	-0.749081	-3.7462	0.0247819	1	1.60587	0		By matching	By MS/MS	By MS/MS	1	PS	1.3	PS.calvin cycle	1.3.3	PS.calvin cycle.phosphoglycerate kinase	cytosol;plastid	cytosol,mitochondrion,nucleus,plastid;cytosol,mitochondrion,plastid				6.91221	0.178585
AT1G56500.1	AT1G56500.1	>AT1G56500.1 | Symbols: | haloacid dehalogenase-like hydrolase family protein | chr1:21159775-21167092 FORWARD LENGTH=1055	1	51	51	51	64	64	64	114.4	1055	323.31	0	0.120617	-0.0706029	0.0497257	-0.173759	-0.0635901	0.282143	245	10213000000	9514100000	7717200000	7636700000	6640600000	8003400000	0.0332467	0.241088	0.819973	1	0.0862004	0		By MS/MS	By MS/MS	By MS/MS	35	not assigned	35.1	not assigned.no ontology	35.1	not assigned.no ontology	plastid	cytosol,mitochondrion,nucleus,plastid				5.2724	-0.215166
AT1G57720.2;AT1G57720.1	AT1G57720.2;AT1G57720.1	>AT1G57720.2 | Symbols: | Translation elongation factor EF1B, gamma chain | chr1:21377873-21380114 FORWARD LENGTH=413;>AT1G57720.1 | Symbols: | Translation elongation factor EF1B, gamma chain | chr1:21377873-21380114 FORWARD LENGTH=413	2	13	13	8	42.9	42.9	25.4	46.4	413	127.59	0	NaN	-0.0112099	0.849128	NaN	-0.00381376	-0.476177	40	4378200	3288500	133340000	107850000	1871800000	1216700000	0.418959	1.42794	0.235079	1	0.628785	0		By matching	By MS/MS	By MS/MS	29	protein	29.2	protein.synthesis	29.2.4	protein.synthesis.elongation	cytosol	cytosol,endoplasmic reticulum,golgi,nucleus,mitochondrion,extracellular				5.40365	-0.349879
AT1G58290.1	AT1G58290.1	>AT1G58290.1 | Symbols: HEMA1 | Glutamyl-tRNA reductase family protein | chr1:21624028-21626051 REVERSE LENGTH=543	1	8	8	4	17.3	17.3	9	59.515	543	33.112	0	-0.33052	0.283922	NaN	-0.650544	0.337426	NaN	11	29806000	17120000	226820000	309310000	8023800	10317000	-0.0232989	-0.0946981	0.929657	1	0.0316775	0		By MS/MS	By MS/MS	By matching	19	tetrapyrrole synthesis	19.2	tetrapyrrole synthesis.glu-tRNA reductase	19.2	tetrapyrrole synthesis.glu-tRNA reductase	plastid	cytosol,mitochondrion,plastid				7.91463	-0.198895
AT1G59359.1;AT1G58983.1;AT1G58684.1;AT1G58380.1	AT1G59359.1;AT1G58983.1;AT1G58684.1;AT1G58380.1	>AT1G59359.1 | Symbols: | Ribosomal protein S5 family protein | chr1:21842537-21843733 REVERSE LENGTH=284;>AT1G58983.1 | Symbols: | Ribosomal protein S5 family protein | chr1:21806279-21807475 REVERSE LENGTH=284;>AT1G58684.1 | Symbols: | Ribosomal prote	4	8	3	3	30.6	13.7	13.7	30.771	284	13.769	0	NaN	0.504671	-0.2806	NaN	0.581207	0.67717	8	0	0	39519000	59479000	288400000	457080000	0.112036	0.402754	0.710196	1	0.148622	0		By matching	By MS/MS	By MS/MS	29	protein	29.2	protein.synthesis	29.2.1.2.1.2	protein.synthesis.ribosomal protein.eukaryotic.40S subunit.S2	cytosol	cytosol,mitochondrion,nucleus				10.9422	-0.433803
AT1G59840.2;AT1G59840.1	AT1G59840.2;AT1G59840.1	>AT1G59840.2 | Symbols: CCB4 | cofactor assembly of complex C | chr1:22026569-22028174 FORWARD LENGTH=297;>AT1G59840.1 | Symbols: CCB4 | cofactor assembly of complex C | chr1:22026569-22028174 FORWARD LENGTH=297	2	10	10	10	40.4	40.4	40.4	32.222	297	121.25	0	0.0164963	-0.192381	0.399616	-0.26906	-0.125195	-0.00343773	28	406000000	314280000	233180000	196890000	290370000	300890000	0.074577	0.424523	0.690509	1	0.160831	0		By MS/MS	By MS/MS	By MS/MS	29	protein	29.8	protein.assembly and cofactor ligation	29.8	protein.assembly and cofactor ligation	mitochondrion;plastid	cytosol,mitochondrion,nucleus,plasma membrane,plastid				9.69562	0.106061
AT1G59870.1;AT3G16340.1;AT3G16340.2;AT1G15520.1;AT3G30842.1;AT2G26910.1;AT2G29940.1;AT2G36380.1;AT1G66950.1;AT4G15233.1;AT4G15233.2;AT4G15236.1;AT4G15215.1;AT2G37280.1;AT3G53480.1	AT1G59870.1	>AT1G59870.1 | Symbols: PEN3, PDR8, ATPDR8, ABCG36, ATABCG36 | ABC-2 and Plant PDR ABC-type transporter family protein | chr1:22034661-22039844 FORWARD LENGTH=1469	15	30	30	12	24	24	10.8	165.08	1469	209.76	0	NaN	1.47566	-0.537048	NaN	1.43435	0.927366	35	0	0	16086000	23362000	1171700000	1793400000	0.469304	0.830451	0.458489	1	0.338671	0		By matching	By MS/MS	By MS/MS	34	transport	34.16	transport.ABC transporters and multidrug resistance systems	34.16	transport.ABC transporters and multidrug resistance systems	plasma membrane	mitochondrion,plastid,extracellular,plasma membrane,peroxisome				8.00184	0.0468346
AT1G59900.1	AT1G59900.1	>AT1G59900.1 | Symbols: AT-E1 ALPHA, E1 ALPHA | pyruvate dehydrogenase complex E1 alpha subunit | chr1:22051368-22053660 FORWARD LENGTH=389	1	16	16	11	40.9	40.9	33.7	43.059	389	176.8	0	NaN	0.417704	-0.090718	NaN	0.458907	0.451013	37	0	0	41591000	62407000	2437400000	3209000000	0.163493	0.715967	0.518282	1	0.285434	0		By matching	By MS/MS	By MS/MS	8	TCA / org transformation	8.1	TCA / org transformation.TCA	8.1.1.1	TCA / org transformation.TCA.pyruvate DH.E1	mitochondrion	cytosol,mitochondrion,plastid				7.5418	-0.330077
AT1G61520.2;AT1G61520.3;AT1G61520.1	AT1G61520.2;AT1G61520.3;AT1G61520.1	>AT1G61520.2 | Symbols: LHCA3 | photosystem I light harvesting complex gene 3 | chr1:22700493-22701149 FORWARD LENGTH=218;>AT1G61520.3 | Symbols: LHCA3 | photosystem I light harvesting complex gene 3 | chr1:22700152-22701149 FORWARD LENGTH=273;>AT1G61520.1	3	10	10	10	35.8	35.8	35.8	23.746	218	323.31	0	-0.0171543	-0.0296764	0.204582	-0.26979	0.0149266	0.138683	213	111900000000	109530000000	70581000000	84173000000	63603000000	79860000000	0.0525838	0.370042	0.727949	1	0.137899	0		By MS/MS	By MS/MS	By MS/MS	1	PS	1.1	PS.lightreaction	1.1.2.1	PS.lightreaction.photosystem I.LHC-I	cytosol;plastid	cytosol,plastid,nucleus,mitochondrion,extracellular,plasma membrane;mitochondrion,plastid,plasma membrane				9.08464	-0.0135531
AT1G61730.1;AT4G00390.1	AT1G61730.1	>AT1G61730.1 | Symbols: | DNA-binding storekeeper protein-related transcriptional regulator | chr1:22793447-22794577 REVERSE LENGTH=376	2	7	7	7	19.7	19.7	19.7	40.879	376	22.275	0	NaN	0.0740944	1.68989	NaN	0.123666	-1.28891	8	0	0	249790000	209070000	33622000	12607000	0.881994	1.88951	0.140859	1	0.851214	0		By matching	By MS/MS	By matching	27	RNA	27.3	RNA.regulation of transcription	27.3.49	RNA.regulation of transcription.GeBP like	nucleus	cytosol,mitochondrion,nucleus,endoplasmic reticulum				5.17533	-0.697074
AT1G61790.1	AT1G61790.1	>AT1G61790.1 | Symbols: | Oligosaccharyltransferase complex/magnesium transporter family protein | chr1:22814390-22815430 FORWARD LENGTH=346	1	3	3	3	12.4	12.4	12.4	38.806	346	11.691	0	NaN	0.83058	-0.243425	NaN	0.886043	0.590243	6	0	0	28196000	64084000	155850000	338610000	0.293577	0.864939	0.441614	1	0.354957	0		By matching	By MS/MS	By MS/MS	34	transport	34.2	transport.sugars	34.2	transport.sugars	endoplasmic reticulum	plastid,endoplasmic reticulum,golgi,mitochondrion,extracellular,plasma membrane				9.78157	0.206936
AT1G62750.1	AT1G62750.1	>AT1G62750.1 | Symbols: ATSCO1, ATSCO1/CPEF-G, SCO1 | Translation elongation factor EFG/EF2 protein | chr1:23233622-23236321 REVERSE LENGTH=783	1	9	9	9	16.1	16.1	16.1	86.057	783	59.378	0	0.554638	0.0367495	-0.36614	0.278936	0.070252	0.711319	19	17570000	22595000	343330000	349710000	216600000	349270000	0.0750823	0.339611	0.749263	1	0.125366	0		By MS/MS	By MS/MS	By MS/MS	29	protein	29.2	protein.synthesis	29.2.4	protein.synthesis.elongation	plastid	cytosol,mitochondrion,nucleus,plastid				5.28382	-0.20447
AT1G63210.1	AT1G63210.1	>AT1G63210.1 | Symbols: | Transcription elongation factor Spt6 | chr1:23443688-23447354 FORWARD LENGTH=1197	1	2	2	2	2.3	2.3	2.3	138.13	1197	5.8818	0	-0.128645	-0.0834011	0.0950805	-0.424843	-0.031312	0.231555	8	574000000	454680000	256850000	283340000	256910000	271710000	-0.0389886	-0.277793	0.79335	1	0.100535	0		By MS/MS	By MS/MS	By MS/MS	28	DNA	28.1	DNA.synthesis/chromatin structure	28.1	DNA.synthesis/chromatin structure	nucleus	cytosol,mitochondrion,nucleus				6.30287	-0.504678
AT1G63680.1	AT1G63680.1	>AT1G63680.1 | Symbols: ATMURE, PDE316, MURE | acid-amino acid ligases;ligases;ATP binding;ATP binding;ligases | chr1:23614461-23617247 FORWARD LENGTH=772	1	10	10	10	18	18	18	85.586	772	113.81	0	-0.215111	-0.135111	0.044464	-0.479895	-0.0858948	0.321697	26	66377000	35671000	277180000	212810000	193210000	196670000	-0.101919	-0.716433	0.508805	1	0.293449	0		By MS/MS	By MS/MS	By MS/MS	33	development	33.99	development.unspecified	33.99	development.unspecified	plastid	cytosol,mitochondrion,nucleus,endoplasmic reticulum,plastid				4.29835	-0.417487
AT1G63940.4;AT1G63940.1;AT1G63940.2;AT1G63940.3	AT1G63940.4;AT1G63940.1;AT1G63940.2;AT1G63940.3	>AT1G63940.4 | Symbols: MDAR6 | monodehydroascorbate reductase 6 | chr1:23730206-23733534 FORWARD LENGTH=482;>AT1G63940.1 | Symbols: MDAR6 | monodehydroascorbate reductase 6 | chr1:23730206-23733534 FORWARD LENGTH=486;>AT1G63940.2 | Symbols: MDAR6 | monode	4	18	18	18	49.6	49.6	49.6	52.115	482	323.31	0	0.840282	-0.810966	0.00257025	0.585539	-0.713568	0.366364	45	17045000	19278000	484410000	303440000	941260000	1515100000	0.0106287	0.0309976	0.976585	1	0.01029	0		By MS/MS	By MS/MS	By MS/MS	21	redox	21.2	redox.ascorbate and glutathione	21.2.1	redox.ascorbate and glutathione.ascorbate	mitochondrion;plastid	cytosol,mitochondrion,plastid;cytosol,mitochondrion,plastid,peroxisome				8.03191	-0.0954545
AT1G64150.1	AT1G64150.1	>AT1G64150.1 | Symbols: | Uncharacterized protein family (UPF0016) | chr1:23809047-23812579 REVERSE LENGTH=370	1	1	1	1	3.2	3.2	3.2	39.073	370	8.7156	0	NaN	0.196733	0.195286	NaN	0.1995	0.146134	5	209140000	184650000	116880000	118480000	292080000	303080000	0.196009	1.06408	0.354284	1	0.450649	0		By MS/MS	By MS/MS	By MS/MS	35	not assigned	35.2	not assigned.unknown	35.2	not assigned.unknown	plastid	mitochondrion,plastid,extracellular,plasma membrane				4.62017	0.462432
AT1G64430.2;AT1G64430.1	AT1G64430.2;AT1G64430.1	>AT1G64430.2 | Symbols: | Pentatricopeptide repeat (PPR) superfamily protein | chr1:23933541-23936336 FORWARD LENGTH=559;>AT1G64430.1 | Symbols: | Pentatricopeptide repeat (PPR) superfamily protein | chr1:23933541-23936336 FORWARD LENGTH=559	2	5	5	5	11.3	11.3	11.3	61.621	559	24.475	0	0.22848	-0.540212	0.150657	-0.0543474	-0.481203	0.259303	14	62439000	57163000	131410000	101110000	113830000	155190000	-0.0536915	-0.256281	0.808916	1	0.0920964	0		By MS/MS	By MS/MS	By MS/MS	35	not assigned	35.2	not assigned.unknown	35.2	not assigned.unknown	plastid	cytosol,mitochondrion,nucleus,plastid				5.79722	-0.10644
AT1G64680.1	AT1G64680.1	>AT1G64680.1 | Symbols: | unknown protein;BEST Arabidopsis thaliana protein match is: unknown protein (TAIR:AT1G03055.1);Has 146 Blast hits to 146 proteins in 26 species: Archae - 0;Bacteria - 6;Metazoa - 0;Fungi - 0;Plants - 125;Viruses - 0;Other	1	6	6	6	30.8	30.8	30.8	28.162	250	81.911	0	0.15056	0.261471	0.16448	-0.170881	0.320889	0.224658	28	437740000	390230000	118690000	187370000	171350000	204430000	0.19217	1.42515	0.218971	1	0.659614	0		By MS/MS	By MS/MS	By MS/MS	35	not assigned	35.2	not assigned.unknown	35.2	not assigned.unknown	plastid	cytosol,mitochondrion,plastid				8.30864	-0.3328
AT1G64770.1;AT1G64770.2;AT1G64770.3	AT1G64770.1;AT1G64770.2;AT1G64770.3	>AT1G64770.1 | Symbols: NDF2, NDH45 | NDH-dependent cyclic electron flow 1 | chr1:24057549-24059415 FORWARD LENGTH=348;>AT1G64770.2 | Symbols: NDF2, NDH45 | NDH-dependent cyclic electron flow 1 | chr1:24057549-24058565 FORWARD LENGTH=313;>AT1G64770.3 | Sym	3	17	17	17	59.2	59.2	59.2	38.005	348	323.31	0	0.052555	-0.226746	-0.0549179	-0.247063	-0.187526	0.424385	116	4689800000	3901800000	4721100000	3851000000	2196700000	2882700000	-0.0763698	-0.532654	0.619248	1	0.208135	0		By MS/MS	By MS/MS	By MS/MS	1	PS	1.1	PS.lightreaction	1.1.40	PS.lightreaction.cyclic electron flow-chlororespiration	plastid	cytosol,mitochondrion,nucleus,plastid;cytosol,mitochondrion,nucleus,plastid,golgi;plastid,endoplasmic reticulum,golgi,nucleus,mitochondrion,extracellular				6.77463	-0.213793
AT1G64850.1	AT1G64850.1	>AT1G64850.1 | Symbols: | Calcium-binding EF hand family protein | chr1:24096548-24097574 REVERSE LENGTH=162	1	4	4	4	33.3	33.3	33.3	18.098	162	88.226	0	0.284159	-0.0188634	-0.216113	0.040121	0.044464	0.640158	10	16705000	13408000	23111000	23723000	165960000	262780000	0.016394	0.0998535	0.92471	1	0.0339942	0		By MS/MS	By MS/MS	By MS/MS	30	signalling	30.3	signalling.calcium	30.3	signalling.calcium	plastid,peroxisome	cytosol,mitochondrion,vacuole,nucleus,plastid				6.52437	0.0240741
AT1G64970.1	AT1G64970.1	>AT1G64970.1 | Symbols: G-TMT, TMT1, VTE4 | gamma-tocopherol methyltransferase | chr1:24134337-24135993 REVERSE LENGTH=348	1	4	4	4	12.9	12.9	12.9	38.075	348	39.299	0	-0.116958	-0.00125568	0.152452	-0.406235	0.068602	0.272262	12	38251000	27653000	127630000	124070000	145560000	170980000	0.0114128	0.0800531	0.939596	1	0.0270587	0		By MS/MS	By MS/MS	By MS/MS	16	secondary metabolism	16.1	secondary metabolism.isoprenoids	16.1.3.5	secondary metabolism.isoprenoids.tocopherol biosynthesis.tocopherol methyltransferase	plastid	cytosol,mitochondrion,plastid				7.1913	-0.163793
AT1G65230.1	AT1G65230.1	>AT1G65230.1 | Symbols: | Uncharacterized conserved protein (DUF2358) | chr1:24229167-24230764 FORWARD LENGTH=286	1	8	8	8	30.8	30.8	30.8	32.736	286	89.559	0	-0.0438392	-0.568516	-0.0308304	-0.330175	-0.574584	0.356707	42	2095400000	1560300000	463760000	396920000	504490000	634870000	-0.214395	-1.20914	0.285686	1	0.544111	0		By MS/MS	By MS/MS	By MS/MS	35	not assigned	35.2	not assigned.unknown	35.2	not assigned.unknown	plastid	mitochondrion,plastid,nucleus,extracellular,plasma membrane				8.76421	-0.324476
AT1G65260.1	AT1G65260.1	>AT1G65260.1 | Symbols: PTAC4, VIPP1 | plastid transcriptionally active 4 | chr1:24236329-24240428 FORWARD LENGTH=330	1	16	16	16	53.3	53.3	53.3	36.392	330	252.85	0	-0.0981349	-0.124566	-0.308943	-0.404324	-0.114863	0.684101	111	1710900000	1185600000	2472300000	3351400000	1188200000	1808700000	-0.177215	-1.26644	0.266335	1	0.574572	0		By MS/MS	By MS/MS	By MS/MS	27	RNA	27.3	RNA.regulation of transcription	27.3.99	RNA.regulation of transcription.unclassified	plastid	mitochondrion,plastid,nucleus				9.70261	-0.561212
AT1G67090.1;AT1G67090.2	AT1G67090.1	>AT1G67090.1 | Symbols: RBCS1A | ribulose bisphosphate carboxylase small chain 1A | chr1:25048465-25049249 REVERSE LENGTH=180	2	10	7	7	56.1	35	35	20.216	180	179.58	0	0.0503276	-0.0881013	-0.541019	-0.233702	-0.0756264	0.900567	59	1057100000	820510000	4405800000	3480500000	3090200000	5297600000	-0.192931	-1.08412	0.332404	1	0.478334	0		By MS/MS	By MS/MS	By MS/MS	1	PS	1.3	PS.calvin cycle	1.3.2	PS.calvin cycle.rubisco small subunit	plastid	mitochondrion,plastid,extracellular,plasma membrane				7.83473	-0.267222
AT1G67230.1	AT1G67230.1	>AT1G67230.1 | Symbols: LINC1 | little nuclei1 | chr1:25151561-25156032 REVERSE LENGTH=1132	1	6	6	6	6.4	6.4	6.4	129.09	1132	25.826	0	NaN	0.495491	0.545993	NaN	0.573762	-0.135412	8	0	0	27354000	38756000	95261000	102660000	0.520742	2.8195	0.0549568	1	1.25998	0		By matching	By matching	By MS/MS	35	not assigned	35.1	not assigned.no ontology	35.1	not assigned.no ontology	nucleus	cytosol,mitochondrion,cytoskeleton,nucleus,plastid				4.96139	-1.05283
AT1G67280.1;AT1G67280.2;AT1G11840.4;AT1G11840.3;AT1G11840.2;AT1G11840.1;AT1G11840.6	AT1G67280.1;AT1G67280.2	>AT1G67280.1 | Symbols: | Glyoxalase/Bleomycin resistance protein/Dioxygenase superfamily protein | chr1:25188563-25190547 REVERSE LENGTH=350;>AT1G67280.2 | Symbols: | Glyoxalase/Bleomycin resistance protein/Dioxygenase superfamily protein | chr1:2518856	7	9	9	9	29.4	29.4	29.4	39.167	350	76.044	0	0.193835	-0.194988	0.602657	-0.0591191	-0.154554	-0.286058	19	1008200000	804850000	996470000	576910000	216260000	168480000	0.200501	0.990601	0.371612	1	0.42991	0		By MS/MS	By MS/MS	By MS/MS	24	Biodegradation of Xenobiotics	24.2	Biodegradation of Xenobiotics.lactoylglutathione lyase	24.2	Biodegradation of Xenobiotics.lactoylglutathione lyase	cytosol;plastid	cytosol,mitochondrion,nucleus;cytosol,mitochondrion,plastid				6.16196	-0.28796
AT1G67700.3;AT1G67700.1;AT1G67700.2	AT1G67700.3;AT1G67700.1;AT1G67700.2	>AT1G67700.3 | Symbols: | unknown protein;FUNCTIONS IN: molecular_function unknown;INVOLVED IN: biological_process unknown;EXPRESSED IN: 22 plant structures;EXPRESSED DURING: 13 growth stages. | chr1:25374295-25375716 FORWARD LENGTH=229;>AT1G67700.1 |	3	7	7	7	31.4	31.4	31.4	25.911	229	256.14	0	-0.274634	-0.0485315	0.136363	-0.566464	0.0298416	0.158596	24	460730000	284110000	1773100000	1762000000	1479000000	1454100000	-0.0622676	-0.403129	0.705097	1	0.151751	0		By MS/MS	By MS/MS	By MS/MS	29	protein	29.5	protein.degradation	29.5	protein.degradation	plastid	cytosol,mitochondrion,plastid				10.0996	-0.475217
AT1G68010.1;AT1G68010.2	AT1G68010.1;AT1G68010.2	>AT1G68010.1 | Symbols: HPR, ATHPR1 | hydroxypyruvate reductase | chr1:25493418-25495720 FORWARD LENGTH=386;>AT1G68010.2 | Symbols: HPR | hydroxypyruvate reductase | chr1:25493418-25495720 FORWARD LENGTH=387	2	25	25	25	87.8	87.8	87.8	42.247	386	323.31	0	0.19862	0.349025	0.413499	-0.0672433	0.394185	-0.0730745	185	434760000	391370000	6515400000	7711200000	15702000000	14542000000	0.320382	2.29845	0.0751262	1	1.12421	0		By MS/MS	By MS/MS	By MS/MS	1	PS	1.2	PS.photorespiration	1.2.6	PS.photorespiration.hydroxypyruvate reductase	peroxisome	cytosol,mitochondrion,nucleus,plastid,peroxisome				7.18075	-0.0385582
AT1G68560.1;AT3G45940.1	AT1G68560.1	>AT1G68560.1 | Symbols: ATXYL1, XYL1, TRG1 | alpha-xylosidase 1 | chr1:25734435-25737897 REVERSE LENGTH=915	2	7	7	7	9.2	9.2	9.2	102.4	915	63.026	0	-0.0143684	0.197865	0.155711	-0.301195	0.168	0.140255	13	52734000	34356000	68883000	87902000	355050000	372310000	0.113069	0.809749	0.458334	1	0.338818	0		By MS/MS	By MS/MS	By MS/MS	26	misc	26.3	misc.gluco-, galacto- and mannosidases	26.3.1	misc.gluco-, galacto- and mannosidases.alpha-galactosidase	extracellular	plastid,endoplasmic reticulum,golgi,vacuole,mitochondrion,extracellular,plasma membrane				6.76168	-0.213443
AT1G68590.2;AT1G68590.1;AT5G15760.1	AT1G68590.2;AT1G68590.1	>AT1G68590.2 | Symbols: | Ribosomal protein PSRP-3/Ycf65 | chr1:25757593-25758169 REVERSE LENGTH=163;>AT1G68590.1 | Symbols: | Ribosomal protein PSRP-3/Ycf65 | chr1:25757593-25758169 REVERSE LENGTH=166	3	4	4	4	43.6	43.6	43.6	18.146	163	54.305	0	NaN	1.72504	-0.795767	NaN	1.73721	1.19749	9	0	0	94030000	259710000	85672000	224510000	0.464638	0.669488	0.544206	1	0.264237	0		By matching	By MS/MS	By MS/MS	29	protein	29.2	protein.synthesis	29.2.1.1.1.1.83	protein.synthesis.ribosomal protein.prokaryotic.chloroplast.30S subunit.PSRP3	plastid	mitochondrion,plastid,extracellular				9.79555	-0.227803
AT1G68830.1	AT1G68830.1	>AT1G68830.1 | Symbols: STN7 | STT7 homolog STN7 | chr1:25872654-25875473 REVERSE LENGTH=562	1	24	24	24	45.6	45.6	45.6	63.251	562	170.8	0	0.0607391	-0.0220533	0.0986137	-0.218179	0.024036	0.291604	127	4676100000	3687700000	2243000000	2376300000	1537500000	1734800000	0.0457665	0.339191	0.749559	1	0.125194	0		By MS/MS	By MS/MS	By MS/MS	1	PS	1.1	PS.lightreaction	1.1.30	PS.lightreaction.state transition	plastid	mitochondrion,plastid,plasma membrane				9.77522	-0.194128
AT1G69200.1	AT1G69200.1	>AT1G69200.1 | Symbols: FLN2 | fructokinase-like 2 | chr1:26016018-26018365 FORWARD LENGTH=616	1	9	9	9	19.8	19.8	19.8	69.258	616	81.405	0	0.114234	-0.0650231	0.151506	-0.159976	-0.0736969	0.232661	17	43058000	31972000	376120000	393600000	387840000	440460000	0.0669056	0.477754	0.654894	1	0.183829	0		By MS/MS	By MS/MS	By MS/MS	2	major CHO metabolism	2.2	major CHO metabolism.degradation	2.2.1.1	major CHO metabolism.degradation.sucrose.fructokinase	plastid	cytosol,endoplasmic reticulum,golgi,plastid,nucleus,mitochondrion,extracellular				4.88427	-0.550162
AT1G69830.1	AT1G69830.1	>AT1G69830.1 | Symbols: ATAMY3, AMY3 | alpha-amylase-like 3 | chr1:26288518-26293003 REVERSE LENGTH=887	1	9	9	9	13.6	13.6	13.6	99.841	887	56.844	0	NaN	-0.230888	-0.315218	NaN	-0.177327	0.697062	11	0	0	350080000	164400000	117720000	170330000	-0.273053	-1.47151	0.223821	1	0.650098	0		By matching	By MS/MS	By MS/MS	2	major CHO metabolism	2.2	major CHO metabolism.degradation	2.2.2.1.1	major CHO metabolism.degradation.starch.starch cleavage.alpha amylase	plastid	cytosol,mitochondrion,extracellular,plastid				5.9625	-0.546449
AT1G70760.1	AT1G70760.1	>AT1G70760.1 | Symbols: CRR23 | inorganic carbon transport protein-related | chr1:26687267-26688201 FORWARD LENGTH=191	1	5	5	5	18.3	18.3	18.3	21.963	191	12.919	0	-0.0256322	-0.636526	0.123387	-0.300235	-0.591332	0.316609	17	881580000	619250000	707420000	573850000	388730000	516750000	-0.179591	-0.882485	0.4217	1	0.374996	0		By MS/MS	By MS/MS	By MS/MS	1	PS	1.1	PS.lightreaction	1.1.6	PS.lightreaction.NADH DH	plastid	cytosol,mitochondrion,plastid,plasma membrane,golgi				9.84619	0.00628272
AT1G70770.2;AT1G70770.1;AT3G11880.1;AT1G23170.1;AT1G23170.2	AT1G70770.2;AT1G70770.1	>AT1G70770.2 | Symbols: | Protein of unknown function DUF2359, transmembrane | chr1:26688622-26691185 REVERSE LENGTH=610;>AT1G70770.1 | Symbols: | Protein of unknown function DUF2359, transmembrane | chr1:26688622-26691185 REVERSE LENGTH=610	5	6	6	6	12	12	12	66.864	610	31.349	0	NaN	0.610133	-0.269512	NaN	0.587269	0.666938	13	0	0	90971000	127900000	434530000	665540000	0.170311	0.57265	0.601191	1	0.220987	0		By matching	By MS/MS	By MS/MS	35	not assigned	35.2	not assigned.unknown	35.2	not assigned.unknown	cytosol;endoplasmic reticulum	cytosol,mitochondrion,nucleus,plasma membrane,plastid				9.33915	-0.316885
AT1G71480.1	AT1G71480.1	>AT1G71480.1 | Symbols: | Nuclear transport factor 2 (NTF2) family protein | chr1:26932079-26933086 FORWARD LENGTH=216	1	5	5	5	19.9	19.9	19.9	23.519	216	10.506	0	0.0321009	0.660746	-0.138945	-0.307055	0.688494	0.492007	16	113070000	79754000	110320000	138880000	187550000	260400000	0.184634	0.883832	0.421044	1	0.375672	0		By MS/MS	By MS/MS	By MS/MS	29	protein	29.3	protein.targeting	29.3.1	protein.targeting.nucleus	nucleus	mitochondrion,plastid,nucleus,extracellular,plasma membrane				5.23601	0.0972222
AT1G71500.1	AT1G71500.1	>AT1G71500.1 | Symbols: | Rieske (2Fe-2S) domain-containing protein | chr1:26936084-26937331 FORWARD LENGTH=287	1	17	17	17	56.1	56.1	56.1	31.727	287	323.31	0	0.158337	-0.10403	-0.032524	-0.108892	-0.0595701	0.34426	218	24418000000	20715000000	17810000000	18112000000	12291000000	15840000000	0.00726086	0.0509062	0.961559	1	0.017024	0		By MS/MS	By MS/MS	By MS/MS	26	misc	26.3	misc. other Ferredoxins and Rieske domain	26.3	misc. other Ferredoxins and Rieske domain	plastid	mitochondrion,plastid				9.01166	-0.226481
AT1G71810.1	AT1G71810.1	>AT1G71810.1 | Symbols: | Protein kinase superfamily protein | chr1:27002602-27007964 REVERSE LENGTH=692	1	13	13	13	21.8	21.8	21.8	77.461	692	74.252	0	0.0190613	0.0374524	0.0646459	-0.297218	0.090718	0.39846	38	633780000	546760000	970000000	1024700000	229900000	308570000	0.0403865	0.303354	0.775	1	0.110698	0		By MS/MS	By MS/MS	By MS/MS	35	not assigned	35.1	not assigned.no ontology	35.1.1	not assigned.no ontology.ABC1 family protein	plastid	cytosol,plastid,nucleus,mitochondrion,extracellular,plasma membrane				6.38917	-0.0114162
AT1G72150.1	AT1G72150.1	>AT1G72150.1 | Symbols: PATL1 | PATELLIN 1 | chr1:27148558-27150652 FORWARD LENGTH=573	1	23	23	21	50.4	50.4	46.9	64.046	573	249.4	0	0.563158	0.238787	-0.500904	0.22132	0.25084	0.883386	42	8314400	7360100	8045600	12693000	2194600000	3530400000	0.100347	0.40548	0.703486	1	0.152744	0		By matching	By MS/MS	By MS/MS	34	transport	34.99	transport.misc	34.99	transport.misc	plasma membrane	cytosol,endoplasmic reticulum,golgi,nucleus,mitochondrion,extracellular				4.49917	-0.534555
AT1G72370.2;AT1G72370.1;AT3G04770.2;AT3G04770.1	AT1G72370.2;AT1G72370.1	>AT1G72370.2 | Symbols: P40, AP40, RP40, RPSAA | 40s ribosomal protein SA | chr1:27243148-27244842 REVERSE LENGTH=294;>AT1G72370.1 | Symbols: P40, AP40, RP40, RPSAA | 40s ribosomal protein SA | chr1:27243148-27244842 REVERSE LENGTH=298	4	8	8	8	34	34	34	31.981	294	83.872	0	0.134221	0.23131	-0.424815	-0.159702	0.191563	0.816395	37	23164000	18782000	122780000	150450000	683350000	1242600000	-0.0197614	-0.104109	0.921516	1	0.0354973	0		By matching	By MS/MS	By MS/MS	29	protein	29.2	protein.synthesis	29.2.1.2.1.31	protein.synthesis.ribosomal protein.eukaryotic.40S subunit.SA	cytosol	cytosol,endoplasmic reticulum,golgi,plastid,nucleus,mitochondrion,extracellular				4.77602	-0.324383
AT1G72610.1	AT1G72610.1	>AT1G72610.1 | Symbols: GLP1, ATGER1, GER1 | germin-like protein 1 | chr1:27339302-27339928 REVERSE LENGTH=208	1	3	3	3	12	12	12	21.559	208	8.1873	0	NaN	-0.0749425	0.388846	NaN	-0.0352391	0.012068	12	14340000	14529000	157300000	75808000	194380000	197440000	0.156952	0.708405	0.522436	1	0.281967	0		By MS/MS	By MS/MS	By MS/MS	20	stress	20.2	stress.abiotic	20.2.99	stress.abiotic.unspecified	extracellular	plastid,endoplasmic reticulum,golgi,vacuole,extracellular,plasma membrane				9.71149	0.510096
AT1G72640.2;AT1G72640.1	AT1G72640.2;AT1G72640.1	>AT1G72640.2 | Symbols: | NAD(P)-binding Rossmann-fold superfamily protein | chr1:27346409-27348147 REVERSE LENGTH=311;>AT1G72640.1 | Symbols: | NAD(P)-binding Rossmann-fold superfamily protein | chr1:27346409-27348147 REVERSE LENGTH=312	2	4	4	4	21.5	21.5	21.5	33.564	311	87.572	0	-0.344996	0.141825	-0.269751	-0.691919	0.190678	0.638398	18	110600000	76871000	382440000	451790000	225970000	321520000	-0.157641	-0.946936	0.391218	1	0.407581	0		By MS/MS	By MS/MS	By MS/MS	35	not assigned	35.2	not assigned.unknown	35.2	not assigned.unknown	plastid	cytosol,mitochondrion,nucleus,plastid				5.32621	-0.27641
AT1G73060.1	AT1G73060.1	>AT1G73060.1 | Symbols: LPA3 | Low PSII Accumulation 3 | chr1:27479027-27481258 FORWARD LENGTH=358	1	15	15	15	58.7	58.7	58.7	40.029	358	323.31	0	-0.141844	-0.0208088	-0.1595	-0.430976	0.0330882	0.535058	83	904700000	608960000	1926100000	1713400000	917900000	1260800000	-0.107384	-0.789871	0.468759	1	0.32905	0		By MS/MS	By MS/MS	By MS/MS	35	not assigned	35.2	not assigned.unknown	35.2	not assigned.unknown	plastid	plastid,endoplasmic reticulum,golgi,nucleus,mitochondrion,extracellular,plasma membrane				4.84778	-0.22933
AT1G73990.1	AT1G73990.1	>AT1G73990.1 | Symbols: SPPA, SPPA1 | signal peptide peptidase | chr1:27824465-27828807 FORWARD LENGTH=677	1	18	18	18	28.5	28.5	28.5	75.094	677	199.67	0	-0.00487007	-0.0831565	0.268817	-0.327638	-0.0158117	0.176195	79	1419700000	1168700000	1114800000	992420000	709340000	754160000	0.0602634	0.400392	0.706974	1	0.150596	0		By MS/MS	By MS/MS	By MS/MS	29	protein	29.5	protein.degradation	29.5	protein.degradation	plastid	cytosol,mitochondrion,plastid				9.59716	-0.232349
AT1G74070.1	AT1G74070.1	>AT1G74070.1 | Symbols: | Cyclophilin-like peptidyl-prolyl cis-trans isomerase family protein | chr1:27851749-27852861 REVERSE LENGTH=317	1	8	8	8	31.5	31.5	31.5	34.374	317	151.98	0	-0.0124026	0.00158601	-0.115166	-0.325756	0.0490731	0.423309	53	1384800000	1142500000	1312700000	1706300000	864780000	1112800000	-0.0419943	-0.310914	0.769604	1	0.113733	0		By MS/MS	By MS/MS	By MS/MS	31	cell	31.3	cell.cycle	31.3.1	cell.cycle.peptidylprolyl isomerase	plastid	cytosol,mitochondrion,nucleus,plastid				10.0421	-0.208517
AT1G74230.1	AT1G74230.1	>AT1G74230.1 | Symbols: GR-RBP5 | glycine-rich RNA-binding protein 5 | chr1:27915346-27916857 FORWARD LENGTH=289	1	1	1	1	5.5	5.5	5.5	28.728	289	11.555	0	NaN	1.01635	0.167134	NaN	1.0513	0.236952	7	0	0	16681000	40411000	148010000	196050000	0.591744	2.03272	0.120766	1	0.918055	0		By matching	By MS/MS	By MS/MS	27	RNA	27.4	RNA.RNA binding	27.4	RNA.RNA binding	mitochondrion	plastid,endoplasmic reticulum,golgi,nucleus,mitochondrion,extracellular				4.36777	-0.59481
AT1G74470.1	AT1G74470.1	>AT1G74470.1 | Symbols: | Pyridine nucleotide-disulphide oxidoreductase family protein | chr1:27991248-27992845 FORWARD LENGTH=467	1	34	34	34	66.6	66.6	66.6	51.837	467	323.31	0	0.0652966	-0.0847468	0.169355	-0.228571	-0.0346332	0.154972	312	34975000000	37037000000	26331000000	30775000000	21967000000	30328000000	0.0499683	0.352983	0.739864	1	0.130848	0		By MS/MS	By MS/MS	By MS/MS	16	secondary metabolism	16.1	secondary metabolism.isoprenoids	16.1.1	secondary metabolism.isoprenoids.non-mevalonate pathway	plastid	cytosol,mitochondrion,plastid				9.22906	-0.357388
[truncated: 901 more rows]
[truncated: 11 more columns]
