# Supplementary material for: Lysine acetylome profiling uncovers novel histone deacetylase substrate proteins in Arabidopsis
Source: Mol Syst Biol. 2017 Oct 23;13(10):949. doi: 10.15252/msb.20177819 (PMC5658702; doi:10.15252/msb.20177819)
Supplement: Supplementary file 6 — Dataset EV5 [file MSB-13-949-s006.zip › Dataset_EV5.xlsx]

## Sheet: Kac sites quantified
Dataset EV5: (A) Lysine acetylation sites (Kac) identified and quantified in A. thaliana hda14 and wild-type mature leaves from four week-old plants grown for 2h under low light conditions (20 µmol quanta m-2 s-1 ). Contaminants and reverse database hits were removed, ratios of flip label experiments were inversed, and sites identified at 1% FDR were additionally filtered (score >= 35, delta scor…
																										normalised log2 site ratios (hda14/WT)			raw log2 site ratios				LIMMA analysis
Proteins	Site positions within proteins	Multi-plicity	Fasta headers	PEP	Score	Delta score	Score for localization	Locali-zation prob.	Localization prob Kac1	PEP Kac1	Score Kac1	Localization prob Kac2	PEP Kac2	Score Kac2	Localization prob Kac3	PEP Kac3	Score Kac3	Charge	Diagnostic peak	Mass error [ppm]	Number of Acetyl (K)	Acetyl (K) Probabilities	Acetyl (K) Score diffs	Sequence window	Position in peptide	rep 1	rep 2	rep 3	rep 1	rep 2	rep 3	Ratio H/L count	mean log2 fold-change	t value	P-value	adj. P-value	-log10 P-value	-log10 adj. P-value (FDR)	adj. P-value < 0.05	Intensity	Intensity L	Intensity H	Intensity L Kac1	Intensity H Kac1	Intensity L Kac2	Intensity H Kac2	Intensity L Kac3	Intensity H Kac3	Identification type input1
AT1G01620.1;AT2G45960.2;AT2G45960.1;AT2G45960.3;AT3G61430.2;AT3G61430.1;AT4G00430.1;AT4G00430.2	4;4;4;4;4;4;4;4	___1	>AT1G01620.1 | Symbols: PIP1C, TMP-B, PIP1;3 | plasma membrane intrinsic protein 1C | chr1:225986-227176 REVERSE LENGTH=286;>AT2G45960.2 | Symbols: PIP1B, TMP-A, ATHH2, PIP1;2 | plasma membrane intrinsic protein 1B | chr2:18910450-18911579 FORWARD LENGTH=2	0.00575847	93.096	54.792	93.096	1	1	0.00575847	82.417	1	0.00575847	82.417	1	0.00994327	93.096	2		0.34684	1	MEGK(1)EEDVR	MEGK(93.1)EEDVR	____________MEGKEEDVRVGANKFPERQ	4	-0.197848	0.185486	-0.76774	-0.175371	0.179638	1.03991	6	-0.260034	-0.823605	0.464408	0.9876	0.3331	0.00541895		3356800000	1328400000	2028400000	574430000	632810000	275020000	340090000	478960000	1055500000	By matching
AT1G01790.1	168	___1	>AT1G01790.1 | Symbols: KEA1, ATKEA1 | K+ efflux antiporter 1 | chr1:284781-290869 FORWARD LENGTH=1193	3.94054e-16	210.91	186.83	172.09	1	1	3.94054e-16	192.14	1	9.9805e-11	210.91	1	1.89763e-10	176.87	2	+	-0.31475	1	LNSTMFEEK(1)AQR	LNSTMFEEK(172.09)AQR	KELEVARLNSTMFEEKAQRISERAIALKDEA	9	0.0067647	-0.111196	-6.02168	-0.0152867	-0.173059	6.1271	8	-2.04204	-1.31707	0.270192	0.9876	0.568328	0.00541895		1525300000	641530000	883730000	363930000	454000000	227530000	189360000	50077000	240370000	By matching
AT1G03130.1;AT4G02770.1	170;174	___1	>AT1G03130.1 | Symbols: PSAD-2 | photosystem I subunit D-2 | chr1:753528-754142 REVERSE LENGTH=204;>AT4G02770.1 | Symbols: PSAD-1 | photosystem I subunit D-1 | chr4:1229247-1229873 REVERSE LENGTH=208	1.00017e-05	156	136.9	105.65	1	1	1.00017e-05	156	1	1.70552e-05	148.78	1	0.00168372	105.65	2	+	-0.69062	1	DGVYPEK(1)ANPGR	DGVYPEK(105.65)ANPGR	GEVQYLHPKDGVYPEKANPGREGVGLNMRSI	7	0.200504	-0.523421	0.552558	0.243913	-0.471589	-0.393558	3	0.0765471	0.227008	0.8335	0.994031	0.0790943	0.00260009		458720000	236630000	222090000	102690000	123340000	41183000	28373000	92756000	70380000	By matching
AT1G03130.1;AT4G02770.1	124;128	___1	>AT1G03130.1 | Symbols: PSAD-2 | photosystem I subunit D-2 | chr1:753528-754142 REVERSE LENGTH=204;>AT4G02770.1 | Symbols: PSAD-1 | photosystem I subunit D-1 | chr4:1229247-1229873 REVERSE LENGTH=208	0.00140835	136.5	109.2	98.898	1	1	0.00140835	136.5	1	0.0102752	98.898	NaN	NaN	NaN	2	+	-1.4666	1	EGPNLLK(1)LAR	EGPNLLK(98.9)LAR	PTGGAAIMREGPNLLKLARKEQCLALGTRLR	7	-0.409968	2.07704	NaN	-0.443988	2.0096	NaN	2	0.833535	0.951327	0.428042	0.9876	0.368513	0.00541895		335850000	173620000	162240000	160650000	116540000	12964000	45698000	0	0	By matching
AT1G03130.1;AT4G02770.1	163;167	___1	>AT1G03130.1 | Symbols: PSAD-2 | photosystem I subunit D-2 | chr1:753528-754142 REVERSE LENGTH=204;>AT4G02770.1 | Symbols: PSAD-1 | photosystem I subunit D-1 | chr4:1229247-1229873 REVERSE LENGTH=208	2.13785e-08	130.05	114.89	130.05	1	1	3.23037e-08	124.4	1	7.17335e-06	106.42	1	2.13785e-08	130.05	3		-1.4204	1	VFPNGEVQYLHPK(1)DGVYPEK	VFPNGEVQYLHPK(130.05)DGVYPEK(-130.05)	FYRVFPNGEVQYLHPKDGVYPEKANPGREGV	13	-0.210446	0.411969	0.742724	-0.240844	0.413919	-0.613079	4	0.314749	0.992813	0.386611	0.9876	0.412726	0.00541895		348040000	189080000	158960000	101410000	90857000	36938000	29851000	50731000	38252000	By matching
AT1G04410.1	119	___1	>AT1G04410.1 | Symbols: | Lactate/malate dehydrogenase family protein | chr1:1189418-1191267 REVERSE LENGTH=332	5.90663e-10	142.39	120.29	142.39	1	1	5.90663e-10	142.39	0	NaN	NaN	NaN	NaN	NaN	3	+	-0.72972	1	SQAAALEK(1)HAAPNCK	SQAAALEK(142.39)HAAPNCK(-142.39)	SKNVSIYKSQAAALEKHAAPNCKVLVVANPA	8	-0.307716	0.329181	NaN	-0.270295	0.303576	NaN	2	0.0107326	0.0269729	0.980584	0.994031	0.00851517	0.00260009		70752000	36940000	33813000	27831000	22208000	9108600	11604000	0	0	By matching
AT1G04640.2;AT1G04640.1	183;183	___1	>AT1G04640.2 | Symbols: LIP2 | lipoyltransferase 2 | chr1:1292541-1293248 FORWARD LENGTH=235;>AT1G04640.1 | Symbols: LIP2 | lipoyltransferase 2 | chr1:1292541-1293248 FORWARD LENGTH=235	3.83082e-06	105.96	94.532	105.96	1	1	3.83082e-06	105.96	NaN	NaN	NaN	0	NaN	NaN	3		-0.097419	1	YFEHIVPCGIADK(1)EVTSLR	YFEHIVPCGIADK(105.96)EVTSLR	DMKYFEHIVPCGIADKEVTSLRRETDTLLPS	13	-0.111259	NaN	0.0862317	-0.169972	NaN	-0.0377249	2	-0.0125135	-0.0361729	0.973965	0.994031	0.0114565	0.00260009		107570000	56982000	50589000	39259000	33623000	0	0	17723000	16966000	By matching
AT1G05910.1	1064	___1	>AT1G05910.1 | Symbols: | cell division cycle protein 48-related / CDC48-related | chr1:1790796-1796503 FORWARD LENGTH=1210	8.18233e-09	126.8	116.03	112.55	0.855175	0.835067	8.18233e-09	126.8	0.842864	2.98343e-05	90.718	0.855175	9.07108e-07	112.55	4		-0.92049	1	NVQPEVNLDRDYEGLK(0.855)K(0.145)PK	NVQPEVNLDRDYEGLK(7.71)K(-7.71)PK(-112.55)	NVQPEVNLDRDYEGLKKPKKTTDAVSIDSAA	16	0.72299	-0.186935	3.95503	0.650029	-0.161863	-3.82861	3	1.49703	1.50364	0.219897	0.9876	0.65778	0.00541895		384930000	220000000	164930000	45672000	102360000	73708000	56688000	100620000	5884800	By matching
AT1G05910.1	156	___1	>AT1G05910.1 | Symbols: | cell division cycle protein 48-related / CDC48-related | chr1:1790796-1796503 FORWARD LENGTH=1210	1.33632e-05	194.9	150.5	103.42	1	1	0.0243039	141.2	1	1.33632e-05	194.9	1	0.0442712	103.42	2	+	1.5473	1	STTIANK(1)R	STTIANK(103.42)R	RREGLRPRRSTTIANKRLKTESGADQDTSEE	7	-0.264512	0.459746	-0.303459	-0.283422	0.527671	0.331476	3	-0.0360751	-0.119769	0.911454	0.994031	0.0402651	0.00260009		122530000	61630000	60902000	27715000	21121000	19068000	27489000	14846000	12293000	By matching
AT1G06230.3;AT1G06230.2;AT1G06230.1	718;718;718	___1	>AT1G06230.3 | Symbols: GTE4 | global transcription factor group E4 | chr1:1907626-1910183 FORWARD LENGTH=766;>AT1G06230.2 | Symbols: GTE4 | global transcription factor group E4 | chr1:1907626-1910183 FORWARD LENGTH=766;>AT1G06230.1 | Symbols: GTE4 | globa	2.7331e-05	121.99	65.417	52.599	1	1	2.7331e-05	121.99	1	0.0330607	52.599	0	NaN	NaN	2	+	0.22199	1;2	K(1)TLPTPLPSQVEK	K(52.6)TLPTPLPSQVEK(-52.6)	PAAHEFSREGGNTAKKTLPTPLPSQVEKQNN	1	-0.217323	0.268554	0.0814	-0.265483	0.266037	0.0103502	3	0.0442103	0.172006	0.873251	0.994031	0.058861	0.00260009		128610000	71403000	57208000	57232000	38708000	6990700	8503600	7180300	9996200	By matching
AT1G06680.1;AT1G06680.2;AT2G30790.1	237;193;99	___1	>AT1G06680.1 | Symbols: PSBP-1, OEE2, PSII-P, OE23 | photosystem II subunit P-1 | chr1:2047940-2049186 FORWARD LENGTH=263;>AT1G06680.2 | Symbols: PSBP-1, OEE2, PSII-P | photosystem II subunit P-1 | chr1:2048076-2049186 FORWARD LENGTH=219;>AT2G30790.1 | Sym	1.47666e-05	126.5	105.1	103.43	1	1	1.47666e-05	126.5	0	NaN	NaN	NaN	NaN	NaN	2	+	-0.25843	1	LYICK(1)AQAGDK	LYICK(103.43)AQAGDK(-103.43)	QLITATVNGGKLYICKAQAGDKRWFKGARKF	5	-1.91708	0.441483	NaN	-1.92824	0.372618	NaN	3	-0.737798	-0.880534	0.458633	0.9876	0.338535	0.00541895		180010000	124820000	55192000	112690000	36065000	12129000	19127000	0	0	By matching
AT5G59970.1;AT5G59690.1;AT3G53730.1;AT3G46320.1;AT3G45930.1;AT2G28740.1;AT1G07820.2;AT1G07820.1;AT1G07660.1	32;32;32;32;32;32;32;32;32	___1	>AT5G59970.1 | Symbols: | Histone superfamily protein | chr5:24146352-24146663 REVERSE LENGTH=103;>AT5G59690.1 | Symbols: | Histone superfamily protein | chr5:24051649-24051960 FORWARD LENGTH=103;>AT3G53730.1 | Symbols: | Histone superfamily protein | c	0.0420729	74.733	48.026	74.733	1	1	0.0420729	74.733	0	NaN	NaN	NaN	NaN	NaN	2	+	-0.23944	1	DNIQGITK(1)PAIR	DNIQGITK(74.73)PAIR	KRHRKVLRDNIQGITKPAIRRLARRGGVKRI	8	0.141433	0.244887	NaN	0.118758	0.237931	NaN	2	0.19316	0.565462	0.62074	0.9876	0.20709	0.00541895		145170000	71006000	74163000	56261000	59351000	14745000	14811000	0	0	By matching
AT5G59970.1;AT5G59690.1;AT3G53730.1;AT3G46320.1;AT3G45930.1;AT2G28740.1;AT1G07820.2;AT1G07820.1;AT1G07660.1;AT1G07660.2	92;92;92;92;92;92;92;92;92;75	___1	>AT5G59970.1 | Symbols: | Histone superfamily protein | chr5:24146352-24146663 REVERSE LENGTH=103;>AT5G59690.1 | Symbols: | Histone superfamily protein | chr5:24051649-24051960 FORWARD LENGTH=103;>AT3G53730.1 | Symbols: | Histone superfamily protein | c	2.66411e-09	155.99	134.59	39.73	1	1	2.66411e-09	155.99	1	2.39313e-06	131.36	0	NaN	NaN	3	+	2.1742	1	TVTAMDVVYALK(1)R	TVTAMDVVYALK(39.73)R	ARRKTVTAMDVVYALKRQGRTLYGFGG____	12	-0.320288	1.02148	0.409374	-0.259737	0.955759	-0.283035	4	0.370189	0.977495	0.393145	0.9876	0.405447	0.00541895		282540000	146360000	136180000	123540000	92668000	10837000	33129000	11987000	10386000	By matching
AT1G07790.1	33	___1	>AT1G07790.1 | Symbols: HTB1 | Histone superfamily protein | chr1:2413049-2413495 FORWARD LENGTH=148	4.19801e-08	156.24	124.65	116.03	1	1	4.97728e-08	152.88	1	8.80256e-08	145	0.951594	4.19801e-08	156.24	2	+	0.080198	1;2	AAEK(1)APAEK(1)K	AAEK(116.03)APAEK(116.03)K(-116.03)	RPVEENKAAEKAPAEKKPKAGKKLPPKEAGD	9	-4.99521	-0.160476	0.36589	-4.95272	-0.133559	-0.202422	5	-1.5966	-1.19635	0.30887	0.9876	0.510224	0.00541895		8003800000	4066000000	3937800000	2319200000	1712400000	907720000	1156500000	839040000	1068900000	By matching
AT1G07790.1;AT3G45980.1	7;7	___1	>AT1G07790.1 | Symbols: HTB1 | Histone superfamily protein | chr1:2413049-2413495 FORWARD LENGTH=148;>AT3G45980.1 | Symbols: H2B, HTB9 | Histone superfamily protein | chr3:16897492-16897944 REVERSE LENGTH=150	0.000328096	134.13	73.875	49.189	1	1	0.000328096	122.7	0.998043	0.00035404	134.13	0.992149	0.000328096	123.67	2	+	-1.6354	1;2	AEK(1)K(1)PAEK	AEK(49.19)K(49.19)PAEK(-49.19)	_________MAPRAEKKPAEKKPAAEKPVEE;_________MAPRAEKKPAEKKTAAERPVEE	3	6.849	7.07157	NaN	6.78437	7.05702	NaN	2	6.96028	20.0274	0.00106093	0.0834992	2.97431	1.07832		2981600000	2192300000	789400000	316970000	413050000	214200000	254900000	1661100000	121450000	By matching
AT1G07790.1	8	___1	>AT1G07790.1 | Symbols: HTB1 | Histone superfamily protein | chr1:2413049-2413495 FORWARD LENGTH=148	0.0103183	99.815	42.225	49.189	1	1	0.0128417	99.815	0.944403	0.0161008	94.309	0.908749	0.0103183	83.869	2	+	-1.6354	1;2	AEK(1)K(1)PAEK	AEK(49.19)K(49.19)PAEK(-49.19)	________MAPRAEKKPAEKKTAAERPVEEN	4	-10.7688	-10.5285	11.302	-10.7281	-10.5449	-11.0532	2	-3.33177	-0.590653	0.592039	0.9876	0.22765	0.00541895		3985400000	2208900000	1776500000	808290000	932100000	755140000	844030000	645440000	405440	By matching
AT1G07790.1;AT2G28720.1;AT2G37470.1;AT3G09480.1;AT3G45980.1;AT3G46030.1;AT5G02570.1;AT5G22880.1;AT5G59910.1	132;135;123;110;134;129;116;129;134	___1	>AT1G07790.1 | Symbols: HTB1 | Histone superfamily protein | chr1:2413049-2413495 FORWARD LENGTH=148;>AT2G28720.1 | Symbols: | Histone superfamily protein | chr2:12327043-12327498 FORWARD LENGTH=151;>AT2G37470.1 | Symbols: | Histone superfamily protein |	1.28063e-05	108.14	74.3	100.41	1	1	1.28063e-05	108.14	1	1.99151e-05	103.41	1	2.44293e-05	100.41	3	+	-0.51045	1	LVLPGELAK(1)HAVSEGTK	LVLPGELAK(100.41)HAVSEGTK(-100.41)	EIQTAVRLVLPGELAKHAVSEGTKAVTKFTS	9	-0.563774	-1.93821	2.78747	-0.575981	-1.94836	-2.66383	3	0.0951613	0.086061	0.93628	0.994031	0.0285944	0.00260009		185950000	126330000	59626000	53022000	37163000	29561000	7853100	43745000	14610000	By matching
AT5G60390.3;AT5G60390.1;AT1G07940.2;AT1G07940.1;AT1G07930.1;AT1G07920.1;AT5G60390.2;AT1G07930.2	179;179;179;179;179;179;179;179	___1	>AT5G60390.3 | Symbols: | GTP binding Elongation factor Tu family protein | chr5:24289226-24290675 FORWARD LENGTH=449;>AT5G60390.1 | Symbols: | GTP binding Elongation factor Tu family protein | chr5:24289226-24290675 FORWARD LENGTH=449;>AT1G07940.2 | Sym	0.0174114	128.12	85.522	116.05	1	1	0.0174114	128.12	1	0.0202555	117.89	1	0.0206152	116.05	2	+	-0.77854	1	EVSSYLK(1)K	EVSSYLK(116.05)K(-116.05)	KARYDEIIKEVSSYLKKVGYNPDKIPFVPIS	7	-1.12001	3.60905	5.2684	-1.14442	3.61094	-5.22977	4	2.58581	1.73268	0.171396	0.9876	0.765999	0.00541895		637860000	267080000	370780000	159090000	196250000	15117000	173410000	92876000	1111000	By matching
AT5G60390.3;AT5G60390.1;AT1G07940.2;AT1G07940.1;AT1G07930.1;AT1G07920.1;AT5G60390.2	318;318;318;318;318;318;318	___1	>AT5G60390.3 | Symbols: | GTP binding Elongation factor Tu family protein | chr5:24289226-24290675 FORWARD LENGTH=449;>AT5G60390.1 | Symbols: | GTP binding Elongation factor Tu family protein | chr5:24289226-24290675 FORWARD LENGTH=449;>AT1G07940.2 | Sym	1.05025e-38	295.78	261.03	284.67	1	1	9.98615e-24	263.89	1	1.05025e-38	295.78	1	3.22628e-30	284.67	2	+	0.46843	1	GYVASNSK(1)DDPAK	GYVASNSK(284.67)DDPAK(-284.67)	VAVKDLKRGYVASNSKDDPAKGAANFTSQVI	8	-0.160734	-0.136585	-0.0301242	-0.197633	-0.129908	0.253263	3	-0.109148	-0.464806	0.67047	0.9876	0.173621	0.00541895		397340000	197760000	199580000	44942000	42402000	67810000	60360000	85011000	96815000	By matching
AT5G60390.3;AT5G60390.1;AT1G07940.2;AT1G07940.1;AT1G07930.1;AT1G07920.1;AT5G60390.2;AT1G07930.2	161;161;161;161;161;161;161;161	___1	>AT5G60390.3 | Symbols: | GTP binding Elongation factor Tu family protein | chr5:24289226-24290675 FORWARD LENGTH=449;>AT5G60390.1 | Symbols: | GTP binding Elongation factor Tu family protein | chr5:24289226-24290675 FORWARD LENGTH=449;>AT1G07940.2 | Sym	0.00191595	126.19	102.16	57.175	1	1	0.00191595	126.19	1	0.0023564	117.25	NaN	NaN	NaN	2	+	-2.5027	1	MDATTPK(1)YSK	MDATTPK(57.17)YSK(-57.17)	KQMICCCNKMDATTPKYSKARYDEIIKEVSS	7	0.282143	-0.220648	NaN	0.280125	-0.234363	NaN	3	0.0307477	0.0815346	0.941391	0.994031	0.02623	0.00260009		122800000	63593000	59209000	26769000	30477000	36824000	28731000	0	0	By matching
AT5G60390.3;AT5G60390.1;AT1G07940.2;AT1G07940.1;AT1G07930.1;AT1G07920.1;AT1G07930.2	427;427;427;427;427;427;350	___1	>AT5G60390.3 | Symbols: | GTP binding Elongation factor Tu family protein | chr5:24289226-24290675 FORWARD LENGTH=449;>AT5G60390.1 | Symbols: | GTP binding Elongation factor Tu family protein | chr5:24289226-24290675 FORWARD LENGTH=449;>AT1G07940.2 | Sym	1.25182e-07	155.37	110.09	155.37	1	1	2.36292e-07	145.86	0.983249	0.000163451	109.04	1	1.25182e-07	155.37	2	+	-0.60198	1	QTVAVGVIK(1)SVDK	QTVAVGVIK(155.37)SVDK(-155.37)	FAVRDMRQTVAVGVIKSVDKKDPTGAKVTKA	9	-0.636952	-2.64449	0.423178	-0.702257	-2.59248	-0.290815	3	-0.952754	-1.30352	0.27428	0.9876	0.561807	0.00541895		513300000	373650000	139650000	230720000	62015000	58161000	8363800	84774000	69268000	By matching
AT1G08640.1	138	___1	>AT1G08640.1 | Symbols: CJD1 | Chloroplast J-like domain 1 | chr1:2748714-2751209 REVERSE LENGTH=294	4.61992e-06	148.13	108.26	123.75	1	1	4.61992e-06	148.13	1	6.80222e-06	145.31	1	0.000104229	123.75	2	+	-0.29495	1	GVTFGSFK(1)VSK	GVTFGSFK(123.75)VSK(-123.75)	AQLMNRKKGVTFGSFKVSKDIKYADKQPIIP	8	5.76657	5.26168	NaN	5.71345	5.23454	NaN	2	5.51412	14.6105	0.00223043	0.0890679	2.65161	1.05028		489660000	116660000	373000000	5168100	276360000	3096000	96641000	108390000	0	By matching
AT1G09130.2;AT1G09130.1;AT1G09130.3	322;322;322	___1	>AT1G09130.2 | Symbols: | ATP-dependent caseinolytic (Clp) protease/crotonase family protein | chr1:2940063-2942217 REVERSE LENGTH=330;>AT1G09130.1 | Symbols: | ATP-dependent caseinolytic (Clp) protease/crotonase family protein | chr1:2940063-2942217 REV	8.17593e-06	110.12	102.68	91.401	1	1	8.17593e-06	110.12	1	0.0476453	65.105	1	0.000604881	91.401	3	+	0.30196	1	IIADVVPSEEFDK(1)NAGIK	IIADVVPSEEFDK(91.4)NAGIK(-91.4)	QEKIIADVVPSEEFDKNAGIKSVV_______	13	4.14029	0.284751	0.893116	4.14282	0.274172	-0.721254	4	1.77272	1.86461	0.148887	0.924904	0.827144	0.0339032		215720000	94569000	121150000	5880100	81225000	24985000	29329000	63703000	10600000	By matching
AT5G65360.1;AT5G10400.1;AT5G10390.1;AT3G27360.1;AT1G09200.1;AT5G65350.1;AT5G10980.1;AT4G40040.2;AT4G40040.1;AT4G40030.3;AT4G40030.1;AT4G40030.2	80;80;80;80;80;80;80;80;80;80;80;108	___1	>AT5G65360.1 | Symbols: | Histone superfamily protein | chr5:26120099-26120509 REVERSE LENGTH=136;>AT5G10400.1 | Symbols: | Histone superfamily protein | chr5:3270478-3270888 REVERSE LENGTH=136;>AT5G10390.1 | Symbols: | Histone superfamily protein | chr	0.0164008	86.944	52.165	86.944	1	1	0.0164008	86.944	NaN	NaN	NaN	0	NaN	NaN	2	+	-1.0963	1	EIAQDFK(1)TDLR	EIAQDFK(86.94)TDLR	KLPFQRLVREIAQDFKTDLRFQSHAVLALQE;KLPFQRLVREIAQDFKTDLRFQSSAVAALQE	7	-0.446305	NaN	0.15711	-0.498321	NaN	-0.082194	2	-0.144598	-0.36853	0.742839	0.9876	0.129106	0.00541895		64557000	37241000	27317000	29155000	17104000	0	0	8086100	10213000	By matching
AT5G65360.1;AT5G10400.1;AT5G10390.1;AT3G27360.1;AT1G09200.1;AT5G10980.1;AT4G40040.2;AT4G40040.1;AT4G40030.3;AT4G40030.1;AT4G40030.2	24;24;24;24;24;24;24;24;24;24;52	___1	>AT5G65360.1 | Symbols: | Histone superfamily protein | chr5:26120099-26120509 REVERSE LENGTH=136;>AT5G10400.1 | Symbols: | Histone superfamily protein | chr5:3270478-3270888 REVERSE LENGTH=136;>AT5G10390.1 | Symbols: | Histone superfamily protein | chr	9.03053e-09	202.96	104.38	125.83	1	1	9.03053e-09	202.96	1	2.71293e-05	167.93	1	1.49891e-05	179.42	2	+	0.17912	1;2	QLATK(1)AAR	QLATK(125.83)AAR	RKSTGGKAPRKQLATKAARKSAPATGGVKKP;RKSTGGKAPRKQLATKAARKSAPTTGGVKKP	5	-0.0176799	0.351402	-0.014641	-0.0540028	0.33674	0.131853	9	0.10636	0.423436	0.697563	0.9876	0.156417	0.00541895		35017000000	17218000000	17799000000	11755000000	813410000	254490000	8614200000	5208300000	8371100000	By matching
AT5G65360.1;AT5G10400.1;AT5G10390.1;AT3G27360.1;AT1G09200.1;AT5G65350.1;AT5G10980.1;AT4G40040.2;AT4G40040.1;AT4G40030.3;AT4G40030.1;AT4G40030.2	15;15;15;15;15;15;15;15;15;15;15;43	___1	>AT5G65360.1 | Symbols: | Histone superfamily protein | chr5:26120099-26120509 REVERSE LENGTH=136;>AT5G10400.1 | Symbols: | Histone superfamily protein | chr5:3270478-3270888 REVERSE LENGTH=136;>AT5G10390.1 | Symbols: | Histone superfamily protein | chr	0.00126355	146.03	87.863	94.85	1	1	0.00126355	128.93	1	0.00205885	146.03	1	0.00199794	94.85	2	+	-0.20204	1;2	STGGK(1)APR	STGGK(94.85)APR	_MARTKQTARKSTGGKAPRKQLATKAARKSA	5	-4.94351	-4.46438	0.122774	-4.9217	-4.45381	-0.0260729	4	-3.09504	-2.44588	0.0826256	0.729301	1.08289	0.137093		1097800000	737650000	360120000	320050000	101220000	245180000	64588000	172420000	194310000	By matching
AT1G09340.1	305	___1	>AT1G09340.1 | Symbols: CRB, CSP41B, HIP1.3 | chloroplast RNA binding | chr1:3015473-3018035 FORWARD LENGTH=378	7.40783e-25	194.24	180.09	181.85	1	1	1.86022e-13	155.76	1	7.40783e-25	194.24	1	1.54294e-18	181.85	3		-0.45656	1	AGGFPEPEIVHYNPK(1)EFDFGK	AGGFPEPEIVHYNPK(181.85)EFDFGK(-181.85)	KAGGFPEPEIVHYNPKEFDFGKKKAFPFRDQ	15	0.367595	-0.892098	0.165014	0.369606	-0.889209	0.00403388	5	-0.11983	-0.315044	0.77124	0.9876	0.112811	0.00541895		2247400000	1189000000	1058400000	406470000	493940000	389590000	211310000	392960000	353160000	By matching
AT1G09340.1	190	___1	>AT1G09340.1 | Symbols: CRB, CSP41B, HIP1.3 | chloroplast RNA binding | chr1:3015473-3018035 FORWARD LENGTH=378	1.6993e-14	230.36	195.61	210.91	1	1	1.6993e-14	230.36	1	1.18211e-10	210.14	1	9.9805e-11	210.91	2	+	-0.044593	1	GK(1)LETESLLQSK	GK(210.91)LETESLLQSK(-210.91)	HCEEDAVDPKSRHKGKLETESLLQSKGVNWT	2	0.278817	-1.01351	-0.348459	0.285343	-1.01689	0.559149	3	-0.36105	-0.976241	0.393685	0.9876	0.404851	0.00541895		749420000	368580000	380830000	150640000	211330000	141430000	62995000	76511000	106510000	By matching
AT1G09340.1	360	___1	>AT1G09340.1 | Symbols: CRB, CSP41B, HIP1.3 | chloroplast RNA binding | chr1:3015473-3018035 FORWARD LENGTH=378	2.60726e-13	192.96	172.16	158.45	1	1	1.48033e-12	185.26	1	2.60726e-13	192.96	1	2.41378e-08	158.45	2	+	-0.96327	1	K(1)EADFTTDDMILSK	K(158.45)EADFTTDDMILSK(-158.45)	LTDSYNLDFGRGTFRKEADFTTDDMILSKKL	1	0.793105	0.0394191	0.448154	0.743817	0.0545011	-0.325937	14	0.426893	1.48771	0.223781	0.9876	0.650177	0.00541895		2101200000	969820000	1131300000	184770000	399450000	345120000	411330000	439930000	320560000	By matching
AT1G09340.1	184	___1	>AT1G09340.1 | Symbols: CRB, CSP41B, HIP1.3 | chloroplast RNA binding | chr1:3015473-3018035 FORWARD LENGTH=378	2.12956e-24	220.42	204.25	220.42	1	NaN	NaN	NaN	1	3.1865e-20	211.29	1	2.12956e-24	220.42	3	+	-0.28962	1	SDILPHCEEDAVDPK(1)SR	SDILPHCEEDAVDPK(220.42)SR	KSDILPHCEEDAVDPKSRHKGKLETESLLQS	15	NaN	-0.0107447	-0.385044	NaN	-0.0136401	0.617487	2	-0.197895	-0.548163	0.630864	0.9876	0.200064	0.00541895		430810000	205920000	224900000	0	0	112520000	116390000	93398000	108500000	By matching
AT1G09340.1	92	___1	>AT1G09340.1 | Symbols: CRB, CSP41B, HIP1.3 | chloroplast RNA binding | chr1:3015473-3018035 FORWARD LENGTH=378	4.13546e-10	131.56	116.94	76.519	1	1	8.50177e-07	103.02	1	4.13546e-10	131.56	1	0.000536639	76.519	3		0.11838	1	SPIAK(1)QLPGESDQDFADFSSK	SPIAK(76.52)QLPGESDQDFADFSSK(-76.52)	GHQVTLFTRGKSPIAKQLPGESDQDFADFSS	5	0.50457	-1.15856	0.0584279	0.50019	-1.10914	0.0528332	3	-0.19852	-0.443099	0.68461	0.9876	0.164557	0.00541895		302870000	160610000	142250000	40845000	48509000	61272000	28166000	58497000	65577000	By matching
AT1G10720.1	418	___1	>AT1G10720.1 | Symbols: | BSD domain-containing protein | chr1:3562964-3564446 FORWARD LENGTH=429	0.0335538	47.154	12.462	47.154	0.849883	NaN	NaN	NaN	0	NaN	NaN	0.849883	0.0335538	47.154	3	+	-2.2582		SK(0.85)ITSK(0.15)GTDQK	SK(7.53)ITSK(-7.53)GTDQK(-47.15)	DLEGDDDISSLALKSKITSKGTDQKGT____	2	NaN	-1.22341	0.410237	NaN	-1.21531	-0.207611	2	-0.406585	-0.645339	0.575609	0.9876	0.239872	0.00541895		576630000	324630000	252000000	0	0	127620000	63466000	197020000	188540000	By matching
AT1G11430.1	201	___1	>AT1G11430.1 | Symbols: | plastid developmental protein DAG, putative | chr1:3847273-3848938 FORWARD LENGTH=232	0.0402755	116.73	80.283	116.73	1	NaN	NaN	NaN	1	0.0457017	102.62	1	0.0402755	116.73	2	+	0.37391	1	NNTK(1)YQSK	NNTK(116.73)YQSK(-116.73)	PCTYPTYQPKQRNNTKYQSKRYERKRDGPPP	4	NaN	5.64631	3.71265	NaN	5.62471	-3.6557	2	4.67948	6.55397	0.0143529	0.243043	1.84306	0.614317		31512000	14822000	16689000	0	0	172770	16258000	14650000	431450	By matching
AT1G12230.1;AT1G12230.2	294;316	___1	>AT1G12230.1 | Symbols: | Aldolase superfamily protein | chr1:4148050-4150708 FORWARD LENGTH=405;>AT1G12230.2 | Symbols: | Aldolase superfamily protein | chr1:4148050-4150708 FORWARD LENGTH=427	0.000901395	139.43	72.866	133.23	1	1	0.000901395	139.43	1	0.00172543	137.46	1	0.00266744	133.23	2	+	-0.82161	1	SK(1)LMAAAVR	SK(133.23)LMAAAVR	VKRSYNYIHKYGYKSKLMAAAVRNKQDLFSL	2	0.0395595	0.0557509	0.134461	0.0978804	0.0352017	0.146916	6	0.0765905	0.327487	0.762601	0.9876	0.117703	0.00541895		3808300000	1739200000	2069100000	664180000	857600000	544490000	616600000	530570000	594900000	By matching
AT1G12230.1;AT1G12230.2	288;310	___1	>AT1G12230.1 | Symbols: | Aldolase superfamily protein | chr1:4148050-4150708 FORWARD LENGTH=405;>AT1G12230.2 | Symbols: | Aldolase superfamily protein | chr1:4148050-4150708 FORWARD LENGTH=427	0.0136275	59.038	47.779	59.038	1	0	NaN	NaN	NaN	NaN	NaN	1	0.0136275	59.038	3	+	1.0301	1	SYNYIHK(1)YGYK	SYNYIHK(59.04)YGYK(-59.04)	DPGLALVKRSYNYIHKYGYKSKLMAAAVRNK	7	1.04859	NaN	0.736653	1.016	NaN	-0.61584	2	0.892619	2.51648	0.108716	0.849653	0.963709	0.0707582		74584000	30839000	43744000	13723000	31220000	0	0	17116000	12524000	By matching
AT1G12900.4;AT1G12900.3;AT1G12900.1;AT1G12900.2;AT3G26650.1	239;239;288;206;285	___1	>AT1G12900.4 | Symbols: GAPA-2 | glyceraldehyde 3-phosphate dehydrogenase A subunit 2 | chr1:4392634-4393850 REVERSE LENGTH=350;>AT1G12900.3 | Symbols: GAPA-2 | glyceraldehyde 3-phosphate dehydrogenase A subunit 2 | chr1:4392634-4393850 REVERSE LENGTH=350;	1.13803e-06	125.75	98.96	107.06	1	1	1.13803e-06	125.75	1	4.43025e-05	123.79	1	1.13803e-06	125.75	2	+	-0.25724	1	AVALVLPNLK(1)GK	AVALVLPNLK(107.06)GK(-107.06)	STGAAKAVALVLPNLKGKLNGIALRVPTPNV	10	-3.61707	NaN	4.22497	-3.62784	NaN	-4.09727	3	0.303945	0.118315	0.9151	0.994031	0.0385315	0.00260009		247960000	233470000	14488000	73400000	5576600	26696000	0	133380000	8911900	By matching
AT1G12900.4;AT1G12900.3;AT1G12900.1;AT1G12900.2;AT3G26650.1	241;241;290;208;287	___1	>AT1G12900.4 | Symbols: GAPA-2 | glyceraldehyde 3-phosphate dehydrogenase A subunit 2 | chr1:4392634-4393850 REVERSE LENGTH=350;>AT1G12900.3 | Symbols: GAPA-2 | glyceraldehyde 3-phosphate dehydrogenase A subunit 2 | chr1:4392634-4393850 REVERSE LENGTH=350;	0.00766376	136.57	16.286	109.44	1	1	0.00766376	136.57	1	0.00892178	121.64	1	0.0162916	109.44	2	+	0.79636	1	GK(1)LNGIALR	GK(109.44)LNGIALR	GAAKAVALVLPNLKGKLNGIALRVPTPNVSV	2	-0.57115	-0.117412	-2.16906	-0.61191	-0.213036	2.23398	3	-0.95254	-1.78784	0.161554	0.954296	0.791682	0.0203168		256020000	136200000	119820000	100750000	57686000	29324000	27598000	6117000	34537000	By matching
AT1G12900.4;AT1G12900.3;AT1G12900.1;AT1G12900.2;AT3G26650.1	187;187;236;154;233	___1	>AT1G12900.4 | Symbols: GAPA-2 | glyceraldehyde 3-phosphate dehydrogenase A subunit 2 | chr1:4392634-4393850 REVERSE LENGTH=350;>AT1G12900.3 | Symbols: GAPA-2 | glyceraldehyde 3-phosphate dehydrogenase A subunit 2 | chr1:4392634-4393850 REVERSE LENGTH=350;	0.0198125	46.345	39.571	46.345	1	1	0.0198125	46.345	0	NaN	NaN	NaN	NaN	NaN	3	+	-0.90773		FGIIK(1)GTMTTTHSYTGDQR	FGIIK(46.35)GTMTTTHSYTGDQR	LAPFVKVLDQKFGIIKGTMTTTHSYTGDQRL	5	0.156397	0.348912	NaN	0.135798	0.291957	NaN	2	0.252654	0.730974	0.530252	0.9876	0.275518	0.00541895		43549000	21877000	21672000	16313000	16134000	5563900	5538600	0	0	By matching
AT1G12900.4;AT1G12900.3;AT1G12900.1;AT1G12900.2;AT3G26650.1	182;182;231;149;228	___1	>AT1G12900.4 | Symbols: GAPA-2 | glyceraldehyde 3-phosphate dehydrogenase A subunit 2 | chr1:4392634-4393850 REVERSE LENGTH=350;>AT1G12900.3 | Symbols: GAPA-2 | glyceraldehyde 3-phosphate dehydrogenase A subunit 2 | chr1:4392634-4393850 REVERSE LENGTH=350;	0.003803	110.08	59.97	110.08	1	1	0.0482066	76.165	1	0.00491729	105.03	1	0.003803	110.08	2	+	-0.11151	1	VLDQK(1)FGIIK	VLDQK(110.08)FGIIK(-110.08)	CTTNCLAPFVKVLDQKFGIIKGTMTTTHSYT	5	-0.324726	-1.27718	0.424997	-0.412673	-1.30102	-0.259547	3	-0.392304	-0.881391	0.436438	0.9876	0.360077	0.00541895		859910000	494010000	365900000	148820000	152340000	189670000	59932000	155520000	153630000	By matching
AT1G13440.1;AT1G13440.2;AT3G04120.1	263;235;263	___1	>AT1G13440.1 | Symbols: GAPC-2, GAPC2 | glyceraldehyde-3-phosphate dehydrogenase C2 | chr1:4608465-4610494 REVERSE LENGTH=338;>AT1G13440.2 | Symbols: GAPC-2, GAPC2 | glyceraldehyde-3-phosphate dehydrogenase C2 | chr1:4608465-4610494 REVERSE LENGTH=310;>AT3	0.00896992	127.76	86.317	58.63	1	1	0.0137284	109.83	1	0.00896992	127.76	1	0.0587486	58.63	2	+	1.334	1	AATYDEIK(1)K	AATYDEIK(58.63)K(-58.63)	DLTVRLEKAATYDEIKKAIKEESEGKLKGIL;DLTVRLEKAATYDEIKKAIKEESEGKMKGIL	8	0.444455	-0.312975	0.311184	0.305912	-0.369427	-0.200598	3	0.147555	0.501638	0.646876	0.9876	0.189179	0.00541895		237420000	135360000	102060000	43375000	39767000	49248000	35904000	42742000	26388000	By matching
AT1G13440.1;AT1G13440.2;AT3G04120.1	76;76;76	___1	>AT1G13440.1 | Symbols: GAPC-2, GAPC2 | glyceraldehyde-3-phosphate dehydrogenase C2 | chr1:4608465-4610494 REVERSE LENGTH=338;>AT1G13440.2 | Symbols: GAPC-2, GAPC2 | glyceraldehyde-3-phosphate dehydrogenase C2 | chr1:4608465-4610494 REVERSE LENGTH=310;>AT3	1.02545e-18	218.2	162.91	108.14	1	1	1.02545e-18	218.2	1	0.00084435	108.14	0	NaN	NaN	2	+	-1.7046	1	TLLFGEK(1)PVTVFGIR	TLLFGEK(108.14)PVTVFGIR	HELKVKDDKTLLFGEKPVTVFGIRNPEDIPW;NELKIKDEKTLLFGEKPVTVFGIRNPEDIPW	7	-0.712339	0.326192	-1.20088	-0.706936	0.29007	1.31713	6	-0.529009	-1.26652	0.285759	0.9876	0.544	0.00541895		319560000	165380000	154180000	114910000	74966000	27369000	32720000	23098000	46497000	By matching
AT1G13440.1;AT1G13440.2;AT1G16300.1;AT1G79530.1;AT3G04120.1	198;170;276;278;198	___1	>AT1G13440.1 | Symbols: GAPC-2, GAPC2 | glyceraldehyde-3-phosphate dehydrogenase C2 | chr1:4608465-4610494 REVERSE LENGTH=338;>AT1G13440.2 | Symbols: GAPC-2, GAPC2 | glyceraldehyde-3-phosphate dehydrogenase C2 | chr1:4608465-4610494 REVERSE LENGTH=310;>AT1	1.6616e-18	257.54	235.52	232.17	1	1	1.6616e-18	257.54	1	1.51948e-13	237.76	1	5.85802e-13	232.17	2	+	-0.20637	1	TVDGPSMK(1)DWR	TVDGPSMK(232.17)DWR	HATTATQKTVDGPSMKDWRGGRGASQNIIPS;HSITATQKTVDGPSMKDWRGGRAASFNIIPS	8	-0.352308	-0.243455	0.231481	-0.262382	-0.2227	-0.00827594	9	-0.121427	-0.44867	0.680965	0.9876	0.166875	0.00541895		2075500000	1068000000	1007400000	357260000	314950000	350350000	337880000	360430000	354580000	By matching
AT1G13440.1;AT3G04120.1	130;130	___1	>AT1G13440.1 | Symbols: GAPC-2, GAPC2 | glyceraldehyde-3-phosphate dehydrogenase C2 | chr1:4608465-4610494 REVERSE LENGTH=338;>AT3G04120.1 | Symbols: GAPC, GAPC-1, GAPC1 | glyceraldehyde-3-phosphate dehydrogenase C subunit 1 | chr3:1081077-1083131 FORWARD	3.27239e-25	193.39	184.19	193.39	1	1	2.95894e-14	162.01	1	2.01691e-14	153.87	1	3.27239e-25	193.39	3		0.4324	1	VVISAPSK(1)DAPMFVVGVNEHEYK	VVISAPSK(193.39)DAPMFVVGVNEHEYK(-193.39)	HLKGGAKKVVISAPSKDAPMFVVGVNEHEYK	8	-0.211197	-2.2464	1.02659	-0.257701	-2.25436	-0.918279	3	-0.477002	-0.618764	0.575394	0.9876	0.240034	0.00541895		231170000	148100000	83078000	29611000	32956000	33966000	18054000	84518000	32068000	By matching
AT1G15340.1	94	___1	>AT1G15340.1 | Symbols: MBD10 | methyl-CPG-binding domain 10 | chr1:5275895-5277474 REVERSE LENGTH=384	2.76825e-07	142.38	135.02	106.58	1	1	2.76825e-07	142.38	1	0.000742984	106.58	0	NaN	NaN	2	+	0.66716	1	ATTPTPDK(1)EPLLK	ATTPTPDK(106.58)EPLLK(-106.58)	SRISQKVKATTPTPDKEPLLKKRRSSLTKKD	8	-0.189022	-1.10861	1.15528	-0.249839	-1.04919	-1.01768	4	-0.0474524	-0.0851522	0.936951	0.994031	0.0282833	0.00260009		264350000	165700000	98647000	121420000	77225000	26838000	12876000	17451000	8545800	By matching
AT1G15820.1	220	___1	>AT1G15820.1 | Symbols: LHCB6, CP24 | light harvesting complex photosystem II subunit 6 | chr1:5446685-5447676 REVERSE LENGTH=258	9.29322e-10	184.71	174.06	111.11	1	1	9.29322e-10	184.71	1	2.11875e-09	177.38	1	3.96007e-09	166.03	3	+	-0.36946	1	NRDGVYEPDFEK(1)LER	NRDGVYEPDFEK(111.11)LER	LAGKNRDGVYEPDFEKLERLKLAEIKHSRLA	12	-0.317355	-0.192727	-0.0454429	-0.201958	-0.165774	0.227741	7	-0.185175	-0.769887	0.491731	0.9876	0.308272	0.00541895		1787800000	929190000	858570000	432090000	351600000	174750000	149290000	322350000	357680000	By matching
AT1G16710.2;AT1G16710.1	1558;1587	___1	>AT1G16710.2 | Symbols: HAC12 | histone acetyltransferase of the CBP family 12 | chr1:5714692-5721782 FORWARD LENGTH=1677;>AT1G16710.1 | Symbols: HAC12 | histone acetyltransferase of the CBP family 12 | chr1:5714692-5721782 FORWARD LENGTH=1706	8.15886e-65	335.48	308.59	315.93	1	1	2.18209e-53	294.22	1	8.15886e-65	335.48	1	6.41588e-64	315.93	3		0.17671	1	LTTHPSLADQNAQNK(1)EAR	LTTHPSLADQNAQNK(315.93)EAR	KLTTHPSLADQNAQNKEARQLRVLQLRKMLD	15	0.0464211	0.14991	0.144042	0.0308304	0.155231	0.0968015	3	0.113458	0.484423	0.657841	0.9876	0.181879	0.00541895		1298100000	596610000	701540000	53216000	54102000	254770000	312100000	288620000	335330000	By matching
AT1G17790.1	439	___1	>AT1G17790.1 | Symbols: | DNA-binding bromodomain-containing protein | chr1:6125532-6127276 REVERSE LENGTH=487	0.0152398	105.35	59.011	100.58	1	1	0.0152398	105.35	1	0.0188493	100.58	0	NaN	NaN	2	+	-0.36432	1	VTESGK(1)AIR	VTESGK(100.58)AIR	TLVSGTTTSRVTESGKAIRTSSPARQENNAS	6	-0.124896	-1.47658	0.49074	-0.150465	-1.44458	-0.303971	3	-0.370245	-0.733969	0.510712	0.9876	0.291824	0.00541895		463130000	287600000	175530000	105080000	97120000	99581000	10896000	82932000	67515000	By matching
AT1G18210.2;AT1G18210.1	10;10	___1	>AT1G18210.2 | Symbols: | Calcium-binding EF-hand family protein | chr1:6268273-6268785 REVERSE LENGTH=170;>AT1G18210.1 | Symbols: | Calcium-binding EF-hand family protein | chr1:6268273-6268785 REVERSE LENGTH=170	1.10869e-10	117.53	106.63	92.412	1	1	1.10869e-10	117.53	0	NaN	NaN	1	1.55366e-06	92.412	3		-0.11497	1	ASANPETAK(1)PTPATVDMANPEELKK	ASANPETAK(92.37)PTPATVDMANPEELK(-92.37)K(-92.41)	______MASANPETAKPTPATVDMANPEELK	9	-0.390321	-0.854257	0.691895	-0.453222	-0.813931	-0.593529	3	-0.184227	-0.435835	0.68938	0.9876	0.161541	0.00541895		300230000	175030000	125200000	89037000	56447000	26406000	15072000	59583000	53683000	By matching
AT1G18500.1;AT1G74040.1	401;399	___1	>AT1G18500.1 | Symbols: MAML-4, IPMS1 | methylthioalkylmalate synthase-like 4 | chr1:6369347-6372861 FORWARD LENGTH=631;>AT1G74040.1 | Symbols: IMS1, MAML-3, IPMS2 | 2-isopropylmalate synthase 1 | chr1:27842258-27845566 FORWARD LENGTH=631	1.38587e-27	215.79	202.42	215.79	1	1	1.61962e-27	214.49	NaN	NaN	NaN	1	1.38587e-27	215.79	5		0.017605	1	AIVGANAFAHESGIHQDGMLK(1)HK	AIVGANAFAHESGIHQDGMLK(215.79)HK(-215.79)	NAFAHESGIHQDGMLKHKGTYEIICPEEIGL	21	3.57652	NaN	3.6123	3.57192	NaN	-3.54071	2	3.59441	10.5675	0.0047647	0.11526	2.32196	0.93832		87615000	33529000	54086000	2337400	53092000	0	0	31192000	994320	By matching
AT1G18800.1	159	___1	>AT1G18800.1 | Symbols: NRP2 | NAP1-related protein 2 | chr1:6481466-6483463 REVERSE LENGTH=256	7.14085e-09	148.57	120.89	98.421	1	1	6.12996e-07	128.06	1	7.14085e-09	148.57	1	4.64125e-05	98.421	3	+	-0.076282	1	EGK(1)GLANGVNHEK	EGK(98.42)GLANGVNHEK(-98.42)	GTTKITATPIKWKEGKGLANGVNHEKNGNKR	3	0.252658	0.51541	1.04859	0.192321	0.587653	-0.93038	3	0.605553	2.05642	0.121861	0.899848	0.914136	0.045831		215890000	111290000	104600000	27666000	20532000	32406000	58397000	51216000	25674000	By matching
AT1G20020.1;AT1G20020.2;AT1G20020.3;AT5G66190.1;AT5G66190.2	330;311;330;321;223	___1	>AT1G20020.1 | Symbols: ATLFNR2, FNR2 | ferredoxin-NADP(+)-oxidoreductase 2 | chr1:6942851-6944868 FORWARD LENGTH=369;>AT1G20020.2 | Symbols: ATLFNR2 | ferredoxin-NADP(+)-oxidoreductase 2 | chr1:6942851-6944868 FORWARD LENGTH=350;>AT1G20020.3 | Symbols: AT	5.1054e-13	174.52	156.96	133.86	1	1	5.1054e-13	174.52	1	9.06368e-06	133.86	NaN	NaN	NaN	2		-3.3826	1	DNTFVYMCGLK(1)GMEK	DNTFVYMCGLK(133.86)GMEK(-133.86)	ELLKKDNTFVYMCGLKGMEKGIDDIMVSLAA	11	-1.03632	-3.34835	NaN	-1.03348	-3.38836	NaN	5	-2.19234	-2.66024	0.097921	0.80232	1.00912	0.0956523		123270000	78532000	44734000	39673000	29861000	38859000	14873000	0	0	By matching
AT1G20020.1;AT1G20020.2;AT1G20020.3	299;280;299	___1	>AT1G20020.1 | Symbols: ATLFNR2, FNR2 | ferredoxin-NADP(+)-oxidoreductase 2 | chr1:6942851-6944868 FORWARD LENGTH=369;>AT1G20020.2 | Symbols: ATLFNR2 | ferredoxin-NADP(+)-oxidoreductase 2 | chr1:6942851-6944868 FORWARD LENGTH=350;>AT1G20020.3 | Symbols: AT	1.39646e-09	145.43	124.18	81.92	1	1	1.39646e-09	145.43	1	4.76747e-07	135.08	1	1.56579e-06	121.26	2	+	-0.0056203	1	GEK(1)MYIQTR	GEK(81.92)MYIQTR	VDYAISREQANDKGEKMYIQTRMAQYAAELW	3	0.243425	-0.281492	-0.449218	0.305562	-0.213303	0.632734	11	-0.162428	-0.57424	0.60191	0.9876	0.220469	0.00541895		2426700000	1063300000	1363400000	476650000	613720000	330370000	311990000	256300000	437670000	By matching
AT1G20020.1;AT1G20020.2;AT1G20020.3	90;90;90	___1	>AT1G20020.1 | Symbols: ATLFNR2, FNR2 | ferredoxin-NADP(+)-oxidoreductase 2 | chr1:6942851-6944868 FORWARD LENGTH=369;>AT1G20020.2 | Symbols: ATLFNR2 | ferredoxin-NADP(+)-oxidoreductase 2 | chr1:6942851-6944868 FORWARD LENGTH=350;>AT1G20020.3 | Symbols: AT	0.000225215	116.84	106.47	81.709	1	1	0.000225215	116.84	1	0.00321105	81.709	0	NaN	NaN	3	+	-0.11132	1	YRPK(1)EPYTGK	YRPK(81.71)EPYTGK(-81.71)	SKKNEEGVIVNRYRPKEPYTGKCLLNTKITA	4	0.55454	0.237564	0.0642084	0.515006	0.225645	0.0753272	3	0.285437	1.1076	0.340741	0.9876	0.467575	0.00541895		378690000	147120000	231570000	71009000	124960000	51641000	67107000	24471000	39498000	By matching
AT1G20440.1	6	___1	>AT1G20440.1 | Symbols: COR47, RD17, AtCOR47 | cold-regulated 47 | chr1:7084722-7085664 REVERSE LENGTH=265	1.66753e-34	213.41	208.46	213.41	1	1	1.64368e-33	198.74	NaN	NaN	NaN	1	1.66753e-34	213.41	3		-0.46534	1	AEEYK(1)NNVPEHETPTVATEESPATTTEVTDR	AEEYK(213.41)NNVPEHETPTVATEESPATTTEVTDR	__________MAEEYKNNVPEHETPTVATEE	5	-0.0446723	NaN	-0.651959	-0.13046	NaN	0.768417	2	-0.348315	-0.886314	0.456057	0.9876	0.340981	0.00541895		186820000	83305000	103510000	50009000	51072000	0	0	33296000	52438000	By matching
AT1G20670.1	153	___1	>AT1G20670.1 | Symbols: | DNA-binding bromodomain-containing protein | chr1:7164537-7167933 REVERSE LENGTH=652	6.75222e-24	203.06	182.23	164.94	1	1	6.75222e-24	203.06	1	4.13836e-13	173.56	NaN	NaN	NaN	3		-0.52209	1	NLSAAASGSDYHTGEK(1)ASK	NLSAAASGSDYHTGEK(164.94)ASK(-164.94)	NLSAAASGSDYHTGEKASKATDILQGSPVES	16	6.44865	7.15482	NaN	6.44692	7.11134	NaN	2	6.80174	16.5878	0.0016545	0.0890679	2.78133	1.05028		120390000	63216000	57169000	39668000	34705000	23548000	22465000	0	0	By matching
AT1G21350.1;AT1G21350.2;AT1G21350.3	87;161;188	___1	>AT1G21350.1 | Symbols: | Thioredoxin superfamily protein | chr1:7477376-7478519 REVERSE LENGTH=151;>AT1G21350.2 | Symbols: | Thioredoxin superfamily protein | chr1:7477376-7479012 REVERSE LENGTH=225;>AT1G21350.3 | Symbols: | Thioredoxin superfamily pro	2.24324e-14	205.3	183.48	169.94	1	1	2.24324e-14	205.3	1	9.03931e-14	190.41	1	2.36047e-10	169.94	2	+	-1.2036	1	EFGAVCTPEFFLYK(1)K	EFGAVCTPEFFLYK(169.94)K(-169.94)	AREFGAVCTPEFFLYKKDGRRPFELVYHGQF	14	-0.34828	-1.07637	2.2109	-0.229027	-1.03062	-2.02011	3	0.262082	0.326662	0.763173	0.9876	0.117377	0.00541895		1766200000	1126300000	639960000	579480000	467410000	245720000	96734000	301080000	75821000	By matching
AT1G21720.1;AT1G77440.2;AT1G77440.1	98;98;98	___1	>AT1G21720.1 | Symbols: PBC1 | proteasome beta subunit C1 | chr1:7626394-7628070 FORWARD LENGTH=204;>AT1G77440.2 | Symbols: PBC2 | 20S proteasome beta subunit C2 | chr1:29096020-29098105 FORWARD LENGTH=204;>AT1G77440.1 | Symbols: PBC2 | 20S proteasome beta	2.75245e-17	188.84	160.09	76.059	1	1	2.75245e-17	188.84	1	0.00254462	76.059	1	1.31283e-05	96.848	3		-0.83613	1	DMKPETFASLVSAILYEK(1)R	DMK(-75.74)PETFASLVSAILYEK(75.74)R	KPETFASLVSAILYEKRFGPFLCQPVIAGLG;KPETFASLVSAILYEKRFGPYLCQPVIAGLG	18	-3.36565	-4.81506	0.796811	-3.37207	-4.83239	-0.629188	5	-2.4613	-1.86995	0.148048	0.924904	0.829597	0.0339032		541450000	476580000	64870000	171470000	16680000	256660000	21991000	48450000	26198000	By matching
AT1G23310.1;AT1G23310.2;AT1G70580.4;AT1G70580.3;AT1G70580.2;AT1G70580.1	54;54;54;54;54;54	___1	>AT1G23310.1 | Symbols: GGT1, AOAT1, GGAT1 | glutamate:glyoxylate aminotransferase | chr1:8268720-8271329 REVERSE LENGTH=481;>AT1G23310.2 | Symbols: GGT1, AOAT1, GGAT1 | glutamate:glyoxylate aminotransferase | chr1:8268808-8271329 REVERSE LENGTH=441;>AT1G7	3.69473e-06	91.733	77.628	83.602	1	1	3.69473e-06	91.733	1	0.000288528	83.602	NaN	NaN	NaN	3		-0.050669	1	IIFTNVGNPHALGQK(1)PLTFPR	IIFTNVGNPHALGQK(83.6)PLTFPR	KIIFTNVGNPHALGQKPLTFPRQVVALCQAP;KIIFTNVGNPHALGQKPLTFPRQVVSLCQAP	15	0.186881	0.357833	NaN	0.204892	0.351741	NaN	2	0.272357	0.790717	0.500488	0.9876	0.300606	0.00541895		70503000	35454000	35049000	19257000	21091000	16197000	13958000	0	0	By matching
AT1G23740.1	123	___1	>AT1G23740.1 | Symbols: | Oxidoreductase, zinc-binding dehydrogenase family protein | chr1:8398245-8399656 REVERSE LENGTH=386	2.17782e-07	148.62	139.42	147.96	1	1	3.50703e-05	116.51	1	2.17782e-07	148.62	1	2.25931e-07	147.96	2	+	0.65901	1	VVAAALNPVDAK(1)R	VVAAALNPVDAK(147.96)R	VLIKVVAAALNPVDAKRRQGKFKATDSPLPT	12	-0.240776	0.823097	-1.23162	-0.273954	0.788101	1.40048	6	-0.216432	-0.42203	0.698494	0.9876	0.155837	0.00541895		285960000	111530000	174430000	43573000	34218000	42382000	68374000	25574000	71840000	By matching
AT1G26880.1;AT1G26880.2;AT1G69620.1;AT3G28900.1	16;16;16;16	___1	>AT1G26880.1 | Symbols: | Ribosomal protein L34e superfamily protein | chr1:9315640-9316681 REVERSE LENGTH=120;>AT1G26880.2 | Symbols: | Ribosomal protein L34e superfamily protein | chr1:9315798-9316681 REVERSE LENGTH=96;>AT1G69620.1 | Symbols: RPL34 | r	1.97339e-16	232.17	193.93	225.15	1	1	2.0447e-14	232.17	1	4.82193e-12	213.63	1	1.97339e-16	225.15	3	+	0.074472	1	HSYATK(1)SNQHR	HSYATK(225.15)SNQHR	MVQRLVYRSRHSYATKSNQHRIVKTPGGKLT;MVQRLVYRSRHSYATKSNQHRIVKTPGGKLV	6	0.0268709	NaN	6.09404	-0.0733174	NaN	-6.04835	2	3.06045	1.53087	0.246212	0.9876	0.608691	0.00541895		77231000	51366000	25865000	11138000	9023300	22834000	16760000	17394000	81859	By matching
AT1G29395.1	200	___1	>AT1G29395.1 | Symbols: COR414-TM1, COR413IM1, COR413-TM1 | COLD REGULATED 314 INNER MEMBRANE 1 | chr1:10288345-10289539 REVERSE LENGTH=225	0.000508945	159.99	113.26	148.18	1	1	0.00199628	124.21	1	0.000508945	159.99	1	0.000918769	148.18	2	+	-0.55672	1	AGSLEK(1)AYEK	AGSLEK(148.18)AYEK(-148.18)	GFLAFQHFSRAGSLEKAYEKGSVLATVAIIG	6	6.55727	6.64386	NaN	6.64976	6.68328	NaN	2	6.60056	19.3507	0.00115058	0.0834992	2.93908	1.07832		1274800000	518000000	756750000	8725400	418620000	2798300	338130000	506480000	0	By matching
AT1G29470.2;AT1G29470.1	63;63	___1	>AT1G29470.2 | Symbols: | S-adenosyl-L-methionine-dependent methyltransferases superfamily protein | chr1:10310424-10313369 REVERSE LENGTH=770;>AT1G29470.1 | Symbols: | S-adenosyl-L-methionine-dependent methyltransferases superfamily protein | chr1:10310	1.04166e-05	170.52	130.02	137.89	1	1	0.000452037	161.67	1	5.52025e-05	170.52	1	1.04166e-05	137.89	2	+	2.2574	1;2	DVDTTK(1)SDFK	DVDTTK(137.89)SDFK(-137.89)	IDFSANERTKDVDTTKSDFKSEEVDRGSKSF	6	1.73942	0.494876	-0.878686	1.70903	0.486251	0.997112	5	0.451869	0.72049	0.517981	0.9876	0.285686	0.00541895		806610000	336980000	469630000	60750000	144740000	165450000	152850000	110790000	172040000	By matching
AT1G29470.2;AT1G29470.1	67;67	___1	>AT1G29470.2 | Symbols: | S-adenosyl-L-methionine-dependent methyltransferases superfamily protein | chr1:10310424-10313369 REVERSE LENGTH=770;>AT1G29470.1 | Symbols: | S-adenosyl-L-methionine-dependent methyltransferases superfamily protein | chr1:10310	1.16486e-24	284.28	233.93	255.3	1	1	4.53606e-24	270.56	1	1.16486e-24	284.28	1	2.68782e-17	255.3	2	+	-0.12265	1;2	SDFK(1)SEEVDR	SDFK(255.3)SEEVDR	ANERTKDVDTTKSDFKSEEVDRGSKSFPDEK	4	0.343465	0.104068	-0.163885	0.369941	0.0982848	0.521654	3	0.0945492	0.365476	0.736504	0.9876	0.132825	0.00541895		2678100000	1162600000	1515500000	440100000	589760000	328550000	348930000	393960000	576790000	By matching
AT1G29470.2;AT1G29470.1	123;123	___1	>AT1G29470.2 | Symbols: | S-adenosyl-L-methionine-dependent methyltransferases superfamily protein | chr1:10310424-10313369 REVERSE LENGTH=770;>AT1G29470.1 | Symbols: | S-adenosyl-L-methionine-dependent methyltransferases superfamily protein | chr1:10310	5.21834e-08	147.56	132.02	147.56	1	1	5.21834e-08	147.56	0.999999	1.02152e-07	140.27	0.999997	3.73786e-05	108.63	3	+	-1.3485	1	KEFDDK(1)NGDGDRK	K(-65.77)EFDDK(65.77)NGDGDRK(-147.56)	GEKTESAEERKEFDDKNGDGDRKNGDGEKDT	6	0.25689	-0.263577	NaN	0.229465	-0.302208	NaN	4	-0.00334355	-0.00880734	0.993659	0.994031	0.00276253	0.00260009		288040000	112500000	175540000	77756000	140410000	34742000	10780000	0	24355000	By matching
AT1G29470.2;AT1G29470.1	196;196	___1	>AT1G29470.2 | Symbols: | S-adenosyl-L-methionine-dependent methyltransferases superfamily protein | chr1:10310424-10313369 REVERSE LENGTH=770;>AT1G29470.1 | Symbols: | S-adenosyl-L-methionine-dependent methyltransferases superfamily protein | chr1:10310	7.35522e-12	169.67	154.05	124.68	1	1	8.95759e-11	154.74	1	5.9013e-11	152.94	1	7.35522e-12	169.67	3		-0.35424	1	SEENAGETEESTEK(1)SK	SEENAGETEESTEK(124.68)SK(-124.68)	KKSEENAGETEESTEKSKDVFPAGDQAEITK	14	0.282736	-0.234601	0.246378	0.289126	-0.32534	-0.142035	3	0.0981712	0.369271	0.733921	0.9876	0.13435	0.00541895		177590000	79414000	98172000	29626000	41467000	24324000	28194000	25465000	28511000	By matching
AT1G29470.2;AT1G29470.1	198;198	___1	>AT1G29470.2 | Symbols: | S-adenosyl-L-methionine-dependent methyltransferases superfamily protein | chr1:10310424-10313369 REVERSE LENGTH=770;>AT1G29470.1 | Symbols: | S-adenosyl-L-methionine-dependent methyltransferases superfamily protein | chr1:10310	2.04784e-05	116.51	101.72	71.929	1	NaN	NaN	NaN	1	2.04784e-05	116.51	1	0.0401715	71.929	2	+	0.52838	1	SK(1)DVFPAGDQAEITK	SK(71.93)DVFPAGDQAEITK(-71.93)	SEENAGETEESTEKSKDVFPAGDQAEITKES	2	NaN	-0.27701	0.598064	NaN	-0.344282	-0.495939	2	0.160527	0.36232	0.746915	0.9876	0.126729	0.00541895		95251000	55803000	39448000	0	0	26614000	16795000	29189000	22653000	By matching
AT1G29470.2;AT1G29470.1	96;96	___1	>AT1G29470.2 | Symbols: | S-adenosyl-L-methionine-dependent methyltransferases superfamily protein | chr1:10310424-10313369 REVERSE LENGTH=770;>AT1G29470.1 | Symbols: | S-adenosyl-L-methionine-dependent methyltransferases superfamily protein | chr1:10310	4.22521e-70	310.8	294.09	187.95	1	1	1.63884e-69	302.53	1	1.61963e-69	302.66	1	4.22521e-70	310.8	4		-0.3271	1	SFPDEKNEETEVVTETNEEK(1)TDPEK	SFPDEK(-173.95)NEETEVVTETNEEK(173.95)TDPEK(-187.95)	EKNEETEVVTETNEEKTDPEKSGEENSGEKT	20	0.424385	-0.381667	-0.0837921	0.358734	-0.394183	0.206768	9	-0.0136916	-0.0464088	0.9656	0.994031	0.0152029	0.00260009		1224800000	573970000	650830000	235220000	319110000	143620000	112970000	195120000	218750000	By matching
AT1G29470.2;AT1G29470.1	101;101	___1	>AT1G29470.2 | Symbols: | S-adenosyl-L-methionine-dependent methyltransferases superfamily protein | chr1:10310424-10313369 REVERSE LENGTH=770;>AT1G29470.1 | Symbols: | S-adenosyl-L-methionine-dependent methyltransferases superfamily protein | chr1:10310	1.33625e-57	253.21	248.63	134.4	1	1	1.0791e-48	238.37	1	3.0409e-37	191.16	1	1.33625e-57	253.21	3	+	-0.058253	1	TDPEK(1)SGEENSGEK	TDPEK(134.4)SGEENSGEK(-134.4)	TEVVTETNEEKTDPEKSGEENSGEKTESAEE	5	0.334797	-0.153928	-0.0233263	0.247806	-0.122397	0.1125	11	0.0525142	0.203109	0.850703	0.994031	0.070222	0.00260009		648260000	316500000	331760000	96405000	114490000	81484000	63141000	138610000	154130000	By matching
AT1G29470.2;AT1G29470.1	82;82	___1	>AT1G29470.2 | Symbols: | S-adenosyl-L-methionine-dependent methyltransferases superfamily protein | chr1:10310424-10313369 REVERSE LENGTH=770;>AT1G29470.1 | Symbols: | S-adenosyl-L-methionine-dependent methyltransferases superfamily protein | chr1:10310	7.16984e-37	236.94	220.06	220.98	1	1	7.16984e-37	236.94	1	2.5662e-21	170.1	1	4.83288e-36	220.98	3		-0.00027911	1	SFPDEK(1)NEETEVVTETNEEKTDPEK	SFPDEK(158.79)NEETEVVTETNEEK(-158.79)TDPEK(-220.98)	KSEEVDRGSKSFPDEKNEETEVVTETNEEKT	6	-0.00823235	1.33428	0.000909215	-0.0516682	1.30404	0.14991	4	0.44232	1.06593	0.35677	0.9876	0.447612	0.00541895		780120000	308380000	471730000	128920000	238110000	60663000	92094000	118800000	141530000	By matching
AT1G29470.2;AT1G29470.1	110;110	___1	>AT1G29470.2 | Symbols: | S-adenosyl-L-methionine-dependent methyltransferases superfamily protein | chr1:10310424-10313369 REVERSE LENGTH=770;>AT1G29470.1 | Symbols: | S-adenosyl-L-methionine-dependent methyltransferases superfamily protein | chr1:10310	3.41861e-56	322.17	320.14	87.669	1	1	3.41861e-56	322.17	1	4.76686e-29	249.16	1	6.42874e-29	243.86	3	+	1.0123	1	SGEENSGEK(1)TESAEER	SGEENSGEK(87.67)TESAEER	EKTDPEKSGEENSGEKTESAEERKEFDDKNG	9	0.360196	-0.0455952	-0.532068	0.360645	-0.0780915	0.637007	6	-0.072489	-0.236869	0.826437	0.994031	0.0827904	0.00260009		193690000	85952000	107730000	33974000	49454000	23549000	21788000	28429000	36491000	By matching
AT1G29470.2;AT1G29470.1	211;211	___1	>AT1G29470.2 | Symbols: | S-adenosyl-L-methionine-dependent methyltransferases superfamily protein | chr1:10310424-10313369 REVERSE LENGTH=770;>AT1G29470.1 | Symbols: | S-adenosyl-L-methionine-dependent methyltransferases superfamily protein | chr1:10310	4.92382e-68	264.94	259.79	264.94	1	1	4.92382e-68	264.94	0.999999	5.7969e-12	113.97	0.999998	1.24667e-21	142.16	3		0.34059	1	SKDVFPAGDQAEITK(1)ESSTGSGAWSTQLVESQNEK	SK(-83.09)DVFPAGDQAEITK(83.09)ESSTGSGAWSTQLVESQNEK(-264.94)	KSKDVFPAGDQAEITKESSTGSGAWSTQLVE	15	0.194717	-0.93716	0.599943	0.206893	-0.965052	-0.469969	5	-0.0474998	-0.112052	0.917128	0.994031	0.0375701	0.00260009		351320000	190050000	161260000	84979000	94705000	19888000	8429000	85187000	58131000	By matching
AT1G30120.1	262	___1	>AT1G30120.1 | Symbols: PDH-E1 BETA | pyruvate dehydrogenase E1 beta | chr1:10584350-10586477 REVERSE LENGTH=406	5.81239e-30	222.51	200.94	222.51	1	1	5.81239e-30	222.51	NaN	NaN	NaN	0	NaN	NaN	3		-1.8035	1	SENPVILFEHVLLYNLK(1)EK	SENPVILFEHVLLYNLK(222.51)EK(-222.51)	ENPVILFEHVLLYNLKEKIPDEDYVCNLEEA	17	1.97783	NaN	1.44379	1.89154	NaN	-1.3381	2	1.71081	4.48309	0.0334905	0.386662	1.47508	0.412668		436700000	171520000	265180000	77766000	243150000	0	0	93753000	22032000	By matching
AT1G30120.1;AT2G34590.1	308;308	___1	>AT1G30120.1 | Symbols: PDH-E1 BETA | pyruvate dehydrogenase E1 beta | chr1:10584350-10586477 REVERSE LENGTH=406;>AT2G34590.1 | Symbols: | Transketolase family protein | chr2:14568956-14570844 REVERSE LENGTH=406	5.80241e-09	157.84	127.67	96.143	1	1	5.80241e-09	157.84	1	0.00611776	96.143	NaN	NaN	NaN	2	+	1.8358	1	TLVNK(1)GYDPEVIDIR	TLVNK(96.14)GYDPEVIDIR	RMRYHVMQAAKTLVNKGYDPEVIDIRSLKPF	5	0.517024	0.781989	NaN	0.490262	0.778713	NaN	3	0.649506	1.85224	0.184945	0.9876	0.732958	0.00541895		151320000	60473000	90844000	45828000	65984000	14645000	24860000	0	0	By matching
AT1G31330.1	115	___1	>AT1G31330.1 | Symbols: PSAF | photosystem I subunit F | chr1:11215011-11215939 REVERSE LENGTH=221	5.27859e-17	177.4	150.57	83.395	1	1	5.27859e-17	177.4	1	1.08603e-08	135.49	1	0.000290199	83.395	3		0.59268	1	LYAPESAPALALNAQIEK(1)TK	LYAPESAPALALNAQIEK(83.4)TK(-83.4)	APESAPALALNAQIEKTKRRFDNYGKYGLLC	18	-0.50748	-1.21304	0.498036	-0.492647	-1.1521	-0.434013	3	-0.407493	-0.910235	0.423025	0.9876	0.373634	0.00541895		320690000	192540000	128150000	98193000	72510000	45230000	23763000	49116000	31882000	By matching
AT1G32060.1	116	___1	>AT1G32060.1 | Symbols: PRK | phosphoribulokinase | chr1:11532668-11534406 FORWARD LENGTH=395	0.00613909	99.5	68.078	85.522	1	1	0.0705343	67.519	1	0.00613909	99.5	1	0.0240411	85.522	2	+	-0.65365	1	EQK(1)VTALDPR	EQK(85.52)VTALDPR	LDDYHSLDRYGRKEQKVTALDPRANDFDLMY	3	0.7876	0.6124	-0.00345838	0.749749	0.597412	0.135666	3	0.465514	1.56636	0.20529	0.9876	0.687632	0.00541895		184320000	77823000	106500000	17709000	36529000	32919000	44125000	27196000	25847000	By matching
AT1G32060.1	217	___1	>AT1G32060.1 | Symbols: PRK | phosphoribulokinase | chr1:11532668-11534406 FORWARD LENGTH=395	1.41538e-05	112.02	101.08	112.02	1	1	0.000809244	81.703	1	1.41538e-05	112.02	0	NaN	NaN	3	+	-0.36848	1	GHSLESIK(1)ASIEAR	GHSLESIK(112.02)ASIEAR	IQRDMAERGHSLESIKASIEARKPDFDAFID	8	1.25665	1.10856	0.679804	1.25054	1.02219	-0.63169	3	1.015	3.78437	0.0263496	0.326478	1.57923	0.486146		87847000	36647000	51200000	8870800	21378000	8154700	14825000	19621000	14997000	By matching
AT1G32060.1	386	___1	>AT1G32060.1 | Symbols: PRK | phosphoribulokinase | chr1:11532668-11534406 FORWARD LENGTH=395	0.00362513	68.525	51.529	37.472	1	1	0.00362513	68.525	1	0.0517878	37.472	NaN	NaN	NaN	3	+	0.7639	1	IRDLYEQLIANK(1)ATAR	IRDLYEQLIANK(37.47)ATAR	VGLKIRDLYEQLIANKATARAEAKA______	12	-0.758672	0.484705	NaN	-0.743883	0.470198	NaN	2	-0.136984	-0.259543	0.816057	0.994031	0.0882795	0.00260009		99035000	50850000	48185000	17924000	17396000	32926000	30789000	0	0	By matching
AT1G32900.1	342	___1	>AT1G32900.1 | Symbols: | UDP-Glycosyltransferase superfamily protein | chr1:11920582-11923506 REVERSE LENGTH=610	0.000299847	125.57	86.265	123.86	1	1	0.000299847	125.57	1	0.00271201	76.282	1	0.000304864	123.86	3	+	0.010381	1	GVELHK(1)YLR	GVELHK(123.86)YLR	AQELISGVDRGVELHKYLRMKTVSGIINGMD	6	-1.38056	-0.172409	1.43737	-1.38394	-0.174182	-1.28198	3	-0.0385329	-0.0574779	0.957405	0.994031	0.0189042	0.00260009		172530000	123420000	49111000	65313000	23495000	8362700	7113300	49748000	18503000	By matching
AT1G34430.1	190	___1	>AT1G34430.1 | Symbols: EMB3003 | 2-oxoacid dehydrogenases acyltransferase family protein | chr1:12588027-12590084 REVERSE LENGTH=465	0.0485686	79.986	45.599	79.986	1	1	0.0501778	79.148	1	0.0485686	79.986	NaN	NaN	NaN	2	+	0.13798	1	IVASPYAK(1)K	IVASPYAK(79.99)K(-79.99)	PASEGGKRIVASPYAKKLAKELKVELAGLVG	8	4.76458	4.46962	NaN	4.69053	4.52788	NaN	2	4.6171	13.0731	0.00289599	0.0890679	2.5382	1.05028		217450000	5621600	211830000	3132300	145160000	2489200	66671000	0	0	By matching
AT1G34430.1	361	___1	>AT1G34430.1 | Symbols: EMB3003 | 2-oxoacid dehydrogenases acyltransferase family protein | chr1:12588027-12590084 REVERSE LENGTH=465	0.0184418	88.495	57.074	88.495	0.997044	0.997044	0.0207468	88.495	0.996908	0.0184418	80.688	NaN	NaN	NaN	3	+	-0.15384	1	K(0.003)WK(0.997)ELVDK	K(-25.28)WK(25.28)ELVDK(-88.5)	QNADKVDIYSLSRKWKELVDKARAKQLQPQE	3	-0.289051	1.84125	NaN	-0.270626	1.84547	NaN	3	0.776099	1.00695	0.405446	0.9876	0.392067	0.00541895		157940000	70769000	87174000	54605000	73505000	16164000	13669000	0	0	By matching
AT1G34430.1	66	___1	>AT1G34430.1 | Symbols: EMB3003 | 2-oxoacid dehydrogenases acyltransferase family protein | chr1:12588027-12590084 REVERSE LENGTH=465	0.0131015	153.24	89.679	95.523	1	1	0.0131015	153.24	1	0.0401662	117.01	1	0.0517507	95.523	2	+	0.29762	1	SEGDK(1)LNK	SEGDK(95.52)LNK(-95.52)	MTEGKIVSWVKSEGDKLNKGESVVVVESDKA	5	0.825786	6.94989	0.0809727	0.785676	6.92041	-0.0337319	3	2.61888	1.54758	0.209552	0.9876	0.678708	0.00541895		147790000	48421000	99372000	31332000	59647000	265860	22088000	16823000	17636000	By matching
AT1G34430.1	285	___1	>AT1G34430.1 | Symbols: EMB3003 | 2-oxoacid dehydrogenases acyltransferase family protein | chr1:12588027-12590084 REVERSE LENGTH=465	9.73533e-18	197.88	187.15	155.1	1	1	9.73533e-18	197.88	1	2.93673e-15	177.58	1	7.44242e-10	155.1	2		-0.30181	1	VGYTISTDALDALYK(1)K	VGYTISTDALDALYK(155.1)K(-155.1)	RVGYTISTDALDALYKKIKSKGVTMTALLAK	15	0.2587	1.15432	-3.15653	0.222681	1.1445	3.28494	5	-0.581167	-0.559862	0.610647	0.9876	0.21421	0.00541895		623230000	120900000	502330000	45257000	49253000	55186000	119340000	20454000	333730000	By matching
AT1G36280.1;AT1G36280.2;AT4G18440.1	158;158;167	___1	>AT1G36280.1 | Symbols: | L-Aspartase-like family protein | chr1:13640600-13642908 FORWARD LENGTH=527;>AT1G36280.2 | Symbols: | L-Aspartase-like family protein | chr1:13640600-13642908 FORWARD LENGTH=519;>AT4G18440.1 | Symbols: | L-Aspartase-like family	6.23118e-08	145.33	127.7	145.33	1	1	6.651e-06	133.86	1	7.9327e-07	119.46	1	6.23118e-08	145.33	2	+	1.2181	1	VTNHDVK(1)AVEYFLK	VTNHDVK(145.33)AVEYFLK(-145.33)	ALEIKKIERVTNHDVKAVEYFLKQKCESQPE;ALQVKKIERVTNHDVKAVEYFLKQKCESHPE	7	-5.91354	-1.21324	1.74463	-5.87824	-1.23606	-1.60546	3	-1.79405	-1.03515	0.369061	0.9876	0.432902	0.00541895		812420000	672250000	140180000	260020000	4186800	146840000	49839000	265380000	86150000	By matching
AT1G42970.1	309	___1	>AT1G42970.1 | Symbols: GAPB | glyceraldehyde-3-phosphate dehydrogenase B subunit | chr1:16127552-16129584 FORWARD LENGTH=447	0.00766376	136.57	16.286	109.44	1	1	0.00766376	136.57	1	0.00892178	121.64	1	0.0162916	109.44	2	+	0.79636	1	GK(1)LNGIALR	GK(109.44)LNGIALR	GAAKAVSLVLPQLKGKLNGIALRVPTPNVSV	2	-0.57115	-0.117412	-2.16906	-0.61191	-0.213036	2.23398	3	-0.95254	-1.78784	0.161554	0.954296	0.791682	0.0203168		256020000	136200000	119820000	100750000	57686000	29324000	27598000	6117000	34537000	By matching
AT1G44575.1	191	___1	>AT1G44575.1 | Symbols: NPQ4, PSBS | Chlorophyll A-B binding family protein | chr1:16871768-16873194 FORWARD LENGTH=265	2.51669e-52	305.85	275.51	119.5	1	1	2.51669e-52	305.85	1	2.25309e-16	172.6	1	2.19799e-15	184.35	3	+	-0.34538	1	EQGPLFGFTK(1)ANELFVGR	EQGPLFGFTK(119.5)ANELFVGR	SALGLKEQGPLFGFTKANELFVGRLAQLGIA	10	-0.460826	-0.154554	0.362714	-0.364181	-0.176071	-0.183097	6	-0.084222	-0.283187	0.79355	0.992914	0.100426	0.00308822		1045400000	572020000	473360000	470350000	365000000	44928000	47651000	56743000	60702000	By matching
AT1G44575.1;AT1G44575.2	165;165	___1	>AT1G44575.1 | Symbols: NPQ4, PSBS | Chlorophyll A-B binding family protein | chr1:16871768-16873194 FORWARD LENGTH=265;>AT1G44575.2 | Symbols: NPQ4, PSBS | Chlorophyll A-B binding family protein | chr1:16871768-16872548 FORWARD LENGTH=205	3.44548e-11	171.25	160.46	106.93	1	1	3.44548e-11	171.25	1	0.000303928	82.449	1	9.92365e-06	106.93	3	+	-1.9732	1	FVDDPPTGLEK(1)AVIPPGK	FVDDPPTGLEK(106.93)AVIPPGK(-106.93)	GDRGKFVDDPPTGLEKAVIPPGKNVRSALGL	11	4.04763	1.85004	3.48762	4.04107	1.75386	-3.42441	3	3.12843	5.60003	0.00817791	0.167204	2.08736	0.776753		175970000	97809000	78162000	1048300	26199000	11409000	45531000	85352000	6432100	By matching
AT1G44575.1;AT1G44575.2	154;154	___1	>AT1G44575.1 | Symbols: NPQ4, PSBS | Chlorophyll A-B binding family protein | chr1:16871768-16873194 FORWARD LENGTH=265;>AT1G44575.2 | Symbols: NPQ4, PSBS | Chlorophyll A-B binding family protein | chr1:16871768-16872548 FORWARD LENGTH=205	6.09791e-06	125.97	102.3	98.943	1	1	6.09791e-06	125.97	1	0.00405181	98.943	NaN	NaN	NaN	2	+	-0.2604	1	GK(1)FVDDPPTGLEK	GK(98.94)FVDDPPTGLEK(-98.94)	LFTLLGAIGALGDRGKFVDDPPTGLEKAVIP	2	1.38344	2.37576	NaN	1.25526	2.33543	NaN	2	1.8796	4.01297	0.0425253	0.453954	1.37135	0.342988		118110000	34827000	83287000	28460000	56412000	6366800	26875000	0	0	By matching
AT1G44575.1	181	___1	>AT1G44575.1 | Symbols: NPQ4, PSBS | Chlorophyll A-B binding family protein | chr1:16871768-16873194 FORWARD LENGTH=265	2.38505e-18	210.57	157.61	176.94	1	1	2.38505e-18	210.57	1	4.95759e-11	154.99	1	9.26199e-16	177.04	2	+	1.2239	1	SALGLK(1)EQGPLFGFTK	SALGLK(176.94)EQGPLFGFTK(-176.94)	AVIPPGKNVRSALGLKEQGPLFGFTKANELF	6	0.791356	0.349252	1.5345	0.787098	0.328147	-1.39388	5	0.891701	2.52077	0.0769031	0.710305	1.11406	0.148555		923140000	431820000	491320000	175900000	335530000	57260000	69234000	198660000	86551000	By matching
AT1G49950.3;AT1G49950.2;AT1G49950.1	203;203;203	___1	>AT1G49950.3 | Symbols: TRB1, ATTRB1 | telomere repeat binding factor 1 | chr1:18494439-18496713 REVERSE LENGTH=300;>AT1G49950.2 | Symbols: TRB1, ATTRB1 | telomere repeat binding factor 1 | chr1:18494439-18496713 REVERSE LENGTH=300;>AT1G49950.1 | Symbols:	0.0148523	89.08	65.049	89.08	1	1	0.0148523	89.08	0	NaN	NaN	0	NaN	NaN	2	+	-0.87206	1	GLGVFGGK(1)QR	GLGVFGGK(89.08)QR	PLSSHRRKGLGVFGGKQRTSSLPSPKTDIDE	8	0.308594	0.262794	0.940174	0.243547	0.191815	-0.785477	3	0.503854	1.75391	0.167532	0.978233	0.775902	0.00955764		118840000	56099000	62741000	31093000	35563000	11903000	15529000	13103000	11649000	By matching
AT1G50920.1	357	___1	>AT1G50920.1 | Symbols: | Nucleolar GTP-binding protein | chr1:18870555-18872570 FORWARD LENGTH=671	0.0125842	62.582	21.243	60.019	0.880493	0.869874	0.026396	59.597	0.880493	0.0125842	62.582	NaN	NaN	NaN	2	+	-1.7673	1	VEAK(0.88)MK(0.12)SK	VEAK(8.67)MK(-8.67)SK(-60.02)	KNAACERLLDQRVEAKMKSKKINDHLNRFHV	4	-10.3935	-6.17282	NaN	-10.3634	-6.22594	NaN	3	-8.28318	-5.86618	0.0184485	0.283996	1.73404	0.546688		1556400000	1554900000	1499000	1445000000	340890	109840000	1158100	0	0	By matching
AT1G51060.1	6	___1	>AT1G51060.1 | Symbols: HTA10 | histone H2A 10 | chr1:18926948-18927443 FORWARD LENGTH=132	2.97266e-09	186.51	120.45	139.86	1	1	2.97266e-09	186.51	1	2.07939e-05	142.08	1	0.00302294	113.61	2	+	1.1141	1;2	GK(1)TLGSGSAK(1)K	GK(139.86)TLGSGSAK(139.86)K(-139.86)	__________MAGRGKTLGSGSAKKATTRSS	2	0.0299829	0.188781	0.46921	0.0676387	0.24062	-0.278584	3	0.229325	0.906706	0.424647	0.9876	0.371972	0.00541895		1922700000	984370000	938300000	618990000	561860000	224290000	235070000	141090000	141370000	By matching
AT3G16140.1;AT1G52230.1	99;99	___1	>AT3G16140.1 | Symbols: PSAH-1 | photosystem I subunit H-1 | chr3:5468670-5469415 REVERSE LENGTH=145;>AT1G52230.1 | Symbols: PSAH2, PSAH-2, PSI-H | photosystem I subunit H2 | chr1:19454902-19455508 FORWARD LENGTH=145	9.73429e-11	211.26	193.3	130.56	1	1	9.73429e-11	211.26	1	9.20064e-08	148.96	1	4.78453e-08	160.56	3	+	0.61357	1	FFETFAAPFTK(1)R	FFETFAAPFTK(130.56)R	PLQSKFFETFAAPFTKRGLLLKFLILGGGSL	11	-0.467334	2.27408	-3.81291	-0.39954	2.27492	3.95224	8	-0.66872	-0.486165	0.656726	0.9876	0.182616	0.00541895		1387500000	752750000	634720000	446980000	273010000	61660000	154720000	244110000	206990000	By matching
AT1G52300.1;AT3G16080.1;AT1G15250.1	52;52;52	___1	>AT1G52300.1 | Symbols: | Zinc-binding ribosomal protein family protein | chr1:19475213-19476152 REVERSE LENGTH=95;>AT3G16080.1 | Symbols: | Zinc-binding ribosomal protein family protein | chr3:5454892-5455677 FORWARD LENGTH=95;>AT1G15250.1 | Symbols: |	0.00270753	115.04	96.53	101.71	1	1	0.00270753	115.04	1	0.00568235	101.57	1	0.00565063	101.71	2	+	-1.1831	1	TYNWSVK(1)AIR	TYNWSVK(101.71)AIR	CAYPAARKRTYNWSVKAIRRKTTGTGRMRYL	7	0.0992279	0.0593554	0.278601	0.120219	0.117828	-0.119871	3	0.145728	0.611008	0.579953	0.9876	0.236607	0.00541895		371460000	193160000	178300000	81612000	87144000	54226000	50061000	57326000	41095000	By matching
AT1G52740.1	7	___1	>AT1G52740.1 | Symbols: HTA9 | histone H2A protein 9 | chr1:19645409-19646221 FORWARD LENGTH=134	2.38701e-08	146.79	111.14	146.79	1	1	0.00116573	126.07	1	8.79874e-08	137.84	1	2.38701e-08	146.79	2	+	0.72139	1;2	SGK(1)GAK(1)GLIMGK	SGK(146.79)GAK(146.79)GLIMGK(-146.79)	_________MSGKGAKGLIMGKPSGSDKDKD	6	0.700617	-0.695582	0.47349	0.713256	-0.692968	-0.274302	7	0.159508	0.392463	0.718236	0.9876	0.143733	0.00541895		3780200000	1875800000	1904400000	801830000	1098600000	588730000	437210000	485200000	368550000	By matching
AT1G54270.1;AT1G54270.2;AT3G13920.1;AT3G13920.3;AT3G13920.4;AT3G13920.2;AT1G72730.1	125;120;125;115;120;125;127	___1	>AT1G54270.1 | Symbols: EIF4A-2 | eif4a-2 | chr1:20260495-20262018 FORWARD LENGTH=412;>AT1G54270.2 | Symbols: EIF4A-2 | eif4a-2 | chr1:20260495-20262018 FORWARD LENGTH=407;>AT3G13920.1 | Symbols: EIF4A1, RH4, TIF4A1 | eukaryotic translation initiation fact	1.88524e-06	161.48	91.807	96.464	1	1	1.88524e-06	161.48	1	0.0101113	96.464	NaN	NaN	NaN	2	+	0.47699	1	ELAQQIEK(1)VMR	ELAQQIEK(96.46)VMR	ALVLAPTRELAQQIEKVMRALGDYLGVKVHA;ALVLAPTRELAQQIEKVMRALGDYQGVKVHA	8	1.25248	-3.2451	NaN	1.19358	-3.27523	NaN	3	-0.996309	-0.664457	0.565209	0.9876	0.247791	0.00541895		121940000	56862000	65082000	37355000	62227000	19506000	2855800	0	0	By matching
AT1G56070.1	16	___1	>AT1G56070.1 | Symbols: LOS1 | Ribosomal protein S5/Elongation factor G/III/V family protein | chr1:20968245-20971077 REVERSE LENGTH=843	0.0201507	68.371	51.204	68.371	1	1	0.0201507	68.371	0	NaN	NaN	0	NaN	NaN	3	+	-0.17962		IMDYK(1)HNIR	IMDYK(68.37)HNIR	MVKFTADELRRIMDYKHNIRNMSVIAHVDHG	5	0.102457	0.101381	-0.186627	0.102591	0.0517201	0.266517	3	0.00573683	0.0234841	0.982586	0.994031	0.00762923	0.00260009		95759000	44230000	51529000	15464000	11530000	11654000	15451000	17112000	24549000	By matching
AT1G56070.1	232	___1	>AT1G56070.1 | Symbols: LOS1 | Ribosomal protein S5/Elongation factor G/III/V family protein | chr1:20968245-20971077 REVERSE LENGTH=843	0.00079716	113.25	83.486	113.25	1	1	0.0241834	82.651	1	0.00079716	113.25	NaN	NaN	NaN	2	+	-0.93885	1	MYASK(1)FGVVESK	MYASK(113.25)FGVVESK(-113.25)	GWAFTLTNFAKMYASKFGVVESKMMERLWGE	5	-0.330792	-1.87028	NaN	-0.294119	-1.85465	NaN	2	-1.10054	-1.82052	0.190086	0.9876	0.721049	0.00541895		42385000	22429000	19957000	11182000	16799000	11247000	3157900	0	0	By matching
AT1G56190.2;AT1G56190.1;AT3G12780.1	167;240;243	___1	>AT1G56190.2 | Symbols: | Phosphoglycerate kinase family protein | chr1:21028622-21030454 FORWARD LENGTH=405;>AT1G56190.1 | Symbols: | Phosphoglycerate kinase family protein | chr1:21028403-21030454 FORWARD LENGTH=478;>AT3G12780.1 | Symbols: PGK1 | phosp	2.67966e-10	167.89	129.02	101.35	1	1	0.0295809	79.639	1	2.67966e-10	167.89	1	1.4185e-05	130.61	3	+	-0.21973	1	FLK(1)PSVAGFLLQK	FLK(101.35)PSVAGFLLQK(-101.35)	AHRAHASTEGVTKFLKPSVAGFLLQKELDYL	3	0.448267	NaN	-0.202136	0.40969	NaN	0.315334	4	0.123066	0.307509	0.783414	0.9876	0.106009	0.00541895		516930000	317880000	199050000	42327000	39128000	152150000	0	123400000	159920000	By matching
AT1G56190.2;AT1G56190.1	124;197	___1	>AT1G56190.2 | Symbols: | Phosphoglycerate kinase family protein | chr1:21028622-21030454 FORWARD LENGTH=405;>AT1G56190.1 | Symbols: | Phosphoglycerate kinase family protein | chr1:21028403-21030454 FORWARD LENGTH=478	1.05112e-06	132.84	12.132	132.84	0.999999	0.999993	9.8685e-05	115.38	0.999674	0.000212932	104.2	0.999999	1.05112e-06	132.84	3	+	0.013546	1	FYK(1)EEEKNEPDFAK	FYK(59.94)EEEK(-59.94)NEPDFAK(-132.84)	LPEGGVLLLENVRFYKEEEKNEPDFAKKLAS	3	-1.15862	-2.26639	2.62291	-1.21648	-2.22277	-2.4515	3	-0.267366	-0.229784	0.83151	0.994031	0.0801326	0.00260009		260400000	137340000	123060000	51019000	59268000	36601000	4328600	49716000	59465000	By matching
AT1G56190.2;AT1G56190.1	128;201	___1	>AT1G56190.2 | Symbols: | Phosphoglycerate kinase family protein | chr1:21028622-21030454 FORWARD LENGTH=405;>AT1G56190.1 | Symbols: | Phosphoglycerate kinase family protein | chr1:21028403-21030454 FORWARD LENGTH=478	1.69759e-10	156.17	28.111	156.17	0.999958	0.999958	1.69759e-10	156.17	0.996817	0.000232344	99.747	0.784905	0.00404204	80.411	3	+	0.16292	1	FYKEEEK(1)NEPDFAK	FYK(-43.75)EEEK(43.75)NEPDFAK(-156.17)	GVLLLENVRFYKEEEKNEPDFAKKLASLADL	7	0.275722	-0.0914176	3.0953	0.207393	-0.0936635	-2.96488	5	1.0932	1.35039	0.260405	0.9876	0.584351	0.00541895		276660000	175470000	101190000	82870000	79233000	30248000	19321000	62356000	2632200	By matching
AT1G56190.2;AT1G56190.1;AT3G12780.1	73;146;149	___1	>AT1G56190.2 | Symbols: | Phosphoglycerate kinase family protein | chr1:21028622-21030454 FORWARD LENGTH=405;>AT1G56190.1 | Symbols: | Phosphoglycerate kinase family protein | chr1:21028403-21030454 FORWARD LENGTH=478;>AT3G12780.1 | Symbols: PGK1 | phosp	4.15355e-18	222.75	204.02	125.84	1	1	4.34785e-08	151.56	1	4.15355e-18	222.75	1	4.5897e-18	220.97	3	+	-0.87138	1	GVTPK(1)FSLAPLVPR	GVTPK(125.84)FSLAPLVPR	VILSTHLGRPKGVTPKFSLAPLVPRLSELLG	5	0.352193	0.0635029	-0.256407	0.384934	0.0828389	0.390117	6	0.0530965	0.197175	0.854992	0.994031	0.068038	0.00260009		1451300000	662440000	788910000	238070000	305600000	218920000	226720000	205450000	256590000	By matching
AT1G61040.1	149	___1	>AT1G61040.1 | Symbols: VIP5 | plus-3 domain-containing protein | chr1:22483817-22485748 FORWARD LENGTH=643	0.0208995	94.66	62.519	87.066	1	1	0.0208995	94.66	1	0.0727206	86.014	1	0.0392683	87.066	2	+	0.15814	1	ESEK(1)TPVSK	ESEK(87.07)TPVSK(-87.07)	DKNFTEKLRSKRESEKTPVSKKETQPLPASR	4	-0.713805	-4.40287	0.487824	-0.722015	-4.43628	-0.38913	3	-1.54295	-1.33356	0.265301	0.9876	0.576261	0.00541895		339580000	195280000	144300000	93093000	89172000	43730000	795540	58455000	54330000	By matching
AT1G61520.2;AT1G61520.3;AT1G61520.1	158;213;213	___1	>AT1G61520.2 | Symbols: LHCA3 | photosystem I light harvesting complex gene 3 | chr1:22700493-22701149 FORWARD LENGTH=218;>AT1G61520.3 | Symbols: LHCA3 | photosystem I light harvesting complex gene 3 | chr1:22700152-22701149 FORWARD LENGTH=273;>AT1G61520.1	3.25234e-27	204.61	189.07	147.75	1	1	3.25234e-27	204.61	1	2.09167e-17	161.04	1	7.99503e-17	147.75	3		0.4823	1	GLAGSGNPAYPGGPFFNPLGFGK(1)DEK	GLAGSGNPAYPGGPFFNPLGFGK(147.75)DEK(-147.75)	PAYPGGPFFNPLGFGKDEKSLKELKLKEVKN	23	-0.479532	-2.69124	1.36153	-0.444694	-2.68094	-1.12086	5	-0.603082	-0.647135	0.558934	0.9876	0.25264	0.00541895		2164700000	1410500000	754250000	686170000	495230000	372040000	95792000	352280000	163230000	By matching
AT1G61520.2;AT1G61520.3;AT1G61520.1	127;182;182	___1	>AT1G61520.2 | Symbols: LHCA3 | photosystem I light harvesting complex gene 3 | chr1:22700493-22701149 FORWARD LENGTH=218;>AT1G61520.3 | Symbols: LHCA3 | photosystem I light harvesting complex gene 3 | chr1:22700152-22701149 FORWARD LENGTH=273;>AT1G61520.1	2.92969e-09	139.59	132.5	139.59	1	1	2.92969e-09	139.59	0	NaN	NaN	0	NaN	NaN	3		1.2575	1	LQDWYNPGSMGK(1)QYFLGLEK	LQDWYNPGSMGK(139.59)QYFLGLEK(-139.59)	EHRRLQDWYNPGSMGKQYFLGLEKGLAGSGN	12	0.945158	-0.0221999	1.75789	0.934177	-0.0754744	-1.71643	4	0.893617	1.9443	0.136907	0.918978	0.863574	0.0366951		171160000	74847000	96315000	33107000	71582000	10345000	13229000	31394000	11504000	By matching
AT1G63500.1	68	___1	>AT1G63500.1 | Symbols: | Protein kinase protein with tetratricopeptide repeat domain | chr1:23556015-23558403 FORWARD LENGTH=487	8.217e-17	152.23	143.88	145.2	1	1	8.217e-17	152.23	1	1.24859e-16	145.2	NaN	NaN	NaN	3		0.47165	1	NATSGFATENIVSEHGEK(1)APNVVYK	NATSGFATENIVSEHGEK(145.2)APNVVYK(-145.2)	TSGFATENIVSEHGEKAPNVVYKGKLDNQRR	18	0.191184	-0.78702	NaN	0.18612	-0.820922	NaN	2	-0.297918	-0.640354	0.578347	0.9876	0.237812	0.00541895		77794000	40418000	37377000	26318000	29055000	14100000	8321700	0	0	By matching
AT1G66530.1;AT4G26300.1	142;194	___1	>AT1G66530.1 | Symbols: | Arginyl-tRNA synthetase, class Ic | chr1:24819064-24822277 REVERSE LENGTH=590;>AT4G26300.1 | Symbols: emb1027 | Arginyl-tRNA synthetase, class Ic | chr4:13308400-13313109 REVERSE LENGTH=642	5.85885e-12	157.54	150.18	157.54	1	1	4.41085e-09	130.01	1	7.86013e-12	154.74	1	5.85885e-12	157.54	4		-0.65511	1	AVVDFSSPNIAK(1)EMHVGHLR	AVVDFSSPNIAK(157.54)EMHVGHLR	SVKRAVVDFSSPNIAKEMHVGHLRSTIIGDT	12	-3.21384	-0.100237	0.213169	-3.34912	-0.145286	-0.120906	3	-1.03364	-1.18252	0.313639	0.9876	0.50357	0.00541895		368870000	174620000	194250000	77678000	105770000	31115000	28121000	65829000	60353000	By matching
AT1G67090.1	146	___1	>AT1G67090.1 | Symbols: RBCS1A | ribulose bisphosphate carboxylase small chain 1A | chr1:25048465-25049249 REVERSE LENGTH=180	0.0333902	133.12	74.135	133.12	1	1	0.0511201	113.41	1	0.0469055	120.46	1	0.0333902	133.12	2	+	-0.92627	1	EVEECK(1)K	EVEECK(133.12)K(-133.12)	GCTDSAQVLKEVEECKKEYPNAFIRIIGFDN	6	-7.58597	1.46791	7.14071	-7.42973	1.46796	-6.98753	4	0.340883	0.102945	0.923831	0.994031	0.0344075	0.00260009		2927300000	1292700000	1634500000	478260000	496660000	400540000	472970000	413950000	664890000	By matching
AT1G67090.1	147	___1	>AT1G67090.1 | Symbols: RBCS1A | ribulose bisphosphate carboxylase small chain 1A | chr1:25048465-25049249 REVERSE LENGTH=180	8.97187e-12	167.69	149.11	167.69	0.829904	0.745728	5.45134e-10	157.91	0.703059	9.86293e-10	151.44	0.829904	8.97187e-12	167.69	3		-0.32802	1	EVEECK(0.17)K(0.83)EYPNAFIR	EVEECK(-6.88)K(6.88)EYPNAFIR	CTDSAQVLKEVEECKKEYPNAFIRIIGFDNT	7	-0.259547	-0.0649024	-1.13297	-0.24395	-0.0831412	1.24099	1	-0.485807	-1.41317	0.242942	0.9876	0.614498	0.00541895		624300000	311380000	312920000	152980000	105910000	102770000	93075000	55636000	113930000	By matching
AT1G67090.1;AT1G67090.2	66;66	___1	>AT1G67090.1 | Symbols: RBCS1A | ribulose bisphosphate carboxylase small chain 1A | chr1:25048465-25049249 REVERSE LENGTH=180;>AT1G67090.2 | Symbols: RBCS1A | ribulose bisphosphate carboxylase small chain 1A | chr1:25048590-25049249 REVERSE LENGTH=136	6.3542e-15	173.98	150.69	173.98	1	1	6.3542e-15	173.98	0.5	0.000114854	97.49	0.5	1.66613e-05	102.07	2		-0.28704	1	K(1)FETLSYLPDLTDSELAK	K(173.98)FETLSYLPDLTDSELAK(-173.98)	GRVNCMQVWPPIGKKKFETLSYLPDLTDSEL	1	-0.0105122	3.69655	-3.02047	-0.000360693	3.64501	3.15286	1	0.221857	0.146517	0.891845	0.994031	0.0497106	0.00260009		558190000	234780000	323400000	222550000	205090000	1649300	29250000	10581000	89064000	By matching
AT1G67090.1;AT5G38420.1;AT5G38410.1;AT5G38410.3;AT5G38410.2;AT5G38430.1	140;140;140;145;133;140	___1	>AT1G67090.1 | Symbols: RBCS1A | ribulose bisphosphate carboxylase small chain 1A | chr1:25048465-25049249 REVERSE LENGTH=180;>AT5G38420.1 | Symbols: | Ribulose bisphosphate carboxylase (small chain) family protein | chr5:15381203-15381978 REVERSE LENGTH=	1.68685e-51	269.16	253.43	269.16	1	1	2.77142e-43	243.41	1	1.68685e-51	266.62	1	1.03913e-44	269.16	3		-0.063043	1	LPLFGCTDSAQVLK(1)EVEECK	LPLFGCTDSAQVLK(269.16)EVEECK(-269.16)	WKLPLFGCTDSAQVLKEVEECKKEYPGAFIR;WKLPLFGCTDSAQVLKEVEECKKEYPNAFIR	14	-0.380333	-0.66621	0.0988145	-0.354815	-0.648711	0.0881415	8	-0.31591	-1.0917	0.346776	0.9876	0.459951	0.00541895		4227100000	2229900000	1997200000	1247600000	1118100000	304840000	178770000	677420000	700370000	By matching
AT1G67090.1;AT5G38420.1;AT5G38410.1;AT5G38430.1	92;92;92;92	___1	>AT1G67090.1 | Symbols: RBCS1A | ribulose bisphosphate carboxylase small chain 1A | chr1:25048465-25049249 REVERSE LENGTH=180;>AT5G38420.1 | Symbols: | Ribulose bisphosphate carboxylase (small chain) family protein | chr5:15381203-15381978 REVERSE LENGTH=	1.82229e-16	176.01	138.85	171.52	1	1	1.49273e-07	116.73	1	1.82229e-16	176.01	1	2.39057e-16	171.52	3		-0.012454	1	NK(1)WIPCVEFELEHGFVYR	NK(171.52)WIPCVEFELEHGFVYR	SDVELAKEVDYLLRNKWIPCVEFELEHGFVY;TDSELAKEVDYLIRNKWIPCVEFELEHGFVY;TDVELAKEVDYLLRNKWIPCVEFELEHGFVY	2	-0.0256028	0.847436	-0.0745054	-0.0249862	0.885418	0.208392	3	0.249109	0.760121	0.496836	0.9876	0.303787	0.00541895		915050000	387320000	527730000	120160000	126750000	116940000	225090000	150220000	175890000	By matching
AT1G67090.1;AT5G38420.1;AT5G38410.1;AT5G38410.3;AT5G38410.2;AT5G38430.1	126;126;126;131;119;126	___1	>AT1G67090.1 | Symbols: RBCS1A | ribulose bisphosphate carboxylase small chain 1A | chr1:25048465-25049249 REVERSE LENGTH=180;>AT5G38420.1 | Symbols: | Ribulose bisphosphate carboxylase (small chain) family protein | chr5:15381203-15381978 REVERSE LENGTH=	4.86129e-08	121.82	110.1	117.37	1	1	4.86129e-08	121.82	1	2.3684e-06	107.78	1	5.98151e-08	117.37	3		-1.7364	1	YWTMWK(1)LPLFGCTDSAQVLK	YWTMWK(117.37)LPLFGCTDSAQVLK(-117.37)	GNSPGYYDGRYWTMWKLPLFGCTDSAQVLKE;GNTPGYYDGRYWTMWKLPLFGCTDSAQVLKE	6	-0.685663	-0.940063	0.16762	-0.813322	-0.926591	-0.0552315	3	-0.486035	-1.39865	0.246868	0.9876	0.607535	0.00541895		173810000	99125000	74686000	51438000	30608000	9546300	5177200	38141000	38901000	By matching
AT1G68010.1;AT1G68010.2	46;46	___1	>AT1G68010.1 | Symbols: HPR, ATHPR1 | hydroxypyruvate reductase | chr1:25493418-25495720 FORWARD LENGTH=386;>AT1G68010.2 | Symbols: HPR | hydroxypyruvate reductase | chr1:25493418-25495720 FORWARD LENGTH=387	0.0490863	51.066	21.323	51.066	1	0	NaN	NaN	1	0.0490863	51.066	NaN	NaN	NaN	3	+	-0.88531		VEICHLK(1)K	VEICHLK(51.07)K(-51.07)	NLLVDQGCRVEICHLKKTILSVEDIIDLIGD	7	0.24245	0.230203	NaN	0.266876	0.199625	NaN	2	0.236326	0.695151	0.548841	0.9876	0.260554	0.00541895		72398000	37154000	35244000	21668000	18258000	15486000	16986000	0	0	By matching
AT1G70760.1	174	___1	>AT1G70760.1 | Symbols: CRR23 | inorganic carbon transport protein-related | chr1:26687267-26688201 FORWARD LENGTH=191	0.00062882	92.369	82.894	92.369	0.999991	0.999796	0.00209787	67.396	NaN	NaN	NaN	0.999991	0.00062882	92.369	3		1.9624	1	NPWDKPTDPDSIK(1)NVYLK	NPWDK(-50.3)PTDPDSIK(50.3)NVYLK(-92.37)	NMKNPWDKPTDPDSIKNVYLKYPYATPEDYD	13	4.46205	NaN	2.54658	4.38433	NaN	-2.44528	2	3.50432	4.94399	0.0270222	0.32684	1.56828	0.485665		318890000	147630000	171270000	6837700	142870000	0	0	140790000	28400000	By matching
AT1G74560.3;AT1G74560.1;AT1G74560.2	163;163;163	___1	>AT1G74560.3 | Symbols: NRP1 | NAP1-related protein 1 | chr1:28017763-28019900 REVERSE LENGTH=264;>AT1G74560.1 | Symbols: NRP1 | NAP1-related protein 1 | chr1:28017815-28019900 REVERSE LENGTH=256;>AT1G74560.2 | Symbols: NRP1 | NAP1-related protein 1 | chr1	1.47306e-09	144.3	114.94	144.3	1	0	NaN	NaN	1	3.75663e-08	128.59	1	1.47306e-09	144.3	3	+	-0.075509	1	EGK(1)GLPNGVNHDDKK	EGK(132.38)GLPNGVNHDDK(-132.38)K(-144.3)	GTTKITATPIKWKEGKGLPNGVNHDDKKGNK	3	-1.54958	NaN	0.977895	-1.57175	NaN	-0.901473	2	-0.285842	-0.321783	0.773822	0.9876	0.111359	0.00541895		82610000	54622000	27988000	23211000	9399300	0	0	31411000	18589000	By matching
AT1G74730.1	101	___1	>AT1G74730.1 | Symbols: | Protein of unknown function (DUF1118) | chr1:28078995-28079831 FORWARD LENGTH=198	2.68606e-24	212.47	187.99	210.47	1	1	2.68606e-24	212.47	1	7.83105e-17	175.59	1	4.30769e-24	210.47	3	+	1.0717	1	SGLLSK(1)AEGLGLTLSSLEK	SGLLSK(210.47)AEGLGLTLSSLEK(-210.47)	KRKVLSNVEKSGLLSKAEGLGLTLSSLEKLK	6	3.66835	NaN	4.92906	3.58436	NaN	-4.86834	2	4.2987	8.07865	0.00888684	0.167204	2.05125	0.776753		180670000	34793000	145870000	7512400	123110000	0	21809000	27281000	950620	By matching
AT1G74960.3;AT1G74960.2;AT1G74960.1	442;442;442	___1	>AT1G74960.3 | Symbols: FAB1 | fatty acid biosynthesis 1 | chr1:28152564-28155948 REVERSE LENGTH=541;>AT1G74960.2 | Symbols: FAB1, KAS2 | fatty acid biosynthesis 1 | chr1:28152564-28155948 REVERSE LENGTH=541;>AT1G74960.1 | Symbols: FAB1, KAS2, ATKAS2 | fat	3.85359e-17	139.72	133.53	127.35	1	1	3.85359e-17	139.72	1	3.82289e-16	127.35	NaN	NaN	NaN	5		-0.0069314	1	EQINYINAHATSTHAGDIK(1)EYQALAHCFGQNPELK	EQINYINAHATSTHAGDIK(127.35)EYQALAHCFGQNPELK(-127.35)	NYINAHATSTHAGDIKEYQALAHCFGQNPEL	19	-0.025735	-0.397334	NaN	-0.0437649	-0.338743	NaN	2	-0.211535	-0.586423	0.608638	0.9876	0.215641	0.00541895		127450000	56424000	71024000	38231000	49672000	18193000	21353000	0	0	By matching
AT1G76110.1	269	___1	>AT1G76110.1 | Symbols: | HMG (high mobility group) box protein with ARID/BRIGHT DNA-binding domain | chr1:28555287-28557465 REVERSE LENGTH=338	5.83199e-07	128.71	119.79	120.92	1	1	5.83199e-07	128.71	NaN	NaN	NaN	1	9.43106e-07	120.92	3	+	0.94582	1	SGYNFFFAEK(1)HCK	SGYNFFFAEK(120.92)HCK(-120.92)	YPKPNRSGYNFFFAEKHCKLKSLYPNKEREF	10	0.169155	NaN	0.953635	0.124857	NaN	-0.752777	2	0.561395	1.32159	0.299359	0.9876	0.523807	0.00541895		160740000	87397000	73348000	53441000	52135000	0	0	33956000	21212000	By matching
AT1G76510.2;AT1G76510.1;AT1G76510.3	87;87;87	___1	>AT1G76510.2 | Symbols: | ARID/BRIGHT DNA-binding domain-containing protein | chr1:28708927-28712498 REVERSE LENGTH=434;>AT1G76510.1 | Symbols: | ARID/BRIGHT DNA-binding domain-containing protein | chr1:28708927-28712498 REVERSE LENGTH=434;>AT1G76510.3 |	0.016843	91.123	51.065	83.182	1	1	0.016843	91.123	1	0.0287079	83.182	NaN	NaN	NaN	2		0.73338	1	NGDVDQSEK(1)K	NGDVDQSEK(83.18)K(-83.18)	QNSVDGRNGDVDQSEKKITSDGGQEETTLGE	9	0.697418	0.578794	NaN	0.746571	0.559541	NaN	2	0.638106	1.86517	0.182899	0.9876	0.737789	0.00541895		15990000	5363400	10627000	3405800	6671200	1957600	3955600	0	0	By matching
AT1G77490.1	362	___1	>AT1G77490.1 | Symbols: TAPX | thylakoidal ascorbate peroxidase | chr1:29117688-29120046 FORWARD LENGTH=426	0.000761537	152.54	117.27	91.701	1	1	0.000761537	152.54	1	0.0446915	87.184	1	0.0314208	91.701	2	+	0.043246	1	FVAAK(1)YSTGK	FVAAK(91.7)YSTGK(-91.7)	EGIVIENVPEKFVAAKYSTGKKELSDSMKKK	5	4.99458	5.81011	5.87985	5.04793	5.81394	-5.55605	3	5.56151	17.4053	0.000202661	0.0834992	3.69323	1.07832		2120400000	913890000	1206500000	16730000	614580000	9200100	578380000	887960000	13531000	By matching
AT1G78620.1;AT1G78620.2	161;170	___1	>AT1G78620.1 | Symbols: | Protein of unknown function DUF92, transmembrane | chr1:29573862-29575758 REVERSE LENGTH=333;>AT1G78620.2 | Symbols: | Protein of unknown function DUF92, transmembrane | chr1:29573862-29575758 REVERSE LENGTH=342	0.000893271	166.86	120.04	60	1	0	NaN	NaN	1	0.000893271	166.86	1	0.0568472	60	2	+	-0.33409	1	EAQGVAEK(1)R	EAQGVAEK(60)R	TKVKMTQKEAQGVAEKRKGRRGPRSVIGSSA	8	2.1605	1.90639	2.12595	2.09207	1.91345	-1.96911	3	2.06428	8.57563	0.00210368	0.0890679	2.67702	1.05028		285650000	98757000	186900000	27648000	119220000	12048000	54479000	59061000	13195000	By matching
AT1G79000.1;AT1G79000.2	1578;1578	___1	>AT1G79000.1 | Symbols: HAC1, PCAT2, ATHPCAT2, ATHAC1 | histone acetyltransferase of the CBP family 1 | chr1:29716933-29723984 REVERSE LENGTH=1697;>AT1G79000.2 | Symbols: HAC1 | histone acetyltransferase of the CBP family 1 | chr1:29716639-29723984 REVERSE	2.24461e-53	293.67	233.94	235.5	1	1	2.24461e-53	293.67	1	2.81212e-47	293.67	1	1.45524e-36	256.11	2		0.80941	1;2	LTNHPSLADQNAQNK(1)EAR	LTNHPSLADQNAQNK(235.5)EAR	KLTNHPSLADQNAQNKEARQLRVLQLRKMLD	15	0.0848807	0.15562	0.0131741	0.0854246	0.136979	0.168385	5	0.0845582	0.359935	0.740284	0.9876	0.130602	0.00541895		6046700000	2794500000	3252200000	358520000	345940000	993480000	1280300000	1442500000	1626000000	By matching
AT1G79000.1;AT1G79000.2	770;770	___1	>AT1G79000.1 | Symbols: HAC1, PCAT2, ATHPCAT2, ATHAC1 | histone acetyltransferase of the CBP family 1 | chr1:29716933-29723984 REVERSE LENGTH=1697;>AT1G79000.2 | Symbols: HAC1 | histone acetyltransferase of the CBP family 1 | chr1:29716639-29723984 REVERSE	6.93405e-17	177.4	164.25	168.79	1	1	6.93405e-17	177.4	1	1.15268e-16	168.79	NaN	NaN	NaN	3		-1.4174	1	SCTSPGADISGHLQPSLK(1)R	SCTSPGADISGHLQPSLK(168.79)R	TSPGADISGHLQPSLKRLKVEQSSQPVDVET	18	0.0764222	-0.131519	NaN	-0.0111808	-0.0614056	NaN	2	-0.0275482	-0.0794856	0.942859	0.994031	0.025553	0.00260009		114840000	59642000	55194000	34321000	32805000	25320000	22388000	0	0	By matching
AT1G79040.1	79	___1	>AT1G79040.1 | Symbols: PSBR | photosystem II subunit R | chr1:29736085-29736781 FORWARD LENGTH=140	0.00183793	125.72	102.84	98.156	1	1	0.00271477	115	1	0.0054985	102.4	1	0.00183793	125.72	2	+	-1.1635	1	GYGVYK(1)YVDK	GYGVYK(98.16)YVDK(-98.16)	GVDASGRKGKGYGVYKYVDKYGANVDGYSPI	6	2.97896	2.93454	1.07805	3.01968	2.93418	-0.899749	4	2.33052	4.35061	0.0175867	0.279189	1.75482	0.554101		1772800000	628040000	1144800000	88727000	722660000	50370000	354450000	488950000	67684000	By matching
AT1G79040.1	51	___1	>AT1G79040.1 | Symbols: PSBR | photosystem II subunit R | chr1:29736085-29736781 FORWARD LENGTH=140	0.00180118	95.751	79.089	91.355	1	1	0.00180118	95.751	1	0.0146153	91.355	0	NaN	NaN	2	+	2.5511	1	TDK(1)PFGINGSMDLR	TDK(91.36)PFGINGSMDLR	SFKIVASGVKKIKTDKPFGINGSMDLRDGVD	3	0.0432046	1.62849	-0.125254	0.00403388	1.64302	0.183709	3	0.515481	1.0537	0.361607	0.9876	0.441764	0.00541895		107230000	49540000	57687000	26755000	25843000	2372600	12145000	20412000	19699000	By matching
AT1G79280.1;AT1G79280.3;AT1G79280.2	704;704;704	___1	>AT1G79280.1 | Symbols: NUA, AtTPR | nuclear pore anchor | chr1:29819176-29832809 REVERSE LENGTH=2093;>AT1G79280.3 | Symbols: NUA | nuclear pore anchor | chr1:29819176-29832809 REVERSE LENGTH=2094;>AT1G79280.2 | Symbols: NUA | nuclear pore anchor | chr1:29	0.00209442	122.57	92.511	95.822	1	1	0.00209442	122.57	1	0.0256566	84.896	1	0.00695131	95.822	2	+	0.64783	1	ILEEDFAK(1)AR	ILEEDFAK(95.82)AR	EKAFERIRILEEDFAKARSEVIAIRSERDKL	8	0.115566	0.274053	0.0205307	0.0275787	0.256045	0.188274	3	0.136717	0.570489	0.604181	0.9876	0.218833	0.00541895		620470000	300320000	320150000	162170000	155750000	74921000	86251000	63227000	78147000	By matching
AT1G79550.2;AT1G79550.1	74;74	___1	>AT1G79550.2 | Symbols: PGK | phosphoglycerate kinase | chr1:29924347-29926295 REVERSE LENGTH=401;>AT1G79550.1 | Symbols: PGK | phosphoglycerate kinase | chr1:29924347-29926295 REVERSE LENGTH=401	8.63938e-07	135.81	124.11	135.81	0.999978	0.999097	9.39373e-07	134.61	0.999978	8.63938e-07	135.81	0.995806	0.000134967	111.83	3	+	-0.202	1	GVTPK(1)YSLKPLVPR	GVTPK(46.58)YSLK(-46.58)PLVPR	VVLCSHLGRPKGVTPKYSLKPLVPRLSELLG	5	-4.08696	-4.54969	2.73543	-4.10636	-4.57079	-2.54532	3	-1.96707	-1.07559	0.35299	0.9876	0.452237	0.00541895		193390000	181320000	12079000	72800000	5191600	57195000	2707100	51321000	4180200	By matching
AT1G80600.1	209	___1	>AT1G80600.1 | Symbols: WIN1 | HOPW1-1-interacting 1 | chr1:30298675-30300513 REVERSE LENGTH=457	1.79676e-13	198.81	177.46	102.65	1	1	1.79676e-13	198.81	1	0.00120949	102.65	NaN	NaN	NaN	2	+	-0.5317	1	TLGALALTSK(1)EQYR	TLGALALTSK(102.65)EQYR	NSFHGRTLGALALTSKEQYRTPFEPIMPGVT	10	0.168642	0.279768	NaN	0.140386	0.326882	NaN	3	0.224205	0.655857	0.569868	0.9876	0.244226	0.00541895		190280000	89435000	100840000	72843000	78633000	16591000	22211000	0	0	By matching
AT2G02410.2;AT2G02410.3;AT2G02410.1	242;259;307	___1	>AT2G02410.2 | Symbols: | unknown protein;FUNCTIONS IN: molecular_function unknown;INVOLVED IN: biological_process unknown;EXPRESSED IN: 21 plant structures;EXPRESSED DURING: 13 growth stages;CONTAINS InterPro DOMAIN/s: Protein of unknown function DU	0.0346844	37.549	9.3404	37.549	1	NaN	NaN	NaN	1	0.0346844	37.549	0	NaN	NaN	3		1.1215	1	LSENETK(1)R	LSENETK(37.55)R	DALKDLRDKLSENETKR______________	7	NaN	0.128821	0.130302	NaN	0.131458	-0.0180451	2	0.129562	0.38113	0.734606	0.9876	0.133946	0.00541895		2456400	1145100	1311300	0	0	660290	812700	484810	498570	By matching
AT2G05120.2;AT2G05120.1	1050;1115	___1	>AT2G05120.2 | Symbols: | Nucleoporin, Nup133/Nup155-like | chr2:1842069-1846858 REVERSE LENGTH=1220;>AT2G05120.1 | Symbols: | Nucleoporin, Nup133/Nup155-like | chr2:1842069-1846858 REVERSE LENGTH=1285	0.000937001	78.95	70.876	78.95	1	0	NaN	NaN	1	0.000937001	78.95	NaN	NaN	NaN	3	+	0.72014	1	LQEEITK(1)ALPNGEAR	LQEEITK(78.95)ALPNGEAR	IEADLNLLKLQEEITKALPNGEARNRLFRPE	7	0.162597	0.0773797	NaN	0.166587	0.117828	NaN	2	0.119988	0.351804	0.753846	0.9876	0.122717	0.00541895		97589000	50537000	47052000	29905000	26228000	20632000	20824000	0	0	By matching
AT2G05310.1;AT4G13500.1	62;62	___1	>AT2G05310.1 | Symbols: | unknown protein;FUNCTIONS IN: molecular_function unknown;INVOLVED IN: biological_process unknown;LOCATED IN: chloroplast;BEST Arabidopsis thaliana protein match is: unknown protein (TAIR:AT4G13500.1);Has 50 Blast hits to 50	0.0282418	81.709	47.014	81.709	1	1	0.0282418	81.709	0	NaN	NaN	NaN	NaN	NaN	2	+	0.20767	1	LGGGDGEVK(1)PK	LGGGDGEVK(81.71)PK(-81.71)	EFKLHAKLGGGDGEVKPKDKKKFITKEEEPE;QFKLHAKLGGGDGEVKPKDKKKFITKDEEPE	9	0.173895	0.452701	NaN	0.210389	0.442333	NaN	2	0.313298	0.890585	0.454163	0.9876	0.342789	0.00541895		80822000	35420000	45402000	22200000	28402000	13219000	17000000	0	0	By matching
AT2G07050.1	286	___1	>AT2G07050.1 | Symbols: CAS1 | cycloartenol synthase 1 | chr2:2924629-2930295 FORWARD LENGTH=759	2.40753e-16	180.8	167.18	134.32	1	1	4.22359e-16	173.56	1	2.40753e-16	180.8	1	5.72073e-08	134.32	3		0.39732	1	K(1)ELFTVPYHEVNWNEAR	K(134.32)ELFTVPYHEVNWNEAR	KRFVGPITSTVLSLRKELFTVPYHEVNWNEA	1	0.247563	0.151079	-0.129481	0.282499	0.126709	0.329181	3	0.0897205	0.360985	0.739567	0.9876	0.131022	0.00541895		743810000	332120000	411690000	158580000	212320000	85786000	96268000	87762000	103100000	By matching
AT2G07698.1;ATMG01190.1	654;384	___1	>AT2G07698.1 | Symbols: | ATPase, F1 complex, alpha subunit protein | chr2:3361474-3364028 FORWARD LENGTH=777;>ATMG01190.1 | Symbols: ATP1 | ATP synthase subunit 1 | chrM:302166-303689 REVERSE LENGTH=507	0.000356589	123.95	84.324	78.964	1	1	0.000467741	123.95	1	0.000356589	101.89	1	0.0344502	78.964	2	+	1.8385	1	VGSAAQLK(1)AMK	VGSAAQLK(78.96)AMK(-78.96)	NVGLSVSRVGSAAQLKAMKQVCGSSKLELAQ	8	0.183709	-0.37917	-0.465818	0.200379	-0.402474	0.61946	5	-0.220426	-0.785324	0.483749	0.9876	0.31538	0.00541895		1222400000	530700000	691690000	260380000	412760000	159800000	106290000	110510000	172640000	By matching
AT2G17410.2;AT2G17410.1	462;462	___1	>AT2G17410.2 | Symbols: | ARID/BRIGHT DNA-binding domain-containing protein | chr2:7559869-7563474 FORWARD LENGTH=780;>AT2G17410.1 | Symbols: | ARID/BRIGHT DNA-binding domain-containing protein | chr2:7559869-7563474 FORWARD LENGTH=786	4.9349e-07	127.66	110	127.66	1	1	4.9349e-07	127.66	0	NaN	NaN	NaN	NaN	NaN	3	+	1.0033	1	GSGDLNNGVHK(1)IVR	GSGDLNNGVHK(127.66)IVR	KSEARGSGDLNNGVHKIVRTPPVFDGTMRAK	11	-0.58154	0.402176	NaN	-0.563881	0.383939	NaN	2	-0.0896818	-0.192259	0.86278	0.994031	0.0641001	0.00260009		100530000	52121000	48409000	42826000	33635000	9295300	14774000	0	0	By matching
AT2G18710.1	366	___1	>AT2G18710.1 | Symbols: SCY1 | SECY homolog 1 | chr2:8112231-8114452 REVERSE LENGTH=551	0.0181165	96.229	55.878	96.229	1	1	0.0206658	95.362	1	0.0181165	96.229	NaN	NaN	NaN	2	+	-0.19289	1	YTSK(1)AGGLQK	YTSK(96.23)AGGLQK(-96.23)	AERKIPLNYASRYTSKAGGLQKSAYLPFKVN	4	0.65581	1.4784	NaN	0.659833	1.48434	NaN	2	1.06711	2.46831	0.112682	0.867311	0.948145	0.0618251		75562000	27179000	48383000	22564000	33558000	4615700	14825000	0	0	By matching
AT2G18960.1	8	___1	>AT2G18960.1 | Symbols: AHA1, PMA, OST2, HA1 | H(+)-ATPase 1 | chr2:8221858-8227268 FORWARD LENGTH=949	0.0021269	95.197	72.659	95.197	1	1	0.0021269	95.197	0	NaN	NaN	1	0.0021269	95.197	2	+	-0.15057	1	SGLEDIK(1)NETVDLEK	SGLEDIK(95.2)NETVDLEK(-95.2)	________MSGLEDIKNETVDLEKIPIEEVF	7	-0.0360229	-0.256184	0.466596	-0.015345	-0.291945	-0.35962	5	0.0581299	0.203834	0.85018	0.994031	0.070489	0.00260009		751340000	412900000	338440000	143040000	139820000	74230000	55605000	195630000	143010000	By matching
AT2G19390.1	358	___1	>AT2G19390.1 | Symbols: | unknown protein;BEST Arabidopsis thaliana protein match is: unknown protein (TAIR:AT4G29790.1);Has 203 Blast hits to 188 proteins in 60 species: Archae - 0;Bacteria - 11;Metazoa - 24;Fungi - 34;Plants - 93;Viruses - 0;Oth	0.000967207	73.834	67.558	73.834	1	NaN	NaN	NaN	1	0.000967207	73.834	0	NaN	NaN	3	+	-0.75992	1	VDSDHNSLYSEK(1)R	VDSDHNSLYSEK(73.83)R	PLARVDSDHNSLYSEKRERSIVSDKERVNLR	12	NaN	0.472592	-0.0385766	NaN	0.422986	0.138683	2	0.217008	0.573642	0.615995	0.9876	0.210423	0.00541895		56377000	27771000	28606000	0	0	11582000	15546000	16188000	13061000	By matching
AT2G20260.1;AT4G28750.1	114;111	___1	>AT2G20260.1 | Symbols: PSAE-2 | photosystem I subunit E-2 | chr2:8736780-8737644 FORWARD LENGTH=145;>AT4G28750.1 | Symbols: PSAE-1 | Photosystem I reaction centre subunit IV / PsaE protein | chr4:14202951-14203888 REVERSE LENGTH=143	3.01884e-16	212.5	163.28	212.5	1	1	3.25443e-13	183.36	1	6.53951e-16	199.65	1	3.01884e-16	212.5	2	+	-0.20119	1	NVGSVVAVDQDPK(1)TR	NVGSVVAVDQDPK(212.5)TR	WFKNVGSVVAVDQDPKTRYPVVVRFAKVNYA;WYKNVGSVVAVDQDPKTRYPVVVRFAKVNYA	13	1.09673	0.537644	1.71203	1.15659	0.51541	-1.51037	4	1.11547	3.18803	0.0423196	0.453954	1.37346	0.342988		935040000	597160000	337880000	117460000	86041000	134040000	118680000	345660000	133160000	By matching
AT2G21330.1	348	___1	>AT2G21330.1 | Symbols: FBA1 | fructose-bisphosphate aldolase 1 | chr2:9128416-9130152 REVERSE LENGTH=399	9.39009e-07	145.92	114.86	114.88	1	0	NaN	NaN	1	9.39009e-07	145.92	1	0.00034088	114.88	2	+	0.38727	1	ALQNTCLK(1)TWGGK	ALQNTCLK(114.88)TWGGK(-114.88)	HVSFSYARALQNTCLKTWGGKEENVKAAQDI	8	0.41846	NaN	-0.576861	0.324235	NaN	0.678973	3	-0.0792004	-0.168852	0.879248	0.994031	0.0558888	0.00260009		112620000	58829000	53795000	11106000	12165000	16291000	0	31432000	41630000	By matching
AT2G21330.1;AT2G21330.3	353;343	___1	>AT2G21330.1 | Symbols: FBA1 | fructose-bisphosphate aldolase 1 | chr2:9128416-9130152 REVERSE LENGTH=399;>AT2G21330.3 | Symbols: FBA1 | fructose-bisphosphate aldolase 1 | chr2:9128416-9130152 REVERSE LENGTH=389	0.00410355	108.72	93.344	86.772	1	1	0.00638043	98.407	1	0.00410355	108.72	1	0.0208111	86.772	2	+	0.27429	1	TWGGK(1)EENVK	TWGGK(86.77)EENVK(-86.77)	YARALQNTCLKTWGGKEENVKAAQDILLARA	5	-0.207311	-0.0789599	0.0949418	-0.221287	-0.173726	-0.0272338	3	-0.0637764	-0.263148	0.807715	0.994031	0.0927416	0.00260009		194410000	86110000	108300000	18648000	35965000	31103000	26859000	36359000	45475000	By matching
AT2G21330.1;AT2G21330.3;AT4G38970.1	378;368;377	___1	>AT2G21330.1 | Symbols: FBA1 | fructose-bisphosphate aldolase 1 | chr2:9128416-9130152 REVERSE LENGTH=399;>AT2G21330.3 | Symbols: FBA1 | fructose-bisphosphate aldolase 1 | chr2:9128416-9130152 REVERSE LENGTH=389;>AT4G38970.1 | Symbols: FBA2 | fructose-bisp	3.10269e-06	116.94	105.53	116.94	1	1	0.000237282	96.881	1	3.10269e-06	116.94	NaN	NaN	NaN	3		0.46771	1	ANSLAQLGK(1)YTGEGESEEAK	ANSLAQLGK(116.94)YTGEGESEEAK(-116.94)	ILLARAKANSLAQLGKYTGEGESEEAKEGMF;TLLARAKANSLAQLGKYTGEGESEEAKEGMF	9	-1.8039	-2.15817	NaN	-1.80138	-2.19939	NaN	2	-1.98103	-5.52009	0.021148	0.299021	1.67473	0.524299		73912000	65345000	8567700	35779000	5010100	29565000	3557600	0	0	By matching
AT2G21330.1;AT2G21330.3;AT2G21330.2;AT4G38970.1;AT4G38970.2	203;203;203;202;202	___1	>AT2G21330.1 | Symbols: FBA1 | fructose-bisphosphate aldolase 1 | chr2:9128416-9130152 REVERSE LENGTH=399;>AT2G21330.3 | Symbols: FBA1 | fructose-bisphosphate aldolase 1 | chr2:9128416-9130152 REVERSE LENGTH=389;>AT2G21330.2 | Symbols: FBA1 | fructose-bisp	2.02976e-14	163.18	151.26	153.1	1	1	1.75859e-13	143.48	1	2.02976e-14	163.18	1	2.09343e-14	153.1	3		1.4007	1	TVVSIPNGPSALAVK(1)EAAWGLAR	TVVSIPNGPSALAVK(153.1)EAAWGLAR	RTVVSIPNGPSALAVKEAAWGLARYAAISQD	15	-0.563859	-0.545256	-3.20386	-0.582123	-0.50707	3.38184	3	-1.43766	-1.99969	0.129224	0.918978	0.888658	0.0366951		220600000	115030000	105570000	69433000	47725000	41334000	29035000	4267300	28805000	By matching
AT2G21330.1;AT2G21330.3;AT2G21330.2	150;150;150	___1	>AT2G21330.1 | Symbols: FBA1 | fructose-bisphosphate aldolase 1 | chr2:9128416-9130152 REVERSE LENGTH=399;>AT2G21330.3 | Symbols: FBA1 | fructose-bisphosphate aldolase 1 | chr2:9128416-9130152 REVERSE LENGTH=389;>AT2G21330.2 | Symbols: FBA1 | fructose-bisp	1.7467e-28	198.99	194.68	86.577	1	1	1.7467e-28	198.99	1	0.0292152	46.412	1	0.000289242	86.577	3		-0.73921	1	VDK(1)GLVPLVGSYDESWCQGLDGLASR	VDK(86.58)GLVPLVGSYDESWCQGLDGLASR	DVLVEQNIVPGIKVDKGLVPLVGSYDESWCQ	3	-0.163623	0.475811	-3.01694	-0.170573	0.462262	3.0348	3	-0.901585	-1.04943	0.363311	0.9876	0.439721	0.00541895		315890000	149980000	165910000	102620000	103710000	44985000	33712000	2377100	28483000	By matching
AT2G22400.1	269	___1	>AT2G22400.1 | Symbols: | S-adenosyl-L-methionine-dependent methyltransferases superfamily protein | chr2:9504823-9508788 REVERSE LENGTH=808	4.03036e-89	370.16	318.39	79.341	1	1	4.03036e-89	370.16	1	4.7681e-36	262.91	1	4.01114e-52	294.37	3		-0.46394	1	ASEK(1)GISENMPINQLAFDR	ASEK(79.34)GISENMPINQLAFDR	QQFPGCRLNKSRASEKGISENMPINQLAFDR	4	0.015783	-0.0720884	0.276171	0.0284277	-0.0169353	-0.115426	6	0.0732884	0.297533	0.78347	0.9876	0.105978	0.00541895		833930000	442790000	391140000	205870000	239360000	148700000	74724000	88224000	77055000	By matching
AT2G24820.1	160	___1	>AT2G24820.1 | Symbols: TIC55-II | translocon at the inner envelope membrane of chloroplasts 55-II | chr2:10575038-10576829 FORWARD LENGTH=539	6.62251e-06	103.9	95.044	103.9	1	1	6.62251e-06	103.9	0	NaN	NaN	NaN	NaN	NaN	3		1.4226	1	LECLYHGWQFEGEGK(1)CVK	LECLYHGWQFEGEGK(103.9)CVK(-103.9)	RLECLYHGWQFEGEGKCVKIPQLPASAKIPK	15	0.477159	-0.362529	NaN	0.427606	-0.393747	NaN	2	0.0573152	0.131525	0.905694	0.994031	0.0430186	0.00260009		88623000	40284000	48339000	25268000	35315000	15016000	13024000	0	0	By matching
AT2G26930.1	255	___1	>AT2G26930.1 | Symbols: ATCDPMEK, PDE277, ISPE, CDPMEK | 4-(cytidine 5'-phospho)-2-C-methyl-D-erithritol kinase | chr2:11491829-11494229 REVERSE LENGTH=383	0.000366578	130.44	112.1	130.44	1	1	0.000366578	130.44	0	NaN	NaN	0	NaN	NaN	2	+	-0.35106	1	EACSTAEVYK(1)R	EACSTAEVYK(130.44)R	VLIKPREACSTAEVYKRLRLDQTSNINPLTL	10	-0.131993	-0.425617	0.278759	-0.153976	-0.385978	-0.0782895	3	-0.0929506	-0.330824	0.760292	0.9876	0.11902	0.00541895		52938000	27729000	25210000	11550000	7770900	4366600	4002200	11813000	13436000	By matching
AT2G28720.1	12	___1	>AT2G28720.1 | Symbols: | Histone superfamily protein | chr2:12327043-12327498 FORWARD LENGTH=151	3.55819e-09	117.48	91.126	62.466	0.99995	0.999896	1.40517e-06	117.48	0.99995	7.63338e-06	104.18	0.993449	3.55819e-09	113.63	3	+	0.11334	1;2	AGK(0.838)K(0.162)PAEK(1)K	AGK(7.15)K(-7.15)PAEK(42.26)K(-62.47)	____MAPKAGKKPAEKKPAEKAPAEEEKVAE	8	-5.95859	-7.15025	NaN	-5.95116	-7.17364	NaN	3	-6.55442	-12.7256	0.00308488	0.0890679	2.51076	1.05028		2046900000	1901000000	145920000	1180400000	94836000	302210000	25654000	418380000	25429000	By matching
AT2G28720.1	13	___1	>AT2G28720.1 | Symbols: | Histone superfamily protein | chr2:12327043-12327498 FORWARD LENGTH=151	9.02645e-06	103.77	79.833	93.345	0.912145	0.907621	9.02645e-06	98.175	0.912145	2.05179e-05	102.29	0.908962	2.20787e-05	103.77	4	+	0.72952	1;2	KPAEK(0.088)K(0.912)PAEK	K(-69.54)PAEK(-10.16)K(10.16)PAEK(-93.35)	___MAPKAGKKPAEKKPAEKAPAEEEKVAEK	6	-5.95859	-4.00049	5.68127	-5.95116	-4.0661	-5.55673	3	-1.42593	-0.512687	0.639899	0.9876	0.193889	0.00541895		1022800000	969740000	53085000	517740000	20015000	194030000	29133000	257970000	3937600	By matching
AT2G28720.1	17	___1	>AT2G28720.1 | Symbols: | Histone superfamily protein | chr2:12327043-12327498 FORWARD LENGTH=151	9.71139e-15	149.07	121.5	95.57	0.999941	0.999696	9.71139e-15	149.07	0.999513	5.33644e-07	111.56	0.999941	3.55819e-09	113.63	2	+	0.7202	1;2	KPAEK(1)APAEEEK	K(-42.27)PAEK(42.27)APAEEEK(-95.57)	APKAGKKPAEKKPAEKAPAEEEKVAEKAPAE	5	-0.629189	-0.30561	0.54103	-0.593202	-0.305004	-0.458941	7	-0.131256	-0.369189	0.733977	0.9876	0.134317	0.00541895		2697600000	1991600000	706030000	842940000	215400000	493970000	229040000	654650000	261590000	By matching
AT2G28720.1	28	___1	>AT2G28720.1 | Symbols: | Histone superfamily protein | chr2:12327043-12327498 FORWARD LENGTH=151	9.71139e-15	149.07	121.5	106.32	1	1	9.71139e-15	149.07	1	5.33644e-07	122.64	1	5.2238e-07	124.51	3	+	0.34866	1;2	VAEK(1)APAEK(0.88)K(0.12)PK	VAEK(79.79)APAEK(8.63)K(-8.63)PK(-106.32)	KPAEKAPAEEEKVAEKAPAEKKPKAGKKLPK	4	-0.959963	3.45549	0.313854	-0.920789	3.43843	-0.0841809	5	0.936461	0.902968	0.42637	0.9876	0.370213	0.00541895		19949000000	11735000000	8214200000	7302000000	3371800000	1600200000	2334800000	2832500000	2507700000	By matching
AT2G28720.1	33	___1	>AT2G28720.1 | Symbols: | Histone superfamily protein | chr2:12327043-12327498 FORWARD LENGTH=151	5.2238e-07	124.51	86.214	80.69	1	1	2.05126e-06	117.7	1	5.67843e-07	122.64	0.951594	5.2238e-07	124.51	2	+	0.41029	1;2	VAEK(1)APAEK(1)K	VAEK(80.69)APAEK(80.69)K(-80.69)	APAEEEKVAEKAPAEKKPKAGKKLPKEAVTG	9	-4.99521	-0.160476	0.36589	-4.95272	-0.133559	-0.202422	5	-1.5966	-1.19635	0.30887	0.9876	0.510224	0.00541895		12663000000	8631100000	4032300000	4766400000	312810000	1788800000	1756000000	2075900000	1963600000	By matching
AT2G31670.1	237	___1	>AT2G31670.1 | Symbols: | Stress responsive alpha-beta barrel domain protein | chr2:13472699-13473490 REVERSE LENGTH=263	0.00702862	142	76.749	104.43	1	NaN	NaN	NaN	1	0.00702862	142	1	0.0177373	104.43	2	+	-0.73902	1	ELVNSQK(1)DK	ELVNSQK(104.43)DK(-104.43)	EMEAVDAQKELVNSQKDKVRDYVDSTIVVEF	7	NaN	3.70044	1.9039	NaN	3.65053	-1.85836	2	2.80217	4.15031	0.0395692	0.446692	1.40264	0.349992		73136000	23855000	49281000	0	0	1850700	25199000	22004000	24082000	By matching
AT2G36460.1;AT2G36460.2;AT3G52930.1;AT5G03690.2;AT5G03690.1	132;41;132;132;166	___1	>AT2G36460.1 | Symbols: | Aldolase superfamily protein | chr2:15296929-15298387 REVERSE LENGTH=358;>AT2G36460.2 | Symbols: | Aldolase superfamily protein | chr2:15296929-15297732 REVERSE LENGTH=267;>AT3G52930.1 | Symbols: | Aldolase superfamily protein	0.0322186	112.11	40.765	112.11	1	0	NaN	NaN	1	0.0322186	112.11	0	NaN	NaN	2	+	-0.84729	1	K(1)YYEAGAR	K(112.11)YYEAGAR	ETTTQGLDGLGDRCKKYYEAGARFAKWRAVL;ETTTTGLDGLGDRCKKYYEAGARFAKWRAVL	1	-0.370807	-0.213755	-0.669752	-0.364366	-0.207528	0.729618	3	-0.418105	-1.64248	0.188948	0.9876	0.723658	0.00541895		86777000	40498000	46279000	8262800	5037700	18169000	19783000	14066000	21458000	By matching
AT2G36460.1;AT2G36460.2	311;220	___1	>AT2G36460.1 | Symbols: | Aldolase superfamily protein | chr2:15296929-15298387 REVERSE LENGTH=358;>AT2G36460.2 | Symbols: | Aldolase superfamily protein | chr2:15296929-15297732 REVERSE LENGTH=267	0.00410355	108.72	93.344	86.772	1	1	0.00638043	98.407	1	0.00410355	108.72	1	0.0208111	86.772	2	+	0.27429	1	TWGGK(1)EENVK	TWGGK(86.77)EENVK(-86.77)	FGRALQQSTLKTWGGKEENVKKAQEAFLVRC	5	-0.207311	-0.0789599	0.0949418	-0.221287	-0.173726	-0.0272338	3	-0.0637764	-0.263148	0.807715	0.994031	0.0927416	0.00260009		194410000	86110000	108300000	18648000	35965000	31103000	26859000	36359000	45475000	By matching
AT2G36720.1	212	___1	>AT2G36720.1 | Symbols: | Acyl-CoA N-acyltransferase with RING/FYVE/PHD-type zinc finger domain | chr2:15393447-15399189 FORWARD LENGTH=1007	0.00252333	121.29	107.05	81.676	1	1	0.00354249	111.26	1	0.00252333	121.29	NaN	NaN	NaN	2	+	-4.3116	1	TAQIYK(1)SIVR	TAQIYK(81.68)SIVR	EKKKHGSFKRTAQIYKSIVRMKKVNNLVPEN	6	0.128425	-2.24927	NaN	0.166715	-2.28448	NaN	3	-1.06042	-1.25705	0.318339	0.9876	0.49711	0.00541895		433700000	228460000	205240000	100200000	128870000	128260000	76372000	0	0	By matching
AT2G37470.1	8	___1	>AT2G37470.1 | Symbols: | Histone superfamily protein | chr2:15736832-15737248 FORWARD LENGTH=138	1.42441e-07	127.17	36.56	127.17	0.99763	0.99763	1.42441e-07	127.17	0.972175	9.69509e-06	111.63	0.966997	5.99409e-07	118.55	2	+	-0.24671	1;2	AAEK(0.998)K(0.002)PAEK(1)K	AAEK(26.24)K(-26.24)PAEK(57.45)K(-127.17)	________MAPKAAEKKPAEKKPAGKAPAEK	4	NaN	6.17297	0.203718	NaN	6.07833	-0.0755656	2	3.18834	1.62022	0.22697	0.9876	0.644031	0.00541895		1992200000	1584600000	407650000	1227400000	42021000	150590000	174180000	206610000	191450000	By matching
AT2G37470.1	9	___1	>AT2G37470.1 | Symbols: | Histone superfamily protein | chr2:15736832-15737248 FORWARD LENGTH=138	7.81424e-08	140.49	56.629	98.408	0.969043	0.70492	0.0076023	95.483	0.962152	7.81424e-08	140.49	0.969043	0.000134662	98.408	4	+	1.3906	1;2	AAEK(0.03)K(0.969)PAEK(0.243)K(0.758)PAGK	AAEK(-16.06)K(16.06)PAEK(-5.23)K(5.23)PAGK(-98.41)	_______MAPKAAEKKPAEKKPAGKAPAEKL	5	9.61305	6.84674	0.100159	9.57399	6.83048	0.0126402	2	5.51999	2.52234	0.0767887	0.710305	1.1147	0.148555		989680000	657590000	332090000	144270	196160000	378200000	74284000	279240000	61647000	By matching
AT2G37470.1	13	___1	>AT2G37470.1 | Symbols: | Histone superfamily protein | chr2:15736832-15737248 FORWARD LENGTH=138	1.03242e-07	136.39	57.058	111.63	1	0.999998	1.23133e-05	127.17	1	1.03242e-07	136.39	0.999999	5.99409e-07	118.55	3	+	-1.1017	1;2	AAEK(0.868)K(0.132)PAEK(1)K	AAEK(8.2)K(-8.2)PAEK(64.79)K(-111.63)	___MAPKAAEKKPAEKKPAGKAPAEKLPKAE	9	-6.44385	-6.06255	6.26357	-6.45596	-6.06178	-6.11059	6	-2.08095	-0.645619	0.559804	0.9876	0.251964	0.00541895		1329800000	948610000	381190000	488370000	21988000	223230000	165910000	237020000	193300000	By matching
AT2G37520.1	345	___1	>AT2G37520.1 | Symbols: | Acyl-CoA N-acyltransferase with RING/FYVE/PHD-type zinc finger domain | chr2:15745033-15749615 REVERSE LENGTH=829	0.0260581	118.33	92.76	118.33	1	1	0.0260581	118.33	0	NaN	NaN	0	NaN	NaN	2	+	1.1338	1	DTLDEPK(1)R	DTLDEPK(118.33)R	YFSEKTYAKDTLDEPKRIAKKLTSHVSGTGC	7	1.22873	0.555129	-0.379843	1.1811	0.539333	0.429428	3	0.468004	1.09331	0.346159	0.9876	0.460724	0.00541895		146430000	65402000	81024000	20047000	34036000	26884000	26323000	18470000	20665000	By matching
AT2G37660.1	252	___1	>AT2G37660.1 | Symbols: | NAD(P)-binding Rossmann-fold superfamily protein | chr2:15795481-15796977 REVERSE LENGTH=325	0.0374943	76.759	40.342	76.759	1	0	NaN	NaN	1	0.0374943	76.759	NaN	NaN	NaN	2	+	0.89207	1	AGGLQDK(1)DGGIR	AGGLQDK(76.76)DGGIR	SGIPYTIIRAGGLQDKDGGIRELLVGKDDEL	7	-0.350173	0.309875	NaN	-0.421709	0.296545	NaN	2	-0.0201493	-0.0501396	0.963923	0.994031	0.0159576	0.00260009		263910000	138570000	125340000	88468000	59185000	50099000	66160000	0	0	By matching
AT2G38810.3;AT2G38810.2;AT2G38810.1	13;13;13	___1	>AT2G38810.3 | Symbols: HTA8 | histone H2A 8 | chr2:16219444-16220679 REVERSE LENGTH=136;>AT2G38810.2 | Symbols: HTA8 | histone H2A 8 | chr2:16219444-16220679 REVERSE LENGTH=136;>AT2G38810.1 | Symbols: HTA8 | histone H2A 8 | chr2:16219444-16220679 REVERSE	5.56005e-22	218.6	177	218.6	1	1	5.56005e-22	190.37	1	2.22429e-10	163.33	1	5.1709e-18	218.6	2	+	0.0054049	1;2;3	GLLAAK(1)TTAAAANK	GLLAAK(218.6)TTAAAANK(-218.6)	___MAGKGGKGLLAAKTTAAAANKDSVKKKS	6	NaN	-0.601496	0.62211	NaN	-0.615641	-0.503487	2	0.0103068	0.0197111	0.98581	0.994031	0.00620669	0.00260009		1052400000	537190000	515250000	283700000	337490000	123190000	71805000	130300000	105960000	By matching
AT2G39730.1;AT2G39730.3;AT2G39730.2	218;218;218	___1	>AT2G39730.1 | Symbols: RCA | rubisco activase | chr2:16570951-16573345 REVERSE LENGTH=474;>AT2G39730.3 | Symbols: RCA | rubisco activase | chr2:16571174-16573345 REVERSE LENGTH=441;>AT2G39730.2 | Symbols: RCA | rubisco activase | chr2:16571046-16573345 RE	0.0214427	111.82	48.147	106.68	1	1	0.0214427	111.82	1	0.0466881	90.761	1	0.0224475	106.68	2	+	0.3415	1	EAADLIK(1)K	EAADLIK(106.68)K(-106.68)	AKLIRQRYREAADLIKKGKMCCLFINDLDAG	7	5.09022	4.01792	-5.37361	5.09967	4.04824	5.56882	3	1.24484	0.484263	0.657943	0.9876	0.181812	0.00541895		555620000	16146000	539470000	6563200	233270000	6222300	134850000	3360200	171350000	By matching
AT2G39730.1;AT2G39730.3;AT2G39730.2	368;368;368	___1	>AT2G39730.1 | Symbols: RCA | rubisco activase | chr2:16570951-16573345 REVERSE LENGTH=474;>AT2G39730.3 | Symbols: RCA | rubisco activase | chr2:16571174-16573345 REVERSE LENGTH=441;>AT2G39730.2 | Symbols: RCA | rubisco activase | chr2:16571046-16573345 RE	4.27764e-07	168.31	112.1	92.939	1	1	4.27764e-07	168.31	1	0.000577885	116.51	1	6.92616e-05	124.07	3	+	-2.1353	1	KFVESLGVEK(1)IGK	K(-78.15)FVESLGVEK(78.15)IGK(-92.94)	YDDEVRKFVESLGVEKIGKRLVNSREGPPVF	10	6.11237	5.66939	NaN	6.20914	5.65254	NaN	2	5.89088	15.9593	0.00181204	0.0890679	2.74183	1.05028		652880000	179740000	473140000	47914000	400360000	14694000	72778000	117130000	0	By matching
AT2G39730.1	438	___1	>AT2G39730.1 | Symbols: RCA | rubisco activase | chr2:16570951-16573345 REVERSE LENGTH=474	1.31605e-24	175.95	159.49	107.98	1	1	1.31605e-24	175.95	1	3.58962e-20	174.14	1	3.58962e-20	174.14	4		-0.90906	1	GTFYGK(1)GAQQVNLPVPEGCTDPVAENFDPTAR	GTFYGK(107.98)GAQQVNLPVPEGCTDPVAENFDPTAR	GDANADAIGRGTFYGKGAQQVNLPVPEGCTD	6	0.73786	3.5828	1.39498	0.722903	3.60774	-1.3237	3	1.90521	2.71359	0.0642134	0.652408	1.19237	0.185481		707700000	161890000	545810000	25157000	442200000	1563900	99174000	135170000	4436800	By matching
AT2G39730.1;AT2G39730.3;AT2G39730.2	302;302;302	___1	>AT2G39730.1 | Symbols: RCA | rubisco activase | chr2:16570951-16573345 REVERSE LENGTH=474;>AT2G39730.3 | Symbols: RCA | rubisco activase | chr2:16571174-16573345 REVERSE LENGTH=441;>AT2G39730.2 | Symbols: RCA | rubisco activase | chr2:16571046-16573345 RE	0.00408536	108.72	91.6	96.745	1	1	0.00446309	107.09	1	0.00410355	108.72	1	0.00408536	96.745	2	+	-1.036	1	MEK(1)FYWAPTR	MEK(96.74)FYWAPTR	FSTLYAPLIRDGRMEKFYWAPTREDRIGVCK	3	0.511266	-0.0841502	-1.05158	0.511873	-0.130523	1.1762	6	-0.208155	-0.494456	0.651437	0.9876	0.186128	0.00541895		656970000	277800000	379170000	97366000	137990000	91965000	105920000	88471000	135250000	By matching
AT2G39730.2	438	___1	>AT2G39730.2 | Symbols: RCA | rubisco activase | chr2:16571046-16573345 REVERSE LENGTH=446	2.87481e-11	176.23	153.7	96.82	1	1	1.57678e-10	164.01	0.999987	2.87481e-11	176.23	1	1.04239e-09	162.29	2	+	0.22681	1	GTFYGK(1)TEEK	GTFYGK(96.82)TEEK(-96.82)	GDANADAIGRGTFYGKTEEKEPSK_______	6	5.0325	5.25792	3.0654	5.08151	5.32236	-2.97132	3	4.45194	7.61445	0.00309055	0.0890679	2.50996	1.05028		1438000000	475720000	962280000	18854000	645380000	7394700	293970000	449470000	22937000	By matching
AT2G43750.2;AT2G43750.1	65;65	___1	>AT2G43750.2 | Symbols: OASB | O-acetylserine (thiol) lyase B | chr2:18129604-18132322 REVERSE LENGTH=392;>AT2G43750.1 | Symbols: OASB, ACS1, CPACS1, ATCS-B | O-acetylserine (thiol) lyase B | chr2:18129604-18132322 REVERSE LENGTH=392	2.0502e-30	215.51	188.76	215.51	1	1	3.03086e-30	211.68	1	4.53627e-30	205.8	1	2.0502e-30	215.51	3		1.0083	1	AVSIK(1)PEAGVEGLNIADNAAQLIGK	AVSIK(215.51)PEAGVEGLNIADNAAQLIGK(-215.51)	KRQSRSDVVCKAVSIKPEAGVEGLNIADNAA	5	-3.42958	NaN	3.9482	-3.4473	NaN	-3.82178	2	0.25931	0.10717	0.923052	0.994031	0.0347741	0.00260009		294690000	281510000	13179000	104930000	6498500	62211000	0	114370000	6680200	By matching
AT2G44060.2;AT2G44060.1	7;7	___1	>AT2G44060.2 | Symbols: | Late embryogenesis abundant protein, group 2 | chr2:18226922-18227988 FORWARD LENGTH=325;>AT2G44060.1 | Symbols: | Late embryogenesis abundant protein, group 2 | chr2:18226922-18227988 FORWARD LENGTH=325	0.00240607	100.22	64.545	87.624	1	1	0.00349547	92.039	1	0.00240607	100.22	1	0.0129487	87.624	2		1.5724	1	STSEDK(1)PEIISR	STSEDK(87.62)PEIISR	_________MSTSEDKPEIISRVVHQEGDVE	6	-0.394828	0.485221	0.0949726	-0.368942	0.489646	0.063779	3	0.0617884	0.203005	0.850779	0.994031	0.0701835	0.00260009		736160000	369720000	366440000	132990000	100390000	79283000	109760000	157450000	156290000	By matching
AT2G45290.1;AT3G60750.1;AT3G60750.2	347;347;346	___1	>AT2G45290.1 | Symbols: | Transketolase | chr2:18672737-18675589 FORWARD LENGTH=741;>AT3G60750.1 | Symbols: | Transketolase | chr3:22454004-22456824 FORWARD LENGTH=741;>AT3G60750.2 | Symbols: | Transketolase | chr3:22454004-22456824 FORWARD LENGTH=740	3.32982e-30	219.23	209.96	169.08	1	1	3.32982e-30	219.23	NaN	NaN	NaN	1	8.65571e-17	169.08	3		-0.2827	1	ANSYSVHGAALGEK(1)EVEATR	ANSYSVHGAALGEK(169.08)EVEATR	NKANSYSVHGAALGEKEVEATRNNLGWPYEP	14	1.83584	NaN	0.804274	1.81746	NaN	-0.654626	2	1.32006	2.76604	0.0908691	0.774688	1.04158	0.110873		173680000	64699000	108980000	24694000	85924000	0	0	40005000	23055000	By matching
AT2G45440.1	222	___1	>AT2G45440.1 | Symbols: DHDPS2 | dihydrodipicolinate synthase | chr2:18731294-18732867 FORWARD LENGTH=365	2.66344e-05	98.942	88.439	43.164	1	1	2.66344e-05	98.942	0	NaN	NaN	1	0.0550569	43.164	3	+	-0.11081	1	LSQNPNLAGVK(1)ECVGNK	LSQNPNLAGVK(43.16)ECVGNK(-43.16)	RAIFKLSQNPNLAGVKECVGNKRVEEYTENG	11	0.197991	-0.908253	-0.308244	0.235114	-0.918415	0.399882	3	-0.339502	-1.00186	0.382799	0.9876	0.417029	0.00541895		135310000	65144000	70168000	19874000	30080000	25756000	11661000	19514000	28428000	By matching
AT2G45990.2;AT2G45990.1;AT2G45990.3;AT2G45990.4	149;149;149;149	___1	>AT2G45990.2 | Symbols: | unknown protein;FUNCTIONS IN: molecular_function unknown;INVOLVED IN: biological_process unknown;LOCATED IN: chloroplast;EXPRESSED IN: 22 plant structures;EXPRESSED DURING: 13 growth stages;Has 312 Blast hits to 312 protein	7.96119e-06	131.56	119.29	82.59	1	1	0.00105033	101.05	1	7.96119e-06	131.56	1	0.00178254	95.197	3	+	1.9966	1	FYPGVSDALK(1)FASSK	FYPGVSDALK(82.59)FASSK(-82.59)	WIGANRFYPGVSDALKFASSKIYIVTTKQGR	10	1.84097	-0.401997	0.528323	1.81525	-0.406522	-0.382758	3	0.655765	1.18678	0.312162	0.9876	0.505619	0.00541895		385000000	203320000	181670000	20196000	63407000	87985000	49145000	95141000	69121000	By matching
AT2G46410.1	9	___1	>AT2G46410.1 | Symbols: CPC | Homeodomain-like superfamily protein | chr2:19049315-19050185 REVERSE LENGTH=94	0.0115073	53.751	13.966	53.751	0.970579	0.970579	0.0115073	53.751	NaN	NaN	NaN	0.963787	0.0263185	44.863	2	+	1.6627	1	AEK(0.971)MDK(0.029)RRR	AEK(15.18)MDK(-15.18)RRR	_______MFRSDKAEKMDKRRRRQSKAKASC	3	2.31278	NaN	0.524189	2.31693	NaN	-0.337393	2	1.41848	2.10789	0.149296	0.924904	0.825953	0.0339032		121320000	60140000	61177000	26373000	39344000	0	0	33767000	21833000	By matching
AT2G47440.1	245	___1	>AT2G47440.1 | Symbols: | Tetratricopeptide repeat (TPR)-like superfamily protein | chr2:19469912-19471660 FORWARD LENGTH=526	0.0341732	88.495	31.148	88.495	1	1	0.0341732	88.495	0	NaN	NaN	0	NaN	NaN	2		0.14224	1	HFSK(1)IVDGR	HFSK(88.5)IVDGR	ALDAGLFSESIRHFSKIVDGRRPAPQGFLAE	4	0.114767	-0.361546	0.00112572	0.116897	-0.381724	0.148479	3	-0.0818845	-0.317712	0.769384	0.9876	0.113857	0.00541895		112090000	56333000	55754000	12807000	14148000	12818000	9255200	30709000	32351000	By matching
AT3G01500.1;AT3G01500.2;AT3G01500.3	56;133;133	___1	>AT3G01500.1 | Symbols: CA1, ATBCA1, SABP3, ATSABP3 | carbonic anhydrase 1 | chr3:194853-196716 REVERSE LENGTH=270;>AT3G01500.2 | Symbols: CA1 | carbonic anhydrase 1 | chr3:194853-197873 REVERSE LENGTH=347;>AT3G01500.3 | Symbols: CA1 | carbonic anhydrase 1	5.77023e-18	216.15	177.14	216.15	1	1	0.000501436	110.9	1	9.80196e-14	206.2	1	5.77023e-18	216.15	2	+	-0.35716	1	AFDPVETIK(1)QGFIK	AFDPVETIK(216.15)QGFIK(-216.15)	GTSSDKKAFDPVETIKQGFIKFKKEKYETNP	9	-0.609376	-1.9317	0.909255	-0.705947	-1.94037	-0.740938	3	-0.543941	-0.807414	0.472509	0.9876	0.32559	0.00541895		227390000	150460000	76924000	58923000	35549000	47663000	12597000	43876000	28777000	By matching
AT3G01500.1;AT3G01500.2	269;346	___1	>AT3G01500.1 | Symbols: CA1, ATBCA1, SABP3, ATSABP3 | carbonic anhydrase 1 | chr3:194853-196716 REVERSE LENGTH=270;>AT3G01500.2 | Symbols: CA1 | carbonic anhydrase 1 | chr3:194853-197873 REVERSE LENGTH=347	0.000303857	157.38	140.21	127.92	1	1	0.000387284	152.54	1	0.000303857	157.38	1	0.000888985	127.92	2	+	-1.4987	1	DVATILHWK(1)L	DVATILHWK(127.92)L	SETSSVKDVATILHWKL______________	9	6.91743	5.05389	5.57656	6.8226	5.10031	-5.46288	3	5.8493	12.0174	0.000694916	0.0834992	3.15807	1.07832		260540000	118310000	142230000	700840	92403000	614380	48282000	116990000	1546200	By matching
AT3G01500.1;AT3G01500.2;AT3G01500.3;AT5G14740.2;AT5G14740.1;AT5G14740.4;AT5G14740.3;AT5G14740.5	66;143;143;66;138;138;138;138	___1	>AT3G01500.1 | Symbols: CA1, ATBCA1, SABP3, ATSABP3 | carbonic anhydrase 1 | chr3:194853-196716 REVERSE LENGTH=270;>AT3G01500.2 | Symbols: CA1 | carbonic anhydrase 1 | chr3:194853-197873 REVERSE LENGTH=347;>AT3G01500.3 | Symbols: CA1 | carbonic anhydrase 1	4.03598e-27	259.53	217.21	78.95	1	1	6.07525e-27	252.82	1	4.03598e-27	259.53	1	8.70013e-17	220.34	3	+	-0.88547	1	EK(1)YETNPALYGELAK	EK(78.95)YETNPALYGELAK(-78.95)	PVERIKEGFVTFKKEKYETNPALYGELAKGQ;PVETIKQGFIKFKKEKYETNPALYGELAKGQ	2	0.80686	0.853517	1.21545	0.810484	0.84326	-1.07	6	0.958608	3.7869	0.0262996	0.326478	1.58005	0.486146		771290000	456270000	315020000	181740000	163320000	55680000	50988000	218850000	100710000	By matching
AT3G01500.1;AT3G01500.2;AT3G01500.3;AT5G14740.2;AT5G14740.1;AT5G14740.4;AT5G14740.3;AT5G14740.5	79;156;156;79;151;151;151;151	___1	>AT3G01500.1 | Symbols: CA1, ATBCA1, SABP3, ATSABP3 | carbonic anhydrase 1 | chr3:194853-196716 REVERSE LENGTH=270;>AT3G01500.2 | Symbols: CA1 | carbonic anhydrase 1 | chr3:194853-197873 REVERSE LENGTH=347;>AT3G01500.3 | Symbols: CA1 | carbonic anhydrase 1	8.34549e-12	160.95	149.97	121.14	1	1	8.34549e-12	160.95	1	1.04811e-07	121.14	NaN	NaN	NaN	3		-0.17697	1	EKYETNPALYGELAK(1)GQSPK	EK(-110.37)YETNPALYGELAK(110.37)GQSPK(-121.14)	KEKYETNPALYGELAKGQSPKYMVFACSDSR	15	-0.128093	-0.575852	NaN	-0.192348	-0.607199	NaN	2	-0.351973	-0.951979	0.42777	0.9876	0.368789	0.00541895		139160000	75012000	64150000	54577000	49875000	20435000	14275000	0	0	By matching
AT3G01500.1;AT3G01500.2;AT3G01500.3	233;310;310	___1	>AT3G01500.1 | Symbols: CA1, ATBCA1, SABP3, ATSABP3 | carbonic anhydrase 1 | chr3:194853-196716 REVERSE LENGTH=270;>AT3G01500.2 | Symbols: CA1 | carbonic anhydrase 1 | chr3:194853-197873 REVERSE LENGTH=347;>AT3G01500.3 | Symbols: CA1 | carbonic anhydrase 1	2.46102e-12	187.37	148.36	187.37	1	1	7.37406e-08	141.55	1	4.78142e-08	150.12	1	2.46102e-12	187.37	2	+	-1.0545	1	GTLALK(1)GGYYDFVK	GTLALK(187.37)GGYYDFVK(-187.37)	YPFVREGLVKGTLALKGGYYDFVKGAFELWG	6	-0.566635	-1.05257	0.435963	-0.614293	-1.11042	-0.286427	3	-0.394412	-0.961896	0.399902	0.9876	0.398046	0.00541895		173040000	99014000	74029000	32621000	21421000	27376000	15800000	39016000	36808000	By matching
AT3G01500.1;AT3G01500.2;AT3G01500.3	47;124;124	___1	>AT3G01500.1 | Symbols: CA1, ATBCA1, SABP3, ATSABP3 | carbonic anhydrase 1 | chr3:194853-196716 REVERSE LENGTH=270;>AT3G01500.2 | Symbols: CA1 | carbonic anhydrase 1 | chr3:194853-197873 REVERSE LENGTH=347;>AT3G01500.3 | Symbols: CA1 | carbonic anhydrase 1	0.00793851	96.745	62.869	93.614	1	NaN	NaN	NaN	1	0.00844359	96.745	1	0.00793851	93.614	2	+	-0.39852	1	K(1)AFDPVETIK	K(93.61)AFDPVETIK(-93.61)	EQITAALQTGTSSDKKAFDPVETIKQGFIKF	1	NaN	-2.01386	2.37797	NaN	-2.03812	-2.26202	2	0.182055	0.124184	0.910918	0.994031	0.0405206	0.00260009		269170000	209020000	60145000	0	0	114950000	44953000	94069000	15192000	By matching
AT3G02350.1	492	___1	>AT3G02350.1 | Symbols: GAUT9 | galacturonosyltransferase 9 | chr3:479248-481178 FORWARD LENGTH=561	0.00299303	66.387	36.854	59.709	1	1	0.00299303	66.387	1	0.0170089	59.709	1	0.0170089	59.709	3	+	-0.5319	1	LGTLPPGLITFYSK(1)TK	LGTLPPGLITFYSK(59.71)TK(-59.71)	WKLGTLPPGLITFYSKTKSLDKSWHVLGLGY	14	2.18748	-0.382664	2.06909	2.15986	-0.37992	-1.75156	4	1.2913	1.88258	0.146086	0.924904	0.835391	0.0339032		4953600000	2488800000	2464700000	289250000	977140000	1075100000	1076700000	1124500000	410920000	By matching
AT3G03250.1;AT5G17310.2;AT5G17310.1	284;285;205	___1	>AT3G03250.1 | Symbols: UGP, UGP1, AtUGP1 | UDP-GLUCOSE PYROPHOSPHORYLASE 1 | chr3:749761-754014 REVERSE LENGTH=469;>AT5G17310.2 | Symbols: UGP2 | UDP-glucose pyrophosphorylase 2 | chr5:5696955-5700845 REVERSE LENGTH=470;>AT5G17310.1 | Symbols: UGP2, AtUGP	6.19129e-14	161.04	151.09	89.297	1	1	6.19129e-14	161.04	0	NaN	NaN	1	7.22528e-05	89.297	3		-0.69475	1	VQLLEIAQVPDEHVNEFK(1)SIEK	VQLLEIAQVPDEHVNEFK(89.3)SIEK(-89.3)	LLEIAQVPDEHVNEFKSIEKFKIFNTNNLWV	18	-0.0121989	-0.695886	0.0950189	-0.0267341	-0.715249	-0.029323	3	-0.204355	-0.678965	0.540877	0.9876	0.266902	0.00541895		115420000	57392000	58026000	25028000	32713000	13748000	8331700	18616000	16982000	By matching
AT3G03780.3;AT3G03780.2;AT3G03780.1;AT5G17920.2;AT5G17920.1	688;688;688;688;688	___1	>AT3G03780.3 | Symbols: ATMS2, MS2 | methionine synthase 2 | chr3:957602-960740 FORWARD LENGTH=765;>AT3G03780.2 | Symbols: ATMS2, MS2 | methionine synthase 2 | chr3:957602-960740 FORWARD LENGTH=765;>AT3G03780.1 | Symbols: ATMS2, MS2 | methionine synthase 2	2.1765e-08	129.85	116.96	129.85	1	0	NaN	NaN	1	2.1765e-08	129.85	0	NaN	NaN	3		-0.18417	1	EGVK(1)YGAGIGPGVYDIHSPR	EGVK(129.85)YGAGIGPGVYDIHSPR	SRSDEKLLSVFREGVKYGAGIGPGVYDIHSP	4	0.451541	-0.266715	-0.507414	0.437228	-0.321369	0.559149	3	-0.107529	-0.334385	0.757831	0.9876	0.120428	0.00541895		94644000	45574000	49070000	14122000	17620000	16356000	14606000	15096000	16844000	By matching
AT3G03780.3;AT3G03780.2;AT3G03780.1;AT5G17920.2;AT5G17920.1;AT5G20980.2;AT5G20980.1	18;18;18;18;18;66;66	___1	>AT3G03780.3 | Symbols: ATMS2, MS2 | methionine synthase 2 | chr3:957602-960740 FORWARD LENGTH=765;>AT3G03780.2 | Symbols: ATMS2, MS2 | methionine synthase 2 | chr3:957602-960740 FORWARD LENGTH=765;>AT3G03780.1 | Symbols: ATMS2, MS2 | methionine synthase 2	3.02167e-09	171.81	149.49	125.67	1	1	5.08794e-09	160.78	1	9.82455e-08	157.68	1	3.02167e-09	171.81	3	+	-0.87098	1	RELK(1)FALESFWDGK	RELK(125.67)FALESFWDGK(-125.67)	SHIVGYPRIGPKRELKFALESFWDGKTNVDD;SHIVGYPRMGPKRELKFALESFWDGKSSADD;SHIVGYPRMGPKRELKFALESFWDGKSTAED	4	0.108759	-1.42791	1.88806	0.105142	-1.39764	-1.70425	7	0.189638	0.245072	0.820576	0.994031	0.0858812	0.00260009		725190000	437670000	287530000	152230000	183120000	127790000	48896000	157640000	55509000	By matching
AT3G04590.1;AT3G04590.2	124;124	___1	>AT3G04590.1 | Symbols: | AT hook motif DNA-binding family protein | chr3:1239213-1241603 REVERSE LENGTH=309;>AT3G04590.2 | Symbols: | AT hook motif DNA-binding family protein | chr3:1239245-1241603 REVERSE LENGTH=411	9.66223e-05	126.32	116.03	126.32	1	1	9.66223e-05	126.32	1	0.000676573	89.46	1	0.000116368	99.834	2	+	0.79584	1	YVTPEQALAAK(1)K	YVTPEQALAAK(126.32)K(-126.32)	GRPRKYVTPEQALAAKKLASSASSSSAKQRR	11	-0.11868	-0.56546	0.283	-0.0964989	-0.588574	-0.118586	7	-0.133713	-0.446179	0.682594	0.9876	0.165838	0.00541895		958710000	511530000	447180000	313450000	291740000	113640000	73190000	84432000	82250000	By matching
AT3G04920.1;AT5G28060.1	22;22	___1	>AT3G04920.1 | Symbols: | Ribosomal protein S24e family protein | chr3:1360989-1362065 FORWARD LENGTH=133;>AT5G28060.1 | Symbols: | Ribosomal protein S24e family protein | chr5:10069791-10070792 REVERSE LENGTH=133	3.41289e-06	127.02	112.78	113.76	1	1	3.41289e-06	127.02	1	1.36448e-05	113.76	NaN	NaN	NaN	3	+	-0.13387	1	K(1)QFVIDVLHPGR	K(113.76)QFVIDVLHPGR	TIRTRKFMTNRLLSRKQFVIDVLHPGRANVS;TIRTRNFMTNRLLARKQFVIDVLHPGRANVS	1	-0.00845004	0.239887	NaN	-0.0347809	0.244156	NaN	2	0.115718	0.331216	0.767516	0.9876	0.114913	0.00541895		58637000	27614000	31023000	16400000	17185000	11214000	13838000	0	0	By matching
AT3G06650.1	19	___1	>AT3G06650.1 | Symbols: ACLB-1 | ATP-citrate lyase B-1 | chr3:2079247-2082633 REVERSE LENGTH=608	8.11394e-05	106.19	95.578	82.349	1	1	8.11394e-05	106.19	1	0.00154841	82.349	NaN	NaN	NaN	3	+	-1.0677	1	NTQALFYNYK(1)QLPIQR	NTQALFYNYK(82.35)QLPIQR	GQLFSRNTQALFYNYKQLPIQRMLDFDFLCG	10	1.34511	-3.61522	NaN	1.34273	-3.65557	NaN	3	-1.13505	-0.689526	0.55181	0.9876	0.25821	0.00541895		79860000	45853000	34007000	24635000	33342000	21218000	664710	0	0	By matching
AT3G07740.1;AT3G07740.4;AT3G07740.2;AT3G07740.3	247;254;176;226	___1	>AT3G07740.1 | Symbols: ADA2A, ATADA2A, HAC10, HXA02, HXA2 | homolog of yeast ADA2 2A | chr3:2470014-2473062 REVERSE LENGTH=548;>AT3G07740.4 | Symbols: ADA2A | homolog of yeast ADA2 2A | chr3:2470014-2473062 REVERSE LENGTH=555;>AT3G07740.2 | Symbols: ADA2A	1.63949e-07	197.07	145.12	133.49	1	1	1.63949e-07	197.07	1	0.00141946	136.27	1	0.00155673	133.49	2	+	0.041495	1	LEAAK(1)QQSDR	LEAAK(133.49)QQSDR	GNVPQAKDIIKLEAAKQQSDRSVGEKKLRLP	5	-0.039251	0.0668125	0.0512646	-0.00900156	0.0364681	0.20989	3	0.0262754	0.112206	0.917014	0.994031	0.0376238	0.00260009		527620000	255870000	271750000	115270000	99181000	69658000	86692000	70939000	85877000	By matching
AT3G07740.1;AT3G07740.4;AT3G07740.2;AT3G07740.3	435;442;364;414	___1	>AT3G07740.1 | Symbols: ADA2A, ATADA2A, HAC10, HXA02, HXA2 | homolog of yeast ADA2 2A | chr3:2470014-2473062 REVERSE LENGTH=548;>AT3G07740.4 | Symbols: ADA2A | homolog of yeast ADA2 2A | chr3:2470014-2473062 REVERSE LENGTH=555;>AT3G07740.2 | Symbols: ADA2A	1.07242e-15	166.47	146.03	166.47	1	1	3.16679e-07	143.28	1	1.07242e-15	166.47	0	NaN	NaN	3	+	0.70448	1;2	LNHGAPGSIAGK(1)TLK(1)SPR	LNHGAPGSIAGK(166.47)TLK(166.47)SPR	MLLRLNHGAPGSIAGKTLKSPRGLPRNLHPF	12	3.78712	-0.421902	0.0922017	3.76861	-0.38981	0.0601858	3	1.15247	1.10045	0.343442	0.9876	0.464147	0.00541895		483150000	145450000	337690000	13820000	176500000	62005000	72219000	69629000	88976000	By matching
AT3G07740.1;AT3G07740.4;AT3G07740.2;AT3G07740.3	265;272;194;244	___1	>AT3G07740.1 | Symbols: ADA2A, ATADA2A, HAC10, HXA02, HXA2 | homolog of yeast ADA2 2A | chr3:2470014-2473062 REVERSE LENGTH=548;>AT3G07740.4 | Symbols: ADA2A | homolog of yeast ADA2 2A | chr3:2470014-2473062 REVERSE LENGTH=555;>AT3G07740.2 | Symbols: ADA2A	4.24733e-11	144.68	113.03	138.97	1	1	4.24733e-11	144.68	1	4.14057e-06	108.71	1	1.30729e-08	138.97	3		1.0888	1	LPGEK(1)VPLVTELYGYNLK	LPGEK(138.97)VPLVTELYGYNLK(-138.97)	SDRSVGEKKLRLPGEKVPLVTELYGYNLKRE	5	-0.103441	-0.594879	0.687428	-0.0940793	-0.59416	-0.535353	5	-0.00363083	-0.00981098	0.992724	0.994031	0.0031713	0.00260009		1494200000	818080000	676100000	498570000	453500000	129830000	78968000	189680000	143630000	By matching
AT3G07740.1;AT3G07740.4;AT3G07740.2;AT3G07740.3	229;236;158;208	___1	>AT3G07740.1 | Symbols: ADA2A, ATADA2A, HAC10, HXA02, HXA2 | homolog of yeast ADA2 2A | chr3:2470014-2473062 REVERSE LENGTH=548;>AT3G07740.4 | Symbols: ADA2A | homolog of yeast ADA2 2A | chr3:2470014-2473062 REVERSE LENGTH=555;>AT3G07740.2 | Symbols: ADA2A	2.92056e-05	99.663	94.759	44.344	1	1	2.92056e-05	99.663	1	0.000526645	78.078	1	0.0318573	44.344	3	+	0.083472	1	VNEIDPPLSALAGVK(1)K	VNEIDPPLSALAGVK(44.34)K(-44.34)	KVNEIDPPLSALAGVKKKGNVPQAKDIIKLE	15	-0.541597	-1.1298	0.890492	-0.570572	-1.09675	-0.829126	3	-0.260301	-0.503084	0.64596	0.9876	0.189794	0.00541895		100540000	63870000	36669000	19379000	14482000	25301000	13156000	19190000	9031500	By matching
AT3G08580.2;AT3G08580.1	136;136	___1	>AT3G08580.2 | Symbols: AAC1 | ADP/ATP carrier 1 | chr3:2605706-2607030 REVERSE LENGTH=381;>AT3G08580.1 | Symbols: AAC1 | ADP/ATP carrier 1 | chr3:2605706-2607030 REVERSE LENGTH=381	0.000140427	128.21	103.02	116.9	1	1	0.00313044	94.781	1	0.0353233	83.877	1	0.000140427	128.21	2	+	-3.3445	1	TIK(1)DEGFGSLWR	TIK(116.9)DEGFGSLWR	SEPYKGIGDCFGRTIKDEGFGSLWRGNTANV	3	0.456386	2.29166	1.91137	0.418028	2.33808	-1.74695	4	1.55314	3.17203	0.0428933	0.453954	1.36761	0.342988		332710000	214610000	118100000	23001000	25538000	4077200	34706000	187530000	57856000	By matching
AT3G08580.2;AT3G08580.1;AT5G13490.2;AT5G13490.1	165;165;169;169	___1	>AT3G08580.2 | Symbols: AAC1 | ADP/ATP carrier 1 | chr3:2605706-2607030 REVERSE LENGTH=381;>AT3G08580.1 | Symbols: AAC1 | ADP/ATP carrier 1 | chr3:2605706-2607030 REVERSE LENGTH=381;>AT5G13490.2 | Symbols: AAC2 | ADP/ATP carrier 2 | chr5:4336034-4337379 FO	5.30288e-10	167.28	146.01	167.28	1	1	0.0147939	60.764	NaN	NaN	NaN	1	5.30288e-10	167.28	2		0.60322	1	YFPTQALNFAFK(1)DYFK	YFPTQALNFAFK(167.28)DYFK(-167.28)	NVIRYFPTQALNFAFKDYFKRLFNFKKDKDG;NVIRYFPTQALNFAFKDYFKRLFNFKKDRDG	12	0.159758	NaN	4.17358	0.187008	NaN	-4.02132	2	2.16667	1.60861	0.229366	0.9876	0.639471	0.00541895		161540000	94518000	67020000	70456000	66371000	0	0	24062000	649630	By matching
AT3G08940.2	241	___1	>AT3G08940.2 | Symbols: LHCB4.2 | light harvesting complex photosystem II | chr3:2717717-2718665 FORWARD LENGTH=287	0.0130251	59.294	51.319	59.294	1	NaN	NaN	NaN	0	NaN	NaN	1	0.0130251	59.294	3	+	-0.77479		AQLQLAEIK(1)HAR	AQLQLAEIK(59.29)HAR	ASDPVKKAQLQLAEIKHARLAMVGFLGFAVQ	9	NaN	-0.278391	0.067969	NaN	-0.346683	0.10017	2	-0.105211	-0.293835	0.792657	0.992914	0.100915	0.00308822		51069000	28320000	22749000	0	0	15095000	12466000	13225000	10282000	By matching
AT3G09440.2;AT3G09440.1;AT1G16030.1;AT3G12580.1;AT5G02490.1;AT1G56410.1;AT5G02500.1;AT5G02500.2;AT5G28540.1;AT5G42020.1;AT5G42020.2	191;191;190;191;191;191;191;191;219;219;219	___1	>AT3G09440.2 | Symbols: | Heat shock protein 70 (Hsp 70) family protein | chr3:2903434-2905632 REVERSE LENGTH=649;>AT3G09440.1 | Symbols: | Heat shock protein 70 (Hsp 70) family protein | chr3:2903434-2905632 REVERSE LENGTH=649;>AT1G16030.1 | Symbols: Hs	2.62537e-06	134.52	107.74	75.334	1	1	2.62537e-06	134.52	1	0.000606107	75.334	NaN	NaN	NaN	3	+	-4.2993	1	IINEPTAAAIAYGLDK(1)K	IINEPTAAAIAYGLDK(75.33)K(-75.33)	IINEPTAAAIAYGLDKKASSVGEKNVLIFDL;IINEPTAAAIAYGLDKKATSVGEKNVLIFDL;IINEPTAAAIAYGLDKKGGEKNILVFDLGGG	16	0.128161	1.80331	NaN	0.165687	1.75309	NaN	2	0.965736	1.50562	0.251999	0.9876	0.598602	0.00541895		81807000	24740000	57068000	21567000	28518000	3172300	28549000	0	0	By matching
AT3G09440.2;AT3G09440.1;AT3G12580.1;AT5G02490.1;AT1G56410.1;AT5G02500.1;AT5G02500.2	252;252;252;252;252;252;252	___1	>AT3G09440.2 | Symbols: | Heat shock protein 70 (Hsp 70) family protein | chr3:2903434-2905632 REVERSE LENGTH=649;>AT3G09440.1 | Symbols: | Heat shock protein 70 (Hsp 70) family protein | chr3:2903434-2905632 REVERSE LENGTH=649;>AT3G12580.1 | Symbols: HS	0.015204	52.071	45.639	52.071	1	NaN	NaN	NaN	1	0.0545939	39.581	1	0.015204	52.071	3	+	-0.050872	1	MVNHFVQEFK(1)R	MVNHFVQEFK(52.07)R	EDFDNRMVNHFVQEFKRKNKKDISGNPRALR;EDFDNRMVNHFVQEFKRKNKKDITGNPRALR;EDFDNRMVNHFVQEFKRKNKQDITGQPRALR;EDFDNRMVNHFVQEFKRKSKKDITGNPRALR	10	NaN	0.388465	0.596951	NaN	0.405666	-0.46921	2	0.492708	1.42148	0.272477	0.9876	0.56467	0.00541895		125180000	48396000	76783000	0	0	28646000	59404000	19750000	17380000	By matching
AT3G09670.2;AT3G09670.1	473;473	___1	>AT3G09670.2 | Symbols: | Tudor/PWWP/MBT superfamily protein | chr3:2966637-2968817 FORWARD LENGTH=726;>AT3G09670.1 | Symbols: | Tudor/PWWP/MBT superfamily protein | chr3:2966637-2968817 FORWARD LENGTH=726	0.00686799	98.156	72.111	98.156	1	1	0.00686799	98.156	1	0.00686799	98.156	NaN	NaN	NaN	2	+	-0.39496	1	TLAEFIAEK(1)R	TLAEFIAEK(98.16)R	VPKKKEKTLAEFIAEKRVSRHNGNTSHEKSG	9	-0.438346	0.122871	NaN	-0.446738	0.10541	NaN	2	-0.157738	-0.408959	0.716612	0.9876	0.144716	0.00541895		83663000	40402000	43261000	32428000	31291000	7974000	11970000	0	0	By matching
AT3G10650.1	456	___1	>AT3G10650.1 | Symbols: | BEST Arabidopsis thaliana protein match is: nucleoporin-related (TAIR:AT5G20200.1);Has 61042 Blast hits to 31782 proteins in 2093 species: Archae - 202;Bacteria - 16480;Metazoa - 16017;Fungi - 12552;Plants - 1653;Viruses -	3.92068e-11	188.59	171.93	188.59	1	0	NaN	NaN	1	3.92068e-11	188.59	0	NaN	NaN	2	+	-0.27953	1	GPALK(1)SLQNVEAPK	GPALK(188.59)SLQNVEAPK(-188.59)	SPSKLSPSMLRGPALKSLQNVEAPKFLGNLP	5	-0.365295	-0.635898	0.944693	-0.384847	-0.655172	-0.851573	3	-0.0188334	-0.0425943	0.968425	0.994031	0.0139341	0.00260009		50871000	29417000	21454000	10044000	8639400	10645000	6194200	8727400	6620200	By matching
AT3G11200.1;AT3G11200.2	143;130	___1	>AT3G11200.1 | Symbols: AL2 | alfin-like 2 | chr3:3508387-3510418 REVERSE LENGTH=246;>AT3G11200.2 | Symbols: AL2 | alfin-like 2 | chr3:3508387-3510195 REVERSE LENGTH=233	1.3513e-06	128.06	97.173	128.06	0.999977	NaN	NaN	NaN	0.999892	7.00257e-05	118.19	0.999977	1.3513e-06	128.06	3	+	0.033696	1	AMK(1)DNKPSSDSGSK	AMK(46.43)DNK(-46.43)PSSDSGSK(-128.06)	DLPTLFDVVTGRKAMKDNKPSSDSGSKSRNG	3	NaN	-0.0979032	-4.4017	NaN	-0.166147	4.45055	2	-2.2498	-1.56429	0.238793	0.9876	0.621978	0.00541895		99076000	27153000	71923000	0	0	26343000	33573000	810790	38350000	By matching
AT3G12780.1	204	___1	>AT3G12780.1 | Symbols: PGK1 | phosphoglycerate kinase 1 | chr3:4061127-4063140 REVERSE LENGTH=481	2.46154e-11	174.05	44.964	124.12	1	1	2.46154e-11	174.05	1	2.57727e-10	167.71	1	4.3199e-11	168.41	2	+	0.26728	1	EEEK(1)NDPEFAK	EEEK(124.12)NDPEFAK(-124.12)	GVLLLENVRFYKEEEKNDPEFAKKLASLADL	4	0.263876	-1.70026	-0.0154976	0.234379	-1.69769	0.0781998	3	-0.483962	-0.918769	0.419126	0.9876	0.377656	0.00541895		4205600000	2154900000	2050700000	864480000	994050000	616100000	346350000	674300000	710340000	By matching
AT3G12780.1	211	___1	>AT3G12780.1 | Symbols: PGK1 | phosphoglycerate kinase 1 | chr3:4061127-4063140 REVERSE LENGTH=481	3.21869e-05	104.76	33.962	104.76	1	1	3.21869e-05	104.76	0.999992	0.0110938	62.088	0	NaN	NaN	3		-0.25554	1	FYKEEEKNDPEFAK(1)K	FYK(-95.72)EEEK(-76.6)NDPEFAK(76.6)K(-104.76)	VRFYKEEEKNDPEFAKKLASLADLYVNDAFG	14	4.03184	-0.193074	0.0654759	4.00639	-0.230296	0.114367	3	1.30141	1.20665	0.305366	0.9876	0.51518	0.00541895		88022000	43572000	44449000	19639000	22234000	12382000	9317800	11551000	12898000	By matching
AT3G12780.1	200	___1	>AT3G12780.1 | Symbols: PGK1 | phosphoglycerate kinase 1 | chr3:4061127-4063140 REVERSE LENGTH=481	5.50976e-13	181.51	27.565	181.51	1	1	1.76447e-10	162.79	1	1.29218e-08	147.7	1	5.50976e-13	181.51	3		0.052184	1	FYK(1)EEEKNDPEFAK	FYK(84.06)EEEK(-84.06)NDPEFAK(-181.51)	LPEGGVLLLENVRFYKEEEKNDPEFAKKLAS	3	5.2402	-3.43442	-0.943584	5.25976	-3.40496	1.23346	6	0.287399	0.143714	0.893896	0.994031	0.0487132	0.00260009		2935500000	907180000	2028300000	135240000	806160000	18019000	316200000	753920000	905980000	By matching
AT3G12780.1	351	___1	>AT3G12780.1 | Symbols: PGK1 | phosphoglycerate kinase 1 | chr3:4061127-4063140 REVERSE LENGTH=481	4.60844e-07	105.51	99.003	105.51	1	1	4.68587e-05	89.721	1	4.60844e-07	105.51	NaN	NaN	NaN	3		-0.48622	1	GVSLLLPTDVVVADK(1)FAPDANSK	GVSLLLPTDVVVADK(105.51)FAPDANSK(-105.51)	KGVSLLLPTDVVVADKFAPDANSKIVPASGI	15	-0.252982	-1.97319	NaN	-0.304648	-1.98302	NaN	2	-1.11308	-1.70229	0.21088	0.9876	0.675964	0.00541895		95787000	65781000	30006000	36944000	22017000	28837000	7988900	0	0	By matching
AT3G12780.1	91	___1	>AT3G12780.1 | Symbols: PGK1 | phosphoglycerate kinase 1 | chr3:4061127-4063140 REVERSE LENGTH=481	1.78075e-09	179.46	137.11	93.237	1	1	1.78075e-09	179.46	1	1.8539e-07	150.22	1	0.00170264	93.237	2	+	-1.4963	1	SVGDLTSADLK(1)GK	SVGDLTSADLK(93.24)GK(-93.24)	SMAKKSVGDLTSADLKGKKVFVRADLNVPLD	11	-0.470609	-1.14871	1.02791	-0.431073	-1.14423	-0.89076	3	-0.197135	-0.360214	0.740093	0.9876	0.130713	0.00541895		249760000	149750000	100010000	75498000	58924000	34398000	15465000	39855000	25624000	By matching
AT3G13772.1	170	___1	>AT3G13772.1 | Symbols: TMN7, AtTMN7 | transmembrane nine 7 | chr3:4521712-4524394 REVERSE LENGTH=641	0.00128567	138.99	131.42	138.99	1	0	NaN	NaN	1	0.00128567	138.99	0	NaN	NaN	2	+	0.40463	1	GSYEGSK(1)EEK	GSYEGSK(138.99)EEK(-138.99)	EHGFRVGFKGSYEGSKEEKYFIHNHLSFRVM	7	0.0640551	0.626766	0.222919	0.0440444	0.619178	-0.143915	3	0.30458	1.14443	0.327146	0.9876	0.485259	0.00541895		51390000	27662000	23728000	10356000	8266800	5733400	5234400	11572000	10227000	By matching
AT3G14210.1	312	___1	>AT3G14210.1 | Symbols: ESM1 | epithiospecifier modifier 1 | chr3:4729886-4731562 FORWARD LENGTH=392	1.35556e-07	150.11	128.87	121.45	1	1	1.35556e-07	150.11	1	7.02428e-06	121.45	NaN	NaN	NaN	3	+	-0.88183	1	GNVHSK(1)LCEYQR	GNVHSK(121.45)LCEYQR	GTHNAYGCGKGNVHSKLCEYQRSYFFFDGRH	6	-4.39292	-0.220345	NaN	-4.37019	-0.281229	NaN	2	-2.30664	-1.6513	0.220707	0.9876	0.656183	0.00541895		74333000	57328000	17005000	37731000	2327300	19597000	14678000	0	0	By matching
AT3G14415.3;AT3G14415.1;AT3G14415.2;AT3G14420.2;AT3G14420.1;AT3G14420.4;AT3G14420.5;AT3G14420.6;AT3G14420.3;AT4G18360.1;AT4G18360.2	150;150;150;150;150;131;143;149;150;150;150	___1	>AT3G14415.3 | Symbols: | Aldolase-type TIM barrel family protein | chr3:4818667-4820748 FORWARD LENGTH=367;>AT3G14415.1 | Symbols: | Aldolase-type TIM barrel family protein | chr3:4818667-4820748 FORWARD LENGTH=367;>AT3G14415.2 | Symbols: | Aldolase-ty	1.24337e-05	129.29	113.91	92.773	1	1	1.24337e-05	129.29	1	0.0215969	86.548	1	0.0125569	92.773	2	+	1.8999	1	AGFK(1)AIALTVDTPR	AGFK(92.77)AIALTVDTPR	KVVEQLVRRAEKAGFKAIALTVDTPRLGRRE;NVVEQLVRRAERAGFKAIALTVDTPRLGRRE	4	-0.0457292	NaN	0.50496	-0.0963292	NaN	-0.410313	2	0.229615	0.597799	0.602146	0.9876	0.220298	0.00541895		207780000	136790000	70996000	45368000	41573000	30464000	0	60955000	29424000	By matching
AT3G14420.2;AT3G14420.1;AT3G14420.4;AT3G14420.5;AT3G14420.6;AT3G14420.3	214;214;195;207;213;214	___1	>AT3G14420.2 | Symbols: | Aldolase-type TIM barrel family protein | chr3:4821804-4823899 FORWARD LENGTH=367;>AT3G14420.1 | Symbols: | Aldolase-type TIM barrel family protein | chr3:4821804-4823899 FORWARD LENGTH=367;>AT3G14420.4 | Symbols: | Aldolase-ty	0.00747046	60.307	54.297	60.307	1	1	0.00747046	60.307	NaN	NaN	NaN	0	NaN	NaN	3	+	1.8179		TLSWK(1)DVQWLQTITK	TLSWK(60.31)DVQWLQTITK(-60.31)	LASYVAGQIDRTLSWKDVQWLQTITKLPILV	5	-0.0139896	NaN	0.215412	0.0408223	NaN	-0.0974247	2	0.100711	0.289395	0.795669	0.99312	0.0992675	0.00299819		27209000	12504000	14704000	6602800	10368000	0	0	5901400	4336900	By matching
AT3G15970.1	18	___1	>AT3G15970.1 | Symbols: | NUP50 (Nucleoporin 50 kDa) protein | chr3:5408982-5410379 REVERSE LENGTH=465	0.0240996	122.96	81.982	122.96	1	1	0.0343232	108.93	1	0.0240996	122.96	0	NaN	NaN	2	+	0.18099	1	TALK(1)ELSR	TALK(122.96)ELSR	DSDNAIPFSRKRTALKELSRDNPGLDDDDED	4	-0.0134216	-0.0510703	0.467793	-0.0958512	0.0244615	-0.274686	3	0.134434	0.505448	0.644465	0.9876	0.190801	0.00541895		991910000	525960000	465950000	142390000	145690000	162270000	150140000	221300000	170130000	By matching
AT3G16640.1	119	___1	>AT3G16640.1 | Symbols: TCTP | translationally controlled tumor protein | chr3:5669709-5670729 REVERSE LENGTH=168	5.91762e-06	160.18	134.84	160.18	1	1	0.000245639	116.51	1	2.01642e-05	145.6	1	5.91762e-06	160.18	2	+	0.51721	1	GIEGATK(1)FLLPR	GIEGATK(160.18)FLLPR	EEDQAVFKKGIEGATKFLLPRLSDFQFFVGE	7	0.997256	0.307312	-0.908967	1.00454	0.242328	1.11623	3	0.131867	0.270075	0.802808	0.994031	0.0953885	0.00260009		110420000	45095000	65320000	6338900	15974000	15936000	17932000	22821000	31415000	By matching
AT3G16640.1	84	___1	>AT3G16640.1 | Symbols: TCTP | translationally controlled tumor protein | chr3:5669709-5670729 REVERSE LENGTH=168	0.000642066	153.95	116.8	142.08	1	1	0.000642066	153.95	1	0.00121371	142.08	1	0.00121371	142.08	2	+	0.74625	1	LQEQPTYDK(1)K	LQEQPTYDK(142.08)K(-142.08)	DIVDTFRLQEQPTYDKKGFIAYIKKYIKLLT	9	-0.0398739	1.61018	-0.223793	0.0253123	1.58717	0.391328	3	0.448838	0.88727	0.433675	0.9876	0.362836	0.00541895		1128800000	519040000	609740000	268410000	339840000	141940000	131200000	108690000	138700000	By matching
AT3G16640.1	111	___1	>AT3G16640.1 | Symbols: TCTP | translationally controlled tumor protein | chr3:5669709-5670729 REVERSE LENGTH=168	6.85198e-06	136.7	118.56	110.8	1	1	9.7492e-06	129.34	1	0.000847286	101.72	1	6.85198e-06	136.7	2	+	1.7584	1	LSEEDQAVFK(1)K	LSEEDQAVFK(110.8)K(-110.8)	KLLTPKLSEEDQAVFKKGIEGATKFLLPRLS	10	1.65586	NaN	1.77715	1.64658	NaN	-1.67567	2	1.7165	5.01586	0.0261738	0.326478	1.58213	0.486146		138760000	67036000	71722000	29518000	33059000	18844000	15280000	18674000	23384000	By matching
AT3G16950.1;AT3G16950.2;AT4G16155.1	476;476;536	___1	>AT3G16950.1 | Symbols: LPD1, ptlpd1 | lipoamide dehydrogenase 1 | chr3:5786761-5790383 REVERSE LENGTH=570;>AT3G16950.2 | Symbols: LPD1, ptlpd1 | lipoamide dehydrogenase 1 | chr3:5786508-5790383 REVERSE LENGTH=623;>AT4G16155.1 | Symbols: | dihydrolipoyl d	0.0340933	128.28	75.495	91.636	1	1	0.040218	104.39	1	0.0340933	128.28	1	0.0574814	91.636	2	+	0.73459	1	TSFK(1)ANTK	TSFK(91.64)ANTK(-91.64)	AEKEGFKVSIAKTSFKANTKALAENEGEGLA;GEKEGFKVSVVKTSFKANTKALAENEGEGIA	4	-0.0851753	-7.88131	-0.6124	-0.0414022	-7.81055	0.860446	3	-2.85963	-1.4654	0.229344	0.9876	0.639512	0.00541895		376120000	211270000	164840000	67172000	60544000	90453000	117720	53649000	104180000	By matching
AT3G17930.1	165	___1	>AT3G17930.1 | Symbols: | unknown protein;FUNCTIONS IN: molecular_function unknown;INVOLVED IN: biological_process unknown;LOCATED IN: chloroplast thylakoid membrane;EXPRESSED IN: 22 plant structures;EXPRESSED DURING: 13 growth stages;CONTAINS Inter	8.85907e-15	226.29	201.43	224.68	1	1	5.80096e-10	203.52	1	1.2129e-13	226.29	1	8.85907e-15	225.22	2	+	0.25309	1	DYESQVMQK(1)R	DYESQVMQK(224.68)R	TYAQQLRDYESQVMQKRLESLSEAELEALMA	9	7.11759	7.27184	4.41781	7.14771	7.25946	-4.295	10	6.26908	8.35004	0.00229391	0.0890679	2.63942	1.05028		4644200000	1605000000	3039200000	18744000	1898400000	6160400	1114600000	1580100000	26211000	By matching
AT3G20050.1	403	___1	>AT3G20050.1 | Symbols: ATTCP-1, TCP-1 | T-complex protein 1 alpha subunit | chr3:6998544-7002266 REVERSE LENGTH=545	7.86353e-06	134.13	106.22	92.611	1	1	7.86353e-06	134.13	1	0.000118999	92.611	0	NaN	NaN	3	+	2.0981	1	ALHDALCIVK(1)R	ALHDALCIVK(92.61)R	LDEMERALHDALCIVKRTLESNTVVAGGGAV	10	-0.27631	2.14509	0.169728	-0.289051	2.1155	0.0264459	3	0.679503	1.09854	0.344165	0.9876	0.463233	0.00541895		309500000	153290000	156210000	112780000	92547000	28639000	52356000	11867000	11310000	By matching
AT3G20670.1	6	___1	>AT3G20670.1 | Symbols: HTA13 | histone H2A 13 | chr3:7229472-7229963 FORWARD LENGTH=132	0.00131368	138.42	82.409	138.24	1	1	0.00131368	138.42	1	0.00132289	138.24	0	NaN	NaN	2	+	-0.36279	1	GK(1)TLGSGVAK	GK(138.24)TLGSGVAK(-138.24)	__________MAGRGKTLGSGVAKKSTSRSS	2	-0.19904	0.081885	0.166778	-0.0898046	0.0821575	-0.0259554	3	0.016541	0.0667341	0.950558	0.994031	0.0220213	0.00260009		870960000	438110000	432860000	267850000	291510000	104590000	73493000	65666000	67854000	By matching
AT3G24870.2;AT3G24870.1;AT3G24880.1	281;286;286	___1	>AT3G24870.2 | Symbols: | Helicase/SANT-associated, DNA binding protein | chr3:9075237-9084278 REVERSE LENGTH=1899;>AT3G24870.1 | Symbols: | Helicase/SANT-associated, DNA binding protein | chr3:9075237-9084278 REVERSE LENGTH=1907;>AT3G24880.1 | Symbols:	0.000122696	130.19	91.948	130.19	1	0	NaN	NaN	1	0.000122696	130.19	0	NaN	NaN	2	+	1.3671	1	ESTAGSK(1)TSLLK	ESTAGSK(130.19)TSLLK(-130.19)	KVDGEPVVRESTAGSKTSLLKDEADISYSKS	7	-0.582231	-0.82677	0.536838	-0.691849	-0.803015	-0.403714	3	-0.290721	-0.729729	0.51299	0.9876	0.289891	0.00541895		101610000	64601000	37010000	14295000	8445400	36582000	16349000	13724000	12216000	By matching
AT3G25860.1	71	___1	>AT3G25860.1 | Symbols: LTA2, PLE2 | 2-oxoacid dehydrogenases acyltransferase family protein | chr3:9460632-9462585 FORWARD LENGTH=480	1.43482e-18	191.65	175.05	191.65	1	1	1.43482e-18	191.65	NaN	NaN	NaN	1	0.00122459	67.11	2		1.3003	1	EIFMPALSSTMTEGK(1)IVSWIK	EIFMPALSSTMTEGK(191.65)IVSWIK(-191.65)	REIFMPALSSTMTEGKIVSWIKTEGEKLAKG	15	3.64247	NaN	0.925412	3.63946	NaN	-0.813931	4	2.28394	2.41566	0.117238	0.888909	0.930932	0.0511426		348130000	47718000	300410000	28648000	289620000	0	0	19070000	10796000	By matching
AT3G25860.1	82	___1	>AT3G25860.1 | Symbols: LTA2, PLE2 | 2-oxoacid dehydrogenases acyltransferase family protein | chr3:9460632-9462585 FORWARD LENGTH=480	0.022856	141.02	41.002	135.86	1	1	0.022856	141.02	1	0.0229185	140.11	1	0.0232111	135.86	2	+	-0.86465	1	TEGEK(1)LAK	TEGEK(135.86)LAK(-135.86)	MTEGKIVSWIKTEGEKLAKGESVVVVESDKA	5	0.92562	0.60065	0.478547	0.936365	0.579952	-0.257425	3	0.668272	2.6263	0.0696207	0.693476	1.15726	0.158968		552160000	218140000	334020000	82718000	179050000	65437000	85541000	69981000	69431000	By matching
AT3G26070.1	225	___1	>AT3G26070.1 | Symbols: | Plastid-lipid associated protein PAP / fibrillin family protein | chr3:9526904-9528199 FORWARD LENGTH=242	0.000887177	147.62	75.424	147.62	1	1	0.00208805	122.7	1	0.00208805	122.7	1	0.000887177	147.62	2	+	0.63839	1	GDK(1)GNLFILK	GDK(147.62)GNLFILK(-147.62)	EITYVDEELRLSRGDKGNLFILKMFDPTYRI	3	-0.750785	-1.12768	1.0761	-0.726401	-1.15111	-0.909824	3	-0.267457	-0.466329	0.669485	0.9876	0.174259	0.00541895		1505500000	927870000	577640000	624930000	415360000	145730000	71661000	157200000	90627000	By matching
AT3G26650.1	328	___1	>AT3G26650.1 | Symbols: GAPA, GAPA-1 | glyceraldehyde 3-phosphate dehydrogenase A subunit | chr3:9795226-9796848 FORWARD LENGTH=396	4.93976e-06	155.84	17.448	152.11	1	1	0.011234	155.84	1	4.93976e-06	152.11	NaN	NaN	NaN	2	+	-0.26286	1	DSAEK(1)ELK	DSAEK(152.11)ELK(-152.11)	TFAEEVNAAFRDSAEKELKGILDVCDEPLVS	5	-0.0915714	4.293	NaN	-0.129576	4.29638	NaN	3	2.10072	1.43519	0.269011	0.9876	0.57023	0.00541895		271790000	97170000	174620000	93791000	115540000	3379400	59087000	0	0	By matching
AT3G26650.1	170	___1	>AT3G26650.1 | Symbols: GAPA, GAPA-1 | glyceraldehyde 3-phosphate dehydrogenase A subunit | chr3:9795226-9796848 FORWARD LENGTH=396	7.10784e-06	134.88	110.19	116.79	1	1	1.14837e-05	134.88	1	2.9157e-05	118.08	1	7.10784e-06	121.18	2	+	0.052696	1	EGAGK(1)HIEAGAK	EGAGK(116.79)HIEAGAK(-116.79)	VIEGTGVFVDREGAGKHIEAGAKKVIITAPG	5	-0.0481287	-0.236724	0.20317	-0.034116	-0.247217	-0.0802557	6	-0.0272278	-0.10778	0.920271	0.994031	0.0360842	0.00260009		1654800000	820340000	834430000	361980000	378360000	222750000	176720000	235610000	279340000	By matching
AT3G27850.1;AT3G27830.1	148;152	___1	>AT3G27850.1 | Symbols: RPL12-C | ribosomal protein L12-C | chr3:10324905-10325468 FORWARD LENGTH=187;>AT3G27830.1 | Symbols: RPL12-A, RPL12 | ribosomal protein L12-A | chr3:10318576-10319151 FORWARD LENGTH=191	1.87474e-05	113.24	98.078	100.38	1	1	1.87474e-05	113.24	1	0.000545705	100.38	NaN	NaN	NaN	2	+	0.17491	1	ALTSLALK(1)EAK	ALTSLALK(100.38)EAK(-100.38)	IAVIKAVRALTSLALKEAKELIEGLPKKFKE	8	0.983386	1.10641	NaN	0.979733	1.07916	NaN	2	1.0449	3.05276	0.0748757	0.710305	1.12566	0.148555		64135000	21224000	42911000	13867000	28970000	7357100	13941000	0	0	By matching
AT3G27850.1;AT3G27830.1	151;155	___1	>AT3G27850.1 | Symbols: RPL12-C | ribosomal protein L12-C | chr3:10324905-10325468 FORWARD LENGTH=187;>AT3G27830.1 | Symbols: RPL12-A, RPL12 | ribosomal protein L12-A | chr3:10318576-10319151 FORWARD LENGTH=191	5.08604e-06	170.66	110.26	103.35	1	1	5.08604e-06	170.66	1	0.000326529	131.32	1	0.00155044	103.35	2	+	0.52927	1	EAK(1)ELIEGLPK	EAK(103.35)ELIEGLPK(-103.35)	IKAVRALTSLALKEAKELIEGLPKKFKEGIT	3	0.0408223	-0.0516832	-1.12155	0.0739573	-0.0681808	1.33891	3	-0.377469	-1.02083	0.374913	0.9876	0.42607	0.00541895		3169100000	1196200000	1972900000	594090000	1095000000	392160000	365720000	209970000	512260000	By matching
AT3G45980.1;AT3G46030.1;AT5G59910.1	28;23;28	___1	>AT3G45980.1 | Symbols: H2B, HTB9 | Histone superfamily protein | chr3:16897492-16897944 REVERSE LENGTH=150;>AT3G46030.1 | Symbols: HTB11 | Histone superfamily protein | chr3:16913614-16914051 REVERSE LENGTH=145;>AT5G59910.1 | Symbols: HTB4 | Histone super	2.55265e-12	174.59	148.48	105.03	1	1	1.08896e-11	162.79	1	2.55265e-12	174.59	1	1.03134e-11	164.53	3	+	4.2564	1;2;3	AEK(1)APAEK(0.878)K(0.122)PK	AEK(75.96)APAEK(8.56)K(-8.56)PK(-105.03)	KPAAEKPVEEKSKAEKAPAEKKPKAGKKLPK;KPAEKKPVEEKSKAEKAPAEKKPKAGKKLPK;KPASEKPVEEKSKAEKAPAEKKPKAGKKLPK	3	-0.219539	-0.272071	0.362826	-0.187822	-0.291963	0.00201835	4	-0.0429279	-0.152981	0.887121	0.994031	0.0520173	0.00260009		14440000000	10353000000	4087300000	4150200000	1386000000	1713800000	1106900000	4488900000	1594400000	By matching
AT3G45980.1;AT3G46030.1;AT5G59910.1	33;28;33	___1	>AT3G45980.1 | Symbols: H2B, HTB9 | Histone superfamily protein | chr3:16897492-16897944 REVERSE LENGTH=150;>AT3G46030.1 | Symbols: HTB11 | Histone superfamily protein | chr3:16913614-16914051 REVERSE LENGTH=145;>AT5G59910.1 | Symbols: HTB4 | Histone super	2.55265e-12	174.59	148.48	103.76	1	1	1.08896e-11	162.79	1	2.55265e-12	174.59	1	1.03134e-11	164.53	2	+	0.20818	1;2;3	SK(0.001)AEK(0.999)APAEK(1)K	SK(-30.87)AEK(30.87)APAEK(82.21)K(-103.76)	KPVEEKSKAEKAPAEKKPKAGKKLPKEAGAG	10	-4.99521	-0.160476	0.36589	-4.95272	-0.133559	-0.202422	5	-1.5966	-1.19635	0.30887	0.9876	0.510224	0.00541895		10670000000	8599000000	2070600000	3860200000	751780000	1306900000	753670000	3432000000	565200000	By matching
AT3G45980.1	8	___1	>AT3G45980.1 | Symbols: H2B, HTB9 | Histone superfamily protein | chr3:16897492-16897944 REVERSE LENGTH=150	0.0103183	99.815	42.225	49.189	1	1	0.0128417	99.815	0.944403	0.0161008	94.309	0.908749	0.0103183	83.869	2	+	-1.6354	1;2	AEK(1)K(1)PAEK	AEK(49.19)K(49.19)PAEK(-49.19)	________MAPRAEKKPAEKKPAAEKPVEEK	4	-10.7688	-10.5285	11.302	-10.7281	-10.5449	-11.0532	2	-3.33177	-0.590653	0.592039	0.9876	0.22765	0.00541895		3985400000	2208900000	1776500000	808290000	932100000	755140000	844030000	645440000	405440	By matching
AT3G45980.1	13	___1	>AT3G45980.1 | Symbols: H2B, HTB9 | Histone superfamily protein | chr3:16897492-16897944 REVERSE LENGTH=150	1.1679e-05	105.2	92.685	105.2	0.848678	0.497389	0.0176649	62.104	0.686828	0.000151814	86.179	0.848678	1.1679e-05	105.2	4		0.075474	1	KPAEK(0.151)K(0.849)PAAEKPVEEK	K(-44.58)PAEK(-7.49)K(7.49)PAAEK(-46.51)PVEEK(-105.2)	___MAPRAEKKPAEKKPAAEKPVEEKSKAEK	6	NaN	-4.56391	5.8206	NaN	-4.50246	-5.58915	1	0.62834	0.185405	0.867591	0.994031	0.0616848	0.00260009		250240000	243290000	6943900	0	0	45240000	2892100	198050000	4051800	By matching
AT3G46030.1	7	___1	>AT3G46030.1 | Symbols: HTB11 | Histone superfamily protein | chr3:16913614-16914051 REVERSE LENGTH=145	1.03664e-11	163.44	102.95	49.189	1	1	1.03664e-11	163.44	0.998043	0.00035404	134.13	0.992149	0.000328096	123.67	2	+	-1.6354	1;2	AEK(1)K(1)PAEK	AEK(49.19)K(49.19)PAEK(-49.19)	_________MAPKAEKKPAEKKPVEEKSKAE	3	6.849	7.07157	NaN	6.78437	7.05702	NaN	2	6.96028	20.0274	0.00106093	0.0834992	2.97431	1.07832		3847900000	3057900000	790000000	1182700000	413660000	214200000	254900000	1661100000	121450000	By matching
AT3G46030.1	8	___1	>AT3G46030.1 | Symbols: HTB11 | Histone superfamily protein | chr3:16913614-16914051 REVERSE LENGTH=145	3.08874e-11	152.32	101.49	49.189	1	1	0.0128417	99.815	0.944403	8.14657e-09	144.08	0.925106	3.08874e-11	152.32	2	+	-1.6354	1;2	AEK(1)K(1)PAEK	AEK(49.19)K(49.19)PAEK(-49.19)	________MAPKAEKKPAEKKPVEEKSKAEK	4	-10.7688	-10.5285	11.302	-10.7281	-10.5449	-11.0532	2	-3.33177	-0.590653	0.592039	0.9876	0.22765	0.00541895		6419800000	4640000000	1779800000	808290000	932100000	1090400000	844330000	2741300000	3411700	By matching
AT3G46030.1	12	___1	>AT3G46030.1 | Symbols: HTB11 | Histone superfamily protein | chr3:16913614-16914051 REVERSE LENGTH=145	1.03664e-11	163.44	102.95	114.86	1	1	1.03664e-11	163.44	1	2.22014e-05	134.13	0.999999	3.08874e-11	152.32	2	+	0.37146	1;2	AEK(0.986)K(0.014)PAEK(1)K	AEK(18.63)K(-18.63)PAEK(66.58)K(-114.86)	____MAPKAEKKPAEKKPVEEKSKAEKAPAE	8	-6.62765	-5.89291	6.19612	-6.62294	-5.86598	-6.03941	5	-2.10814	-0.656587	0.553526	0.9876	0.256862	0.00541895		6435700000	5937700000	498000000	1691900000	274080000	261460000	96001000	3984300000	127920000	By matching
AT3G47470.1	174	___1	>AT3G47470.1 | Symbols: LHCA4, CAB4 | light-harvesting chlorophyll-protein complex I subunit A4 | chr3:17493622-17494773 REVERSE LENGTH=251	1.38331e-07	130.36	119.59	118.52	1	1	7.99709e-07	130.36	1	1.38331e-07	118.52	NaN	NaN	NaN	3		0.49178	1	NPGSVNQDPIFK(1)QYSLPK	NPGSVNQDPIFK(118.52)QYSLPK(-118.52)	QDIKNPGSVNQDPIFKQYSLPKGEVGYPGGI	12	0.955238	-0.0721491	NaN	0.972619	-0.123733	NaN	2	0.441545	0.927057	0.438295	0.9876	0.358233	0.00541895		134100000	46395000	87705000	23869000	66020000	22525000	21685000	0	0	By matching
AT3G47470.1	180	___1	>AT3G47470.1 | Symbols: LHCA4, CAB4 | light-harvesting chlorophyll-protein complex I subunit A4 | chr3:17493622-17494773 REVERSE LENGTH=251	2.90877e-12	133.75	125.29	123.18	1	1	3.57052e-05	79.782	1	2.90877e-12	133.75	1	7.09238e-12	123.18	3		0.88493	1	QYSLPK(1)GEVGYPGGIFNPLNFAPTQEAK	QYSLPK(123.18)GEVGYPGGIFNPLNFAPTQEAK(-123.18)	GSVNQDPIFKQYSLPKGEVGYPGGIFNPLNF	6	-0.114332	-1.23783	1.11244	-0.0645553	-1.18393	-0.988018	3	-0.079906	-0.139638	0.89688	0.994031	0.0472659	0.00260009		675200000	396410000	278790000	195270000	180480000	99177000	35040000	101970000	63274000	By matching
AT3G48930.1;AT4G30800.1;AT5G23740.1	44;44;44	___1	>AT3G48930.1 | Symbols: EMB1080 | Nucleic acid-binding, OB-fold-like protein | chr3:18141017-18142189 REVERSE LENGTH=160;>AT4G30800.1 | Symbols: | Nucleic acid-binding, OB-fold-like protein | chr4:15001216-15002392 FORWARD LENGTH=159;>AT5G23740.1 | Symbol	0.00238129	116.75	95.155	104.94	1	1	0.00238129	116.75	1	0.0248785	93.928	1	0.00493674	104.94	2	+	-0.83694	1	NIGLGFK(1)TPR	NIGLGFK(104.94)TPR	GKGGNRFWKNIGLGFKTPREAIDGAYIDSKC;GKGGNRFWKNIGLGFKTPREAIDGAYVDKKC;GKGGNRFWKNIGLGFKTPREAIEGTYIDQKC	7	0.0200577	-7.1088	0.266385	0.0500489	-7.10558	0.10044	3	-2.27412	-1.21142	0.303755	0.9876	0.517477	0.00541895		3390900000	1812000000	1578900000	728930000	825520000	506520000	3928900	576560000	749460000	By matching
AT3G51820.1	361	___1	>AT3G51820.1 | Symbols: ATG4, G4, CHLG | UbiA prenyltransferase family protein | chr3:19216301-19218934 REVERSE LENGTH=387	0.00480212	96.342	63.079	96.342	1	1	0.00480212	96.342	1	0.00688071	96.342	0.99012	0.0703761	64.52	2	+	3.2178	1	DPVK(1)YDVK	DPVK(96.34)YDVK(-96.34)	PQIVFQFKYFLKDPVKYDVKYQASAQPFLVL	4	2.98952	2.62564	-0.652234	2.91073	2.59115	0.723165	6	1.65431	1.79456	0.160399	0.954296	0.794799	0.0203168		475900000	77479000	398420000	35431000	258300000	31360000	118630000	10688000	21489000	By matching
AT3G53650.1	8	___1	>AT3G53650.1 | Symbols: | Histone superfamily protein | chr3:19889358-19889774 FORWARD LENGTH=138	0.00659436	79.148	27.703	79.148	0.953232	0.953232	0.0146418	79.148	0.909071	0.00659436	78.556	0	NaN	NaN	3	+	-0.3834	1;2	AAEK(0.953)K(0.047)PAGK	AAEK(13.09)K(-13.09)PAGK(-79.15)	________MAPKAAEKKPAGKKPAEKAPAEK	4	NaN	0.272262	0.599943	NaN	0.387252	-0.462495	2	0.436103	1.22431	0.328483	0.9876	0.483487	0.00541895		44686000	27956000	16730000	11359000	0	13134000	11768000	3462000	4962600	By matching
AT3G53650.1	18	___1	>AT3G53650.1 | Symbols: | Histone superfamily protein | chr3:19889358-19889774 FORWARD LENGTH=138	0.000465943	105.03	59.203	105.03	0.999928	0.997301	0.00135326	89.301	0.999928	0.000465943	105.03	0.983143	0.0200101	63.091	3	+	-0.22458	1	KPAEK(1)APAEK	K(-41.41)PAEK(41.41)APAEK(-105.03)	PKAAEKKPAGKKPAEKAPAEKLPKAEKKITK	5	0.252052	0.127105	-0.392427	0.220454	0.107554	0.496411	3	-0.0044234	-0.0159111	0.988201	0.994031	0.00515467	0.00260009		129660000	53656000	76007000	18340000	22995000	21851000	28541000	13465000	24472000	By matching
AT3G53900.1;AT3G53900.2	131;196	___1	>AT3G53900.1 | Symbols: UPP, PYRR | uracil phosphoribosyltransferase | chr3:19956914-19958699 REVERSE LENGTH=231;>AT3G53900.2 | Symbols: UPP, PYRR | uracil phosphoribosyltransferase | chr3:19956914-19959006 REVERSE LENGTH=296	2.86918e-08	138.91	124.64	138.91	1	1	2.86918e-08	138.91	0	NaN	NaN	0	NaN	NaN	3	+	0.41776	1	TLLPSVYLNK(1)LPDEFPK	TLLPSVYLNK(138.91)LPDEFPK(-138.91)	VSRDEKTLLPSVYLNKLPDEFPKNSRVFLVD	10	-0.386864	-0.965812	1.19334	-0.349879	-1.01899	-1.11039	3	-0.0531129	-0.0967787	0.928375	0.994031	0.0322768	0.00260009		96098000	55745000	40354000	29262000	21261000	13373000	10203000	13110000	8890000	By matching
AT3G54560.1	7	___1	>AT3G54560.1 | Symbols: HTA11 | histone H2A 11 | chr3:20196532-20197466 FORWARD LENGTH=136	5.41531e-33	273.39	227.33	154.72	1	1	1.50376e-21	208.66	1	5.41531e-33	273.39	1	7.89954e-15	187.35	3	+	-0.22328	1;2;3	GGK(1)GLVAAK(1)TMAANK	GGK(154.72)GLVAAK(154.72)TMAANK(-154.72)	_________MAGKGGKGLVAAKTMAANKDKD	3	-0.192282	0.593784	-0.177471	-0.277272	0.563451	0.403595	3	0.0746767	0.243354	0.821802	0.994031	0.0852329	0.00260009		6255300000	3119400000	3135900000	1911600000	1975400000	576510000	561530000	631260000	598950000	By matching
AT3G54560.1	13	___1	>AT3G54560.1 | Symbols: HTA11 | histone H2A 11 | chr3:20196532-20197466 FORWARD LENGTH=136	5.41531e-33	273.39	227.33	162.23	1	1	1.50376e-21	208.66	1	5.41531e-33	273.39	1	7.89954e-15	187.35	2	+	0.58623	1;2;3	GLVAAK(1)TMAANK	GLVAAK(162.23)TMAANK(-162.23)	___MAGKGGKGLVAAKTMAANKDKDKDKKKP	6	0.216113	-0.098104	0.972421	0.214871	-0.082805	-0.824188	4	0.363477	1.07621	0.35275	0.9876	0.452532	0.00541895		4539600000	2228000000	2311600000	1189000000	1370700000	472690000	442750000	566310000	498210000	By matching
AT3G54760.2;AT3G54760.1	479;510	___1	>AT3G54760.2 | Symbols: | dentin sialophosphoprotein-related | chr3:20269659-20272037 REVERSE LENGTH=761;>AT3G54760.1 | Symbols: | dentin sialophosphoprotein-related | chr3:20269659-20272037 REVERSE LENGTH=792	3.91377e-05	111.22	88.23	111.22	1	1	3.91377e-05	111.22	NaN	NaN	NaN	0	NaN	NaN	3	+	-0.75644	1	TVSFAK(1)VSFAERPSFK	TVSFAK(111.22)VSFAERPSFK(-111.22)	SEDSPGEGRKTVSFAKVSFAERPSFKIGACI	6	-0.637446	NaN	0.679758	-0.639625	NaN	-0.583895	2	0.0211559	0.0387228	0.972131	0.994031	0.0122751	0.00260009		78780000	47485000	31295000	37369000	19239000	0	0	10116000	12056000	By matching
AT3G54890.4;AT3G54890.1	179;179	___1	>AT3G54890.4 | Symbols: LHCA1 | photosystem I light harvesting complex gene 1 | chr3:20339881-20340922 REVERSE LENGTH=213;>AT3G54890.1 | Symbols: LHCA1 | photosystem I light harvesting complex gene 1 | chr3:20339706-20340922 REVERSE LENGTH=241	0.00110917	102.08	92.515	69.331	1	1	0.00110917	102.08	1	0.00129142	69.331	NaN	NaN	NaN	3	+	0.44422	1	YPGGAFDPLGYSK(1)DPK	YPGGAFDPLGYSK(69.33)DPK(-69.33)	KKKYPGGAFDPLGYSKDPKKLEELKVKEIKN	13	-0.554061	-1.38866	NaN	-0.540589	-1.42771	NaN	5	-0.97136	-2.23434	0.134897	0.918978	0.869997	0.0366951		406620000	249660000	156970000	214150000	143250000	35505000	13713000	0	0	By matching
AT3G54890.4;AT3G54890.1	160;160	___1	>AT3G54890.4 | Symbols: LHCA1 | photosystem I light harvesting complex gene 1 | chr3:20339881-20340922 REVERSE LENGTH=213;>AT3G54890.1 | Symbols: LHCA1 | photosystem I light harvesting complex gene 1 | chr3:20339706-20340922 REVERSE LENGTH=241	0.0154291	77.744	55.103	77.744	0.999546	0.999546	0.0154291	77.744	0.996634	0.0308752	60.255	NaN	NaN	NaN	3	+	-0.86596	1	SMEK(1)DPEKK	SMEK(33.43)DPEK(-33.43)K(-77.74)	EFLAIAFVEHQRSMEKDPEKKKYPGGAFDPL	4	3.6597	-0.0156221	NaN	3.67559	-0.0899888	NaN	2	1.82204	1.46835	0.260837	0.9876	0.583631	0.00541895		53872000	15541000	38332000	1332900	25067000	14208000	13265000	0	0	By matching
AT3G55800.1	307	___1	>AT3G55800.1 | Symbols: SBPASE | sedoheptulose-bisphosphatase | chr3:20709640-20711421 FORWARD LENGTH=393	1.80696e-10	181.97	159.09	150.39	1	1	1.80696e-10	181.97	1	4.70059e-08	150.39	NaN	NaN	NaN	2	+	0.51142	1	EK(1)GIFTNVTSPTAK	EK(150.39)GIFTNVTSPTAK(-150.39)	TGGMVPDVNQIIVKEKGIFTNVTSPTAKAKL	2	0.40882	0.128161	NaN	0.425996	0.0781998	NaN	2	0.268491	0.762879	0.514165	0.9876	0.288898	0.00541895		199640000	84136000	115500000	69283000	98580000	14852000	16920000	0	0	By matching
AT3G55800.1	245	___1	>AT3G55800.1 | Symbols: SBPASE | sedoheptulose-bisphosphatase | chr3:20709640-20711421 FORWARD LENGTH=393	0.000171663	81.878	73.461	81.878	1	NaN	NaN	NaN	0	NaN	NaN	1	0.000171663	81.878	4	+	0.36678		GFPGTHEFLLLDEGK(1)WQHVK	GFPGTHEFLLLDEGK(81.88)WQHVK(-81.88)	KGFPGTHEFLLLDEGKWQHVKETTEIAEGKM	15	NaN	-0.0600362	0.428352	NaN	-0.0914637	-0.276555	2	0.184158	0.490942	0.665212	0.9876	0.17704	0.00541895		52716000	34264000	18451000	0	0	18108000	9937500	16156000	8513800	By matching
AT3G55800.1	352	___1	>AT3G55800.1 | Symbols: SBPASE | sedoheptulose-bisphosphatase | chr3:20709640-20711421 FORWARD LENGTH=393	3.81755e-09	166.9	114.89	166.9	1	1	3.81755e-09	166.9	0	NaN	NaN	NaN	NaN	NaN	2	+	0.15582	1	SVLDK(1)TIINLDDR	SVLDK(166.9)TIINLDDR	NAGGFSSDGHKSVLDKTIINLDDRTQVAYGS	5	-0.378607	0.139469	NaN	-0.420743	0.109695	NaN	2	-0.119569	-0.315246	0.778208	0.9876	0.108904	0.00541895		75476000	41608000	33867000	34072000	24500000	7536100	9367100	0	0	By matching
AT3G57560.1	91	___1	>AT3G57560.1 | Symbols: NAGK | N-acetyl-l-glutamate kinase | chr3:21311164-21312207 REVERSE LENGTH=347	0.00662002	59.342	51.881	59.342	1	0	NaN	NaN	NaN	NaN	NaN	1	0.00662002	59.342	3	+	1.4331		TIVVK(1)YGGAAMTSPELK	TIVVK(59.34)YGGAAMTSPELK(-59.34)	SLPFIQKFRGKTIVVKYGGAAMTSPELKSSV	5	-0.283931	NaN	1.47437	-0.343861	NaN	-1.27516	2	0.595221	0.895779	0.451869	0.9876	0.344987	0.00541895		48612000	32632000	15980000	15130000	8285900	0	0	17502000	7694200	By matching
AT3G58610.3;AT3G58610.2;AT3G58610.1	110;110;110	___1	>AT3G58610.3 | Symbols: | ketol-acid reductoisomerase | chr3:21671561-21674639 FORWARD LENGTH=591;>AT3G58610.2 | Symbols: | ketol-acid reductoisomerase | chr3:21671561-21674639 FORWARD LENGTH=591;>AT3G58610.1 | Symbols: | ketol-acid reductoisomerase | c	0.000481152	88.101	69.001	78.964	1	1	0.000481152	88.101	1	0.00426157	78.964	NaN	NaN	NaN	3	+	-0.17249	1	DLFK(1)HLPDAFK	DLFK(78.96)HLPDAFK(-78.96)	AGYEEYIVRGGRDLFKHLPDAFKGIKQIGVI	4	-2.16146	-3.2514	NaN	-2.15733	-3.29605	NaN	2	-2.70643	-5.51515	0.0211904	0.299021	1.67386	0.524299		56176000	32471000	23705000	11555000	21998000	20915000	1707600	0	0	By matching
AT3G60750.1;AT3G60750.2	474;473	___1	>AT3G60750.1 | Symbols: | Transketolase | chr3:22454004-22456824 FORWARD LENGTH=741;>AT3G60750.2 | Symbols: | Transketolase | chr3:22454004-22456824 FORWARD LENGTH=740	3.56874e-12	194.48	176.89	152	1	1	3.56874e-12	194.48	1	9.16074e-10	152	NaN	NaN	NaN	2	+	-0.74506	1	AFGDFQK(1)ATPEER	AFGDFQK(152)ATPEER	ASSNMTLLKAFGDFQKATPEERNLRFGVREH	7	0.29772	-2.14778	NaN	0.2806	-2.10986	NaN	2	-0.925029	-1.07091	0.380975	0.9876	0.419104	0.00541895		145760000	86400000	59360000	56206000	51010000	30193000	8350100	0	0	By matching
AT3G60750.1;AT3G60750.2	316;315	___1	>AT3G60750.1 | Symbols: | Transketolase | chr3:22454004-22456824 FORWARD LENGTH=741;>AT3G60750.2 | Symbols: | Transketolase | chr3:22454004-22456824 FORWARD LENGTH=740	0.00548466	102.46	68.241	102.46	1	0	NaN	NaN	1	0.00548466	102.46	NaN	NaN	NaN	2	+	0.097409	1	TVTDK(1)PTLIK	TVTDK(102.46)PTLIK(-102.46)	DEIRAAIKEAKTVTDKPTLIKVTTTIGYGSP	5	0.0968015	-0.537822	NaN	0.0880058	-0.554528	NaN	2	-0.22051	-0.554713	0.627017	0.9876	0.202721	0.00541895		63091000	32709000	30382000	17765000	18889000	14944000	11493000	0	0	By matching
AT3G60750.1;AT3G60750.2	397;396	___1	>AT3G60750.1 | Symbols: | Transketolase | chr3:22454004-22456824 FORWARD LENGTH=741;>AT3G60750.2 | Symbols: | Transketolase | chr3:22454004-22456824 FORWARD LENGTH=740	0.0281813	84.605	55.072	78.548	1	1	0.0437281	78.964	1	0.0281813	84.605	1	0.0448743	78.548	2	+	0.56933	1	K(1)YPEEASELK	K(78.55)YPEEASELK(-78.55)	TLESDWSAKFAAYEKKYPEEASELKSIITGE	1	0.106482	-0.163559	-0.873892	0.108491	-0.153446	1.04089	3	-0.310323	-0.958135	0.401547	0.9876	0.396264	0.00541895		150160000	70578000	79581000	27334000	28523000	28414000	21324000	14831000	29734000	By matching
AT3G60750.1;AT3G60750.2	600;599	___1	>AT3G60750.1 | Symbols: | Transketolase | chr3:22454004-22456824 FORWARD LENGTH=741;>AT3G60750.2 | Symbols: | Transketolase | chr3:22454004-22456824 FORWARD LENGTH=740	9.13306e-11	145.91	121.43	97.502	1	1	9.13306e-11	145.91	1	5.09032e-05	97.502	0	NaN	NaN	3	+	0.78459	1	QK(1)LPHLPGTSIEGVEK	QK(97.5)LPHLPGTSIEGVEK(-97.5)	VTKRKTPSILALSRQKLPHLPGTSIEGVEKG	2	0.103263	-0.64282	0.0469956	0.0905825	-0.672428	0.0143553	3	-0.164187	-0.552466	0.615175	0.9876	0.211002	0.00541895		270030000	131270000	138770000	83299000	101670000	25794000	16929000	22174000	20165000	By matching
AT3G60770.1;AT4G00100.1	19;19	___1	>AT3G60770.1 | Symbols: | Ribosomal protein S13/S15 | chr3:22460525-22461656 REVERSE LENGTH=151;>AT4G00100.1 | Symbols: ATRPS13A, RPS13, PFL2, RPS13A | ribosomal protein S13A | chr4:37172-38123 FORWARD LENGTH=151	8.18949e-05	152.7	124.78	152.7	1	1	0.000253129	135.99	NaN	NaN	NaN	1	8.18949e-05	152.7	2	+	-0.59198	1	GISASALPYK(1)R	GISASALPYK(152.7)R	MHSRGKGISASALPYKRSSPSWLKTTPQDVD;MHSRGKGISASALPYKRSSPSWLKTTSQDVD	10	0.341644	NaN	-0.690104	0.32987	NaN	0.707525	2	-0.17423	-0.365048	0.745122	0.9876	0.127772	0.00541895		86181000	37787000	48394000	25081000	29567000	0	0	12707000	18827000	By matching
AT3G61470.1	201	___1	>AT3G61470.1 | Symbols: LHCA2 | photosystem I light harvesting complex gene 2 | chr3:22745736-22747032 FORWARD LENGTH=257	3.8732e-12	132.33	123.58	132.33	1	1	3.8732e-12	132.33	0	NaN	NaN	0	NaN	NaN	4		0.6918	1	LTGTDVGYPGGLWFDPLGWGSGSPAK(1)LK	LTGTDVGYPGGLWFDPLGWGSGSPAK(132.33)LK(-132.33)	GLWFDPLGWGSGSPAKLKELRTKEIKNGRLA	26	-0.641604	-0.508732	1.38018	-0.603819	-0.45595	-1.223	3	0.0766158	0.138255	0.897892	0.994031	0.0467759	0.00260009		344250000	212270000	131980000	137010000	92224000	29729000	18862000	45531000	20897000	By matching
AT3G61870.2;AT3G61870.1	126;126	___1	>AT3G61870.2 | Symbols: | unknown protein;FUNCTIONS IN: molecular_function unknown;INVOLVED IN: biological_process unknown;LOCATED IN: chloroplast, chloroplast inner membrane;EXPRESSED IN: 23 plant structures;EXPRESSED DURING: 14 growth stages;Has 3	8.25025e-06	133.15	95.18	133.15	1	NaN	NaN	NaN	1	0.000640552	117.03	1	8.25025e-06	133.15	2	+	2.4399	1	TIQSEISDLK(1)K	TIQSEISDLK(133.15)K(-133.15)	QWRRVRTIQSEISDLKKQLKPTPVSPDGSTA	10	NaN	-0.772702	3.60365	NaN	-0.841379	-3.55558	2	1.41547	0.968755	0.420828	0.9876	0.375895	0.00541895		65922000	52938000	12984000	0	0	19896000	11415000	33042000	1568700	By matching
AT3G62030.3;AT3G62030.1;AT3G62030.2	134;135;188	___1	>AT3G62030.3 | Symbols: ROC4 | rotamase CYP 4 | chr3:22973708-22975139 FORWARD LENGTH=259;>AT3G62030.1 | Symbols: ROC4 | rotamase CYP 4 | chr3:22973708-22975139 FORWARD LENGTH=260;>AT3G62030.2 | Symbols: ROC4 | rotamase CYP 4 | chr3:22973004-22975139 FORWA	0.0162109	130.75	73.467	126.07	1	1	0.0162109	130.75	1	0.0254897	126.07	NaN	NaN	NaN	2	+	-0.38003	1	ALCTGEK(1)K	ALCTGEK(126.07)K(-126.07)	VPKTVENFRALCTGEKKYGYKGSSFHRIIKD	7	2.383	-0.172051	NaN	2.3313	-0.226189	NaN	2	1.10547	1.23298	0.325761	0.9876	0.487101	0.00541895		165430000	84775000	80656000	58946000	47483000	25830000	33173000	0	0	By matching
AT3G62030.3;AT3G62030.1;AT3G62030.2	121;122;175	___1	>AT3G62030.3 | Symbols: ROC4 | rotamase CYP 4 | chr3:22973708-22975139 FORWARD LENGTH=259;>AT3G62030.1 | Symbols: ROC4 | rotamase CYP 4 | chr3:22973708-22975139 FORWARD LENGTH=260;>AT3G62030.2 | Symbols: ROC4 | rotamase CYP 4 | chr3:22973004-22975139 FORWA	1.08726e-05	95.662	85.416	95.662	1	1	1.08726e-05	95.662	0	NaN	NaN	0	NaN	NaN	3		-0.41868	1	IVMGLFGEVVPK(1)TVENFR	IVMGLFGEVVPK(95.66)TVENFR	VAGRIVMGLFGEVVPKTVENFRALCTGEKKY	12	-0.0954967	0.656908	-0.429964	-0.114129	0.666484	0.486045	3	0.0438158	0.128944	0.904718	0.994031	0.0434866	0.00260009		99431000	45123000	54308000	22446000	21462000	9669000	15420000	13008000	17426000	By matching
AT3G62030.3;AT3G62030.1;AT3G62030.2	215;216;269	___1	>AT3G62030.3 | Symbols: ROC4 | rotamase CYP 4 | chr3:22973708-22975139 FORWARD LENGTH=259;>AT3G62030.1 | Symbols: ROC4 | rotamase CYP 4 | chr3:22973708-22975139 FORWARD LENGTH=260;>AT3G62030.2 | Symbols: ROC4 | rotamase CYP 4 | chr3:22973004-22975139 FORWA	5.25415e-25	214.55	198.54	109.85	1	1	5.25415e-25	214.55	NaN	NaN	NaN	1	7.05216e-17	181.85	3		-1.5789	1	TSWLDNK(1)HVVFGQVIEGMK	TSWLDNK(109.85)HVVFGQVIEGMK(-109.85)	SQFFICTVKTSWLDNKHVVFGQVIEGMKLVR	7	-0.765401	NaN	1.23831	-0.753409	NaN	-1.1413	4	0.236453	0.322111	0.773603	0.9876	0.111482	0.00541895		284440000	159480000	124950000	79686000	81038000	0	0	79797000	43916000	By matching
AT3G62030.3;AT3G62030.1;AT3G62030.2	139;140;193	___1	>AT3G62030.3 | Symbols: ROC4 | rotamase CYP 4 | chr3:22973708-22975139 FORWARD LENGTH=259;>AT3G62030.1 | Symbols: ROC4 | rotamase CYP 4 | chr3:22973708-22975139 FORWARD LENGTH=260;>AT3G62030.2 | Symbols: ROC4 | rotamase CYP 4 | chr3:22973004-22975139 FORWA	0.000251594	94.66	89.765	94.66	1	0	NaN	NaN	1	0.000251594	94.66	0	NaN	NaN	3	+	-0.0797	1	YGYK(1)GSSFHR	YGYK(94.66)GSSFHR	ENFRALCTGEKKYGYKGSSFHRIIKDFMIQG	4	0.081067	0.475708	-0.715366	0.0691523	0.4654	0.76086	3	-0.0528639	-0.148349	0.890506	0.994031	0.0503632	0.00260009		91233000	38866000	52368000	13945000	11908000	14930000	21914000	9990800	18546000	By matching
AT3G63140.1	338	___1	>AT3G63140.1 | Symbols: CSP41A | chloroplast stem-loop binding protein of 41 kDa | chr3:23327006-23328620 REVERSE LENGTH=406	0.0355384	109.71	44.462	93.649	1	0	NaN	NaN	1	0.0355384	109.71	1	0.0578258	93.649	2	+	-0.45904	1	AIGVDAK(1)K	AIGVDAK(93.65)K(-93.65)	VEIVHYDPKAIGVDAKKAFLFRNMHFYAEPR	7	-0.174296	0.167615	-0.727005	-0.132467	0.148869	0.802814	3	-0.244562	-0.795612	0.478488	0.9876	0.320129	0.00541895		425670000	182390000	243280000	67603000	66327000	76786000	84238000	37999000	92718000	By matching
AT3G63140.1	331	___1	>AT3G63140.1 | Symbols: CSP41A | chloroplast stem-loop binding protein of 41 kDa | chr3:23327006-23328620 REVERSE LENGTH=406	8.71306e-16	167.92	150.02	167.92	1	1	1.49015e-05	106.75	0	NaN	NaN	1	8.71306e-16	167.92	3	+	-1.9521	1	TVEIVHYDPK(1)AIGVDAK	TVEIVHYDPK(167.92)AIGVDAK(-167.92)	AAAAGKTVEIVHYDPKAIGVDAKKAFLFRNM	10	0.361881	-0.189434	-0.437547	0.356257	-0.196922	0.596649	3	-0.0883668	-0.29908	0.782386	0.9876	0.106579	0.00541895		428490000	194040000	234460000	36458000	41138000	62539000	53031000	95040000	140290000	By matching
AT4G01050.1	348	___1	>AT4G01050.1 | Symbols: TROL | thylakoid rhodanese-like | chr4:455874-458175 FORWARD LENGTH=466	0.00169581	101.3	67.114	101.3	1	1	0.0167202	86.803	1	0.0292174	81.278	1	0.00169581	101.3	2	+	2.1432	1	ELVDELK(1)EIGK	ELVDELK(101.3)EIGK(-101.3)	FLNTKVAPKELVDELKEIGKALLPQSTSNKA	7	2.72188	2.1336	NaN	2.66152	2.16098	NaN	2	2.42774	6.22603	0.0161269	0.264273	1.79245	0.577946		167970000	87119000	80853000	11198000	48457000	5959700	32396000	69962000	0	By matching
AT4G01150.1;AT4G01150.2	83;83	___1	>AT4G01150.1 | Symbols: | unknown protein;FUNCTIONS IN: molecular_function unknown;INVOLVED IN: biological_process unknown;LOCATED IN: thylakoid, chloroplast thylakoid membrane, chloroplast, plastoglobule, chloroplast envelope;EXPRESSED IN: 23 plant s	0.0112185	112.94	68.513	92.943	1	1	0.0112185	112.94	1	0.0218086	92.943	0	NaN	NaN	2	+	1.9652	1	EK(1)WDGLENK	EK(92.94)WDGLENK(-92.94)	TSSIDTNELITDLKEKWDGLENKSTVLIYGG	2	1.07902	0.187007	0.962519	1.05242	0.191184	-0.888461	3	0.742849	2.34112	0.0914986	0.774688	1.03859	0.110873		232630000	105710000	126920000	26800000	51395000	30027000	42126000	48880000	33400000	By matching
AT4G01150.1	157	___1	>AT4G01150.1 | Symbols: | unknown protein;FUNCTIONS IN: molecular_function unknown;INVOLVED IN: biological_process unknown;LOCATED IN: thylakoid, chloroplast thylakoid membrane, chloroplast, plastoglobule, chloroplast envelope;EXPRESSED IN: 23 plant s	6.5358e-08	176.62	128.77	72.705	1	1	8.8013e-06	128.01	1	6.5358e-08	176.62	1	3.35028e-07	129.82	2	+	-0.00038328	1	ELAEDIESLK(1)K	ELAEDIESLK(72.7)K(-72.7)	FKSSRKELAEDIESLKKKIAGSE________	10	-0.0803319	-1.88817	2.43729	-0.152837	-1.87334	-2.30301	3	0.156264	0.157252	0.884002	0.994031	0.0535466	0.00260009		457310000	352860000	104450000	24947000	22018000	100650000	25121000	227260000	57309000	By matching
AT4G01310.1	257	___1	>AT4G01310.1 | Symbols: | Ribosomal L5P family protein | chr4:544166-545480 REVERSE LENGTH=262	0.000654233	98.73	86.773	98.73	1	0	NaN	NaN	1	0.000654233	98.73	0	NaN	NaN	3	+	-1.0968	1	SHHFDAK(1)GK	SHHFDAK(98.73)GK(-98.73)	AIVRKKKLKSHHFDAKGKGKR__________	7	1.62854	2.89571	1.09108	1.58996	2.88221	-0.95915	3	1.87178	3.95511	0.0232239	0.310466	1.63407	0.507985		54010000	13502000	40507000	4552300	15326000	2732000	21639000	6218100	3542100	By matching
AT4G01690.1;AT4G01690.2	234;234	___1	>AT4G01690.1 | Symbols: PPOX, HEMG1, PPO1 | Flavin containing amine oxidoreductase family | chr4:729929-732309 FORWARD LENGTH=537;>AT4G01690.2 | Symbols: PPOX | Flavin containing amine oxidoreductase family | chr4:729929-732309 FORWARD LENGTH=506	0.0409477	103.83	48.063	103.74	1	1	0.0409477	103.83	0	NaN	NaN	1	0.0410699	103.74	2	+	0.25304	1	AAFGK(1)VWK	AAFGK(103.74)VWK(-103.74)	YAGDPSKLSMKAAFGKVWKLEQNGGSIIGGT	5	0.469157	-0.439128	0.640974	0.563939	-0.470069	-0.474733	3	0.223667	0.643524	0.56101	0.9876	0.25103	0.00541895		751170000	341620000	409550000	151510000	269510000	87765000	69431000	102350000	70607000	By matching
AT4G03280.2;AT4G03280.1	101;120	___1	>AT4G03280.2 | Symbols: PETC, PGR1 | photosynthetic electron transfer C | chr4:1440462-1441717 FORWARD LENGTH=210;>AT4G03280.1 | Symbols: PETC, PGR1 | photosynthetic electron transfer C | chr4:1440314-1441717 FORWARD LENGTH=229	1.27285e-06	100.62	89.42	100.62	1	1	1.27285e-06	100.62	0	NaN	NaN	NaN	NaN	NaN	3		-1.8469		DALGNDVVAAEWLK(1)THGPGDR	DALGNDVVAAEWLK(100.62)THGPGDR	AKDALGNDVVAAEWLKTHGPGDRTLTQGLKG	14	-0.126959	0.363227	NaN	-0.181035	0.376402	NaN	2	0.118134	0.314724	0.778558	0.9876	0.108709	0.00541895		35427000	14565000	20863000	9019300	11630000	5545300	9232600	0	0	By matching
AT4G04640.1	158	___1	>AT4G04640.1 | Symbols: ATPC1 | ATPase, F1 complex, gamma subunit protein | chr4:2350761-2351882 REVERSE LENGTH=373	2.98046e-14	175.39	146.58	175.39	1	1	2.98046e-14	175.39	0.825161	4.97388e-07	116.39	0	NaN	NaN	2	+	0.23025	1	ELK(1)GLGLEYTVISVGK	ELK(175.39)GLGLEYTVISVGK(-175.39)	NNFIIKKAEARIKELKGLGLEYTVISVGKKG	3	0.519441	-0.762412	0.407038	0.529571	-0.75599	-0.328707	4	0.0546893	0.139435	0.897028	0.994031	0.0471939	0.00260009		286330000	124530000	161810000	73405000	129210000	26614000	15333000	24508000	17268000	By matching
AT4G06634.2;AT4G06634.3;AT4G06634.1	172;203;210	___1	>AT4G06634.2 | Symbols: | zinc finger (C2H2 type) family protein | chr4:3764499-3766177 REVERSE LENGTH=349;>AT4G06634.3 | Symbols: | zinc finger (C2H2 type) family protein | chr4:3764499-3766439 REVERSE LENGTH=380;>AT4G06634.1 | Symbols: | zinc finger (	0.00547127	102.52	74.319	76.332	1	1	0.00547127	102.52	1	0.029458	98.04	1	0.0477748	76.332	2	+	0.31004	1	YTPPAEK(1)VLR	YTPPAEK(76.33)VLR	KNGGGETPKYTPPAEKVLRTVKTPATVCGPS	7	-0.604674	0.351967	0.16895	-0.676503	0.390558	-0.0835692	3	-0.0279189	-0.0860857	0.936262	0.994031	0.0286028	0.00260009		601420000	302550000	298870000	197650000	132290000	40736000	99315000	64165000	67260000	By matching
AT4G09650.1	162	___1	>AT4G09650.1 | Symbols: ATPD | ATP synthase delta-subunit gene | chr4:6100799-6101503 FORWARD LENGTH=234	3.72196e-11	147.12	126.53	119.54	1	1	3.72196e-11	147.12	1	0.000156602	100.4	1	5.06797e-08	129.01	3	+	-0.75507	1	SVVK(1)LEAPQLAQIAK	SVVK(119.54)LEAPQLAQIAK(-119.54)	NKLTDTQLAEVRSVVKLEAPQLAQIAKQVQK	4	NaN	-1.95551	0.245557	NaN	-1.96748	-0.143293	2	-0.854975	-1.0803	0.377518	0.9876	0.423062	0.00541895		235990000	199600000	36385000	64577000	0	32921000	4306400	102100000	32079000	By matching
AT4G10340.1	199	___1	>AT4G10340.1 | Symbols: LHCB5 | light harvesting complex of photosystem II 5 | chr4:6408200-6409496 FORWARD LENGTH=280	3.7155e-14	152.88	144.21	139.67	1	1	3.7155e-14	152.88	NaN	NaN	NaN	1	1.19669e-11	139.67	3		0.12269	1	ITNGLDFEDK(1)LHPGGPFDPLGLAK	ITNGLDFEDK(139.67)LHPGGPFDPLGLAK(-139.67)	GAEYYRITNGLDFEDKLHPGGPFDPLGLAKD	10	-0.170378	NaN	1.01753	-0.236113	NaN	-0.930655	2	0.423578	0.823854	0.484644	0.9876	0.314577	0.00541895		415810000	235640000	180170000	151640000	132690000	0	0	84003000	47479000	By matching
AT4G10340.1	109	___1	>AT4G10340.1 | Symbols: LHCB5 | light harvesting complex of photosystem II 5 | chr4:6408200-6409496 FORWARD LENGTH=280	1.63314e-07	136.49	126.8	131.54	0.999988	0.999988	3.38378e-07	131.54	0.999341	4.45649e-06	115.57	0.999885	1.63314e-07	136.49	3		0.83278	1	KPENFAK(1)YQAFELIHAR	K(-49.09)PENFAK(49.09)YQAFELIHAR	GYDPFGLGKKPENFAKYQAFELIHARWAMLG	7	0.31034	-0.733004	0.409642	0.299479	-0.683993	-0.306984	3	-0.0043404	-0.0118826	0.991188	0.994031	0.00384388	0.00260009		425690000	218260000	207420000	78723000	107970000	43797000	25937000	95744000	73522000	By matching
AT4G10840.1	549	___1	>AT4G10840.1 | Symbols: | Tetratricopeptide repeat (TPR)-like superfamily protein | chr4:6656614-6659033 FORWARD LENGTH=609	6.58472e-07	122.49	110.84	117.65	1	1	6.58472e-07	122.49	1	2.04697e-05	111.65	1	2.62845e-05	117.65	3		1.099	1	LREEK(1)LGTANPDFEDEK	LREEK(117.65)LGTANPDFEDEK(-117.65)	DAIEILEQVLKLREEKLGTANPDFEDEKKRL	5	0.314755	-0.217323	-1.42272	0.299714	-0.252484	1.47964	3	-0.441762	-0.961931	0.399887	0.9876	0.398063	0.00541895		174490000	71154000	103330000	35885000	39065000	31822000	27677000	3447600	36593000	By matching
AT4G11010.1;AT4G23900.1;AT4G23895.3	140;139;369	___1	>AT4G11010.1 | Symbols: NDPK3 | nucleoside diphosphate kinase 3 | chr4:6732780-6734298 REVERSE LENGTH=238;>AT4G23900.1 | Symbols: | Nucleoside diphosphate kinase family protein | chr4:12424505-12426318 FORWARD LENGTH=237;>AT4G23895.3 | Symbols: | Pleckst	0.0101385	81.915	72.703	81.915	1	1	0.0139422	76.572	1	0.0101385	72.607	1	0.0117154	81.915	3	+	-1.3501	1	HYHDLK(1)ER	HYHDLK(81.92)ER	IVPSKDFAQKHYHDLKERPFFNGLCDFLSSG	6	-4.8586	NaN	-4.4227	-4.84303	NaN	4.61477	2	-4.64065	-12.6026	0.00315595	0.0890679	2.50087	1.05028		50125000	24448000	25677000	24336000	646280	0	0	111170	25031000	By matching
AT4G11010.1;AT4G23900.1;AT4G23895.3	182;181;411	___1	>AT4G11010.1 | Symbols: NDPK3 | nucleoside diphosphate kinase 3 | chr4:6732780-6734298 REVERSE LENGTH=238;>AT4G23900.1 | Symbols: | Nucleoside diphosphate kinase family protein | chr4:12424505-12426318 FORWARD LENGTH=237;>AT4G23895.3 | Symbols: | Pleckst	4.10938e-29	251.26	228.27	140.3	1	1	4.10938e-29	251.26	1	5.67424e-29	246.27	1	1.15474e-22	223.07	3	+	0.43441	1	LIGATDPQK(1)SEPGTIR	LIGATDPQK(140.3)SEPGTIR	VIRYGRKLIGATDPQKSEPGTIRGDLAVTVG	9	-1.02438	-0.196773	0.197286	-0.863362	-0.226459	-0.070209	9	-0.34129	-0.942692	0.408364	0.9876	0.388953	0.00541895		2196900000	1270100000	926810000	734600000	463420000	249170000	197120000	286360000	266280000	By matching
AT4G14385.1	121	___1	>AT4G14385.1 | Symbols: | FUNCTIONS IN: molecular_function unknown;INVOLVED IN: biological_process unknown;LOCATED IN: vacuole;EXPRESSED IN: 24 plant structures;EXPRESSED DURING: 15 growth stages;CONTAINS InterPro DOMAIN/s: Histone H4 acetyltransfera	0.000129973	133.91	76.024	114.64	1	1	0.0127225	73.834	1	0.000129973	114.64	1	0.00153583	133.91	2	+	-0.66633	1;2	SK(1)GGLSTQGK(1)PK	SK(114.64)GGLSTQGK(114.64)PK(-114.64)	ELGPGRSKGGLSTQGKPKKGRGQSIIAREAK	10	NaN	0.46634	-0.400975	NaN	0.429643	0.504875	2	0.0326825	0.0740357	0.946767	0.994031	0.023757	0.00260009		118240000	38880000	79360000	2620700	11606000	21962000	44106000	14298000	23648000	By matching
AT4G16155.1	239	___1	>AT4G16155.1 | Symbols: | dihydrolipoyl dehydrogenases | chr4:9153570-9157322 REVERSE LENGTH=630	4.16904e-10	149.31	138.36	149.31	1	1	0.0442907	40.493	1	4.16904e-10	149.31	NaN	NaN	NaN	3	+	0.66411	1	QGVADHASNLATK(1)IR	QGVADHASNLATK(149.31)IR	YDRQGVADHASNLATKIRNNLTNSMKALGVD	13	0.124063	0.563744	NaN	0.0695647	0.548042	NaN	2	0.343904	0.932737	0.435874	0.9876	0.360639	0.00541895		142270000	66144000	76128000	37329000	31448000	28815000	44681000	0	0	By matching
AT4G16420.3;AT4G16420.1	204;205	___1	>AT4G16420.3 | Symbols: ADA2B, PRZ1 | homolog of yeast ADA2 2B | chr4:9262805-9265775 REVERSE LENGTH=486;>AT4G16420.1 | Symbols: ADA2B, PRZ1 | homolog of yeast ADA2 2B | chr4:9262805-9265775 REVERSE LENGTH=487	2.33076e-05	142.38	125.61	142.38	1	1	3.15294e-05	140.33	1	2.33076e-05	142.38	NaN	NaN	NaN	2	+	0.74662	1	VEDTQK(1)ESFVDR	VEDTQK(142.38)ESFVDR	EYPFSPPKVKVEDTQKESFVDRSFGGKKPVS	6	-0.333189	0.196103	NaN	-0.352197	0.156785	NaN	2	-0.0685427	-0.179942	0.871433	0.994031	0.0597659	0.00260009		103230000	54696000	48539000	38534000	31850000	16162000	16689000	0	0	By matching
AT4G20360.1	431	___1	>AT4G20360.1 | Symbols: ATRAB8D, ATRABE1B, RABE1b | RAB GTPase homolog E1B | chr4:10990036-10991466 FORWARD LENGTH=476	1.85047e-17	190.24	175.89	190.24	1	1	1.85047e-17	190.24	1	6.00532e-11	155.88	0.999965	3.9386e-07	133.16	3		-1.4982	1	IMNDKDEESK(1)MVMPGDR	IMNDK(-74.95)DEESK(74.95)MVMPGDR	TGKVTKIMNDKDEESKMVMPGDRVKIVVELI	10	4.22581	4.82324	2.09363	4.30677	4.81358	-1.94386	3	3.71423	5.46823	0.00880406	0.167204	2.05532	0.776753		1548300000	344130000	1204100000	18120000	810520000	6455300	369220000	319550000	24396000	By matching
AT4G20360.1	113	___1	>AT4G20360.1 | Symbols: ATRAB8D, ATRABE1B, RABE1b | RAB GTPase homolog E1B | chr4:10990036-10991466 FORWARD LENGTH=476	5.86139e-10	192.18	175.83	139.86	1	1	7.20197e-05	136.33	1	5.86139e-10	192.18	1	3.81413e-05	139.86	2	+	0.11668	1	K(1)YDEIDAAPEER	K(139.86)YDEIDAAPEER	ALTMALASIGSSVAKKYDEIDAAPEERARGI	1	2.07731	2.12403	1.22048	2.04691	2.18218	-1.06588	3	1.80727	5.5677	0.0083261	0.167204	2.07956	0.776753		136700000	58411000	78288000	6461500	19149000	9428900	38877000	42521000	20261000	By matching
AT4G20850.1	1138	___1	>AT4G20850.1 | Symbols: TPP2 | tripeptidyl peptidase ii | chr4:11160935-11169889 REVERSE LENGTH=1380	2.11944e-05	120.92	106.94	120.92	1	1	2.11944e-05	120.92	0	NaN	NaN	0	NaN	NaN	2		0.75932	1	AASAPTCSK(1)SVSER	AASAPTCSK(120.92)SVSER	KPEEDKKAASAPTCSKSVSERLEQEVRDTKI	9	0.247198	-0.0725586	0.234279	0.226755	-0.164723	-0.0895743	3	0.136306	0.553406	0.614598	0.9876	0.211409	0.00541895		57105000	25241000	31863000	16539000	21454000	4663800	4933900	4038400	5475500	By matching
AT4G20850.1	1160	___1	>AT4G20850.1 | Symbols: TPP2 | tripeptidyl peptidase ii | chr4:11160935-11169889 REVERSE LENGTH=1380	3.04078e-06	137.8	100.62	130.61	1	1	3.04078e-06	137.8	NaN	NaN	NaN	1	4.89858e-06	130.61	2	+	-0.60159	1	FLGNLK(1)QETEEER	FLGNLK(130.61)QETEEER	EQEVRDTKIKFLGNLKQETEEERSEWRKLCT	6	2.5664	NaN	0.812916	2.53662	NaN	-0.727762	3	1.68966	2.54801	0.106218	0.843108	0.973801	0.0741169		95130000	38916000	56214000	2586500	30456000	0	0	36329000	25758000	By matching
AT4G20850.1	1244	___1	>AT4G20850.1 | Symbols: TPP2 | tripeptidyl peptidase ii | chr4:11160935-11169889 REVERSE LENGTH=1380	1.14532e-08	128.54	99.151	112.08	1	1	1.14532e-08	128.54	1	0.000151178	127.02	1	0.000120957	112.42	2	+	0.40419	1	TEPEDDEAEK(1)LK	TEPEDDEAEK(112.08)LK(-112.08)	RFLLDKTEPEDDEAEKLKKKMEVTRDQLADA	10	0.0997664	-0.683159	-0.163112	0.0776532	-0.608298	0.282499	3	-0.248835	-0.85059	0.451164	0.9876	0.345666	0.00541895		309130000	146440000	162700000	86761000	76716000	23975000	23506000	35701000	62474000	By matching
AT4G23630.1	6	___1	>AT4G23630.1 | Symbols: BTI1, RTNLB1 | VIRB2-interacting protein 1 | chr4:12318070-12319574 FORWARD LENGTH=275	6.46796e-11	139.25	133.99	128.8	1	1	6.46796e-11	139.25	1	0.0001601	86.791	1	4.27637e-10	128.8	4		-0.26683	1	AEEHK(1)HDESVIAPEPAVEVVER	AEEHK(128.8)HDESVIAPEPAVEVVER	__________MAEEHKHDESVIAPEPAVEVV	5	-0.170914	-0.0312383	0.688985	-0.160266	0.00201835	-0.561196	3	0.162278	0.522938	0.633468	0.9876	0.198276	0.00541895		597160000	331970000	265180000	143960000	117860000	56563000	53740000	131450000	93585000	By matching
AT4G26230.1	46	___1	>AT4G26230.1 | Symbols: | Ribosomal protein L31e family protein | chr4:13286026-13286553 FORWARD LENGTH=119	0.00747049	94.767	72.74	67.113	1	1	0.00747049	94.465	1	0.0335678	76.927	1	0.0208425	94.767	2	+	-0.58624	1	FAEK(1)EMGTK	FAEK(67.11)EMGTK(-67.11)	KKAPKAIKEIRKFAEKEMGTKDVRVDVKLNK	4	1.5066	1.47907	0.156836	1.46671	1.44636	-0.0578872	3	1.0475	2.52661	0.0764769	0.710305	1.11647	0.148555		271380000	122090000	149290000	23860000	50154000	52989000	54193000	45243000	44939000	By matching
AT4G26450.1	445	___1	>AT4G26450.1 | Symbols: | unknown protein;Has 614 Blast hits to 492 proteins in 137 species: Archae - 0;Bacteria - 94;Metazoa - 255;Fungi - 76;Plants - 69;Viruses - 0;Other Eukaryotes - 120 (source: NCBI BLink). | chr4:13362556-13364920 FORWARD LEN	1.54227e-11	154.48	129.56	91.622	1	1	1.54227e-11	154.48	1	0.000189846	83.229	1	1.23746e-05	91.622	4		0.10639	1	VGEK(1)RPGEGSDLEEGSKR	VGEK(81.42)RPGEGSDLEEGSK(-81.42)R	LPNLHRSHSVGKVGEKRPGEGSDLEEGSKRQ	4	-0.468751	0.0597706	0.0285576	-0.434227	0.102591	0.156526	7	-0.126808	-0.473977	0.664548	0.9876	0.177473	0.00541895		648010000	346370000	301640000	262830000	205320000	51137000	61209000	32399000	35115000	By matching
AT4G26630.2;AT4G26630.1	510;510	___1	>AT4G26630.2 | Symbols: | DEK domain-containing chromatin associated protein | chr4:13430873-13434877 REVERSE LENGTH=763;>AT4G26630.1 | Symbols: | DEK domain-containing chromatin associated protein | chr4:13430873-13434877 REVERSE LENGTH=763	0.000804589	143.96	66.298	143.96	1	1	0.0132231	120.06	1	0.00102859	143.96	1	0.000804589	110.08	2	+	-0.55053	1	SEEATK(1)VVK	SEEATK(143.96)VVK(-143.96)	SKRSAKSQKKSEEATKVVKKSLAHSDDESEE	6	3.14079	0.994	-1.65997	3.07743	1.02843	1.81689	5	0.824942	0.753735	0.500196	0.9876	0.300859	0.00541895		451850000	205630000	246230000	19987000	79024000	110120000	133860000	75525000	33343000	By matching
AT4G27230.2;AT4G27230.1	6;6	___1	>AT4G27230.2 | Symbols: HTA2 | histone H2A 2 | chr4:13637515-13638325 REVERSE LENGTH=131;>AT4G27230.1 | Symbols: HTA2 | histone H2A 2 | chr4:13637515-13638325 REVERSE LENGTH=131	3.88826e-05	176.42	92.563	90.434	1	1	3.88826e-05	176.42	1	0.00224316	119.55	1	0.00157829	133.05	2	+	-0.63523	1;2	GK(1)QLGSGAAK(1)K	GK(90.43)QLGSGAAK(90.43)K(-90.43)	__________MAGRGKQLGSGAAKKSTSRSS	2	-0.310898	-0.118884	0.0639822	-0.308913	-0.174556	0.0367495	3	-0.121933	-0.493141	0.652274	0.9876	0.18557	0.00541895		491600000	262250000	229350000	153160000	128490000	50942000	44899000	58149000	55963000	By matching
AT4G27440.2;AT4G27440.1	336;336	___1	>AT4G27440.2 | Symbols: PORB | protochlorophyllide oxidoreductase B | chr4:13725648-13727107 FORWARD LENGTH=401;>AT4G27440.1 | Symbols: PORB | protochlorophyllide oxidoreductase B | chr4:13725648-13727107 FORWARD LENGTH=401	3.05812e-10	162.46	153.01	155.26	1	1	8.97464e-10	162.46	1	3.05812e-10	155.26	NaN	NaN	NaN	3	+	-1.2254	1	YITK(1)GYVSETESGKR	YITK(121.47)GYVSETESGK(-121.47)R	PLFRALFPPFQKYITKGYVSETESGKRLAQV	4	4.67502	3.20696	NaN	4.6272	3.26194	NaN	2	3.94099	6.73113	0.013507	0.236605	1.86944	0.625976		111140000	1833300	109300000	911060	84813000	922260	24489000	0	0	By matching
AT4G28030.2;AT4G28030.1	193;193	___1	>AT4G28030.2 | Symbols: | Acyl-CoA N-acyltransferases (NAT) superfamily protein | chr4:13937748-13939131 REVERSE LENGTH=263;>AT4G28030.1 | Symbols: | Acyl-CoA N-acyltransferases (NAT) superfamily protein | chr4:13937748-13939131 REVERSE LENGTH=274	1.43146e-07	145.69	128.95	145.69	1	1	9.57978e-05	103.79	1	2.32554e-07	134.81	1	1.43146e-07	145.69	3	+	0.095703	1	AYLSNVCVAK(1)ELHR	AYLSNVCVAK(145.69)ELHR	GVDFARAYLSNVCVAKELHRNGVGYKLIDKS	10	0.276199	0.525568	-4.28251	0.285225	0.586116	4.2874	3	-1.16025	-0.946349	0.40674	0.9876	0.390683	0.00541895		148790000	54178000	94613000	38996000	38175000	14359000	25933000	824000	30505000	By matching
AT4G29060.1	777	___1	>AT4G29060.1 | Symbols: emb2726 | elongation factor Ts family protein | chr4:14317744-14321315 FORWARD LENGTH=953	0.000122551	131.06	118.43	131.06	1	0	NaN	NaN	1	0.000122551	131.06	0	NaN	NaN	2	+	-0.19079	1	EETGAGMMDCK(1)K	EETGAGMMDCK(131.06)K(-131.06)	VKQLREETGAGMMDCKKALAATGGDLEKAQE	11	2.62089	0.0958569	0.721682	2.68901	0.107956	-0.643924	3	1.14614	1.82106	0.155931	0.954296	0.807068	0.0203168		48321000	18124000	30196000	2228900	11822000	5702500	9427700	10193000	8946800	By matching
AT4G29790.1	1055	___1	>AT4G29790.1 | Symbols: | unknown protein;BEST Arabidopsis thaliana protein match is: unknown protein (TAIR:AT2G19390.1);Has 538 Blast hits to 357 proteins in 124 species: Archae - 0;Bacteria - 74;Metazoa - 109;Fungi - 58;Plants - 105;Viruses - 2;	5.14801e-18	193.8	171.43	193.8	1	1	5.14801e-18	193.8	0	NaN	NaN	NaN	NaN	NaN	2		0.87903	1	ELLLDDVGGK(1)PLSSSTK	ELLLDDVGGK(193.8)PLSSSTK(-193.8)	NRMKKRELLLDDVGGKPLSSSTKGKRSERDR	10	-0.563838	-0.479794	NaN	-0.557476	-0.485034	NaN	4	-0.521816	-1.5301	0.246386	0.9876	0.608384	0.00541895		120030000	66784000	53244000	53832000	42021000	12952000	11223000	0	0	By matching
AT4G30190.1;AT4G30190.2	8;8	___1	>AT4G30190.1 | Symbols: AHA2, PMA2, HA2 | H(+)-ATPase 2 | chr4:14770820-14775920 REVERSE LENGTH=948;>AT4G30190.2 | Symbols: HA2 | H(+)-ATPase 2 | chr4:14770820-14775920 REVERSE LENGTH=981	0.024167	80.361	58.94	80.361	1	1	0.0611429	60.949	0	NaN	NaN	1	0.024167	80.361	2	+	0.33555	1	SSLEDIK(1)NETVDLEK	SSLEDIK(80.36)NETVDLEK(-80.36)	________MSSLEDIKNETVDLEKIPIEEVF	7	0.432532	-0.360323	0.33825	0.365133	-0.408474	-0.275577	3	0.13682	0.452848	0.678239	0.9876	0.168617	0.00541895		278150000	145260000	132890000	41832000	55088000	33621000	17963000	69808000	59836000	By matching
AT4G32260.1	171	___1	>AT4G32260.1 | Symbols: | ATPase, F0 complex, subunit B/B', bacterial/chloroplast | chr4:15573859-15574586 REVERSE LENGTH=219	8.32419e-20	236.78	186.7	211.57	1	1	8.32419e-20	236.78	1	1.94498e-13	197.47	1	3.86148e-14	211.57	2	+	-1.5565	1	ETQVEVEEK(1)LAEGR	ETQVEVEEK(211.57)LAEGR	ALNKMKKETQVEVEEKLAEGRKKVEEELKEA	9	-4.6386	-0.462933	-0.251568	-4.70095	-0.484893	0.378068	3	-1.78437	-1.58669	0.200781	0.9876	0.697278	0.00541895		280970000	184610000	96355000	95470000	2198200	40770000	36044000	48374000	58113000	By matching
AT4G32260.1	129	___1	>AT4G32260.1 | Symbols: | ATPase, F0 complex, subunit B/B', bacterial/chloroplast | chr4:15573859-15574586 REVERSE LENGTH=219	2.35807e-05	142.1	99.894	126.71	1	NaN	NaN	NaN	1	2.35807e-05	142.1	1	0.000153986	126.71	2	+	1.8414	1	LASVK(1)DTSTEVK	LASVK(126.71)DTSTEVK(-126.71)	MDQRDASIKEKLASVKDTSTEVKELDEQAAA	5	NaN	0.0504668	0.339655	NaN	0.0280033	-0.246515	2	0.195061	0.553095	0.627965	0.9876	0.202065	0.00541895		320220000	159020000	161190000	0	0	71203000	80284000	87819000	80910000	By matching
AT4G32620.1;AT4G32620.2	1334;1334	___1	>AT4G32620.1 | Symbols: | Enhancer of polycomb-like transcription factor protein | chr4:15731968-15737222 FORWARD LENGTH=1539;>AT4G32620.2 | Symbols: | Enhancer of polycomb-like transcription factor protein | chr4:15731968-15737222 FORWARD LENGTH=1540	0.00209525	122.18	70.841	113.14	1	1	0.00209525	117.4	1	0.00222947	122.18	1	0.00271571	113.14	2	+	0.12192	1	GLEVK(1)HR	GLEVK(113.14)HR	PAMFAFCFKPRGLEVKHRGTKHRSQKKLSVY	5	-0.319766	0.738638	0.19755	-0.334371	0.730575	-0.095096	5	0.205474	0.620716	0.57425	0.9876	0.240899	0.00541895		455930000	233950000	221980000	67189000	45941000	44648000	70982000	122120000	105050000	By matching
AT4G33690.1	26	___1	>AT4G33690.1 | Symbols: | unknown protein;FUNCTIONS IN: molecular_function unknown;INVOLVED IN: biological_process unknown;LOCATED IN: chloroplast;EXPRESSED IN: pollen tube;Has 543 Blast hits to 512 proteins in 106 species: Archae - 0;Bacteria - 0;	0.0416221	56.632	26.493	56.632	1	1	0.0569666	51.436	1	0.0416221	56.632	0	NaN	NaN	3	+	0.28418	1	RQAEK(1)DGVR	RQAEK(56.63)DGVR	SILLREAAELRRQAEKDGVRAYLEKPNVRHR	5	0.603502	-0.325521	-0.215368	0.589284	-0.366615	0.404031	5	0.0208708	0.0643674	0.952308	0.994031	0.0212224	0.00260009		158710000	71374000	87340000	28349000	43075000	28303000	25568000	14722000	18697000	By matching
AT4G34240.1;AT4G34240.2	111;111	___1	>AT4G34240.1 | Symbols: ALDH3I1, ALDH3 | aldehyde dehydrogenase 3I1 | chr4:16389801-16392633 FORWARD LENGTH=550;>AT4G34240.2 | Symbols: ALDH3I1, ALDH3 | aldehyde dehydrogenase 3I1 | chr4:16389801-16391985 FORWARD LENGTH=390	0.00793414	147.19	84.639	133.86	1	1	0.00793414	147.19	1	0.0161822	133.86	1	0.00818991	116.73	2	+	-0.057239	1	MIDEK(1)EK	MIDEK(133.86)EK(-133.86)	WRISQLQNIARMIDEKEKCITEALYQDLSKP	5	-4.21671	4.77146	-5.30451	-4.17129	4.76781	5.44725	12	-1.58325	-0.640929	0.562505	0.9876	0.249874	0.00541895		6208000000	3425400000	2782600000	3056100000	567090000	217940000	1740600000	151380000	474890000	By matching
AT4G34650.1	214	___1	>AT4G34650.1 | Symbols: SQS2 | squalene synthase 2 | chr4:16542377-16544915 FORWARD LENGTH=413	3.80757e-15	170.16	147.97	115.57	1	1	3.80757e-15	170.16	NaN	NaN	NaN	1	6.93872e-05	115.57	3	+	-1.8459	1	TNIIK(1)DYLEDINERPK	TNIIK(115.57)DYLEDINERPK(-115.57)	ISNSTGLFLQKTNIIKDYLEDINERPKSRMF	5	0.16337	NaN	1.47798	0.145873	NaN	-1.41335	2	0.820677	1.50394	0.252389	0.9876	0.597929	0.00541895		152250000	84752000	67494000	54715000	56906000	0	0	30037000	10587000	By matching
AT4G35450.3;AT4G35450.2;AT4G35450.1;AT4G35450.5	7;7;7;7	___1	>AT4G35450.3 | Symbols: AKR2, AFT, AKR2A | ankyrin repeat-containing protein 2 | chr4:16839862-16841759 FORWARD LENGTH=342;>AT4G35450.2 | Symbols: AKR2, AFT, AKR2A | ankyrin repeat-containing protein 2 | chr4:16839862-16841759 FORWARD LENGTH=342;>AT4G35450	4.12632e-07	133.86	120.79	133.86	1	1	9.57433e-07	124.29	1	9.75444e-05	103.13	1	4.12632e-07	133.86	3		0.0251	1	ASNSEK(1)NPLLSDEKPK	ASNSEK(130)NPLLSDEK(-130)PK(-133.86)	_________MASNSEKNPLLSDEKPKSTEEN	6	-0.613233	0.067914	-1.1432	-0.663557	0.073546	1.30486	3	-0.562839	-1.57886	0.202504	0.9876	0.693566	0.00541895		171930000	74053000	97879000	37088000	21785000	17558000	20377000	19406000	55717000	By matching
AT4G37770.1	6	___1	>AT4G37770.1 | Symbols: ACS8 | 1-amino-cyclopropane-1-carboxylate synthase 8 | chr4:17752222-17753925 FORWARD LENGTH=469	0.0201892	68.915	37.686	68.915	1	0	NaN	NaN	1	0.0201892	68.915	0	NaN	NaN	2		-3.049	1	MGLLSK(1)K	MGLLSK(68.91)K(-68.91)	__________MGLLSKKASCNTHGQDSSYFW	6	0.264597	-1.21046	0.660315	0.401958	-1.24585	-0.511629	3	-0.0951837	-0.191748	0.85892	0.994031	0.0660475	0.00260009		28212000	16266000	11947000	3136900	4269900	8132300	3363000	4996700	4313600	By matching
AT4G37930.1	471	___1	>AT4G37930.1 | Symbols: SHM1, STM, SHMT1 | serine transhydroxymethyltransferase 1 | chr4:17831891-17834742 REVERSE LENGTH=517	0.0186959	101.12	45.395	94.692	1	1	0.0186959	101.12	1	0.039927	94.692	NaN	NaN	NaN	2	+	0.36821	1	SEAQGTK(1)LK	SEAQGTK(94.69)LK(-94.69)	AVTIALKVKSEAQGTKLKDFVSAMESSSTIQ	7	0.648649	0.465713	NaN	0.663755	0.442439	NaN	2	0.557181	1.61459	0.228129	0.9876	0.64182	0.00541895		51813000	19815000	31998000	13034000	22304000	6781000	9693900	0	0	By matching
AT4G38970.1	347	___1	>AT4G38970.1 | Symbols: FBA2 | fructose-bisphosphate aldolase 2 | chr4:18163714-18165659 REVERSE LENGTH=398	1.27397e-58	283.64	273.21	243.97	1	1	1.27397e-58	283.64	1	3.22153e-28	197.89	1	2.5853e-46	243.97	3		-0.18754	1	ALQNTCLK(1)TWGGRPENVNAAQTTLLAR	ALQNTCLK(243.97)TWGGRPENVNAAQTTLLAR	HVSFSYARALQNTCLKTWGGRPENVNAAQTT	8	0.298658	0.257976	-0.979952	0.291604	0.291721	1.12055	5	-0.141106	-0.35428	0.744151	0.9876	0.128339	0.00541895		619490000	244740000	374760000	91986000	110860000	66550000	86788000	86199000	177110000	By matching
AT4G38970.1;AT4G38970.2	81;81	___1	>AT4G38970.1 | Symbols: FBA2 | fructose-bisphosphate aldolase 2 | chr4:18163714-18165659 REVERSE LENGTH=398;>AT4G38970.2 | Symbols: FBA2 | fructose-bisphosphate aldolase 2 | chr4:18163769-18165659 REVERSE LENGTH=381	1.15968e-41	309.23	277.31	273.61	1	1	1.15968e-41	309.23	1	5.37552e-32	273.61	0	NaN	NaN	2	+	-1.0224	1	GILAMDESNATCGK(1)R	GILAMDESNATCGK(273.61)R	GRGILAMDESNATCGKRLDSIGLENTEANRQ	14	-0.0821635	0.172743	-0.542506	-0.0998809	0.164658	0.641269	6	-0.150642	-0.532018	0.627805	0.9876	0.202175	0.00541895		440940000	214260000	226690000	163690000	162400000	26830000	39255000	23739000	25035000	By matching
AT5G10980.1;AT4G40040.2;AT4G40040.1;AT4G40030.3;AT4G40030.1;AT4G40030.2;AT1G75600.1	28;28;28;28;28;56;28	___1	>AT5G10980.1 | Symbols: | Histone superfamily protein | chr5:3472591-3473349 REVERSE LENGTH=136;>AT4G40040.2 | Symbols: | Histone superfamily protein | chr4:18557539-18558236 REVERSE LENGTH=136;>AT4G40040.1 | Symbols: | Histone superfamily protein | chr	8.18495e-12	171.26	142.28	80.508	1	1	8.18495e-12	171.26	1	9.50262e-05	102.64	1	9.01495e-08	137.61	3	+	-1.5881	1;2;3	K(1)SAPTTGGVK(1)K(1)PHR	K(80.51)SAPTTGGVK(80.51)K(80.51)PHR	GGKAPRKQLATKAARKSAPTTGGVKKPHRYR	1	0.464564	0.319734	NaN	0.435735	0.410775	NaN	2	0.392149	1.1427	0.355359	0.9876	0.449332	0.00541895		1483400000	756370000	727020000	525960000	497110000	96169000	102690000	134240000	127230000	By matching
AT5G10980.1;AT4G40040.2;AT4G40040.1;AT4G40030.3;AT4G40030.1;AT4G40030.2;AT1G75600.1	37;37;37;37;37;65;37	___1	>AT5G10980.1 | Symbols: | Histone superfamily protein | chr5:3472591-3473349 REVERSE LENGTH=136;>AT4G40040.2 | Symbols: | Histone superfamily protein | chr4:18557539-18558236 REVERSE LENGTH=136;>AT4G40040.1 | Symbols: | Histone superfamily protein | chr	8.18495e-12	171.26	142.28	48.351	1	1	8.18495e-12	171.26	1	9.50262e-05	102.64	1	9.01495e-08	137.61	3	+	3.6516	2;3	SAPTTGGVK(1)K(1)PHR	SAPTTGGVK(48.35)K(48.35)PHR	ATKAARKSAPTTGGVKKPHRYRPGTVALREI	9	0.234256	-1.01075	NaN	0.204266	-0.998212	NaN	2	-0.388244	-0.735045	0.528175	0.9876	0.277222	0.00541895		1440100000	735220000	704900000	504320000	479840000	102800000	103090000	128110000	121970000	By matching
AT5G01410.1	84	___1	>AT5G01410.1 | Symbols: PDX1, ATPDX1.3, RSR4, PDX1.3, ATPDX1 | Aldolase-type TIM barrel family protein | chr5:172576-173505 REVERSE LENGTH=309	0.0029647	104.41	87.242	104.41	1	1	0.00383823	99.941	1	0.0029647	104.41	NaN	NaN	NaN	2	+	-1.835	1	MSDPQMIK(1)EIK	MSDPQMIK(104.41)EIK(-104.41)	RAQGGVARMSDPQMIKEIKQAVTIPVMAKAR	8	-0.0445682	0.326767	NaN	-0.0683472	0.391768	NaN	2	0.1411	0.391192	0.728069	0.9876	0.137827	0.00541895		103600000	47778000	55821000	37083000	41032000	10695000	14790000	0	0	By matching
AT5G01410.1	97	___1	>AT5G01410.1 | Symbols: PDX1, ATPDX1.3, RSR4, PDX1.3, ATPDX1 | Aldolase-type TIM barrel family protein | chr5:172576-173505 REVERSE LENGTH=309	0.0032846	93.623	81.641	93.623	1	1	0.0032846	93.623	0	NaN	NaN	NaN	NaN	NaN	2	+	-2.0083	1	QAVTIPVMAK(1)AR	QAVTIPVMAK(93.62)AR	MIKEIKQAVTIPVMAKARIGHFVEAQILEAI	10	0.123666	0.814592	NaN	0.14104	0.804467	NaN	2	0.469129	1.15181	0.352243	0.9876	0.453157	0.00541895		52250000	23054000	29196000	19203000	19625000	3850800	9571200	0	0	By matching
AT5G01530.1	244	___1	>AT5G01530.1 | Symbols: LHCB4.1 | light harvesting complex photosystem II | chr5:209084-210243 FORWARD LENGTH=290	4.63637e-07	131.29	106.88	85.006	1	1	0.00168569	90.853	1	4.63637e-07	131.29	1	0.00264778	85.006	3	+	2.5447	1	TAQLQLAEIK(1)HAR	TAQLQLAEIK(85.01)HAR	AADPEKTAQLQLAEIKHARLAMVAFLGFAVQ	10	2.14828	-0.752437	-2.65579	2.11036	-0.781554	2.75238	3	-0.41998	-0.381549	0.725596	0.9876	0.139305	0.00541895		95957000	33380000	62577000	5136900	26154000	27596000	17002000	646860	19421000	By matching
AT5G01530.1	221	___1	>AT5G01530.1 | Symbols: LHCB4.1 | light harvesting complex photosystem II | chr5:209084-210243 FORWARD LENGTH=290	8.16587e-06	109.85	95.862	109.85	1	1	8.16587e-06	96.848	1	0.000115417	103.31	1	8.76296e-06	109.85	2		2.7184	1	LYPGGK(1)FFDPLGLAADPEK	LYPGGK(109.85)FFDPLGLAADPEK(-109.85)	RNAELDSEKRLYPGGKFFDPLGLAADPEKTA	6	-0.739276	-1.49082	2.25209	-0.835523	-1.51499	-2.15187	3	0.00733073	0.00804907	0.994031	0.994031	0.00260009	0.00260009		327880000	236300000	91584000	96017000	51224000	64583000	18316000	75700000	22045000	By matching
AT5G02240.1	201	___1	>AT5G02240.1 | Symbols: | NAD(P)-binding Rossmann-fold superfamily protein | chr5:451502-452984 FORWARD LENGTH=253	3.01153e-11	148.4	135.03	148.4	1	1	3.01153e-11	148.4	0	NaN	NaN	NaN	NaN	NaN	3		0.22332	1	ELLVGKDDELLQTDTK(1)TVPR	ELLVGK(-103.17)DDELLQTDTK(103.17)TVPR	ELLVGKDDELLQTDTKTVPRADVAEVCIQAL	16	-0.268313	-0.124739	NaN	-0.365239	-0.17119	NaN	2	-0.196526	-0.572757	0.616508	0.9876	0.210062	0.00541895		126250000	76184000	50065000	65183000	37394000	11001000	12671000	0	0	By matching
AT5G02570.1	7	___1	>AT5G02570.1 | Symbols: | Histone superfamily protein | chr5:576742-577140 REVERSE LENGTH=132	2.93687e-06	115.1	95.333	49.189	1	1	0.0207472	88.495	0.994158	2.93687e-06	115.1	0	NaN	NaN	2	+	-1.6354	1;2	AEK(1)K(1)PAEK	AEK(49.19)K(49.19)PAEK(-49.19)	_________MAPKAEKKPAEKAPAPKAEKKI	3	6.849	7.07157	NaN	6.78437	7.05702	NaN	2	6.96028	20.0274	0.00106093	0.0834992	2.97431	1.07832		918530000	444930000	473600000	222510000	234810000	186890000	201390000	35525000	37403000	By matching
AT5G02570.1	8	___1	>AT5G02570.1 | Symbols: | Histone superfamily protein | chr5:576742-577140 REVERSE LENGTH=132	0.0103183	99.815	42.225	49.189	1	1	0.0128417	99.815	0.944403	0.0161008	94.309	0.908749	0.0103183	83.869	2	+	-1.6354	1;2	AEK(1)K(1)PAEK	AEK(49.19)K(49.19)PAEK(-49.19)	________MAPKAEKKPAEKAPAPKAEKKIA	4	-10.7688	-10.5285	11.302	-10.7281	-10.5449	-11.0532	2	-3.33177	-0.590653	0.592039	0.9876	0.22765	0.00541895		3985400000	2208900000	1776500000	808290000	932100000	755140000	844030000	645440000	405440	By matching
AT5G04140.1;AT5G04140.2	889;915	___1	>AT5G04140.1 | Symbols: GLU1, GLS1, GLUS, FD-GOGAT | glutamate synthase 1 | chr5:1130031-1138186 FORWARD LENGTH=1622;>AT5G04140.2 | Symbols: GLU1, GLS1, GLUS, FD-GOGAT | glutamate synthase 1 | chr5:1130031-1138186 FORWARD LENGTH=1648	0.000492165	131.45	87.819	121.6	1	1	0.0174445	103.26	1	0.00863815	131.45	1	0.000492165	121.6	2	+	0.76977	1	AFSEDTTK(1)R	AFSEDTTK(121.6)R	ETLSFWVKAFSEDTTKRLENFGFIQFRPGGE	8	0.00331442	-0.0355792	3.00474	-0.038347	-0.0529698	-2.83064	3	0.990825	1.2235	0.299715	0.9876	0.523292	0.00541895		141150000	93185000	47967000	23817000	17659000	30312000	24589000	39056000	5718700	By matching
AT5G04140.1;AT5G04140.2	960;986	___1	>AT5G04140.1 | Symbols: GLU1, GLS1, GLUS, FD-GOGAT | glutamate synthase 1 | chr5:1130031-1138186 FORWARD LENGTH=1622;>AT5G04140.2 | Symbols: GLU1, GLS1, GLUS, FD-GOGAT | glutamate synthase 1 | chr5:1130031-1138186 FORWARD LENGTH=1648	0.00648169	59.728	49.083	59.728	1	1	0.00648169	59.728	0	NaN	NaN	NaN	NaN	NaN	3	+	-1.2341		APIPVGK(1)VEPAVAIVQR	APIPVGK(59.73)VEPAVAIVQR	DLLEFKSDRAPIPVGKVEPAVAIVQRFCTGG	7	0.381726	-0.147138	NaN	0.382723	-0.231786	NaN	2	0.117294	0.307977	0.783099	0.9876	0.106183	0.00541895		50489000	23310000	27179000	11222000	16216000	12089000	10962000	0	0	By matching
AT5G04140.1;AT5G04140.2	811;837	___1	>AT5G04140.1 | Symbols: GLU1, GLS1, GLUS, FD-GOGAT | glutamate synthase 1 | chr5:1130031-1138186 FORWARD LENGTH=1622;>AT5G04140.2 | Symbols: GLU1, GLS1, GLUS, FD-GOGAT | glutamate synthase 1 | chr5:1130031-1138186 FORWARD LENGTH=1648	1.91121e-10	158.29	131.03	158.29	1	0	NaN	NaN	1	1.91121e-10	158.29	NaN	NaN	NaN	3	+	-0.8753	1	IPTVTIEQAQK(1)NYTK	IPTVTIEQAQK(158.29)NYTK(-158.29)	MRNGKIPTVTIEQAQKNYTKAVNAGLLKILS	11	0.555522	-1.04504	NaN	0.582171	-1.02254	NaN	2	-0.244761	-0.394129	0.726168	0.9876	0.138963	0.00541895		44076000	28540000	15536000	4119200	4021700	24421000	11515000	0	0	By matching
AT5G05730.1;AT5G05730.2	310;310	___1	>AT5G05730.1 | Symbols: ASA1, TRP5, AMT1, WEI2, JDL1 | anthranilate synthase alpha subunit 1 | chr5:1719740-1722811 REVERSE LENGTH=595;>AT5G05730.2 | Symbols: ASA1 | anthranilate synthase alpha subunit 1 | chr5:1719740-1722811 REVERSE LENGTH=624	3.01253e-25	203.06	198.26	177.87	1	1	3.01253e-25	203.06	1	3.11522e-25	202.65	1	1.59563e-18	177.87	3		-0.42559	1	QFGPSLDNSNVTCEEYK(1)EAVVK	QFGPSLDNSNVTCEEYK(177.87)EAVVK(-177.87)	FGPSLDNSNVTCEEYKEAVVKAKEHILAGDI	17	-0.288417	-0.858253	1.03647	-0.336391	-0.916072	-0.903225	3	-0.0367344	-0.0748177	0.944583	0.994031	0.02476	0.00260009		148840000	92517000	56322000	29211000	24375000	22765000	11568000	40541000	20379000	By matching
AT5G08450.3;AT5G08450.2;AT5G08450.1	435;435;435	___1	>AT5G08450.3 | Symbols: | FUNCTIONS IN: molecular_function unknown;INVOLVED IN: biological_process unknown;LOCATED IN: cellular_component unknown;EXPRESSED IN: 25 plant structures;EXPRESSED DURING: 15 growth stages;CONTAINS InterPro DOMAIN/s: Histone	6.06904e-47	317.99	266.93	224.43	1	1	6.06904e-47	317.99	1	4.18275e-15	237.41	1	2.77511e-14	224.43	2	+	0.26175	1	TGAEK(1)EISQNEK	TGAEK(224.43)EISQNEK(-224.43)	KDKDHIKREPRTGAEKEISQNEKELGEASAK	5	-0.12323	0.543199	0.410678	-0.128093	0.553754	-0.288346	5	0.276882	0.986355	0.389354	0.9876	0.409656	0.00541895		394340000	191590000	202750000	90551000	85846000	51622000	66426000	49422000	50473000	By matching
AT5G08540.1	301	___1	>AT5G08540.1 | Symbols: | unknown protein;FUNCTIONS IN: molecular_function unknown;INVOLVED IN: biological_process unknown;LOCATED IN: chloroplast thylakoid membrane, chloroplast, chloroplast envelope;EXPRESSED IN: 24 plant structures;EXPRESSED DURIN	2.47796e-13	192.65	147.8	118.19	1	1	2.47796e-13	192.65	1	2.50454e-12	187.16	1	0.000471885	118.19	2	+	2.1811	1	EIFGVTDEDAEK(1)LR	EIFGVTDEDAEK(118.19)LR	LIVKEIFGVTDEDAEKLRIHALAEAGDIEAL	12	0.954196	2.91043	3.20437	0.972104	2.88235	-3.13353	3	2.35633	3.98265	0.0227639	0.310466	1.64275	0.507985		115280000	59495000	55789000	13047000	27304000	1867700	26084000	44581000	2402200	By matching
AT5G09650.1	118	___1	>AT5G09650.1 | Symbols: AtPPa6, PPa6 | pyrophosphorylase 6 | chr5:2991331-2993117 REVERSE LENGTH=300	3.44337e-11	182.15	142.42	126.77	1	1	3.44337e-11	182.15	0	NaN	NaN	0	NaN	NaN	3	+	-0.18675	1	AK(1)MEVATDEDFTPIK	AK(126.77)MEVATDEDFTPIK(-126.77)	GVFNFIVEIPKESKAKMEVATDEDFTPIKQD	2	-0.485297	-0.513028	0.375066	-0.441007	-0.503773	-0.34896	5	-0.207753	-0.642348	0.561687	0.9876	0.250506	0.00541895		313850000	172080000	141770000	143090000	123910000	8735000	6481700	20257000	11378000	By matching
AT5G10450.1;AT5G10450.2;AT5G10450.3;AT5G10450.4;AT5G65430.1;AT5G65430.2;AT5G65430.3	75;75;75;75;75;75;75	___1	>AT5G10450.1 | Symbols: GRF6, AFT1, 14-3-3lambda | G-box regulating factor 6 | chr5:3284452-3286261 REVERSE LENGTH=248;>AT5G10450.2 | Symbols: GRF6, AFT1, 14-3-3lambda | G-box regulating factor 6 | chr5:3284452-3286261 REVERSE LENGTH=246;>AT5G10450.3 | Sym	1.16713e-05	128.54	88.663	90.861	1	1	1.16713e-05	128.54	1	0.0209648	90.861	NaN	NaN	NaN	2	+	-0.5856	1	IVSSIEQK(1)EESR	IVSSIEQK(90.86)EESR	GSLRAAWRIVSSIEQKEESRKNDEHVSLVKD;GSLRAAWRIVSSIEQKEESRKNEEHVSLVKD	8	0.194465	-0.589833	NaN	0.195977	-0.625801	NaN	2	-0.197684	-0.465409	0.680953	0.9876	0.166883	0.00541895		96928000	38834000	58094000	21365000	43200000	17470000	14894000	0	0	By matching
AT5G10840.1;AT5G25100.1;AT5G25100.2	177;173;180	___1	>AT5G10840.1 | Symbols: | Endomembrane protein 70 protein family | chr5:3424910-3427797 REVERSE LENGTH=648;>AT5G25100.1 | Symbols: | Endomembrane protein 70 protein family | chr5:8648374-8651015 REVERSE LENGTH=644;>AT5G25100.2 | Symbols: | Endomembrane	0.000510324	155.97	131.45	155.97	1	0	NaN	NaN	1	0.000510324	155.97	NaN	NaN	NaN	2	+	-1.1164	1	GQYEGSK(1)EQK	GQYEGSK(155.97)EQK(-155.97)	QLGYHVGLKGQYEGSKEQKFFMHNHLAFTVR;QLGYHVGLKGQYEGSKEQKYFMHNHLAFTVR	7	0.705668	0.107822	NaN	0.722991	0.0754641	NaN	2	0.406745	1.03903	0.392973	0.9876	0.405637	0.00541895		38089000	15722000	22368000	6504100	11153000	9217400	11215000	0	0	By matching
AT5G14170.1	150	___1	>AT5G14170.1 | Symbols: CHC1 | SWIB/MDM2 domain superfamily protein | chr5:4568696-4570444 REVERSE LENGTH=534	4.20427e-07	173.19	136.77	142.51	1	1	4.20427e-07	173.19	NaN	NaN	NaN	1	1.24758e-05	142.51	3	+	-0.42625	1	QKLPEK(1)SLQER	QK(-71.42)LPEK(71.42)SLQER	ELTPAARKKKQKLPEKSLQERVAAILPESAL	6	-0.0435716	NaN	0.00991647	-0.0472341	NaN	0.204141	2	-0.0168275	-0.0494369	0.964428	0.994031	0.0157301	0.00260009		245940000	126900000	119040000	43159000	65215000	0	0	83741000	53828000	By matching
AT5G14320.1	126	___1	>AT5G14320.1 | Symbols: | Ribosomal protein S13/S18 family | chr5:4617839-4618772 REVERSE LENGTH=169	0.0472138	99.013	69.346	99.013	1	NaN	NaN	NaN	1	0.0553793	92.732	1	0.0472138	99.013	2	+	0.67426	1	LK(1)EIQCYR	LK(99.01)EIQCYR	EGDLRRFNALAIKRLKEIQCYRGVRHIQGLP	2	NaN	0.128029	-1.19749	NaN	0.193709	1.32418	2	-0.534729	-0.974966	0.418287	0.9876	0.378525	0.00541895		179380000	73299000	106080000	0	0	45927000	45516000	27373000	60563000	By matching
AT5G15200.1	156	___1	>AT5G15200.1 | Symbols: | Ribosomal protein S4 | chr5:4935124-4936334 REVERSE LENGTH=198	0.000364727	72.935	64.273	72.935	1	1	0.000364727	72.935	0	NaN	NaN	0	NaN	NaN	4		-0.50753	1	LDSQK(1)HIDFALTSPFGGGRPGR	LDSQK(72.93)HIDFALTSPFGGGRPGR	QLVNIPSFMVRLDSQKHIDFALTSPFGGGRP	5	-0.103488	0.238909	0.147506	-0.11143	0.301236	0.00417777	3	0.094309	0.383728	0.724123	0.9876	0.140188	0.00541895		106330000	49674000	56655000	19732000	16858000	9809500	15655000	20133000	24142000	By matching
AT5G16710.1	202	___1	>AT5G16710.1 | Symbols: DHAR3 | dehydroascorbate reductase 1 | chr5:5483312-5484926 FORWARD LENGTH=258	2.43238e-05	107.5	87.824	107.5	1	1	2.43238e-05	107.5	0	NaN	NaN	NaN	NaN	NaN	3	+	0.46136	1	ISAADLSLAPK(1)LYHMK	ISAADLSLAPK(107.5)LYHMK(-107.5)	INGEKISAADLSLAPKLYHMKIALGHYKNWS	11	-0.668639	-0.191475	NaN	-0.723134	-0.209128	NaN	2	-0.430057	-1.15116	0.352463	0.9876	0.452887	0.00541895		70430000	38884000	31546000	26761000	19565000	12124000	11981000	0	0	By matching
AT5G17920.2;AT5G17920.1	273;273	___1	>AT5G17920.2 | Symbols: ATCIMS | Cobalamin-independent synthase family protein | chr5:5935771-5939195 FORWARD LENGTH=765;>AT5G17920.1 | Symbols: ATCIMS, ATMETS, ATMS1 | Cobalamin-independent synthase family protein | chr5:5935771-5939195 FORWARD LENGTH=765	0.0153148	105.2	70.43	105.2	1	NaN	NaN	NaN	1	0.0153148	105.2	0	NaN	NaN	2	+	-0.21077	1	GTK(1)TLDLVK	GTK(105.2)TLDLVK(-105.2)	LKGVTAFGFDLVRGTKTLDLVKAGFPEGKYL	3	NaN	-0.514346	-0.126444	NaN	-0.58262	0.295488	2	-0.320395	-0.883788	0.457181	0.9876	0.339912	0.00541895		67801000	32106000	35695000	0	0	19942000	14195000	12165000	21499000	By matching
AT5G17920.2;AT5G17920.1	279;279	___1	>AT5G17920.2 | Symbols: ATCIMS | Cobalamin-independent synthase family protein | chr5:5935771-5939195 FORWARD LENGTH=765;>AT5G17920.1 | Symbols: ATCIMS, ATMETS, ATMS1 | Cobalamin-independent synthase family protein | chr5:5935771-5939195 FORWARD LENGTH=765	2.48587e-07	144.8	129.22	144.8	1	1	0.0302487	79.346	1	2.48587e-07	144.8	0	NaN	NaN	2	+	0.49607	1	TLDLVK(1)AGFPEGK	TLDLVK(144.8)AGFPEGK(-144.8)	FGFDLVRGTKTLDLVKAGFPEGKYLFAGVVD	6	0.198745	-1.11719	0.287607	0.176706	-1.15059	-0.232345	3	-0.21028	-0.50043	0.647642	0.9876	0.188665	0.00541895		105670000	56427000	49242000	21139000	27648000	19366000	8736300	15922000	12858000	By matching
AT5G17920.2;AT5G17920.1	173;173	___1	>AT5G17920.2 | Symbols: ATCIMS | Cobalamin-independent synthase family protein | chr5:5935771-5939195 FORWARD LENGTH=765;>AT5G17920.1 | Symbols: ATCIMS, ATMETS, ATMS1 | Cobalamin-independent synthase family protein | chr5:5935771-5939195 FORWARD LENGTH=765	7.37406e-08	141.55	122.73	141.55	1	1	7.37406e-08	141.55	0	NaN	NaN	0	NaN	NaN	2	+	-0.35793	1	GVDK(1)SFELLSLLPK	GVDK(141.55)SFELLSLLPK(-141.55)	PVSYLLLSKAAKGVDKSFELLSLLPKILPIY	4	0.21014	-1.84632	0.251899	0.193709	-1.90201	-0.0949418	3	-0.461428	-0.792817	0.479913	0.9876	0.318838	0.00541895		46820000	24579000	22241000	13426000	15439000	6420700	2272700	4732000	4529200	By matching
AT5G20140.1;AT5G20140.2	201;201	___1	>AT5G20140.1 | Symbols: | SOUL heme-binding family protein | chr5:6799047-6800892 REVERSE LENGTH=378;>AT5G20140.2 | Symbols: | SOUL heme-binding family protein | chr5:6799066-6800892 REVERSE LENGTH=395	0.00810151	90.614	70.483	90.614	1	1	0.0293044	81.239	1	0.00810151	90.614	0	NaN	NaN	2	+	0.4583	1	IYK(1)TPDLETPK	IYK(90.61)TPDLETPK(-90.61)	SLEGLVDVFKQLRIYKTPDLETPKYQILKRT	3	-0.297697	-0.988418	0.431949	-0.333225	-1.00816	-0.364571	3	-0.284722	-0.725651	0.515189	0.9876	0.288034	0.00541895		148370000	87960000	60408000	26497000	22087000	34160000	18765000	27302000	19556000	By matching
AT5G22880.1	6	___1	>AT5G22880.1 | Symbols: H2B, HTB2 | histone B2 | chr5:7652130-7652567 REVERSE LENGTH=145	0.00073744	88.596	58.853	58.511	0.984046	0.965592	0.00222192	88.596	0.984046	0.0322369	58.511	0.91614	0.00073744	77.13	2	+	0.15859	1;2	ADK(0.984)K(0.017)PAEK(0.999)K	ADK(17.9)K(-17.9)PAEK(28.59)K(-58.51)	__________MAKADKKPAEKKPAEKTPAAE	3	-0.0271603	NaN	0.8867	-0.0455059	NaN	-0.720992	2	0.42977	0.952431	0.427582	0.9876	0.368981	0.00541895		913340000	592800000	320540000	223000000	228100000	4569700	5247000	365230000	87192000	By matching
AT5G22880.1	7	___1	>AT5G22880.1 | Symbols: H2B, HTB2 | histone B2 | chr5:7652130-7652567 REVERSE LENGTH=145	3.91196e-08	120.32	108.93	87.258	0.956026	0.954987	4.4349e-07	117.86	0.956026	2.07204e-05	107.73	0.951773	3.91196e-08	120.32	3	+	-0.13899	1;2	ADK(0.044)K(0.956)PAEK	ADK(-13.37)K(13.37)PAEK(-87.26)	_________MAKADKKPAEKKPAEKTPAAEP	4	-0.92714	0.976584	-0.560813	-0.890466	0.965101	0.62368	5	-0.170456	-0.336918	0.756083	0.9876	0.121431	0.00541895		3221800000	2544000000	677730000	1228200000	439680000	382190000	171820000	933640000	66222000	By matching
AT5G22880.1	11	___1	>AT5G22880.1 | Symbols: H2B, HTB2 | histone B2 | chr5:7652130-7652567 REVERSE LENGTH=145	1.77037e-10	129.22	105.88	88.596	0.999985	0.999985	1.90269e-10	128.36	0.999964	9.79086e-07	107.73	0.999832	1.77037e-10	129.22	3	+	-0.40089	1;2	ADK(0.5)K(0.5)PAEK(1)K	ADK(0)K(0)PAEK(45.29)K(-88.6)	_____MAKADKKPAEKKPAEKTPAAEPAAAA	8	-5.95859	-7.15025	NaN	-5.95116	-7.17364	NaN	3	-6.55442	-12.7256	0.00308488	0.0890679	2.51076	1.05028		2397600000	2084800000	312820000	1248500000	171270000	430000000	67140000	406250000	74412000	By matching
AT5G22880.1	12	___1	>AT5G22880.1 | Symbols: H2B, HTB2 | histone B2 | chr5:7652130-7652567 REVERSE LENGTH=145	3.91196e-08	120.32	108.93	93.345	0.912145	0.907621	4.4349e-07	111.97	0.912145	5.4852e-05	93.345	0.908962	3.91196e-08	120.32	4	+	0.72952	1;2	KPAEK(0.088)K(0.912)PAEK	K(-69.54)PAEK(-10.16)K(10.16)PAEK(-93.35)	____MAKADKKPAEKKPAEKTPAAEPAAAAE	6	-4.37611	-4.00049	5.68127	-4.37887	-4.0661	-5.55673	3	-0.898442	-0.352881	0.745109	0.9876	0.12778	0.00541895		3704800000	2540000000	1164700000	875570000	649340000	179350000	7664200	1485100000	507720000	By matching
AT5G22880.1	16	___1	>AT5G22880.1 | Symbols: H2B, HTB2 | histone B2 | chr5:7652130-7652567 REVERSE LENGTH=145	1.77037e-10	141.83	114.99	128.36	0.999942	0.999942	1.90269e-10	133.41	0.990987	5.14283e-09	121.46	0.999886	1.77037e-10	141.83	3		0.65513	1;2	K(0.004)PAEK(0.791)K(0.205)PAEK(1)TPAAEPAAAAEK	K(-23.12)PAEK(5.86)K(-5.86)PAEK(41.42)TPAAEPAAAAEK(-128.36)	MAKADKKPAEKKPAEKTPAAEPAAAAEKKPK	10	-0.420723	0.329181	0.156402	-0.416	0.304044	-0.0225369	4	0.0216199	0.0742939	0.94497	0.994031	0.024582	0.00260009		3025600000	2383700000	641950000	971010000	22497000	795440000	581230000	617220000	38225000	By matching
AT5G22880.1	28	___1	>AT5G22880.1 | Symbols: H2B, HTB2 | histone B2 | chr5:7652130-7652567 REVERSE LENGTH=145	2.56283e-09	133.41	121.74	89.624	1	1	2.56283e-09	133.41	0.999968	5.14283e-09	121.46	0.861391	2.52599e-07	116.94	2	+	0.419	1;2	TPAAEPAAAAEK(1)K	TPAAEPAAAAEK(89.62)K(-89.62)	PAEKTPAAEPAAAAEKKPKAGKKLPKEPAGA	12	-0.0467869	0.057277	-0.430607	-0.000375143	-0.0116607	0.633664	8	-0.140039	-0.540031	0.622836	0.9876	0.205626	0.00541895		4423800000	2529600000	1894200000	1493200000	1192800000	540640000	377160000	495730000	324250000	By matching
AT5G25520.1;AT5G25520.2	511;511	___1	>AT5G25520.1 | Symbols: | SPOC domain / Transcription elongation factor S-II protein | chr5:8885550-8888157 FORWARD LENGTH=735;>AT5G25520.2 | Symbols: | SPOC domain / Transcription elongation factor S-II protein | chr5:8885550-8889484 FORWARD LENGTH=997	0.0210451	77.662	55.67	77.662	1	1	0.0366796	77.662	0.99935	0.0210451	53.237	0.997133	0.0673171	37.144	2	+	0.17845	1	NDSNDK(1)NIK	NDSNDK(77.66)NIK(-77.66)	KSSTKATLKKNDSNDKNIKSNQGTSSAVTLP	6	-0.215848	-0.249205	1.31847	-0.268	-0.154827	-1.20946	5	0.284472	0.616649	0.576635	0.9876	0.239099	0.00541895		48861000	25313000	23547000	17290000	16836000	6298100	5552100	1724700	1159100	By matching
AT5G25520.1;AT5G25520.2	201;201	___1	>AT5G25520.1 | Symbols: | SPOC domain / Transcription elongation factor S-II protein | chr5:8885550-8888157 FORWARD LENGTH=735;>AT5G25520.2 | Symbols: | SPOC domain / Transcription elongation factor S-II protein | chr5:8885550-8889484 FORWARD LENGTH=997	2.36899e-11	164.46	153.69	66.308	1	1	2.36899e-11	164.46	0	NaN	NaN	1	0.00446437	66.308	3	+	1.259	1	QAGLSQGSVK(1)TLNDGNESLR	QAGLSQGSVK(66.31)TLNDGNESLR	QVMNKKQAGLSQGSVKTLNDGNESLRSKMKE	10	-0.0255881	0.204642	-0.00633395	-0.0217311	0.158078	0.0862402	3	0.0575732	0.240278	0.823999	0.994031	0.0840731	0.00260009		69816000	36125000	33690000	18308000	17671000	6301600	5691500	11516000	10328000	By matching
AT5G26000.1;AT5G26000.2	290;290	___1	>AT5G26000.1 | Symbols: TGG1, BGLU38 | thioglucoside glucohydrolase 1 | chr5:9079678-9082347 REVERSE LENGTH=541;>AT5G26000.2 | Symbols: TGG1, BGLU38 | thioglucoside glucohydrolase 1 | chr5:9080009-9082347 REVERSE LENGTH=456	5.77777e-06	112.82	103.34	112.82	1	1	5.77777e-06	112.82	0	NaN	NaN	NaN	NaN	NaN	3		-0.7817	1	WFLPFDHSQESK(1)DATER	WFLPFDHSQESK(112.82)DATER	MITRWFLPFDHSQESKDATERAKIFFHGWFM	12	-0.208311	-0.158784	NaN	-0.24035	-0.169355	NaN	2	-0.183547	-0.539336	0.636078	0.9876	0.19649	0.00541895		61909000	33175000	28734000	20026000	17351000	13149000	11384000	0	0	By matching
AT5G26210.1;AT3G42790.1	241;236	___1	>AT5G26210.1 | Symbols: AL4 | alfin-like 4 | chr5:9158566-9160221 REVERSE LENGTH=255;>AT3G42790.1 | Symbols: AL3 | alfin-like 3 | chr3:14878128-14879618 REVERSE LENGTH=250	0.00178316	96.034	83.987	96.034	1	0	NaN	NaN	1	0.00178316	96.034	NaN	NaN	NaN	3	+	0.84352	1	AEHIK(1)QYK	AEHIK(96.03)QYK(-96.03)	HGKCVKITPARAEHIKQYKCPSCSNKRARS_	5	0.22885	0.504163	NaN	0.198871	0.501312	NaN	2	0.366506	1.04269	0.391576	0.9876	0.407184	0.00541895		53383000	24913000	28470000	16628000	17127000	8285300	11343000	0	0	By matching
AT5G28300.1	436	___1	>AT5G28300.1 | Symbols: | Duplicated homeodomain-like superfamily protein | chr5:10292789-10295101 REVERSE LENGTH=619	0.00644239	68.044	45.506	68.044	0.753776	0.753776	0.00644239	68.044	0	NaN	NaN	NaN	NaN	NaN	3	+	-0.36816		SLEPFSTK(0.754)TLK(0.246)PK	SLEPFSTK(4.86)TLK(-4.86)PK(-68.04)	HNLLTIDKSLEPFSTKTLKPKNQNPKPPKSD	8	-0.779893	-0.422327	NaN	-0.795609	-0.357419	NaN	2	-0.60111	-1.67337	0.216387	0.9876	0.664769	0.00541895		45214000	29763000	15451000	23015000	11629000	6748200	3821600	0	0	By matching
AT5G35170.2;AT5G35170.1	239;239	___1	>AT5G35170.2 | Symbols: | adenylate kinase family protein | chr5:13419278-13423381 FORWARD LENGTH=580;>AT5G35170.1 | Symbols: | adenylate kinase family protein | chr5:13419278-13423482 FORWARD LENGTH=588	0.00478797	70.47	53.259	66.246	1	1	0.00478797	70.47	1	0.0101035	66.246	0	NaN	NaN	3	+	-0.61209	1	LVTRPDDTEEK(1)VK	LVTRPDDTEEK(66.25)VK(-66.25)	EIKARLVTRPDDTEEKVKARLQIYKQNSEAI	11	-0.128598	-0.599593	1.0817	-0.152404	-0.618739	-0.93005	3	0.117838	0.261573	0.808833	0.994031	0.0921411	0.00260009		267160000	160650000	106500000	61566000	52411000	35980000	18966000	63106000	35127000	By matching
AT5G35630.3;AT5G35630.2;AT5G35630.1	353;353;353	___1	>AT5G35630.3 | Symbols: GS2, GLN2, ATGSL1 | glutamine synthetase 2 | chr5:13831220-13833239 FORWARD LENGTH=430;>AT5G35630.2 | Symbols: GS2, GLN2, ATGSL1 | glutamine synthetase 2 | chr5:13831220-13833239 FORWARD LENGTH=430;>AT5G35630.1 | Symbols: GS2, GLN2,	2.06672e-25	222.06	64.209	196.76	1	1	8.3074e-24	198.98	1	2.06672e-25	222.06	1	9.45268e-24	196.76	3		0.11568	1	LTGK(1)HETASIDQFSWGVANR	LTGK(196.76)HETASIDQFSWGVANR	HISAYGEGNERRLTGKHETASIDQFSWGVAN	4	1.67066	NaN	0.840113	1.65558	NaN	-0.737807	2	1.25539	2.89311	0.0832667	0.729301	1.07953	0.137093		190300000	58730000	131570000	25197000	84616000	0	28637000	33533000	18321000	By matching
AT5G38420.1;AT5G38410.1;AT5G38410.3;AT5G38410.2;AT5G38430.1	146;146;151;139;146	___1	>AT5G38420.1 | Symbols: | Ribulose bisphosphate carboxylase (small chain) family protein | chr5:15381203-15381978 REVERSE LENGTH=181;>AT5G38410.1 | Symbols: | Ribulose bisphosphate carboxylase (small chain) family protein | chr5:15377501-15378306 REVERSE	0.0333902	133.12	74.135	133.12	1	1	0.0511201	113.41	1	0.0469055	120.46	1	0.0333902	133.12	2	+	-0.92627	1	EVEECK(1)K	EVEECK(133.12)K(-133.12)	GCTDSAQVLKEVEECKKEYPGAFIRIIGFDN	6	-7.58597	1.46791	7.14071	-7.42973	1.46796	-6.98753	4	0.340883	0.102945	0.923831	0.994031	0.0344075	0.00260009		2927300000	1292700000	1634500000	478260000	496660000	400540000	472970000	413950000	664890000	By matching
AT5G38420.1;AT5G38410.1;AT5G38410.3;AT5G38410.2;AT5G38430.1	147;147;152;140;147	___1	>AT5G38420.1 | Symbols: | Ribulose bisphosphate carboxylase (small chain) family protein | chr5:15381203-15381978 REVERSE LENGTH=181;>AT5G38410.1 | Symbols: | Ribulose bisphosphate carboxylase (small chain) family protein | chr5:15377501-15378306 REVERSE	1.56812e-09	142.91	121.66	137.27	0.913236	0.847349	1.56812e-09	142.91	0.913236	3.03716e-07	137.27	0.834712	9.65338e-05	106.38	3	+	-0.31113	1	EVEECK(0.087)K(0.913)EYPGAFIR	EVEECK(-10.22)K(10.22)EYPGAFIR	CTDSAQVLKEVEECKKEYPGAFIRIIGFDNT	7	-0.0513842	0.197236	-0.907045	-0.0505473	0.176067	1.10675	3	-0.253731	-0.730791	0.512418	0.9876	0.290375	0.00541895		631440000	287070000	344370000	127740000	116650000	98465000	97915000	60871000	129810000	By matching
AT5G38420.1;AT5G38410.1;AT5G38410.3;AT5G38410.2	66;66;66;66	___1	>AT5G38420.1 | Symbols: | Ribulose bisphosphate carboxylase (small chain) family protein | chr5:15381203-15381978 REVERSE LENGTH=181;>AT5G38410.1 | Symbols: | Ribulose bisphosphate carboxylase (small chain) family protein | chr5:15377501-15378306 REVERSE	3.32138e-23	212.69	177.22	124.2	1	1	3.32138e-23	212.69	NaN	NaN	NaN	1	2.73476e-06	124.2	2		1.89	1	K(1)FETLSYLPDLSDVELAK	K(124.2)FETLSYLPDLSDVELAK(-124.2)	GRVSCMKVWPPIGKKKFETLSYLPDLSDVEL	1	1.21611	NaN	-2.85218	1.26093	NaN	2.99861	3	-0.818033	-0.599713	0.601059	0.9876	0.221083	0.00541895		1537600000	626530000	911080000	540480000	686450000	0	0	86050000	224630000	By matching
AT5G42650.1	163	___1	>AT5G42650.1 | Symbols: AOS, CYP74A, DDE2 | allene oxide synthase | chr5:17097803-17099359 REVERSE LENGTH=518	4.14386e-05	118.16	104.99	93.424	1	1	0.000134906	102.63	1	4.14386e-05	118.16	1	0.00101539	93.424	3	+	0.044658	1	ILSYLDPSEPK(1)HEK	ILSYLDPSEPK(93.42)HEK(-93.42)	TGGYRILSYLDPSEPKHEKLKNLLFFLLKSS	11	-0.575142	-4.49818	3.34404	-0.637828	-4.4895	-3.29011	4	-0.576427	-0.327668	0.762476	0.9876	0.117774	0.00541895		184050000	136940000	47111000	68720000	43998000	35272000	1001800	32950000	2111000	By matching
AT5G46070.1	10	___1	>AT5G46070.1 | Symbols: | Guanylate-binding family protein | chr5:18683468-18688397 FORWARD LENGTH=1082	8.51512e-19	221.85	193.57	189.59	1	1	0.00240027	92.439	1	8.51512e-19	221.85	1	3.44215e-12	189.59	2	+	-0.39762	1	GGK(1)DSPADSASPSPR	GGK(189.59)DSPADSASPSPR	______MRSFFGRGGKDSPADSASPSPRSYP	3	-0.356606	-0.00517408	-0.0669503	-0.411368	0.0611541	0.151469	3	-0.14291	-0.577921	0.599687	0.9876	0.222076	0.00541895		99169000	47015000	52154000	5166100	3816100	21861000	24615000	19987000	23723000	By matching
AT5G46290.2;AT5G46290.1;AT5G46290.3	123;123;123	___1	>AT5G46290.2 | Symbols: KASI, KAS1 | 3-ketoacyl-acyl carrier protein synthase I | chr5:18774439-18776629 REVERSE LENGTH=418;>AT5G46290.1 | Symbols: KASI, KAS1 | 3-ketoacyl-acyl carrier protein synthase I | chr5:18774439-18776629 REVERSE LENGTH=473;>AT5G462	1.59559e-13	200.63	188.71	145.69	1	1	1.59559e-13	200.63	1	6.12183e-08	145.69	NaN	NaN	NaN	2	+	-2.2762	1	GFSSEGYIDGK(1)NER	GFSSEGYIDGK(145.69)NER	GGQIRGFSSEGYIDGKNERRLDDCLKYCIVA	11	3.09761	3.13161	NaN	3.06638	3.06519	NaN	2	3.11461	9.15738	0.00664946	0.153542	2.17721	0.813773		68375000	8879600	59496000	5931800	39055000	2947800	20440000	0	0	By matching
AT5G46420.1	305	___1	>AT5G46420.1 | Symbols: | 16S rRNA processing protein RimM family | chr5:18829999-18832893 FORWARD LENGTH=653	3.72003e-10	173.03	159.28	134.97	1	1	3.72003e-10	173.03	1	4.38358e-10	169.92	1	2.26789e-07	134.97	3	+	-0.86695	1	LCEMEQK(1)HVFDGLR	LCEMEQK(134.97)HVFDGLR	KRLIAAKKKLCEMEQKHVFDGLRFGEKSQRN	7	1.40507	0.472696	-0.854075	1.37729	0.535058	0.993493	8	0.341229	0.613782	0.57832	0.9876	0.237832	0.00541895		1656400000	528370000	1128000000	209890000	622560000	177200000	259620000	141280000	245830000	By matching
AT5G49880.1	164	___1	>AT5G49880.1 | Symbols: | mitotic checkpoint family protein | chr5:20282305-20287775 FORWARD LENGTH=726	8.46251e-11	180.74	146.47	119.45	1	1	8.46251e-11	180.74	1	9.11683e-07	134.06	1	4.17128e-06	119.45	2	+	0.62933	1;2	K(1)K(1)AESSAATAEEK	K(119.45)K(119.45)AESSAATAEEK(-119.45)	HELEVKLQNEMNLRKKAESSAATAEEKAKLL	2	4.37121	-0.200366	-0.288181	4.37504	-0.187674	0.370945	3	1.29422	1.07154	0.354572	0.9876	0.450295	0.00541895		275620000	149870000	125750000	120490000	85638000	12881000	18617000	16501000	21493000	By matching
AT5G49880.1	163	___1	>AT5G49880.1 | Symbols: | mitotic checkpoint family protein | chr5:20282305-20287775 FORWARD LENGTH=726	8.46251e-11	180.74	146.47	119.45	1	1	8.46251e-11	180.74	1	9.11683e-07	134.06	1	4.17128e-06	119.45	2	+	0.62933	1;2	K(1)K(1)AESSAATAEEK	K(119.45)K(119.45)AESSAATAEEK(-119.45)	CHELEVKLQNEMNLRKKAESSAATAEEKAKL	1	4.37121	-0.200366	-0.288181	4.37504	-0.187674	0.370945	3	1.29422	1.07154	0.354572	0.9876	0.450295	0.00541895		270460000	144710000	125750000	115330000	85638000	12881000	18617000	16501000	21493000	By matching
AT5G51545.1	94	___1	>AT5G51545.1 | Symbols: LPA2 | low psii accumulation2 | chr5:20936434-20937243 FORWARD LENGTH=185	0.0440886	40.047	29.819	40.047	1	1	0.0440886	40.047	0	NaN	NaN	NaN	NaN	NaN	3	+	-0.099676		RAPVEK(1)PVFMSEEGAAK	RAPVEK(40.05)PVFMSEEGAAK(-40.05)	KGKGKREVNRRAPVEKPVFMSEEGAAKAEEQ	6	1.25296	0.226632	NaN	1.22836	0.200881	NaN	2	0.739796	1.55405	0.241039	0.9876	0.617913	0.00541895		74544000	28017000	46528000	19292000	38707000	8724900	7820600	0	0	By matching
AT5G51720.1	56	___1	>AT5G51720.1 | Symbols: | 2 iron, 2 sulfur cluster binding | chr5:21009645-21010227 FORWARD LENGTH=108	2.68833e-08	140.35	129.03	98.175	0.75143	0.711589	2.68833e-08	140.35	0.75143	0.000114991	98.175	NaN	NaN	NaN	3		0.95369	1	K(0.249)NEDK(0.751)VVDSVVVTELSK	K(-4.8)NEDK(4.8)VVDSVVVTELSK(-98.18)	EGGGGINPEIRKNEDKVVDSVVVTELSKNIT	5	0.709114	-3.03446	NaN	0.687329	-3.07534	NaN	1	-1.16267	-0.921146	0.44083	0.9876	0.355729	0.00541895		237640000	90575000	147070000	61518000	141520000	29057000	5549800	0	0	By matching
AT5G54270.1	125	___1	>AT5G54270.1 | Symbols: LHCB3, LHCB3*1 | light-harvesting chlorophyll B-binding protein 3 | chr5:22038424-22039383 FORWARD LENGTH=265	0.00780409	91.961	49.931	83.226	1	1	0.00780409	91.961	NaN	NaN	NaN	1	0.0563218	83.226	2	+	-2.4469	1	VDFK(1)EPVWFK	VDFK(83.23)EPVWFK(-83.23)	CITPEVLQKWVRVDFKEPVWFKAGSQIFSEG	4	-0.479854	NaN	2.94653	-0.475254	NaN	-2.88268	2	1.23334	1.06016	0.384977	0.9876	0.414565	0.00541895		261640000	182430000	79215000	109010000	71455000	0	0	73415000	7759500	By matching
AT5G54640.1	6	___1	>AT5G54640.1 | Symbols: HTA1, RAT5, ATHTA1 | Histone superfamily protein | chr5:22196540-22197279 FORWARD LENGTH=130	3.25175e-05	142.1	67.632	129.34	1	1	3.25175e-05	142.1	1	4.7793e-05	129.34	1	0.0454955	86.911	2	+	-0.10087	1;2	GK(1)TLGSGGAK(1)K	GK(129.34)TLGSGGAK(129.34)K(-129.34)	__________MAGRGKTLGSGGAKKATSRSS	2	-0.28597	-0.207078	NaN	-0.310593	-0.15785	NaN	2	-0.246524	-0.723146	0.534266	0.9876	0.272242	0.00541895		375880000	188320000	187560000	142570000	115490000	45751000	43556000	0	28516000	By matching
AT5G59870.1	138	___1	>AT5G59870.1 | Symbols: HTA6 | histone H2A 6 | chr5:24115605-24116144 REVERSE LENGTH=150	0.000645021	98.676	63.778	75.02	0.999972	0.999972	0.000645021	98.676	NaN	NaN	NaN	0.973642	0.00721181	79.337	3	+	0.24348	1	KSATKPAEEK(1)ATK	K(-61.6)SATK(-45.66)PAEEK(45.66)ATK(-75.02)	SVLLPKKSATKPAEEKATKSPVKSPKKA___	10	5.71754	NaN	-4.78586	5.70559	NaN	4.86542	2	0.465838	0.135915	0.902573	0.994031	0.0445176	0.00260009		110460000	21053000	89405000	20270000	62614000	0	0	782950	26791000	By matching
AT5G59910.1	7	___1	>AT5G59910.1 | Symbols: HTB4 | Histone superfamily protein | chr5:24127206-24127658 FORWARD LENGTH=150	0.000328096	134.13	73.875	49.189	1	1	0.000328096	122.7	0.998043	0.00035404	134.13	0.992149	0.000328096	123.67	2	+	-1.6354	1;2	AEK(1)K(1)PAEK	AEK(49.19)K(49.19)PAEK(-49.19)	_________MAPKAEKKPAEKKPASEKPVEE	3	6.849	7.07157	NaN	6.78437	7.05702	NaN	2	6.96028	20.0274	0.00106093	0.0834992	2.97431	1.07832		2992900000	2203500000	789400000	328220000	413050000	214200000	254900000	1661100000	121450000	By matching
AT5G59910.1	8	___1	>AT5G59910.1 | Symbols: HTB4 | Histone superfamily protein | chr5:24127206-24127658 FORWARD LENGTH=150	0.0103183	99.815	42.225	49.189	1	1	0.0128417	99.815	0.944403	0.0161008	94.309	0.908749	0.0103183	83.869	2	+	-1.6354	1;2	AEK(1)K(1)PAEK	AEK(49.19)K(49.19)PAEK(-49.19)	________MAPKAEKKPAEKKPASEKPVEEK	4	-10.7688	-10.5285	11.302	-10.7281	-10.5449	-11.0532	2	-3.33177	-0.590653	0.592039	0.9876	0.22765	0.00541895		3985400000	2208900000	1776500000	808290000	932100000	755140000	844030000	645440000	405440	By matching
AT5G59910.1	13	___1	>AT5G59910.1 | Symbols: HTB4 | Histone superfamily protein | chr5:24127206-24127658 FORWARD LENGTH=150	8.85873e-06	108.34	85.349	74.744	0.822211	0.499998	8.85873e-06	108.34	0.822211	0.000250999	79.462	0.499814	1.35638e-05	102.89	5		-0.55302	1	KPAEK(0.178)K(0.822)PASEKPVEEK	K(-42.79)PAEK(-6.66)K(6.66)PASEK(-37.57)PVEEK(-74.74)	___MAPKAEKKPAEKKPASEKPVEEKSKAEK	6	-5.3058	-4.89154	NaN	-5.28147	-4.86999	NaN	2	-5.09867	-13.9465	0.00248806	0.0890679	2.60414	1.05028		908840000	886050000	22795000	710190000	17661000	175860000	5134700	0	0	By matching
AT5G63310.1	132	___1	>AT5G63310.1 | Symbols: NDPK2, NDPK1A, NDPK IA IA, NDPK IA, ATNDPK2 | nucleoside diphosphate kinase 2 | chr5:25372122-25373838 REVERSE LENGTH=231	0.000154502	90.707	75.162	88.561	1	1	0.000154502	90.707	NaN	NaN	NaN	1	0.00206278	88.561	3	+	0.094321	1	ELAEEHYK(1)DLSAK	ELAEEHYK(88.56)DLSAK(-88.56)	LKMFQCPKELAEEHYKDLSAKSFFPNLIEYI	8	-3.77302	NaN	-5.30327	-3.80329	NaN	5.35248	2	-4.53814	-7.53794	0.0104236	0.189113	1.98198	0.723278		86952000	41990000	44961000	41140000	3156800	0	0	849760	41805000	By matching
AT5G63310.1	172	___1	>AT5G63310.1 | Symbols: NDPK2, NDPK1A, NDPK IA IA, NDPK IA, ATNDPK2 | nucleoside diphosphate kinase 2 | chr5:25372122-25373838 REVERSE LENGTH=231	3.0282e-29	254.71	225.98	86.411	1	1	3.0282e-29	254.71	1	1.45752e-18	212.32	1	1.63192e-22	216.19	3	+	0.13359	1	LIGK(1)TDPLQAEPGTIR	LIGK(86.41)TDPLQAEPGTIR	WEGVGVVASARKLIGKTDPLQAEPGTIRGDL	4	-0.441321	-0.0426946	-0.532666	-0.426936	-0.102496	0.65104	8	-0.338894	-1.30332	0.274339	0.9876	0.561712	0.00541895		946410000	489090000	457320000	351610000	273660000	54555000	52895000	82919000	130760000	By matching
AT5G63420.1	463	___1	>AT5G63420.1 | Symbols: emb2746 | RNA-metabolising metallo-beta-lactamase family protein | chr5:25400515-25405807 FORWARD LENGTH=911	4.8224e-07	103.02	100.86	103.02	1	1	6.82592e-05	92.147	1	4.8224e-07	103.02	NaN	NaN	NaN	4		-0.50362	1	IADIGPNIIMGK(1)NEMLHTSGHAYR	IADIGPNIIMGK(103.02)NEMLHTSGHAYR	MMNRIADIGPNIIMGKNEMLHTSGHAYRGEL	12	4.19172	0.0959919	NaN	4.17544	0.0792927	NaN	3	2.14386	1.56182	0.239334	0.9876	0.620996	0.00541895		216540000	46671000	169870000	6739500	135450000	39932000	34421000	0	0	By matching
AT5G64030.1	158	___1	>AT5G64030.1 | Symbols: | S-adenosyl-L-methionine-dependent methyltransferases superfamily protein | chr5:25624965-25628257 FORWARD LENGTH=829	1.92973e-11	163.56	155.48	163.56	0.942832	0.518144	2.22832e-07	138.97	0.942832	1.92973e-11	163.56	0	NaN	NaN	3		1.0808	1	K(0.057)DLK(0.943)DNSDEENPDTNEK	K(-12.17)DLK(12.17)DNSDEENPDTNEK(-163.56)	SENGGGGDLDEKKDLKDNSDEENPDTNEKQT	4	4.2765	0.364909	-0.446468	4.25323	0.391328	0.575796	2	1.39831	1.21921	0.301147	0.9876	0.521222	0.00541895		386380000	155890000	230480000	852020	33393000	65723000	64826000	89320000	132260000	By matching
AT5G64030.1	98	___1	>AT5G64030.1 | Symbols: | S-adenosyl-L-methionine-dependent methyltransferases superfamily protein | chr5:25624965-25628257 FORWARD LENGTH=829	0.000996246	83.894	79.414	83.894	1	0.999993	0.00283678	67.644	1	0.000996246	83.894	NaN	NaN	NaN	3		-0.025644	1	KGDGDASLPK(1)EDESSSK	K(-68.02)GDGDASLPK(68.02)EDESSSK(-83.89)	TPNEDKKGDGDASLPKEDESSSKQDNQEEKK	10	0.0927488	-0.197401	NaN	0.0703893	-0.194311	NaN	2	-0.0523263	-0.148336	0.893757	0.994031	0.0487804	0.00260009		53612000	24395000	29216000	13703000	20411000	10693000	8805500	0	0	By matching
AT5G64030.1	112	___1	>AT5G64030.1 | Symbols: | S-adenosyl-L-methionine-dependent methyltransferases superfamily protein | chr5:25624965-25628257 FORWARD LENGTH=829	0.000269667	104.17	86.546	104.17	0.824244	0.824244	0.000285281	104.17	0.5	0.00388402	76.073	0.781507	0.000269667	100.22	3	+	0.19406	1	QDNQEEK(0.824)K(0.176)EEK	QDNQEEK(6.71)K(-6.71)EEK(-104.17)	PKEDESSSKQDNQEEKKEEKTKEEFTPSSET	7	0.337996	-1.11954	NaN	0.31904	-1.06314	NaN	1	-0.390773	-0.670617	0.561892	0.9876	0.250348	0.00541895		31455000	18482000	12973000	8861300	9937700	4316000	3035600	5304400	0	By matching
AT5G64030.1	154	___1	>AT5G64030.1 | Symbols: | S-adenosyl-L-methionine-dependent methyltransferases superfamily protein | chr5:25624965-25628257 FORWARD LENGTH=829	3.04213e-16	216	162.43	139.58	1	1	3.04213e-16	216	1	2.36418e-07	147.12	1	2.45916e-06	139.58	2	+	1.6905	1	SENGGGGDLDEK(1)K	SENGGGGDLDEK(139.58)K(-139.58)	DDSKSENGGGGDLDEKKDLKDNSDEENPDTN	12	0.445727	-0.0586984	-0.102994	0.42374	-0.109374	0.127633	4	0.0946781	0.351475	0.746072	0.9876	0.127219	0.00541895		159640000	71902000	87734000	31137000	50108000	26310000	21298000	14455000	16328000	By matching
AT5G65220.1	68	___1	>AT5G65220.1 | Symbols: | Ribosomal L29 family protein | chr5:26061301-26062506 FORWARD LENGTH=173	0.0333678	109.66	61.24	109.66	1	1	0.0333678	109.66	0	NaN	NaN	NaN	NaN	NaN	2	+	0.84648	1	EAELK(1)EIR	EAELK(109.66)EIR	PKPSVVMMSKREAELKEIRSKTTEQLQEEVV	5	1.21126	0.212881	NaN	1.16337	0.289244	NaN	2	0.712071	1.51589	0.249624	0.9876	0.602713	0.00541895		116100000	43025000	73075000	20267000	48651000	22757000	24424000	0	0	By matching
AT5G65540.1	149	___1	>AT5G65540.1 | Symbols: | unknown protein;Has 6825 Blast hits to 3811 proteins in 289 species: Archae - 0;Bacteria - 184;Metazoa - 2139;Fungi - 760;Plants - 816;Viruses - 52;Other Eukaryotes - 2874 (source: NCBI BLink). | chr5:26195710-26198112 FOR	0.00014421	127.79	50.73	89.613	1	1	0.00014421	127.79	1	0.00845522	89.613	NaN	NaN	NaN	2	+	1.1192	1	SLSK(1)PSFTSGTR	SLSK(89.61)PSFTSGTR	EGGIRHNPSLTKSLSKPSFTSGTRGSESDFS	4	-0.752243	-0.233329	NaN	-0.736485	-0.173531	NaN	2	-0.492786	-1.29883	0.305903	0.9876	0.514417	0.00541895		262540000	159990000	102550000	104710000	65800000	55280000	36747000	0	0	By matching
AT5G65540.1	190	___1	>AT5G65540.1 | Symbols: | unknown protein;Has 6825 Blast hits to 3811 proteins in 289 species: Archae - 0;Bacteria - 184;Metazoa - 2139;Fungi - 760;Plants - 816;Viruses - 52;Other Eukaryotes - 2874 (source: NCBI BLink). | chr5:26195710-26198112 FOR	1.93846e-15	171.98	165.21	140.28	1	1	1.93846e-15	171.98	1	7.70227e-08	146.81	1	2.93762e-08	140.28	3	+	0.30099	1	YGFK(1)YGMSVGGQESDKR	YGFK(116.64)YGMSVGGQESDK(-116.64)R	LPDTWYTQFISRYGFKYGMSVGGQESDKRTP	4	-0.491308	-0.627872	1.19598	-0.536001	-0.574025	-1.01876	4	0.0255996	0.0503725	0.962665	0.994031	0.016525	0.00260009		494310000	309500000	184820000	112320000	73736000	77276000	57365000	119900000	53714000	By matching
AT5G66190.1;AT5G66190.2	287;189	___1	>AT5G66190.1 | Symbols: ATLFNR1, FNR1 | ferredoxin-NADP(+)-oxidoreductase 1 | chr5:26451203-26453012 REVERSE LENGTH=360;>AT5G66190.2 | Symbols: ATLFNR1 | ferredoxin-NADP(+)-oxidoreductase 1 | chr5:26451203-26452616 REVERSE LENGTH=262	0.0167343	102.52	78.493	88.596	1	0	NaN	NaN	1	0.0167343	102.52	1	0.0659967	88.596	2		0.83236	1	EQTNEK(1)GEK	EQTNEK(88.6)GEK(-88.6)	NFRLDFAVSREQTNEKGEKMYIQTRMAEYAE	6	1.51894	0.847195	NaN	1.48738	0.819096	NaN	2	1.18307	2.9291	0.0812687	0.729301	1.09008	0.137093		28373000	9437400	18935000	4573600	10066000	4863700	8869200	0	0	By matching
AT5G66190.1;AT5G66190.2	290;192	___1	>AT5G66190.1 | Symbols: ATLFNR1, FNR1 | ferredoxin-NADP(+)-oxidoreductase 1 | chr5:26451203-26453012 REVERSE LENGTH=360;>AT5G66190.2 | Symbols: ATLFNR1 | ferredoxin-NADP(+)-oxidoreductase 1 | chr5:26451203-26452616 REVERSE LENGTH=262	1.39295e-09	145.48	120.56	81.92	1	1	1.39295e-09	145.48	1	6.79466e-07	132.51	1	1.75658e-06	125.96	2	+	-0.0056203	1	GEK(1)MYIQTR	GEK(81.92)MYIQTR	LDFAVSREQTNEKGEKMYIQTRMAEYAEELW	3	0.142217	-0.166017	-0.377734	0.153546	-0.187034	0.610606	8	-0.133845	-0.514382	0.638833	0.9876	0.194613	0.00541895		1566000000	1024200000	541820000	186170000	217740000	136590000	126470000	701430000	197610000	By matching
ATCG00120.1	377	___1	>ATCG00120.1 | Symbols: ATPA | ATP synthase subunit alpha | chrC:9938-11461 REVERSE LENGTH=507	0.0186384	69.598	39.432	69.598	1	1	0.0186384	69.598	0	NaN	NaN	NaN	NaN	NaN	2	+	-0.52723	1	AMK(1)QVAGK	AMK(69.6)QVAGK(-69.6)	ISVSRVGSAAQIKAMKQVAGKLKLELAQFAE	3	-0.25934	-0.625734	NaN	-0.255133	-0.556054	NaN	2	-0.442537	-1.22873	0.327093	0.9876	0.485329	0.00541895		39751000	20720000	19031000	13619000	13296000	7100600	5735300	0	0	By matching
ATCG00120.1	121	___1	>ATCG00120.1 | Symbols: ATPA | ATP synthase subunit alpha | chrC:9938-11461 REVERSE LENGTH=507	1.43231e-06	206.49	149.68	193.21	1	1	1.43231e-06	206.49	1	3.64986e-06	193.21	0	NaN	NaN	2	+	-0.40509	1	GK(1)ISASESR	GK(193.21)ISASESR	GRVINALANPIDGRGKISASESRLIESPAPG	2	-0.0209551	-0.207045	-0.707083	0.0190613	-0.242243	0.817705	3	-0.311694	-1.10836	0.340457	0.9876	0.467938	0.00541895		952600000	459900000	492700000	359230000	373260000	65785000	57715000	34881000	61723000	By matching
ATCG00120.1	491	___1	>ATCG00120.1 | Symbols: ATPA | ATP synthase subunit alpha | chrC:9938-11461 REVERSE LENGTH=507	8.19373e-37	249.41	230.79	234.38	1	1	8.19373e-37	249.41	1	1.04927e-36	245.22	1	8.67331e-31	234.38	3		-0.26156	1	TLTAEAESFLK(1)EGIQEQLER	TLTAEAESFLK(234.38)EGIQEQLER	IASTKTLTAEAESFLKEGIQEQLERFLLQEK	11	0.113034	-0.0898354	-0.196859	0.0846086	-0.0425905	0.348686	3	-0.0578868	-0.238142	0.825526	0.994031	0.0832692	0.00260009		967530000	485950000	481570000	171900000	179170000	188740000	146160000	125320000	156240000	By matching
ATCG00130.1	116	___1	>ATCG00130.1 | Symbols: ATPF | ATPase, F0 complex, subunit B/B', bacterial/chloroplast | chrC:11529-12798 REVERSE LENGTH=184	0.0031448	94.673	74.29	94.673	1	0	NaN	NaN	1	0.0031448	94.673	NaN	NaN	NaN	2	+	-0.35074	1	LNLINSTYK(1)TLK	LNLINSTYK(94.67)TLK(-94.67)	SEIEREKLNLINSTYKTLKQLENYKNETILF	9	0.365692	-1.46558	NaN	0.344601	-1.48036	NaN	2	-0.549944	-0.80291	0.494603	0.9876	0.305743	0.00541895		199710000	114150000	85562000	57860000	64750000	56289000	20813000	0	0	By matching
ATCG00130.1	119	___1	>ATCG00130.1 | Symbols: ATPF | ATPase, F0 complex, subunit B/B', bacterial/chloroplast | chrC:11529-12798 REVERSE LENGTH=184	3.12765e-36	254.26	240.65	210.38	1	1	3.12765e-36	254.26	1	1.55304e-05	195.51	1	1.31688e-23	210.38	3		0.35459	1	TLK(1)QLENYKNETILFEQQR	TLK(79.82)QLENYK(-79.82)NETILFEQQR	EREKLNLINSTYKTLKQLENYKNETILFEQQ	3	-0.413826	0.0430645	-0.193204	-0.410332	0.0147838	0.392977	3	-0.187989	-0.740138	0.507411	0.9876	0.29464	0.00541895		1621600000	761510000	860070000	246460000	312360000	229520000	203530000	285530000	344180000	By matching
ATCG00130.1	94	___1	>ATCG00130.1 | Symbols: ATPF | ATPase, F0 complex, subunit B/B', bacterial/chloroplast | chrC:11529-12798 REVERSE LENGTH=184	0.0333434	81.92	59.342	81.92	1	NaN	NaN	NaN	1	0.0333434	81.92	1	0.0601592	81.92	2	+	0.36831	1	NVETEADK(1)FR	NVETEADK(81.92)FR	ENARARLRNVETEADKFRVNGYSEIEREKLN	8	NaN	0.110096	3.26493	NaN	0.081476	-3.20556	2	1.68751	1.56349	0.238969	0.9876	0.621659	0.00541895		193280000	123510000	69777000	0	0	91279000	63146000	32226000	6630900	By matching
ATCG00130.1	125	___1	>ATCG00130.1 | Symbols: ATPF | ATPase, F0 complex, subunit B/B', bacterial/chloroplast | chrC:11529-12798 REVERSE LENGTH=184	4.31852e-23	233.49	212.65	84.375	1	1	4.31852e-23	233.49	1	3.6375e-07	123.76	1	0.00010319	101.05	3		2.0724	1	QLENYK(1)NETILFEQQR	QLENYK(84.38)NETILFEQQR	LINSTYKTLKQLENYKNETILFEQQRTINQV	6	0.0828389	-0.348005	-0.670568	0.00403388	-0.289334	0.85583	5	-0.311911	-1.08631	0.348844	0.9876	0.457369	0.00541895		319550000	161430000	158120000	59712000	52323000	27926000	30411000	73790000	75387000	By matching
ATCG00270.1	10	___1	>ATCG00270.1 | Symbols: PSBD | photosystem II reaction center protein D | chrC:32711-33772 FORWARD LENGTH=353	7.38942e-27	244.52	223.69	244.52	0.999998	0.999978	1.65483e-16	188.84	0.998613	0.0018563	76.301	0.999998	7.38942e-27	244.52	3		-1.8078	1	FTK(1)DEKDLFDIMDDWLR	FTK(57.54)DEK(-57.54)DLFDIMDDWLR	______MTIALGKFTKDEKDLFDIMDDWLRR	3	4.58412	1.05707	NaN	4.49621	1.08148	NaN	2	2.82059	2.36103	0.122223	0.899848	0.912846	0.045831		620140000	251690000	368450000	12074000	300390000	34189000	68057000	205430000	0	By matching
ATCG00280.1	382	___1	>ATCG00280.1 | Symbols: PSBC | photosystem II reaction center protein C | chrC:33720-35141 FORWARD LENGTH=473	0.0153131	107.03	78.229	107.03	1	0	NaN	NaN	1	0.0153131	107.03	NaN	NaN	NaN	2	+	2.0851	1	K(1)DIQPWQER	K(107.03)DIQPWQER	EPLRGPNGLDLSRLKKDIQPWQERRSAEYMT	1	-0.346995	-0.487358	NaN	-0.419546	-0.447033	NaN	2	-0.417177	-1.21632	0.331012	0.9876	0.480156	0.00541895		108290000	60911000	47380000	38272000	28541000	22639000	18840000	0	0	By matching
ATCG00280.1	339	___1	>ATCG00280.1 | Symbols: PSBC | photosystem II reaction center protein C | chrC:33720-35141 FORWARD LENGTH=473	1.21421e-08	134.83	124.69	134.83	1	1	1.21421e-08	134.83	NaN	NaN	NaN	0	NaN	NaN	3	+	1.5283	1	LGANVGSAQGPTGLGK(1)YLMR	LGANVGSAQGPTGLGK(134.83)YLMR	LGANVGSAQGPTGLGKYLMRSPTGEVIFGGE	16	0.225769	NaN	0.32164	0.204767	NaN	-0.249308	2	0.273704	0.801797	0.495138	0.9876	0.305274	0.00541895		102190000	55139000	47052000	40081000	34598000	0	0	15058000	12455000	By matching
ATCG00350.1	20	___1	>ATCG00350.1 | Symbols: PSAA | Photosystem I, PsaA/PsaB protein | chrC:39605-41857 REVERSE LENGTH=750	6.61526e-05	100.45	79.142	100.45	1	1	0.0461635	60.062	NaN	NaN	NaN	1	6.61526e-05	100.45	3		-2.1574	1	ILVDRDPIK(1)TSFEEWAK	ILVDRDPIK(100.45)TSFEEWAK(-100.45)	SPEPEVKILVDRDPIKTSFEEWAKPGHFSRT	9	1.49968	NaN	2.00799	1.36199	NaN	-1.84337	2	1.75383	4.64111	0.0310517	0.366843	1.50792	0.43552		181910000	106170000	75741000	30697000	52639000	0	0	75475000	23102000	By matching
ATCG00350.1	28	___1	>ATCG00350.1 | Symbols: PSAA | Photosystem I, PsaA/PsaB protein | chrC:39605-41857 REVERSE LENGTH=750	8.77489e-12	178.67	169.38	149.37	1	1	8.77489e-12	178.67	1	1.7748e-11	166.64	1	1.74885e-09	149.37	3	+	0.60748	1	TSFEEWAK(1)PGHFSR	TSFEEWAK(149.37)PGHFSR	LVDRDPIKTSFEEWAKPGHFSRTIAKGPDTT	8	0.0567222	0.124328	-0.0871912	-0.0312383	0.0932897	0.323082	3	0.0312864	0.131629	0.902749	0.994031	0.044433	0.00260009		626760000	305020000	321750000	163130000	150300000	73775000	84778000	68112000	86673000	By matching
ATCG00350.1	320	___1	>ATCG00350.1 | Symbols: PSAA | Photosystem I, PsaA/PsaB protein | chrC:39605-41857 REVERSE LENGTH=750	5.44685e-11	150.69	137.9	150.69	1	1	2.00472e-07	127.32	1	3.54387e-07	116.73	1	5.44685e-11	150.69	4	+	0.67575	1	TNWGIGHGIK(1)DILEAHK	TNWGIGHGIK(150.69)DILEAHK(-150.69)	AGHMYRTNWGIGHGIKDILEAHKGPFTGQGH	10	0.328836	-0.976617	0.99876	0.310573	-1.03676	-0.798968	3	0.116993	0.232246	0.829746	0.994031	0.081055	0.00260009		304740000	181980000	122760000	34573000	40230000	29350000	13863000	118050000	68670000	By matching
ATCG00480.1	495	___1	>ATCG00480.1 | Symbols: ATPB, PB | ATP synthase subunit beta | chrC:52660-54156 REVERSE LENGTH=498	4.03019e-06	148.89	115.02	109.44	1	1	4.03019e-06	148.89	1	0.00111846	109.44	NaN	NaN	NaN	2	+	-0.73489	1	ATNLEMESK(1)LK	ATNLEMESK(109.44)LK(-109.44)	IDEATAKATNLEMESKLKK____________	9	3.86997	3.17841	NaN	3.91504	3.18453	NaN	2	3.52419	8.6502	0.00758825	0.167204	2.11986	0.776753		189110000	16044000	173070000	8369100	119520000	7674500	53546000	0	0	By matching
ATCG00480.1	18	___1	>ATCG00480.1 | Symbols: ATPB, PB | ATP synthase subunit beta | chrC:52660-54156 REVERSE LENGTH=498	0.0223977	82.305	32.863	82.305	0.987564	0.868884	0.0373485	67.032	0.987564	0.0223977	82.305	0.852543	0.0598633	60.972	3	+	-1.3629	1	EK(0.012)K(0.988)NLGR	EK(-19)K(19)NLGR	TNPTTSNPEVSIREKKNLGRIAQIIGPVLDV	3	-0.711346	0.587557	-1.35727	-0.714917	0.561106	1.42669	3	-0.493686	-0.990926	0.387411	0.9876	0.411829	0.00541895		56054000	22242000	33811000	13048000	8659100	5438400	10649000	3755600	14503000	By matching
ATCG00480.1	50	___1	>ATCG00480.1 | Symbols: ATPB, PB | ATP synthase subunit beta | chrC:52660-54156 REVERSE LENGTH=498	0.0228907	49.097	38.441	49.097	1	1	0.0228907	49.097	0	NaN	NaN	NaN	NaN	NaN	3	+	-0.63484		MPNIYNALVVK(1)GR	MPNIYNALVVK(49.1)GR	FPPGKMPNIYNALVVKGRDTLGQEINVTCEV	11	0.577151	-0.225076	NaN	0.539432	-0.251848	NaN	2	0.176037	0.411044	0.715274	0.9876	0.145527	0.00541895		14940000	8439200	6500700	4423600	4644300	4015600	1856400	0	0	By matching
ATCG00490.1	21	___1	>ATCG00490.1 | Symbols: RBCL | ribulose-bisphosphate carboxylases | chrC:54958-56397 FORWARD LENGTH=479	2.82325e-18	228.19	212.19	60.246	1	1	5.71073e-18	216.39	1	1.13242e-13	204.82	1	2.82325e-18	228.19	3	+	0.15938	1	EYK(1)LTYYTPEYETK	EYK(60.25)LTYYTPEYETK(-60.25)	ETKASVGFKAGVKEYKLTYYTPEYETKDTDI	3	0.195977	-1.18112	0.485661	0.230572	-1.19067	-0.228064	6	-0.166493	-0.362436	0.738577	0.9876	0.131604	0.00541895		6346200000	3365900000	2980400000	1236400000	1384500000	1045900000	530840000	1083600000	1065000000	By matching
ATCG00490.1	32	___1	>ATCG00490.1 | Symbols: RBCL | ribulose-bisphosphate carboxylases | chrC:54958-56397 FORWARD LENGTH=479	1.29203e-30	233.59	221.21	167.45	1	1	2.8535e-29	233.59	1	1.29203e-30	231.77	1	4.57009e-24	206.21	2		-3.211	1	LTYYTPEYETK(1)DTDILAAFR	LTYYTPEYETK(167.45)DTDILAAFR	VKEYKLTYYTPEYETKDTDILAAFRVTPQPG	11	0.0621218	1.69497	0.155132	0.0230425	1.69086	-0.0187903	5	0.637408	1.35742	0.258386	0.9876	0.587732	0.00541895		2555300000	1044000000	1511200000	553570000	755500000	192230000	410420000	298210000	345330000	By matching
ATCG00490.1	14	___1	>ATCG00490.1 | Symbols: RBCL | ribulose-bisphosphate carboxylases | chrC:54958-56397 FORWARD LENGTH=479	0.00150352	133.89	65.236	133.89	1	1	0.00208848	122.69	1	0.00574258	101.3	1	0.00150352	133.89	2	+	1.7892	1	ASVGFK(1)AGVK	ASVGFK(133.89)AGVK(-133.89)	__MSPQTETKASVGFKAGVKEYKLTYYTPEY	6	1.70168	0.603787	NaN	1.77138	0.634686	NaN	2	1.15273	2.34014	0.124204	0.901365	0.905865	0.0450993		921690000	534210000	387470000	84837000	297480000	51003000	89995000	398370000	0	By matching
ATCG00490.1	356	___1	>ATCG00490.1 | Symbols: RBCL | ribulose-bisphosphate carboxylases | chrC:54958-56397 FORWARD LENGTH=479	4.7796e-36	248.91	235.49	158.1	1	1	4.7796e-36	248.91	1	4.2346e-23	199.99	1	1.36208e-29	224.86	4		3.7839	1	LEGDRESTLGFVDLLRDDYVEK(1)DR	LEGDRESTLGFVDLLRDDYVEK(158.1)DR	STLGFVDLLRDDYVEKDRSRGIFFTQDWVSL	22	-0.188332	0.218223	-0.494774	-0.152805	0.233643	0.726221	9	-0.154961	-0.54964	0.616911	0.9876	0.209778	0.00541895		13302000000	6118100000	7184200000	3147500000	3076900000	1525800000	1735500000	1444800000	2371700000	By matching
ATCG00490.1	164	___1	>ATCG00490.1 | Symbols: RBCL | ribulose-bisphosphate carboxylases | chrC:54958-56397 FORWARD LENGTH=479	0.00910015	101.25	78.472	97.431	0.999935	NaN	NaN	NaN	0.999935	0.0143754	97.857	0.999579	0.00910015	101.25	3	+	-1.1037	1	DKLNK(1)YGR	DK(-41.9)LNK(41.9)YGR	QGPPHGIQVERDKLNKYGRPLLGCTIKPKLG	5	NaN	-5.00717	-4.32539	NaN	-5.01294	4.40742	6	-4.66628	-11.5026	0.00390849	0.104501	2.40799	0.980881		920020000	445500000	474520000	0	0	248120000	176870000	197380000	297650000	By matching
ATCG00490.1	450	___1	>ATCG00490.1 | Symbols: RBCL | ribulose-bisphosphate carboxylases | chrC:54958-56397 FORWARD LENGTH=479	5.80128e-23	221.37	212.75	204.23	1	1	5.80128e-23	221.37	1	8.49053e-15	182.76	1	2.62228e-18	204.23	2		-0.025623	1	EACK(1)WSPELAAACEVWK	EACK(204.23)WSPELAAACEVWK(-204.23)	RDLAVEGNEIIREACKWSPELAAACEVWKEI	4	-0.155438	-1.60112	1.24663	-0.243301	-1.61719	-0.899211	4	-0.169976	-0.251945	0.815677	0.994031	0.0884816	0.00260009		3083100000	2040100000	1043000000	157300000	141200000	564980000	179910000	1317800000	721870000	By matching
ATCG00490.1	474	___1	>ATCG00490.1 | Symbols: RBCL | ribulose-bisphosphate carboxylases | chrC:54958-56397 FORWARD LENGTH=479	1.25354e-09	157.84	151.12	157.84	1	1	0.0269609	54.967	0	NaN	NaN	1	1.25354e-09	157.84	2	+	-0.29559	1	EITFNFPTIDK(1)LDGQE	EITFNFPTIDK(157.84)LDGQE	CEVWKEITFNFPTIDKLDGQE__________	11	2.78773	2.18078	0.932747	2.73957	2.18161	-0.825773	3	1.96709	4.09208	0.0210451	0.299021	1.67685	0.524299		238350000	119390000	118960000	6868300	46475000	6534500	31256000	105990000	41230000	By matching
ATCG00490.1	201	___1	>ATCG00490.1 | Symbols: RBCL | ribulose-bisphosphate carboxylases | chrC:54958-56397 FORWARD LENGTH=479	1.24376e-122	422.15	417.9	410.31	1	1	1.24376e-122	422.15	1	5.29192e-105	391.69	1	5.08574e-106	410.31	2		-0.70016	1	GGLDFTK(1)DDENVNSQPFMR	GGLDFTK(410.31)DDENVNSQPFMR	GRAVYECLRGGLDFTKDDENVNSQPFMRWRD	7	0.303109	0.204015	-0.594644	0.343919	0.220578	0.776694	12	-0.0291733	-0.0913013	0.932413	0.994031	0.0303915	0.00260009		3892500000	1631800000	2260700000	790050000	1058200000	324710000	385240000	517070000	817280000	By matching
ATCG00490.1	252	___1	>ATCG00490.1 | Symbols: RBCL | ribulose-bisphosphate carboxylases | chrC:54958-56397 FORWARD LENGTH=479	4.98984e-48	309.15	294.84	252.25	1	1	4.98984e-48	309.15	1	4.27811e-32	263.04	1	3.90905e-31	252.25	3	+	-0.58999	1	GHYLNATAGTCEEMIK(1)R	GHYLNATAGTCEEMIK(252.25)R	GHYLNATAGTCEEMIKRAVFARELGVPIVMH	16	0.0187766	-0.0600964	-0.237074	0.0316775	-0.0542725	0.374733	10	-0.092798	-0.386718	0.722105	0.9876	0.1414	0.00541895		2126000000	988290000	1137700000	490380000	531840000	187660000	196370000	310240000	409510000	By matching
ATCG00490.1	146	___1	>ATCG00490.1 | Symbols: RBCL | ribulose-bisphosphate carboxylases | chrC:54958-56397 FORWARD LENGTH=479	1.16093e-23	194.92	175.98	178.54	1	1	1.16093e-23	194.92	1	5.16186e-10	140.84	1	5.37651e-17	178.54	4		1.4256	1	IPPAYTK(1)TFQGPPHGIQVER	IPPAYTK(178.54)TFQGPPHGIQVER	AALRLEDLRIPPAYTKTFQGPPHGIQVERDK	7	0.293135	-0.0263226	-0.818114	0.319618	-0.0435419	0.970044	6	-0.183767	-0.532905	0.627254	0.9876	0.202556	0.00541895		1669400000	784000000	885400000	451260000	534930000	185040000	157210000	147690000	193250000	By matching
ATCG00490.1	334	___1	>ATCG00490.1 | Symbols: RBCL | ribulose-bisphosphate carboxylases | chrC:54958-56397 FORWARD LENGTH=479	1.21351e-25	172.11	164.48	104.24	1	1	1.21351e-25	172.11	1	1.02594e-11	149.71	1	3.13759e-15	161.04	5		-0.24434	1	LSGGDHIHAGTVVGK(1)LEGDRESTLGFVDLLR	LSGGDHIHAGTVVGK(104.24)LEGDRESTLGFVDLLR	RLSGGDHIHAGTVVGKLEGDRESTLGFVDLL	15	0.953004	0.680774	0.103519	0.916629	0.660107	0.0515809	7	0.579099	1.91552	0.141103	0.918978	0.850464	0.0366951		1504600000	608760000	895800000	275150000	517950000	136830000	218610000	196780000	159240000	By matching
ATCG00490.1	236	___1	>ATCG00490.1 | Symbols: RBCL | ribulose-bisphosphate carboxylases | chrC:54958-56397 FORWARD LENGTH=479	1.14842e-69	292.47	284.9	194.73	1	1	1.14842e-69	292.47	1	4.72147e-47	259.7	1	3.94183e-37	235.57	4		-0.55561	1	SQAETGEIK(1)GHYLNATAGTCEEMIKR	SQAETGEIK(138.28)GHYLNATAGTCEEMIK(-138.28)R	CAEAIYKSQAETGEIKGHYLNATAGTCEEMI	9	-0.797012	-0.961817	0.438874	-0.787219	-0.9352	-0.335608	6	-0.439985	-1.06684	0.356413	0.9876	0.448046	0.00541895		699190000	415250000	283930000	222080000	178510000	93700000	41563000	99475000	63863000	By matching
ATCG00490.1	175	___1	>ATCG00490.1 | Symbols: RBCL | ribulose-bisphosphate carboxylases | chrC:54958-56397 FORWARD LENGTH=479	8.53185e-07	127.32	106.26	114.31	1	1	6.28346e-05	107.69	1	8.53185e-07	127.32	1	1.76962e-05	114.31	3	+	1.827	1	YGRPLLGCTIK(1)PK	YGRPLLGCTIK(114.31)PK(-114.31)	DKLNKYGRPLLGCTIKPKLGLSAKNYGRAVY	11	0.0289935	-0.623754	-0.821547	0.0154976	-0.618717	0.950244	5	-0.472103	-1.54507	0.210129	0.9876	0.677515	0.00541895		2824400000	1409800000	1414600000	603770000	586900000	608110000	457970000	197940000	369690000	By matching
ATCG00500.1	255	___1	>ATCG00500.1 | Symbols: ACCD | acetyl-CoA carboxylase carboxyl transferase subunit beta | chrC:57075-58541 FORWARD LENGTH=488	3.18232e-08	135.91	132.94	81.807	1	1	3.18232e-08	135.91	1	1.39532e-07	118.32	1	0.000323938	81.807	3	+	-2.8101	1	MNVCEQCGHYLK(1)MSSSER	MNVCEQCGHYLK(81.81)MSSSER	KKVKMNVCEQCGHYLKMSSSERIELSIDPGT	12	1.16176	0.412619	-0.834873	1.18098	0.481712	0.99899	3	0.246502	0.487791	0.655687	0.9876	0.183304	0.00541895		191020000	64497000	126520000	24951000	51581000	18940000	28819000	20606000	46121000	By matching
ATCG00680.1	308	___1	>ATCG00680.1 | Symbols: PSBB | photosystem II reaction center protein B | chrC:72371-73897 FORWARD LENGTH=508	8.75269e-06	117.65	102.14	105.9	1	1	8.75269e-06	117.65	1	5.72866e-05	91.317	1	3.99748e-05	105.9	3	+	0.98839	1	IPEK(1)LAFYDYIGNNPAK	IPEK(105.9)LAFYDYIGNNPAK(-105.9)	AENQSLSEAWAKIPEKLAFYDYIGNNPAKGG	4	-0.637154	-1.32067	0.910231	-0.644578	-1.32963	-0.836965	5	-0.349197	-0.624622	0.571967	0.9876	0.242629	0.00541895		529920000	336540000	193380000	189580000	119990000	63351000	28133000	83615000	45257000	By matching
ATCG00710.1	24	___1	>ATCG00710.1 | Symbols: PSBH | photosystem II reaction center protein H | chrC:74485-74706 FORWARD LENGTH=73	7.32668e-05	153.34	98.277	91.123	1	1	0.000118167	145.01	1	7.32668e-05	153.34	1	0.00727513	97.749	2	+	0.66261	1	LLK(1)PLNSEYGK	LLK(91.12)PLNSEYGK(-91.12)	SSRSGPRSTTVGKLLKPLNSEYGKVAPGWGT	3	-0.565737	-0.771914	2.35012	-0.580073	-0.755283	-2.25188	4	0.337489	0.416343	0.702268	0.9876	0.153497	0.00541895		523370000	319580000	203790000	164280000	107630000	101280000	41506000	54011000	54656000	By matching
ATCG00720.1	3	___1	>ATCG00720.1 | Symbols: PETB | photosynthetic electron transfer B | chrC:74841-76292 FORWARD LENGTH=215	5.43964e-06	164.9	132.65	90.412	1	1	7.48636e-05	109.16	1	5.43964e-06	164.9	1	1.39159e-05	149.23	2	+	-0.041455	1	SK(1)VYDWFEER	SK(90.41)VYDWFEER	_____________MSKVYDWFEERLEIQAIA	2	NaN	0.614663	0.488228	NaN	0.632268	-0.347436	2	0.551446	1.61048	0.228979	0.9876	0.640205	0.00541895		181060000	80807000	100250000	0	0	41023000	71494000	39784000	28761000	By matching
ATCG01060.1	35	___1	>ATCG01060.1 | Symbols: PSAC | iron-sulfur cluster binding;electron carriers;4 iron, 4 sulfur cluster binding | chrC:117318-117563 REVERSE LENGTH=81	3.69613e-06	118.31	105.93	118.31	1	1	7.71534e-06	101.78	1	0.000466771	77.221	1	3.69613e-06	118.31	3		-1.0431	1	ACPTDVLEMIPWDGCK(1)AK	ACPTDVLEMIPWDGCK(118.31)AK(-118.31)	ACPTDVLEMIPWDGCKAKQIASAPRTEDCVG	16	0.148088	-0.697874	2.66548	0.127501	-0.715438	-2.54053	4	0.705231	0.868415	0.442591	0.9876	0.353997	0.00541895		445670000	278260000	167410000	84076000	111690000	46983000	28614000	147200000	27108000	By matching
ATCG01130.1	1286	___1	>ATCG01130.1 | Symbols: YCF1.2 | Ycf1 protein | chrC:123884-129244 REVERSE LENGTH=1786	4.67204e-11	169.3	148.86	150.05	1	1	4.67204e-11	169.3	1	2.29717e-10	150.05	NaN	NaN	NaN	3	+	2.2631	1	FFEADSLLNPK(1)HNVK	FFEADSLLNPK(150.05)HNVK(-150.05)	YKKQKFFEADSLLNPKHNVKKDSIYNLFCYK	11	1.21493	2.24022	NaN	1.25496	2.23992	NaN	2	1.72758	3.63082	0.0525345	0.544644	1.27956	0.263888		826730000	363950000	462780000	191560000	181020000	172400000	281760000	0	0	By matching
ATMG00280.1	84	___1	>ATMG00280.1 | Symbols: ORF110A | Ribulose bisphosphate carboxylase large chain, catalytic domain | chrM:77819-78151 REVERSE LENGTH=110	4.98984e-48	309.15	294.84	252.25	1	1	4.98984e-48	309.15	1	4.27811e-32	263.04	1	3.90905e-31	252.25	3	+	-0.58999	1	GHYLNATAGTCEEMIK(1)R	GHYLNATAGTCEEMIK(252.25)R	GHYLNATAGTCEEMIKRAVFARELGVPIVMH	16	0.0187766	-0.0600964	-0.237074	0.0316775	-0.0542725	0.374733	10	-0.092798	-0.386718	0.722105	0.9876	0.1414	0.00541895		2126000000	988290000	1137700000	490380000	531840000	187660000	196370000	310240000	409510000	By matching
AT5G59970.1;AT5G59690.1;AT3G53730.1;AT3G46320.1;AT3G45930.1;AT2G28740.1;AT1G07820.2;AT1G07820.1;AT1G07660.1;AT1G07660.2	9;9;9;9;9;9;9;9;9;9	___2	>AT5G59970.1 | Symbols: | Histone superfamily protein | chr5:24146352-24146663 REVERSE LENGTH=103;>AT5G59690.1 | Symbols: | Histone superfamily protein | chr5:24051649-24051960 FORWARD LENGTH=103;>AT3G53730.1 | Symbols: | Histone superfamily protein | c	1.35064e-25	227.63	166.6	180.11	1	1	1.10537e-20	213.67	1	1.35064e-25	202.25	1	3.61535e-25	227.63	2	+	0.1819	2;3;4	GK(1)GGK(1)GLGK(1)GGAK(1)R	GK(180.11)GGK(180.11)GLGK(180.11)GGAK(180.11)R	_______MSGRGKGGKGLGKGGAKRHRKVLR	5	-0.294526	0.237686	0.166276	-0.250783	0.23585	0.0846086	7	0.0364786	0.137202	0.898664	0.994031	0.0464028	0.00260009		70118000000	39601000000	30517000000	20437000000	12382000000	8752200000	6753600000	10411000000	11382000000	By matching
AT5G59970.1;AT5G59690.1;AT3G53730.1;AT3G46320.1;AT3G45930.1;AT2G28740.1;AT1G07820.2;AT1G07820.1;AT1G07660.1;AT1G07660.2	13;13;13;13;13;13;13;13;13;13	___2	>AT5G59970.1 | Symbols: | Histone superfamily protein | chr5:24146352-24146663 REVERSE LENGTH=103;>AT5G59690.1 | Symbols: | Histone superfamily protein | chr5:24051649-24051960 FORWARD LENGTH=103;>AT3G53730.1 | Symbols: | Histone superfamily protein | c	1.35064e-25	227.63	166.6	196.88	1	1	1.10537e-20	213.67	1	1.35064e-25	202.25	1	3.61535e-25	227.63	2	+	2.6576	2;3;4	GLGK(1)GGAK(1)R	GLGK(196.88)GGAK(196.88)R	___MSGRGKGGKGLGKGGAKRHRKVLRDNIQ	4	-0.604586	0.237686	-0.0309717	-0.688288	0.23585	0.223052	8	-0.132624	-0.440145	0.686548	0.9876	0.163329	0.00541895		81975000000	52111000000	29863000000	24061000000	7727400000	14528000000	5418200000	13523000000	16717000000	By matching
AT5G59970.1;AT5G59690.1;AT3G53730.1;AT3G46320.1;AT3G45930.1;AT2G28740.1;AT1G07820.2;AT1G07820.1;AT1G07660.1	17;17;17;17;17;17;17;17;17	___2	>AT5G59970.1 | Symbols: | Histone superfamily protein | chr5:24146352-24146663 REVERSE LENGTH=103;>AT5G59690.1 | Symbols: | Histone superfamily protein | chr5:24051649-24051960 FORWARD LENGTH=103;>AT3G53730.1 | Symbols: | Histone superfamily protein | c	1.35064e-25	227.63	166.6	196.88	1	1	1.10537e-20	213.67	1	1.35064e-25	202.25	1	3.61535e-25	227.63	2	+	2.6576	2;3;4	GLGK(1)GGAK(1)R	GLGK(196.88)GGAK(196.88)R	SGRGKGGKGLGKGGAKRHRKVLRDNIQGITK	8	-11.4148	-10.613	1.17017	-11.38	-10.6014	-0.938155	4	-6.95255	-2.21282	0.103938	0.838101	0.983227	0.0767034		72953000000	47155000000	25798000000	21122000000	5487300000	13639000000	4564000000	12395000000	15747000000	By matching
AT5G59970.1;AT5G59690.1;AT3G53730.1;AT3G46320.1;AT3G45930.1;AT2G28740.1;AT1G07820.2;AT1G07820.1;AT1G07660.1;AT1G07660.2	6;6;6;6;6;6;6;6;6;6	___2	>AT5G59970.1 | Symbols: | Histone superfamily protein | chr5:24146352-24146663 REVERSE LENGTH=103;>AT5G59690.1 | Symbols: | Histone superfamily protein | chr5:24051649-24051960 FORWARD LENGTH=103;>AT3G53730.1 | Symbols: | Histone superfamily protein | c	1.35064e-25	227.63	166.6	180.11	1	1	1.10537e-20	213.67	1	1.35064e-25	202.25	1	3.61535e-25	227.63	2	+	0.1819	2;3;4	GK(1)GGK(1)GLGK(1)GGAK(1)R	GK(180.11)GGK(180.11)GLGK(180.11)GGAK(180.11)R	__________MSGRGKGGKGLGKGGAKRHRK	2	1.12479	7.53675	0.0278809	1.14274	7.53745	0.223175	4	2.89647	1.5927	0.199468	0.9876	0.700127	0.00541895		42230000000	24171000000	18059000000	12682000000	9909000000	5289900000	2556700000	6198600000	5593300000	By matching
AT1G07790.1	28	___2	>AT1G07790.1 | Symbols: HTB1 | Histone superfamily protein | chr1:2413049-2413495 FORWARD LENGTH=148	4.19801e-08	156.24	124.65	156.24	1	1	4.97728e-08	152.88	1	8.80256e-08	145	1	4.19801e-08	156.24	2	+	0.26968	2	AAEK(1)APAEK(0.804)K(0.196)PK	AAEK(82.81)APAEK(6.13)K(-6.13)PK(-156.24)	KTAAERPVEENKAAEKAPAEKKPKAGKKLPP	4	0.207018	0.651316	-0.233152	0.201383	0.642008	0.446997	5	0.208394	0.683855	0.538141	0.9876	0.269104	0.00541895		5749200000	2648500000	3100700000	1425700000	1504200000	604920000	781410000	617910000	815050000	By matching
AT1G07790.1	33	___2	>AT1G07790.1 | Symbols: HTB1 | Histone superfamily protein | chr1:2413049-2413495 FORWARD LENGTH=148	4.19801e-08	156.24	124.65	116.03	1	1	4.97728e-08	152.88	1	8.80256e-08	145	0.951594	4.19801e-08	156.24	2	+	0.080198	1;2	AAEK(1)APAEK(1)K	AAEK(116.03)APAEK(116.03)K(-116.03)	RPVEENKAAEKAPAEKKPKAGKKLPPKEAGD	9	0.207018	0.651316	-0.233152	0.201383	0.642008	0.446997	5	0.208394	0.683855	0.538141	0.9876	0.269104	0.00541895		8003800000	4066000000	3937800000	2319200000	1712400000	907720000	1156500000	839040000	1068900000	By matching
AT5G65360.1;AT5G10400.1;AT5G10390.1;AT3G27360.1;AT1G09200.1;AT5G10980.1;AT4G40040.2;AT4G40040.1;AT4G40030.3;AT4G40030.1;AT4G40030.2	19;19;19;19;19;19;19;19;19;19;47	___2	>AT5G65360.1 | Symbols: | Histone superfamily protein | chr5:26120099-26120509 REVERSE LENGTH=136;>AT5G10400.1 | Symbols: | Histone superfamily protein | chr5:3270478-3270888 REVERSE LENGTH=136;>AT5G10390.1 | Symbols: | Histone superfamily protein | chr	9.03053e-09	202.96	104.38	105.98	1	1	9.03053e-09	202.96	1	2.71293e-05	167.93	1	1.49891e-05	179.42	2	+	0.6613	2	K(1)QLATK(1)AAR	K(105.98)QLATK(105.98)AAR	TKQTARKSTGGKAPRKQLATKAARKSAPATG;TKQTARKSTGGKAPRKQLATKAARKSAPTTG	1	-0.223003	5.99564	-3.58652	-0.12078	6.0197	3.64593	6	0.728705	0.335132	0.757315	0.9876	0.120723	0.00541895		32907000000	16168000000	16739000000	11171000000	212290000	26515000	8392000000	4970600000	8134400000	By matching
AT5G65360.1;AT5G10400.1;AT5G10390.1;AT3G27360.1;AT1G09200.1;AT5G10980.1;AT4G40040.2;AT4G40040.1;AT4G40030.3;AT4G40030.1;AT4G40030.2	24;24;24;24;24;24;24;24;24;24;52	___2	>AT5G65360.1 | Symbols: | Histone superfamily protein | chr5:26120099-26120509 REVERSE LENGTH=136;>AT5G10400.1 | Symbols: | Histone superfamily protein | chr5:3270478-3270888 REVERSE LENGTH=136;>AT5G10390.1 | Symbols: | Histone superfamily protein | chr	9.03053e-09	202.96	104.38	125.83	1	1	9.03053e-09	202.96	1	2.71293e-05	167.93	1	1.49891e-05	179.42	2	+	0.17912	1;2	QLATK(1)AAR	QLATK(125.83)AAR	RKSTGGKAPRKQLATKAARKSAPATGGVKKP;RKSTGGKAPRKQLATKAARKSAPTTGGVKKP	5	-0.223003	5.99564	-3.58652	-0.12078	6.0197	3.64593	9	0.728705	0.335132	0.757315	0.9876	0.120723	0.00541895		35017000000	17218000000	17799000000	11755000000	813410000	254490000	8614200000	5208300000	8371100000	By matching
AT5G65360.1;AT5G10400.1;AT5G10390.1;AT3G27360.1;AT1G09200.1;AT5G10980.1;AT4G40040.2;AT4G40040.1;AT4G40030.3;AT4G40030.1;AT4G40030.2	10;10;10;10;10;10;10;10;10;10;38	___2	>AT5G65360.1 | Symbols: | Histone superfamily protein | chr5:26120099-26120509 REVERSE LENGTH=136;>AT5G10400.1 | Symbols: | Histone superfamily protein | chr5:3270478-3270888 REVERSE LENGTH=136;>AT5G10390.1 | Symbols: | Histone superfamily protein | chr	0.00126355	117.02	82.178	63.212	1	1	0.00126355	117.02	1	0.00245257	97.813	1	0.017708	63.212	3	+	-3.666	2	K(1)STGGK(1)APR	K(63.21)STGGK(63.21)APR	______MARTKQTARKSTGGKAPRKQLATKA	1	-0.337065	-0.0375916	0.117975	-0.399426	-0.00504377	-0.0178406	3	-0.0855606	-0.336204	0.756576	0.9876	0.121148	0.00541895		274630000	121160000	153470000	67315000	88144000	32187000	38503000	21655000	26827000	By matching
AT5G65360.1;AT5G10400.1;AT5G10390.1;AT3G27360.1;AT1G09200.1;AT5G65350.1;AT5G10980.1;AT4G40040.2;AT4G40040.1;AT4G40030.3;AT4G40030.1;AT4G40030.2	15;15;15;15;15;15;15;15;15;15;15;43	___2	>AT5G65360.1 | Symbols: | Histone superfamily protein | chr5:26120099-26120509 REVERSE LENGTH=136;>AT5G10400.1 | Symbols: | Histone superfamily protein | chr5:3270478-3270888 REVERSE LENGTH=136;>AT5G10390.1 | Symbols: | Histone superfamily protein | chr	0.00126355	146.03	87.863	94.85	1	1	0.00126355	128.93	1	0.00205885	146.03	1	0.00199794	94.85	2	+	-0.20204	1;2	STGGK(1)APR	STGGK(94.85)APR	_MARTKQTARKSTGGKAPRKQLATKAARKSA	5	-0.337065	-0.0375916	0.117975	-0.399426	-0.00504377	-0.0178406	4	-0.0855606	-0.336204	0.756576	0.9876	0.121148	0.00541895		1097800000	737650000	360120000	320050000	101220000	245180000	64588000	172420000	194310000	By matching
AT1G51060.1	6	___2	>AT1G51060.1 | Symbols: HTA10 | histone H2A 10 | chr1:18926948-18927443 FORWARD LENGTH=132	2.97266e-09	186.51	120.45	139.86	1	1	2.97266e-09	186.51	1	2.07939e-05	142.08	1	0.00302294	113.61	2	+	1.1141	1;2	GK(1)TLGSGSAK(1)K	GK(139.86)TLGSGSAK(139.86)K(-139.86)	__________MAGRGKTLGSGSAKKATTRSS	2	-0.272001	0.0908535	0.316187	-0.274774	0.0954519	-0.226696	3	0.0450131	0.168218	0.876008	0.994031	0.0574921	0.00260009		1922700000	984370000	938300000	618990000	561860000	224290000	235070000	141090000	141370000	By matching
AT1G51060.1	14	___2	>AT1G51060.1 | Symbols: HTA10 | histone H2A 10 | chr1:18926948-18927443 FORWARD LENGTH=132	2.97266e-09	186.51	120.45	139.86	1	1	2.97266e-09	186.51	1	2.07939e-05	139.86	0	NaN	NaN	2	+	1.1141	2	GK(1)TLGSGSAK(1)K	GK(139.86)TLGSGSAK(139.86)K(-139.86)	__MAGRGKTLGSGSAKKATTRSSKAGLQFPV	10	-0.272001	0.0908535	0.316187	-0.274774	0.0954519	-0.226696	3	0.0450131	0.168218	0.876008	0.994031	0.0574921	0.00260009		528380000	277560000	250810000	151180000	117690000	61670000	66259000	64717000	66864000	By matching
AT1G53470.1	518	___2	>AT1G53470.1 | Symbols: MSL4 | mechanosensitive channel of small conductance-like 4 | chr1:19958587-19961578 FORWARD LENGTH=881	0.0445639	35.541	18.87	35.541	1	0	NaN	NaN	1	0.0445639	35.541	0	NaN	NaN	2		2.1441	2	NVSAWK(1)MK(1)K	NVSAWK(35.54)MK(35.54)K(-35.54)	IDHLQRMNTKNVSAWKMKKLMNVIKKGTLST	6	0.214995	0.347892	-0.0842003	0.204892	0.332164	0.229711	3	0.159562	0.63135	0.568049	0.9876	0.245614	0.00541895		533580000	252060000	281520000	95230000	92129000	36506000	42790000	120320000	146600000	By matching
AT1G53470.1	520	___2	>AT1G53470.1 | Symbols: MSL4 | mechanosensitive channel of small conductance-like 4 | chr1:19958587-19961578 FORWARD LENGTH=881	0.0445639	35.541	18.87	35.541	1	0	NaN	NaN	1	0.0445639	35.541	0	NaN	NaN	2		2.1441	2	NVSAWK(1)MK(1)K	NVSAWK(35.54)MK(35.54)K(-35.54)	HLQRMNTKNVSAWKMKKLMNVIKKGTLSTLD	8	0.214995	0.347892	-0.0842003	0.204892	0.332164	0.229711	3	0.159562	0.63135	0.568049	0.9876	0.245614	0.00541895		533580000	252060000	281520000	95230000	92129000	36506000	42790000	120320000	146600000	By matching
AT1G77800.2;AT1G77800.1	109;109	___2	>AT1G77800.2 | Symbols: | PHD finger family protein | chr1:29253800-29260190 FORWARD LENGTH=1374;>AT1G77800.1 | Symbols: | PHD finger family protein | chr1:29253800-29260190 FORWARD LENGTH=1375	2.04018e-05	142.89	55.106	89.231	1	1	0.000163212	117.79	1	2.04018e-05	142.89	1	4.7423e-05	124.39	3	+	0.6654	2;3;4	SHSGADK(1)K(1)K(1)K(1)K	SHSGADK(89.23)K(89.23)K(89.23)K(89.23)K(-89.23)	SDNKKRHKKSHSGADKKKKKSSRQGDKLRSG	7	0.23634	-3.16165	NaN	0.214622	-3.00868	NaN	2	-1.46266	-1.26688	0.315362	0.9876	0.501191	0.00541895		266310000	105650000	160660000	32733000	86213000	39589000	45080000	33324000	29371000	By matching
AT1G77800.2;AT1G77800.1	110;110	___2	>AT1G77800.2 | Symbols: | PHD finger family protein | chr1:29253800-29260190 FORWARD LENGTH=1374;>AT1G77800.1 | Symbols: | PHD finger family protein | chr1:29253800-29260190 FORWARD LENGTH=1375	2.04018e-05	142.89	55.106	89.231	1	1	0.000163212	117.79	1	2.04018e-05	142.89	1	4.7423e-05	124.39	3	+	0.6654	2;3;4	SHSGADK(1)K(1)K(1)K(1)K	SHSGADK(89.23)K(89.23)K(89.23)K(89.23)K(-89.23)	DNKKRHKKSHSGADKKKKKSSRQGDKLRSGS	8	0.23634	-3.16165	NaN	0.214622	-3.00868	NaN	2	-1.46266	-1.26688	0.315362	0.9876	0.501191	0.00541895		266310000	105650000	160660000	32733000	86213000	39589000	45080000	33324000	29371000	By matching
AT2G28720.1;AT3G45980.1;AT3G46030.1;AT5G22880.1;AT5G59910.1	39;39;34;34;39	___2	>AT2G28720.1 | Symbols: | Histone superfamily protein | chr2:12327043-12327498 FORWARD LENGTH=151;>AT3G45980.1 | Symbols: H2B, HTB9 | Histone superfamily protein | chr3:16897492-16897944 REVERSE LENGTH=150;>AT3G46030.1 | Symbols: HTB11 | Histone superfami	0.0471498	73.26	25.411	73.26	1	1	0.0471498	73.26	1	0.0686704	73.26	1	0.0471498	73.26	2	+	-0.17688	2	AGK(1)K(1)LPK	AGK(73.26)K(73.26)LPK(-73.26)	AAEPAAAAEKKPKAGKKLPKEPAGAGDKKKK;KVAEKAPAEKKPKAGKKLPKEAVTGGVEKKK;SKAEKAPAEKKPKAGKKLPKEAGAGGDKKKK	3	-0.266732	6.53646	0.252363	-0.235161	6.54354	-0.0198869	3	2.17403	1.27882	0.281891	0.9876	0.549918	0.00541895		22759000000	9370500000	13388000000	6790700000	5625100000	37713000	3382600000	2542200000	4380600000	By matching
AT2G28720.1;AT3G45980.1;AT3G46030.1;AT5G22880.1;AT5G59910.1	40;40;35;35;40	___2	>AT2G28720.1 | Symbols: | Histone superfamily protein | chr2:12327043-12327498 FORWARD LENGTH=151;>AT3G45980.1 | Symbols: H2B, HTB9 | Histone superfamily protein | chr3:16897492-16897944 REVERSE LENGTH=150;>AT3G46030.1 | Symbols: HTB11 | Histone superfami	0.0471498	73.26	25.411	73.26	1	1	0.0471498	73.26	1	0.0686704	73.26	1	0.0471498	73.26	2	+	-0.17688	2	AGK(1)K(1)LPK	AGK(73.26)K(73.26)LPK(-73.26)	AEPAAAAEKKPKAGKKLPKEPAGAGDKKKKR;KAEKAPAEKKPKAGKKLPKEAGAGGDKKKKM;VAEKAPAEKKPKAGKKLPKEAVTGGVEKKKK	4	-0.266732	6.53646	0.252363	-0.235161	6.54354	-0.0198869	3	2.17403	1.27882	0.281891	0.9876	0.549918	0.00541895		22759000000	9370500000	13388000000	6790700000	5625100000	37713000	3382600000	2542200000	4380600000	By matching
AT2G28720.1	7	___2	>AT2G28720.1 | Symbols: | Histone superfamily protein | chr2:12327043-12327498 FORWARD LENGTH=151	1.40517e-06	117.48	91.126	102.29	0.991451	0.989304	1.40517e-06	117.48	0.991451	2.05179e-05	102.29	0.939578	1.21536e-05	105.63	3	+	0.086708	2	AGK(0.991)K(0.009)PAEK(0.358)K(0.642)PAEK	AGK(20.77)K(-20.77)PAEK(-2.55)K(2.55)PAEK(-102.29)	_________MAPKAGKKPAEKKPAEKAPAEE	3	-3.57252	-3.28223	2.54389	-3.54184	-3.29407	-2.425	3	-1.43695	-0.925862	0.415909	0.9876	0.381002	0.00541895		1406400000	1279800000	126620000	503770000	74822000	384550000	25900000	391490000	25897000	By matching
AT2G28720.1	12	___2	>AT2G28720.1 | Symbols: | Histone superfamily protein | chr2:12327043-12327498 FORWARD LENGTH=151	3.55819e-09	117.48	91.126	62.466	0.99995	0.999896	1.40517e-06	117.48	0.99995	7.63338e-06	104.18	0.993449	3.55819e-09	113.63	3	+	0.11334	1;2	AGK(0.838)K(0.162)PAEK(1)K	AGK(7.15)K(-7.15)PAEK(42.26)K(-62.47)	____MAPKAGKKPAEKKPAEKAPAEEEKVAE	8	-0.304772	-1.90936	0.11688	-0.339546	-1.92418	0.0332292	3	-0.699085	-1.32061	0.269135	0.9876	0.57003	0.00541895		2046900000	1901000000	145920000	1180400000	94836000	302210000	25654000	418380000	25429000	By matching
AT2G28720.1	13	___2	>AT2G28720.1 | Symbols: | Histone superfamily protein | chr2:12327043-12327498 FORWARD LENGTH=151	9.02645e-06	103.77	79.833	93.345	0.912145	0.907621	9.02645e-06	98.175	0.912145	2.05179e-05	102.29	0.908962	2.20787e-05	103.77	4	+	0.72952	1;2	KPAEK(0.088)K(0.912)PAEK	K(-69.54)PAEK(-10.16)K(10.16)PAEK(-93.35)	___MAPKAGKKPAEKKPAEKAPAEEEKVAEK	6	-3.3607	NaN	4.97084	-3.44863	NaN	-4.88308	3	0.805068	0.295266	0.791687	0.992914	0.101446	0.00308822		1022800000	969740000	53085000	517740000	20015000	194030000	29133000	257970000	3937600	By matching
AT2G28720.1	17	___2	>AT2G28720.1 | Symbols: | Histone superfamily protein | chr2:12327043-12327498 FORWARD LENGTH=151	9.71139e-15	149.07	121.5	95.57	0.999941	0.999696	9.71139e-15	149.07	0.999513	5.33644e-07	111.56	0.999941	3.55819e-09	113.63	2	+	0.7202	1;2	KPAEK(1)APAEEEK	K(-42.27)PAEK(42.27)APAEEEK(-95.57)	APKAGKKPAEKKPAEKAPAEEEKVAEKAPAE	5	-4.26812	-2.77073	4.16072	-4.34344	-2.79907	-3.98382	7	-0.959377	-0.476527	0.662907	0.9876	0.178547	0.00541895		2697600000	1991600000	706030000	842940000	215400000	493970000	229040000	654650000	261590000	By matching
AT2G28720.1	28	___2	>AT2G28720.1 | Symbols: | Histone superfamily protein | chr2:12327043-12327498 FORWARD LENGTH=151	9.71139e-15	149.07	121.5	106.32	1	1	9.71139e-15	149.07	1	5.33644e-07	122.64	1	5.2238e-07	124.51	3	+	0.34866	1;2	VAEK(1)APAEK(0.88)K(0.12)PK	VAEK(79.79)APAEK(8.63)K(-8.63)PK(-106.32)	KPAEKAPAEEEKVAEKAPAEKKPKAGKKLPK	4	-6.46307	-1.2782	0.647332	-6.42737	-1.28969	-0.41598	5	-2.36465	-1.43146	0.238085	0.9876	0.623268	0.00541895		19949000000	11735000000	8214200000	7302000000	3371800000	1600200000	2334800000	2832500000	2507700000	By matching
AT2G28720.1	33	___2	>AT2G28720.1 | Symbols: | Histone superfamily protein | chr2:12327043-12327498 FORWARD LENGTH=151	5.2238e-07	124.51	86.214	80.69	1	1	2.05126e-06	117.7	1	5.67843e-07	122.64	0.951594	5.2238e-07	124.51	2	+	0.41029	1;2	VAEK(1)APAEK(1)K	VAEK(80.69)APAEK(80.69)K(-80.69)	APAEEEKVAEKAPAEKKPKAGKKLPKEAVTG	9	-7.7506	-0.334134	0.585367	-7.61648	-0.329033	-0.41133	5	-2.49979	-1.22192	0.300242	0.9876	0.522528	0.00541895		12663000000	8631100000	4032300000	4766400000	312810000	1788800000	1756000000	2075900000	1963600000	By matching
AT2G37470.1	8	___2	>AT2G37470.1 | Symbols: | Histone superfamily protein | chr2:15736832-15737248 FORWARD LENGTH=138	1.42441e-07	127.17	36.56	127.17	0.99763	0.99763	1.42441e-07	127.17	0.972175	9.69509e-06	111.63	0.966997	5.99409e-07	118.55	2	+	-0.24671	1;2	AAEK(0.998)K(0.002)PAEK(1)K	AAEK(26.24)K(-26.24)PAEK(57.45)K(-127.17)	________MAPKAAEKKPAEKKPAGKAPAEK	4	-7.31238	0.0662615	3.35604	-7.27186	0.130667	-3.22445	2	-1.29669	-0.531295	0.628255	0.9876	0.201864	0.00541895		1992200000	1584600000	407650000	1227400000	42021000	150590000	174180000	206610000	191450000	By matching
AT2G37470.1	13	___2	>AT2G37470.1 | Symbols: | Histone superfamily protein | chr2:15736832-15737248 FORWARD LENGTH=138	1.03242e-07	136.39	57.058	111.63	1	0.999998	1.23133e-05	127.17	1	1.03242e-07	136.39	0.999999	5.99409e-07	118.55	3	+	-1.1017	1;2	AAEK(0.868)K(0.132)PAEK(1)K	AAEK(8.2)K(-8.2)PAEK(64.79)K(-111.63)	___MAPKAAEKKPAEKKPAGKAPAEKLPKAE	9	NaN	-2.68001	-0.381283	NaN	-2.64683	0.605589	6	-1.53065	-1.86624	0.182732	0.9876	0.738186	0.00541895		1329800000	948610000	381190000	488370000	21988000	223230000	165910000	237020000	193300000	By matching
AT2G37470.1	14	___2	>AT2G37470.1 | Symbols: | Histone superfamily protein | chr2:15736832-15737248 FORWARD LENGTH=138	7.81424e-08	140.49	56.629	140.49	0.962276	0.820319	1.42441e-07	126.16	0.962276	7.81424e-08	140.49	0.757809	0.000134662	98.408	4	+	-1.6606	2	AAEK(0.038)K(0.962)PAEK(0.038)K(0.962)PAGK	AAEK(-14.42)K(14.42)PAEK(-14.42)K(14.42)PAGK(-140.49)	__MAPKAAEKKPAEKKPAGKAPAEKLPKAEK	10	-7.31238	-9.47255	NaN	-7.27186	-9.49642	NaN	2	-8.39246	-10.7671	0.00456109	0.11526	2.34093	0.93832		1295700000	1294900000	752520	822260000	686860	249980000	65664	222710000	0	By matching
AT2G38810.3;AT2G38810.2;AT2G38810.1	4;4;4	___2	>AT2G38810.3 | Symbols: HTA8 | histone H2A 8 | chr2:16219444-16220679 REVERSE LENGTH=136;>AT2G38810.2 | Symbols: HTA8 | histone H2A 8 | chr2:16219444-16220679 REVERSE LENGTH=136;>AT2G38810.1 | Symbols: HTA8 | histone H2A 8 | chr2:16219444-16220679 REVERSE	5.56005e-22	190.37	173.13	101.17	1	1	5.56005e-22	190.37	1	9.94666e-07	156.14	0	NaN	NaN	3	+	0.86963	2;3	AGK(1)GGK(1)GLLAAK(1)TTAAAANK	AGK(101.17)GGK(101.17)GLLAAK(101.17)TTAAAANK(-101.17)	____________MAGKGGKGLLAAKTTAAAA	3	-0.378738	-0.108379	0.0864308	-0.30463	-0.0652495	0.0806577	3	-0.133562	-0.523958	0.63283	0.9876	0.198713	0.00541895		1504600000	741450000	763170000	475120000	520870000	123380000	99833000	142950000	142460000	By matching
AT2G38810.3;AT2G38810.2;AT2G38810.1	7;7;7	___2	>AT2G38810.3 | Symbols: HTA8 | histone H2A 8 | chr2:16219444-16220679 REVERSE LENGTH=136;>AT2G38810.2 | Symbols: HTA8 | histone H2A 8 | chr2:16219444-16220679 REVERSE LENGTH=136;>AT2G38810.1 | Symbols: HTA8 | histone H2A 8 | chr2:16219444-16220679 REVERSE	5.56005e-22	190.37	173.13	148.44	1	1	5.56005e-22	190.37	1	2.22429e-10	156.14	0	NaN	NaN	2	+	-0.18894	2;3	GGK(1)GLLAAK(1)TTAAAANK	GGK(148.44)GLLAAK(148.44)TTAAAANK(-148.44)	_________MAGKGGKGLLAAKTTAAAANKD	3	0.115832	-0.116598	0.485358	0.0585243	-0.0960054	-0.383247	8	0.161531	0.600277	0.586303	0.9876	0.231878	0.00541895		1823500000	912930000	910580000	578460000	634940000	173820000	123660000	160650000	151980000	By matching
AT2G38810.3;AT2G38810.2;AT2G38810.1	13;13;13	___2	>AT2G38810.3 | Symbols: HTA8 | histone H2A 8 | chr2:16219444-16220679 REVERSE LENGTH=136;>AT2G38810.2 | Symbols: HTA8 | histone H2A 8 | chr2:16219444-16220679 REVERSE LENGTH=136;>AT2G38810.1 | Symbols: HTA8 | histone H2A 8 | chr2:16219444-16220679 REVERSE	5.56005e-22	218.6	177	218.6	1	1	5.56005e-22	190.37	1	2.22429e-10	163.33	1	5.1709e-18	218.6	2	+	0.0054049	1;2;3	GLLAAK(1)TTAAAANK	GLLAAK(218.6)TTAAAANK(-218.6)	___MAGKGGKGLLAAKTTAAAANKDSVKKKS	6	0.198871	-0.956543	0.884301	0.141694	-0.974518	-0.847155	2	0.0422095	0.0889139	0.934175	0.994031	0.029572	0.00260009		1052400000	537190000	515250000	283700000	337490000	123190000	71805000	130300000	105960000	By matching
AT3G07740.1;AT3G07740.4	19;19	___2	>AT3G07740.1 | Symbols: ADA2A, ATADA2A, HAC10, HXA02, HXA2 | homolog of yeast ADA2 2A | chr3:2470014-2473062 REVERSE LENGTH=548;>AT3G07740.4 | Symbols: ADA2A | homolog of yeast ADA2 2A | chr3:2470014-2473062 REVERSE LENGTH=555	0.000316652	87.668	77.537	87.668	1	1	0.000316652	87.668	0	NaN	NaN	0	NaN	NaN	3		0.12275	2	LASRPAEEDLNPGK(1)SK(1)R	LASRPAEEDLNPGK(87.67)SK(87.67)R	SKLASRPAEEDLNPGKSKRKKISLGPENAAA	14	-0.116504	0.442333	-0.551688	-0.1218	0.389787	0.788352	3	-0.0752865	-0.234256	0.828307	0.994031	0.0818089	0.00260009		110030000	54701000	55331000	32906000	22099000	13770000	17149000	8025600	16084000	By matching
AT3G07740.1;AT3G07740.4	21;21	___2	>AT3G07740.1 | Symbols: ADA2A, ATADA2A, HAC10, HXA02, HXA2 | homolog of yeast ADA2 2A | chr3:2470014-2473062 REVERSE LENGTH=548;>AT3G07740.4 | Symbols: ADA2A | homolog of yeast ADA2 2A | chr3:2470014-2473062 REVERSE LENGTH=555	0.000316652	87.668	77.537	87.668	1	1	0.000316652	87.668	0	NaN	NaN	0	NaN	NaN	3		0.12275	2	LASRPAEEDLNPGK(1)SK(1)R	LASRPAEEDLNPGK(87.67)SK(87.67)R	LASRPAEEDLNPGKSKRKKISLGPENAAASI	16	-0.116504	0.442333	-0.551688	-0.1218	0.389787	0.788352	3	-0.0752865	-0.234256	0.828307	0.994031	0.0818089	0.00260009		110030000	54701000	55331000	32906000	22099000	13770000	17149000	8025600	16084000	By matching
AT3G07740.1;AT3G07740.4;AT3G07740.2;AT3G07740.3	435;442;364;414	___2	>AT3G07740.1 | Symbols: ADA2A, ATADA2A, HAC10, HXA02, HXA2 | homolog of yeast ADA2 2A | chr3:2470014-2473062 REVERSE LENGTH=548;>AT3G07740.4 | Symbols: ADA2A | homolog of yeast ADA2 2A | chr3:2470014-2473062 REVERSE LENGTH=555;>AT3G07740.2 | Symbols: ADA2A	1.07242e-15	166.47	146.03	166.47	1	1	3.16679e-07	143.28	1	1.07242e-15	166.47	0	NaN	NaN	3	+	0.70448	1;2	LNHGAPGSIAGK(1)TLK(1)SPR	LNHGAPGSIAGK(166.47)TLK(166.47)SPR	MLLRLNHGAPGSIAGKTLKSPRGLPRNLHPF	12	NaN	0.263876	-0.630871	NaN	0.252779	0.751292	3	-0.183498	-0.410347	0.715722	0.9876	0.145256	0.00541895		483150000	145450000	337690000	13820000	176500000	62005000	72219000	69629000	88976000	By matching
AT3G07740.1;AT3G07740.4;AT3G07740.2;AT3G07740.3	438;445;367;417	___2	>AT3G07740.1 | Symbols: ADA2A, ATADA2A, HAC10, HXA02, HXA2 | homolog of yeast ADA2 2A | chr3:2470014-2473062 REVERSE LENGTH=548;>AT3G07740.4 | Symbols: ADA2A | homolog of yeast ADA2 2A | chr3:2470014-2473062 REVERSE LENGTH=555;>AT3G07740.2 | Symbols: ADA2A	1.07242e-15	166.47	146.03	166.47	1	NaN	NaN	NaN	1	1.07242e-15	166.47	0	NaN	NaN	3	+	0.70448	2	LNHGAPGSIAGK(1)TLK(1)SPR	LNHGAPGSIAGK(166.47)TLK(166.47)SPR	RLNHGAPGSIAGKTLKSPRGLPRNLHPFGSD	15	NaN	0.263876	-0.630871	NaN	0.252779	0.751292	2	-0.183498	-0.410347	0.715722	0.9876	0.145256	0.00541895		123860000	49584000	74274000	0	0	29280000	34227000	20304000	40047000	By matching
AT3G07740.1;AT3G07740.4;AT3G07740.2;AT3G07740.3	257;264;186;236	___2	>AT3G07740.1 | Symbols: ADA2A, ATADA2A, HAC10, HXA02, HXA2 | homolog of yeast ADA2 2A | chr3:2470014-2473062 REVERSE LENGTH=548;>AT3G07740.4 | Symbols: ADA2A | homolog of yeast ADA2 2A | chr3:2470014-2473062 REVERSE LENGTH=555;>AT3G07740.2 | Symbols: ADA2A	0.00986434	85.764	39.994	85.764	1	0	NaN	NaN	1	0.0100151	85.733	1	0.00986434	85.764	2	+	-1.1112	2	SVGEK(1)K(1)LR	SVGEK(85.76)K(85.76)LR	KLEAAKQQSDRSVGEKKLRLPGEKVPLVTEL	5	-0.269408	0.268913	-0.248292	-0.322054	0.257131	0.355355	3	-0.0829288	-0.307842	0.77626	0.9876	0.109993	0.00541895		204760000	103870000	100890000	43676000	35253000	27462000	26973000	32733000	38662000	By matching
AT3G07740.1;AT3G07740.4;AT3G07740.2;AT3G07740.3	258;265;187;237	___2	>AT3G07740.1 | Symbols: ADA2A, ATADA2A, HAC10, HXA02, HXA2 | homolog of yeast ADA2 2A | chr3:2470014-2473062 REVERSE LENGTH=548;>AT3G07740.4 | Symbols: ADA2A | homolog of yeast ADA2 2A | chr3:2470014-2473062 REVERSE LENGTH=555;>AT3G07740.2 | Symbols: ADA2A	0.00986434	85.764	39.994	85.764	1	0	NaN	NaN	1	0.0100151	85.733	1	0.00986434	85.764	2	+	-1.1112	2	SVGEK(1)K(1)LR	SVGEK(85.76)K(85.76)LR	LEAAKQQSDRSVGEKKLRLPGEKVPLVTELY	6	-0.269408	0.268913	-0.248292	-0.322054	0.257131	0.355355	3	-0.0829288	-0.307842	0.77626	0.9876	0.109993	0.00541895		204760000	103870000	100890000	43676000	35253000	27462000	26973000	32733000	38662000	By matching
AT3G09480.1	7	___2	>AT3G09480.1 | Symbols: | Histone superfamily protein | chr3:2914890-2915270 REVERSE LENGTH=126	0.00186459	83.204	64.072	39.394	0.882617	0.83991	0.00186459	83.204	0	NaN	NaN	0.882617	0.041623	39.394	3	+	-1.3559	2	AEK(0.883)K(0.695)PSEK(0.423)APK	AEK(6.92)K(2.76)PSEK(-2.76)APK(-39.39)	_________MAPKAEKKPSEKAPKADKKITK	3	0.403159	0.3744	-0.0192037	0.329411	0.343806	0.0766959	3	0.252785	0.98998	0.387812	0.9876	0.411379	0.00541895		174460000	76102000	98353000	39682000	56715000	20338000	22400000	16083000	19238000	By matching
AT3G09480.1	12	___2	>AT3G09480.1 | Symbols: | Histone superfamily protein | chr3:2914890-2915270 REVERSE LENGTH=126	0.00186459	83.204	64.072	83.204	0.986968	0.986968	0.00186459	83.204	0	NaN	NaN	NaN	NaN	NaN	3	+	-0.80214	2	AEK(0.84)K(0.173)PSEK(0.987)APK	AEK(7.13)K(-7.13)PSEK(18.02)APK(-83.2)	____MAPKAEKKPSEKAPKADKKITKEGGSE	8	0.403159	0.3744	NaN	0.329411	0.343806	NaN	2	0.388779	1.14324	0.355174	0.9876	0.449559	0.00541895		139130000	60020000	79115000	39682000	56715000	20338000	22400000	0	0	By matching
AT3G45980.1;AT3G46030.1;AT5G59910.1	28;23;28	___2	>AT3G45980.1 | Symbols: H2B, HTB9 | Histone superfamily protein | chr3:16897492-16897944 REVERSE LENGTH=150;>AT3G46030.1 | Symbols: HTB11 | Histone superfamily protein | chr3:16913614-16914051 REVERSE LENGTH=145;>AT5G59910.1 | Symbols: HTB4 | Histone super	2.55265e-12	174.59	148.48	105.03	1	1	1.08896e-11	162.79	1	2.55265e-12	174.59	1	1.03134e-11	164.53	3	+	4.2564	1;2;3	AEK(1)APAEK(0.878)K(0.122)PK	AEK(75.96)APAEK(8.56)K(-8.56)PK(-105.03)	KPAAEKPVEEKSKAEKAPAEKKPKAGKKLPK;KPAEKKPVEEKSKAEKAPAEKKPKAGKKLPK;KPASEKPVEEKSKAEKAPAEKKPKAGKKLPK	3	3.52143	-0.181199	0.272942	3.44771	-0.208778	-0.144616	4	1.20439	1.29824	0.275889	0.9876	0.559266	0.00541895		14440000000	10353000000	4087300000	4150200000	1386000000	1713800000	1106900000	4488900000	1594400000	By matching
AT3G45980.1;AT3G46030.1;AT5G59910.1	33;28;33	___2	>AT3G45980.1 | Symbols: H2B, HTB9 | Histone superfamily protein | chr3:16897492-16897944 REVERSE LENGTH=150;>AT3G46030.1 | Symbols: HTB11 | Histone superfamily protein | chr3:16913614-16914051 REVERSE LENGTH=145;>AT5G59910.1 | Symbols: HTB4 | Histone super	2.55265e-12	174.59	148.48	103.76	1	1	1.08896e-11	162.79	1	2.55265e-12	174.59	1	1.03134e-11	164.53	2	+	0.20818	1;2;3	SK(0.001)AEK(0.999)APAEK(1)K	SK(-30.87)AEK(30.87)APAEK(82.21)K(-103.76)	KPVEEKSKAEKAPAEKKPKAGKKLPKEAGAG	10	-0.0852518	-0.181199	0.272942	-0.114051	-0.208778	-0.144616	5	0.00216395	0.00845416	0.993731	0.994031	0.00273136	0.00260009		10670000000	8599000000	2070600000	3860200000	751780000	1306900000	753670000	3432000000	565200000	By matching
AT3G46030.1	7	___2	>AT3G46030.1 | Symbols: HTB11 | Histone superfamily protein | chr3:16913614-16914051 REVERSE LENGTH=145	1.03664e-11	163.44	102.95	49.189	1	1	1.03664e-11	163.44	0.998043	0.00035404	134.13	0.992149	0.000328096	123.67	2	+	-1.6354	1;2	AEK(1)K(1)PAEK	AEK(49.19)K(49.19)PAEK(-49.19)	_________MAPKAEKKPAEKKPVEEKSKAE	3	-10.8603	NaN	5.71816	-10.8205	NaN	-5.4747	2	-2.57108	-0.476667	0.673981	0.9876	0.171352	0.00541895		3847900000	3057900000	790000000	1182700000	413660000	214200000	254900000	1661100000	121450000	By matching
AT3G46030.1	8	___2	>AT3G46030.1 | Symbols: HTB11 | Histone superfamily protein | chr3:16913614-16914051 REVERSE LENGTH=145	3.08874e-11	152.32	101.49	49.189	1	1	0.0128417	99.815	0.944403	8.14657e-09	144.08	0.925106	3.08874e-11	152.32	2	+	-1.6354	1;2	AEK(1)K(1)PAEK	AEK(49.19)K(49.19)PAEK(-49.19)	________MAPKAEKKPAEKKPVEEKSKAEK	4	NaN	-8.4835	8.37009	NaN	-8.43716	-8.07122	2	-0.056707	-0.0103423	0.992554	0.994031	0.00324576	0.00260009		6419800000	4640000000	1779800000	808290000	932100000	1090400000	844330000	2741300000	3411700	By matching
AT3G46030.1	12	___2	>AT3G46030.1 | Symbols: HTB11 | Histone superfamily protein | chr3:16913614-16914051 REVERSE LENGTH=145	1.03664e-11	163.44	102.95	114.86	1	1	1.03664e-11	163.44	1	2.22014e-05	134.13	0.999999	3.08874e-11	152.32	2	+	0.37146	1;2	AEK(0.986)K(0.014)PAEK(1)K	AEK(18.63)K(-18.63)PAEK(66.58)K(-114.86)	____MAPKAEKKPAEKKPVEEKSKAEKAPAE	8	-10.8603	NaN	8.37009	-10.8205	NaN	-8.07122	5	-1.24511	-0.199107	0.85798	0.994031	0.0665226	0.00260009		6435700000	5937700000	498000000	1691900000	274080000	261460000	96001000	3984300000	127920000	By matching
AT3G54560.1	4	___2	>AT3G54560.1 | Symbols: HTA11 | histone H2A 11 | chr3:20196532-20197466 FORWARD LENGTH=136	1.50376e-21	191.78	171.26	59.983	1	1	1.50376e-21	191.78	1	7.23673e-15	174.82	1	1.5764e-09	145.88	3	+	1.1038	2;3	AGK(1)GGK(1)GLVAAK(1)TMAANK	AGK(59.98)GGK(59.98)GLVAAK(59.98)TMAANK(-59.98)	____________MAGKGGKGLVAAKTMAANK	3	-0.167134	0.0947765	0.48451	-0.136997	0.0973411	-0.337266	3	0.137384	0.500156	0.647816	0.9876	0.188549	0.00541895		3629500000	1836600000	1792800000	1156100000	1131800000	349500000	339850000	331090000	321160000	By matching
AT3G54560.1	7	___2	>AT3G54560.1 | Symbols: HTA11 | histone H2A 11 | chr3:20196532-20197466 FORWARD LENGTH=136	5.41531e-33	273.39	227.33	154.72	1	1	1.50376e-21	208.66	1	5.41531e-33	273.39	1	7.89954e-15	187.35	3	+	-0.22328	1;2;3	GGK(1)GLVAAK(1)TMAANK	GGK(154.72)GLVAAK(154.72)TMAANK(-154.72)	_________MAGKGGKGLVAAKTMAANKDKD	3	-0.167134	-0.0550366	0.530948	-0.136997	-0.0427837	-0.350247	3	0.102926	0.359474	0.740599	0.9876	0.130417	0.00541895		6255300000	3119400000	3135900000	1911600000	1975400000	576510000	561530000	631260000	598950000	By matching
AT3G54560.1	13	___2	>AT3G54560.1 | Symbols: HTA11 | histone H2A 11 | chr3:20196532-20197466 FORWARD LENGTH=136	5.41531e-33	273.39	227.33	162.23	1	1	1.50376e-21	208.66	1	5.41531e-33	273.39	1	7.89954e-15	187.35	2	+	0.58623	1;2;3	GLVAAK(1)TMAANK	GLVAAK(162.23)TMAANK(-162.23)	___MAGKGGKGLVAAKTMAANKDKDKDKKKP	6	-0.139474	-0.16406	0.577379	-0.100407	-0.128929	-0.363234	4	0.0912818	0.305526	0.777877	0.9876	0.109089	0.00541895		4539600000	2228000000	2311600000	1189000000	1370700000	472690000	442750000	566310000	498210000	By matching
AT4G14920.1	546	___2	>AT4G14920.1 | Symbols: | Acyl-CoA N-acyltransferase with RING/FYVE/PHD-type zinc finger protein | chr4:8531157-8535842 REVERSE LENGTH=1138	6.56839e-05	120.57	103.9	100.38	1	1	6.56839e-05	120.57	1	0.000397387	101.71	1	0.000932764	100.38	3	+	0.98347	2	VDGGK(1)SSK(1)HGR	VDGGK(100.38)SSK(100.38)HGR	TEKSTGSSSHRVDGGKSSKHGRSTLLVRRSV	5	0.105544	0.42825	NaN	-0.0120389	0.46069	NaN	2	0.266897	0.750291	0.520459	0.9876	0.283613	0.00541895		182680000	68403000	114280000	39842000	41627000	28561000	38710000	0	33940000	By matching
AT4G14920.1	549	___2	>AT4G14920.1 | Symbols: | Acyl-CoA N-acyltransferase with RING/FYVE/PHD-type zinc finger protein | chr4:8531157-8535842 REVERSE LENGTH=1138	6.56839e-05	120.57	103.9	100.38	1	1	6.56839e-05	120.57	1	0.000397387	101.71	1	0.000932764	100.38	3	+	0.98347	2	VDGGK(1)SSK(1)HGR	VDGGK(100.38)SSK(100.38)HGR	STGSSSHRVDGGKSSKHGRSTLLVRRSVRGD	8	0.105544	0.42825	NaN	-0.0120389	0.46069	NaN	2	0.266897	0.750291	0.520459	0.9876	0.283613	0.00541895		182680000	68403000	114280000	39842000	41627000	28561000	38710000	0	33940000	By matching
AT4G16420.3;AT4G16420.1;AT4G16420.2	215;216;212	___2	>AT4G16420.3 | Symbols: ADA2B, PRZ1 | homolog of yeast ADA2 2B | chr4:9262805-9265775 REVERSE LENGTH=486;>AT4G16420.1 | Symbols: ADA2B, PRZ1 | homolog of yeast ADA2 2B | chr4:9262805-9265775 REVERSE LENGTH=487;>AT4G16420.2 | Symbols: ADA2B, PRZ1 | homolog	3.30161e-16	150.03	146.72	82.541	1	1	3.30161e-16	150.03	1	9.93202e-11	124.88	1	2.91029e-10	144.29	3		-1.9045	2	SFGGK(1)K(1)PVSTSVNNSLVELSNYNQK	SFGGK(82.54)K(82.54)PVSTSVNNSLVELSNYNQK(-82.54)	EDTQKESFVDRSFGGKKPVSTSVNNSLVELS;KVKVEDTQKDRSFGGKKPVSTSVNNSLVELS	5	-0.543215	-0.514182	0.633502	-0.639445	-0.532637	-0.589876	3	-0.141298	-0.373306	0.73118	0.9876	0.135976	0.00541895		197070000	117050000	80020000	62243000	40374000	34794000	18207000	20016000	21440000	By matching
AT4G16420.3;AT4G16420.1;AT4G16420.2	216;217;213	___2	>AT4G16420.3 | Symbols: ADA2B, PRZ1 | homolog of yeast ADA2 2B | chr4:9262805-9265775 REVERSE LENGTH=486;>AT4G16420.1 | Symbols: ADA2B, PRZ1 | homolog of yeast ADA2 2B | chr4:9262805-9265775 REVERSE LENGTH=487;>AT4G16420.2 | Symbols: ADA2B, PRZ1 | homolog	3.30161e-16	150.03	146.72	82.541	1	1	3.30161e-16	150.03	1	9.93202e-11	124.88	1	2.91029e-10	144.29	3		-1.9045	2	SFGGK(1)K(1)PVSTSVNNSLVELSNYNQK	SFGGK(82.54)K(82.54)PVSTSVNNSLVELSNYNQK(-82.54)	DTQKESFVDRSFGGKKPVSTSVNNSLVELSN;VKVEDTQKDRSFGGKKPVSTSVNNSLVELSN	6	-0.543215	-0.514182	0.633502	-0.639445	-0.532637	-0.589876	3	-0.141298	-0.373306	0.73118	0.9876	0.135976	0.00541895		197070000	117050000	80020000	62243000	40374000	34794000	18207000	20016000	21440000	By matching
AT4G27230.2;AT4G27230.1	6;6	___2	>AT4G27230.2 | Symbols: HTA2 | histone H2A 2 | chr4:13637515-13638325 REVERSE LENGTH=131;>AT4G27230.1 | Symbols: HTA2 | histone H2A 2 | chr4:13637515-13638325 REVERSE LENGTH=131	3.88826e-05	176.42	92.563	90.434	1	1	3.88826e-05	176.42	1	0.00224316	119.55	1	0.00157829	133.05	2	+	-0.63523	1;2	GK(1)QLGSGAAK(1)K	GK(90.43)QLGSGAAK(90.43)K(-90.43)	__________MAGRGKQLGSGAAKKSTSRSS	2	-0.38496	-0.267253	NaN	-0.371292	-0.332171	NaN	3	-0.326107	-0.953298	0.42722	0.9876	0.369348	0.00541895		491600000	262250000	229350000	153160000	128490000	50942000	44899000	58149000	55963000	By matching
AT4G27230.2;AT4G27230.1	14;14	___2	>AT4G27230.2 | Symbols: HTA2 | histone H2A 2 | chr4:13637515-13638325 REVERSE LENGTH=131;>AT4G27230.1 | Symbols: HTA2 | histone H2A 2 | chr4:13637515-13638325 REVERSE LENGTH=131	0.000876735	90.434	29.605	90.434	1	1	0.000876735	89.507	1	0.00389084	90.434	NaN	NaN	NaN	2	+	-0.63523	2	GK(1)QLGSGAAK(1)K	GK(90.43)QLGSGAAK(90.43)K(-90.43)	__MAGRGKQLGSGAAKKSTSRSSKAGLQFPV	10	-0.38496	-0.267253	NaN	-0.371292	-0.332171	NaN	2	-0.326107	-0.953298	0.42722	0.9876	0.369348	0.00541895		50101000	27008000	23093000	20827000	17865000	6181300	5227600	0	0	By matching
AT5G10980.1;AT4G40040.2;AT4G40040.1;AT4G40030.3;AT4G40030.1;AT4G40030.2;AT1G75600.1	28;28;28;28;28;56;28	___2	>AT5G10980.1 | Symbols: | Histone superfamily protein | chr5:3472591-3473349 REVERSE LENGTH=136;>AT4G40040.2 | Symbols: | Histone superfamily protein | chr4:18557539-18558236 REVERSE LENGTH=136;>AT4G40040.1 | Symbols: | Histone superfamily protein | chr	8.18495e-12	171.26	142.28	80.508	1	1	8.18495e-12	171.26	1	9.50262e-05	102.64	1	9.01495e-08	137.61	3	+	-1.5881	1;2;3	K(1)SAPTTGGVK(1)K(1)PHR	K(80.51)SAPTTGGVK(80.51)K(80.51)PHR	GGKAPRKQLATKAARKSAPTTGGVKKPHRYR	1	-0.151859	0.218843	0.0635901	-0.142529	0.200881	-0.00364022	2	0.0435248	0.176168	0.870224	0.994031	0.060369	0.00260009		1483400000	756370000	727020000	525960000	497110000	96169000	102690000	134240000	127230000	By matching
AT5G10980.1;AT4G40040.2;AT4G40040.1;AT4G40030.3;AT4G40030.1;AT4G40030.2;AT1G75600.1	37;37;37;37;37;65;37	___2	>AT5G10980.1 | Symbols: | Histone superfamily protein | chr5:3472591-3473349 REVERSE LENGTH=136;>AT4G40040.2 | Symbols: | Histone superfamily protein | chr4:18557539-18558236 REVERSE LENGTH=136;>AT4G40040.1 | Symbols: | Histone superfamily protein | chr	8.18495e-12	171.26	142.28	48.351	1	1	8.18495e-12	171.26	1	9.50262e-05	102.64	1	9.01495e-08	137.61	3	+	3.6516	2;3	SAPTTGGVK(1)K(1)PHR	SAPTTGGVK(48.35)K(48.35)PHR	ATKAARKSAPTTGGVKKPHRYRPGTVALREI	9	-0.179041	0.218843	-0.121148	-0.0806828	0.200881	0.201383	2	-0.0271153	-0.107752	0.920292	0.994031	0.0360744	0.00260009		1440100000	735220000	704900000	504320000	479840000	102800000	103090000	128110000	121970000	By matching
AT5G10980.1;AT4G40040.2;AT4G40040.1;AT4G40030.3;AT4G40030.1;AT4G40030.2;AT1G75600.1	38;38;38;38;38;66;38	___2	>AT5G10980.1 | Symbols: | Histone superfamily protein | chr5:3472591-3473349 REVERSE LENGTH=136;>AT4G40040.2 | Symbols: | Histone superfamily protein | chr4:18557539-18558236 REVERSE LENGTH=136;>AT4G40040.1 | Symbols: | Histone superfamily protein | chr	8.18495e-12	171.26	142.28	48.351	1	1	8.18495e-12	171.26	0	NaN	NaN	1	9.01495e-08	137.61	3	+	3.6516	2;3	SAPTTGGVK(1)K(1)PHR	SAPTTGGVK(48.35)K(48.35)PHR	TKAARKSAPTTGGVKKPHRYRPGTVALREIR	10	-0.124676	NaN	0.18728	-0.204366	NaN	-0.022918	2	0.031302	0.0882463	0.936584	0.994031	0.0284535	0.00260009		279710000	161060000	118650000	105950000	76384000	0	0	55109000	42269000	By matching
AT5G02570.1	7	___2	>AT5G02570.1 | Symbols: | Histone superfamily protein | chr5:576742-577140 REVERSE LENGTH=132	2.93687e-06	115.1	95.333	49.189	1	1	0.0207472	88.495	0.994158	2.93687e-06	115.1	0	NaN	NaN	2	+	-1.6354	1;2	AEK(1)K(1)PAEK	AEK(49.19)K(49.19)PAEK(-49.19)	_________MAPKAEKKPAEKAPAPKAEKKI	3	-0.00205011	-0.0693308	0.177327	0.012068	-0.0975019	-0.00147232	2	0.0353154	0.147401	0.891199	0.994031	0.0500254	0.00260009		918530000	444930000	473600000	222510000	234810000	186890000	201390000	35525000	37403000	By matching
AT5G02570.1	12	___2	>AT5G02570.1 | Symbols: | Histone superfamily protein | chr5:576742-577140 REVERSE LENGTH=132	2.93687e-06	115.1	95.333	115.1	0.999968	0	NaN	NaN	0.999968	2.93687e-06	115.1	0	NaN	NaN	3	+	-0.35955	2	AEK(0.94)K(0.06)PAEK(1)APAPK	AEK(11.96)K(-11.96)PAEK(44.73)APAPK(-115.1)	____MAPKAEKKPAEKAPAPKAEKKIAKEGG	8	-0.00205011	-0.0693308	0.177327	0.012068	-0.0975019	-0.00147232	3	0.0353154	0.147401	0.891199	0.994031	0.0500254	0.00260009		320930000	154250000	166680000	77776000	89375000	40948000	39901000	35525000	37403000	By matching
AT5G10930.1	45	___2	>AT5G10930.1 | Symbols: CIPK5, SnRK3.24 | CBL-interacting protein kinase 5 | chr5:3445569-3446906 REVERSE LENGTH=445	0.00190683	77.662	12.842	77.662	1	1	0.00906192	77.662	1	0.00190683	67.334	1	0.0156027	77.662	2		3.1937	2	VINK(1)DQVMK(1)R	VINK(77.66)DQVMK(77.66)R	KEIIGGECVAIKVINKDQVMKRPGMMEQIKR	4	-6.11508	-1.69166	6.5414	-6.09848	-1.71331	-6.35816	3	-0.421783	-0.147177	0.891362	0.994031	0.0499458	0.00260009		8224200000	8019000000	205220000	3530000000	93986000	103170000	73497000	4385800000	37734000	By matching
AT5G10930.1	50	___2	>AT5G10930.1 | Symbols: CIPK5, SnRK3.24 | CBL-interacting protein kinase 5 | chr5:3445569-3446906 REVERSE LENGTH=445	0.00190683	77.662	12.842	77.662	1	1	0.00906192	77.662	1	0.00190683	67.334	1	0.0156027	77.662	2		3.1937	2	VINK(1)DQVMK(1)R	VINK(77.66)DQVMK(77.66)R	GECVAIKVINKDQVMKRPGMMEQIKREISIM	9	-6.11508	-1.69166	6.5414	-6.09848	-1.71331	-6.35816	3	-0.421783	-0.147177	0.891362	0.994031	0.0499458	0.00260009		8224200000	8019000000	205220000	3530000000	93986000	103170000	73497000	4385800000	37734000	By matching
AT5G22450.1	491	___2	>AT5G22450.1 | Symbols: | unknown protein;LOCATED IN: chloroplast;EXPRESSED IN: 22 plant structures;EXPRESSED DURING: 13 growth stages;BEST Arabidopsis thaliana protein match is: unknown protein (TAIR:AT2G19390.1);Has 30201 Blast hits to 17322 protei	0.000272263	95.197	74.464	95.197	1	1	0.000272263	95.197	0	NaN	NaN	NaN	NaN	NaN	3	+	-0.70357	2	IQTSHK(1)GGGAWK(1)QGK	IQTSHK(95.2)GGGAWK(95.2)QGK(-95.2)	SLLLPTRKNKIQTSHKGGGAWKQGKSESVSS	6	-0.160927	0.0340749	NaN	-0.207178	0.0941009	NaN	2	-0.0634262	-0.183425	0.868983	0.994031	0.0609887	0.00260009		111630000	48600000	63026000	29335000	42406000	19265000	20620000	0	0	By matching
AT5G22450.1	497	___2	>AT5G22450.1 | Symbols: | unknown protein;LOCATED IN: chloroplast;EXPRESSED IN: 22 plant structures;EXPRESSED DURING: 13 growth stages;BEST Arabidopsis thaliana protein match is: unknown protein (TAIR:AT2G19390.1);Has 30201 Blast hits to 17322 protei	0.000272263	95.197	74.464	95.197	1	1	0.000272263	95.197	0	NaN	NaN	NaN	NaN	NaN	3	+	-0.70357	2	IQTSHK(1)GGGAWK(1)QGK	IQTSHK(95.2)GGGAWK(95.2)QGK(-95.2)	RKNKIQTSHKGGGAWKQGKSESVSSLTTPGF	12	-0.160927	0.0340749	NaN	-0.207178	0.0941009	NaN	2	-0.0634262	-0.183425	0.868983	0.994031	0.0609887	0.00260009		111630000	48600000	63026000	29335000	42406000	19265000	20620000	0	0	By matching
AT5G22450.1	1031	___2	>AT5G22450.1 | Symbols: | unknown protein;LOCATED IN: chloroplast;EXPRESSED IN: 22 plant structures;EXPRESSED DURING: 13 growth stages;BEST Arabidopsis thaliana protein match is: unknown protein (TAIR:AT2G19390.1);Has 30201 Blast hits to 17322 protei	2.39181e-07	123.83	100.84	59.857	1	1	2.39181e-07	123.83	1	0.0599033	59.857	0	NaN	NaN	3	+	0.076694	2	VTTSK(1)GSAVLSGGGAQGK(1)R	VTTSK(59.86)GSAVLSGGGAQGK(59.86)R	IDDVIGCASSKVTTSKGSAVLSGGGAQGKRS	5	0.0361869	0.162855	0.771397	-0.0346923	0.218347	-0.55493	3	0.323479	1.11124	0.339373	0.9876	0.469323	0.00541895		241040000	119040000	122000000	75933000	71540000	17933000	21125000	25172000	29333000	By matching
AT5G22450.1	1044	___2	>AT5G22450.1 | Symbols: | unknown protein;LOCATED IN: chloroplast;EXPRESSED IN: 22 plant structures;EXPRESSED DURING: 13 growth stages;BEST Arabidopsis thaliana protein match is: unknown protein (TAIR:AT2G19390.1);Has 30201 Blast hits to 17322 protei	2.39181e-07	123.83	100.84	59.857	1	1	2.39181e-07	123.83	1	0.0599033	59.857	0	NaN	NaN	3	+	0.076694	2	VTTSK(1)GSAVLSGGGAQGK(1)R	VTTSK(59.86)GSAVLSGGGAQGK(59.86)R	TSKGSAVLSGGGAQGKRSEREDGFRNKNKPK	18	0.0361869	0.162855	0.771397	-0.0346923	0.218347	-0.55493	3	0.323479	1.11124	0.339373	0.9876	0.469323	0.00541895		241040000	119040000	122000000	75933000	71540000	17933000	21125000	25172000	29333000	By matching
AT5G22880.1	6	___2	>AT5G22880.1 | Symbols: H2B, HTB2 | histone B2 | chr5:7652130-7652567 REVERSE LENGTH=145	0.00073744	88.596	58.853	58.511	0.984046	0.965592	0.00222192	88.596	0.984046	0.0322369	58.511	0.91614	0.00073744	77.13	2	+	0.15859	1;2	ADK(0.984)K(0.017)PAEK(0.999)K	ADK(17.9)K(-17.9)PAEK(28.59)K(-58.51)	__________MAKADKKPAEKKPAEKTPAAE	3	-0.110122	-0.372711	0.467154	-0.104511	-0.413384	-0.308698	2	-0.00522593	-0.0173532	0.987132	0.994031	0.00562483	0.00260009		913340000	592800000	320540000	223000000	228100000	4569700	5247000	365230000	87192000	By matching
AT5G22880.1	7	___2	>AT5G22880.1 | Symbols: H2B, HTB2 | histone B2 | chr5:7652130-7652567 REVERSE LENGTH=145	3.91196e-08	120.32	108.93	87.258	0.956026	0.954987	4.4349e-07	117.86	0.956026	2.07204e-05	107.73	0.951773	3.91196e-08	120.32	3	+	-0.13899	1;2	ADK(0.044)K(0.956)PAEK	ADK(-13.37)K(13.37)PAEK(-87.26)	_________MAKADKKPAEKKPAEKTPAAEP	4	0.0795658	-3.82386	NaN	-0.00810176	-3.83815	NaN	5	-1.87215	-1.42665	0.271162	0.9876	0.566771	0.00541895		3221800000	2544000000	677730000	1228200000	439680000	382190000	171820000	933640000	66222000	By matching
AT5G22880.1	11	___2	>AT5G22880.1 | Symbols: H2B, HTB2 | histone B2 | chr5:7652130-7652567 REVERSE LENGTH=145	1.77037e-10	129.22	105.88	88.596	0.999985	0.999985	1.90269e-10	128.36	0.999964	9.79086e-07	107.73	0.999832	1.77037e-10	129.22	3	+	-0.40089	1;2	ADK(0.5)K(0.5)PAEK(1)K	ADK(0)K(0)PAEK(45.29)K(-88.6)	_____MAKADKKPAEKKPAEKTPAAEPAAAA	8	-0.110122	-0.372711	0.467154	-0.104511	-0.413384	-0.308698	3	-0.00522593	-0.0173532	0.987132	0.994031	0.00562483	0.00260009		2397600000	2084800000	312820000	1248500000	171270000	430000000	67140000	406250000	74412000	By matching
AT5G22880.1	12	___2	>AT5G22880.1 | Symbols: H2B, HTB2 | histone B2 | chr5:7652130-7652567 REVERSE LENGTH=145	3.91196e-08	120.32	108.93	93.345	0.912145	0.907621	4.4349e-07	111.97	0.912145	5.4852e-05	93.345	0.908962	3.91196e-08	120.32	4	+	0.72952	1;2	KPAEK(0.088)K(0.912)PAEK	K(-69.54)PAEK(-10.16)K(10.16)PAEK(-93.35)	____MAKADKKPAEKKPAEKTPAAEPAAAAE	6	0.109427	-0.47297	0.31883	0.102591	-0.537068	-0.132056	3	-0.0149042	-0.0503925	0.96265	0.994031	0.0165317	0.00260009		3704800000	2540000000	1164700000	875570000	649340000	179350000	7664200	1485100000	507720000	By matching
AT5G22880.1	16	___2	>AT5G22880.1 | Symbols: H2B, HTB2 | histone B2 | chr5:7652130-7652567 REVERSE LENGTH=145	1.77037e-10	141.83	114.99	128.36	0.999942	0.999942	1.90269e-10	133.41	0.990987	5.14283e-09	121.46	0.999886	1.77037e-10	141.83	3		0.65513	1;2	K(0.004)PAEK(0.791)K(0.205)PAEK(1)TPAAEPAAAAEK	K(-23.12)PAEK(5.86)K(-5.86)PAEK(41.42)TPAAEPAAAAEK(-128.36)	MAKADKKPAEKKPAEKTPAAEPAAAAEKKPK	10	-4.35564	-5.41796	0.31883	-4.37091	-5.43865	-0.132056	4	-3.15159	-2.28864	0.0963639	0.80232	1.01609	0.0956523		3025600000	2383700000	641950000	971010000	22497000	795440000	581230000	617220000	38225000	By matching
AT5G22880.1	28	___2	>AT5G22880.1 | Symbols: H2B, HTB2 | histone B2 | chr5:7652130-7652567 REVERSE LENGTH=145	2.56283e-09	133.41	121.74	89.624	1	1	2.56283e-09	133.41	0.999968	5.14283e-09	121.46	0.861391	2.52599e-07	116.94	2	+	0.419	1;2	TPAAEPAAAAEK(1)K	TPAAEPAAAAEK(89.62)K(-89.62)	PAEKTPAAEPAAAAEKKPKAGKKLPKEPAGA	12	-3.87677	-0.47297	0.31883	-3.83597	-0.537068	-0.132056	8	-1.34364	-1.31951	0.269462	0.9876	0.569502	0.00541895		4423800000	2529600000	1894200000	1493200000	1192800000	540640000	377160000	495730000	324250000	By matching
AT5G25150.1	286	___2	>AT5G25150.1 | Symbols: TAF5 | TBP-associated factor 5 | chr5:8677117-8682058 FORWARD LENGTH=669	5.65302e-09	185.32	158.91	162.72	1	1	5.65302e-09	185.32	1	7.4787e-08	162.72	NaN	NaN	NaN	2	+	0.14993	2	DK(1)AGNATAK(1)VAR	DK(162.72)AGNATAK(162.72)VAR	EIGKQGSSLKKLKKDKAGNATAKVARLETIT	2	4.96975	-0.26067	NaN	4.8538	-0.357548	NaN	2	2.35454	1.3594	0.288838	0.9876	0.539346	0.00541895		139190000	32863000	106330000	1130200	80155000	31733000	26176000	0	0	By matching
AT5G25150.1	293	___2	>AT5G25150.1 | Symbols: TAF5 | TBP-associated factor 5 | chr5:8677117-8682058 FORWARD LENGTH=669	5.65302e-09	185.32	158.91	162.72	1	1	5.65302e-09	185.32	1	7.4787e-08	162.72	NaN	NaN	NaN	2	+	0.14993	2	DK(1)AGNATAK(1)VAR	DK(162.72)AGNATAK(162.72)VAR	SLKKLKKDKAGNATAKVARLETITVSPAPRV	9	4.96975	-0.26067	NaN	4.8538	-0.357548	NaN	2	2.35454	1.3594	0.288838	0.9876	0.539346	0.00541895		139190000	32863000	106330000	1130200	80155000	31733000	26176000	0	0	By matching
AT5G49880.1	164	___2	>AT5G49880.1 | Symbols: | mitotic checkpoint family protein | chr5:20282305-20287775 FORWARD LENGTH=726	8.46251e-11	180.74	146.47	119.45	1	1	8.46251e-11	180.74	1	9.11683e-07	134.06	1	4.17128e-06	119.45	2	+	0.62933	1;2	K(1)K(1)AESSAATAEEK	K(119.45)K(119.45)AESSAATAEEK(-119.45)	HELEVKLQNEMNLRKKAESSAATAEEKAKLL	2	-0.421921	0.0923428	-0.417056	-0.457197	0.0659859	0.540821	3	-0.248878	-0.93103	0.413579	0.9876	0.383442	0.00541895		275620000	149870000	125750000	120490000	85638000	12881000	18617000	16501000	21493000	By matching
AT5G49880.1	163	___2	>AT5G49880.1 | Symbols: | mitotic checkpoint family protein | chr5:20282305-20287775 FORWARD LENGTH=726	8.46251e-11	180.74	146.47	119.45	1	1	8.46251e-11	180.74	1	9.11683e-07	134.06	1	4.17128e-06	119.45	2	+	0.62933	1;2	K(1)K(1)AESSAATAEEK	K(119.45)K(119.45)AESSAATAEEK(-119.45)	CHELEVKLQNEMNLRKKAESSAATAEEKAKL	1	-0.421921	0.0923428	-0.417056	-0.457197	0.0659859	0.540821	3	-0.248878	-0.93103	0.413579	0.9876	0.383442	0.00541895		270460000	144710000	125750000	115330000	85638000	12881000	18617000	16501000	21493000	By matching
AT5G54640.1	6	___2	>AT5G54640.1 | Symbols: HTA1, RAT5, ATHTA1 | Histone superfamily protein | chr5:22196540-22197279 FORWARD LENGTH=130	3.25175e-05	142.1	67.632	129.34	1	1	3.25175e-05	142.1	1	4.7793e-05	129.34	1	0.0454955	86.911	2	+	-0.10087	1;2	GK(1)TLGSGGAK(1)K	GK(129.34)TLGSGGAK(129.34)K(-129.34)	__________MAGRGKTLGSGGAKKATSRSS	2	-0.177017	0.00532815	NaN	-0.178159	-0.0288372	NaN	2	-0.0858444	-0.248782	0.823461	0.994031	0.084357	0.00260009		375880000	188320000	187560000	142570000	115490000	45751000	43556000	0	28516000	By matching
AT5G54640.1	14	___2	>AT5G54640.1 | Symbols: HTA1, RAT5, ATHTA1 | Histone superfamily protein | chr5:22196540-22197279 FORWARD LENGTH=130	3.25175e-05	133.98	93.421	129.34	1	1	3.25175e-05	133.98	1	4.7793e-05	129.34	NaN	NaN	NaN	2	+	-0.10087	2	GK(1)TLGSGGAK(1)K	GK(129.34)TLGSGGAK(129.34)K(-129.34)	__MAGRGKTLGSGGAKKATSRSSKAGLQFPV	10	-0.177017	0.00532815	NaN	-0.178159	-0.0288372	NaN	2	-0.0858444	-0.248782	0.823461	0.994031	0.084357	0.00260009		77123000	43401000	33722000	31069000	24581000	12332000	9140800	0	0	By matching
AT5G59870.1	141	___2	>AT5G59870.1 | Symbols: HTA6 | histone H2A 6 | chr5:24115605-24116144 REVERSE LENGTH=150	0.00792627	72.497	54.162	72.497	1	1	0.00792627	72.497	0	NaN	NaN	0	NaN	NaN	2	+	-0.80781	2	ATK(1)SPVK(1)SPK	ATK(72.5)SPVK(72.5)SPK(-72.5)	LPKKSATKPAEEKATKSPVKSPKKA______	3	0.308477	0.0915306	0.364849	0.179638	0.0501883	-0.17498	3	0.254952	1.05586	0.36075	0.9876	0.442793	0.00541895		142390000	62142000	80246000	33588000	51193000	16179000	16079000	12375000	12974000	By matching
AT5G59870.1	145	___2	>AT5G59870.1 | Symbols: HTA6 | histone H2A 6 | chr5:24115605-24116144 REVERSE LENGTH=150	0.00792627	72.497	54.162	72.497	1	1	0.00792627	72.497	0	NaN	NaN	0	NaN	NaN	2	+	-0.80781	2	ATK(1)SPVK(1)SPK	ATK(72.5)SPVK(72.5)SPK(-72.5)	SATKPAEEKATKSPVKSPKKA__________	7	0.308477	0.0915306	0.364849	0.179638	0.0501883	-0.17498	3	0.254952	1.05586	0.36075	0.9876	0.442793	0.00541895		142390000	62142000	80246000	33588000	51193000	16179000	16079000	12375000	12974000	By matching
AT5G59970.1;AT5G59690.1;AT3G53730.1;AT3G46320.1;AT3G45930.1;AT2G28740.1;AT1G07820.2;AT1G07820.1;AT1G07660.1;AT1G07660.2	9;9;9;9;9;9;9;9;9;9	___3	>AT5G59970.1 | Symbols: | Histone superfamily protein | chr5:24146352-24146663 REVERSE LENGTH=103;>AT5G59690.1 | Symbols: | Histone superfamily protein | chr5:24051649-24051960 FORWARD LENGTH=103;>AT3G53730.1 | Symbols: | Histone superfamily protein | c	1.35064e-25	227.63	166.6	180.11	1	1	1.10537e-20	213.67	1	1.35064e-25	202.25	1	3.61535e-25	227.63	2	+	0.1819	2;3;4	GK(1)GGK(1)GLGK(1)GGAK(1)R	GK(180.11)GGK(180.11)GLGK(180.11)GGAK(180.11)R	_______MSGRGKGGKGLGKGGAKRHRKVLR	5	-0.740914	0.0894982	0.162541	-0.686266	0.0912597	0.0683268	7	-0.162958	-0.505327	0.644541	0.9876	0.190749	0.00541895		70118000000	39601000000	30517000000	20437000000	12382000000	8752200000	6753600000	10411000000	11382000000	By matching
AT5G59970.1;AT5G59690.1;AT3G53730.1;AT3G46320.1;AT3G45930.1;AT2G28740.1;AT1G07820.2;AT1G07820.1;AT1G07660.1;AT1G07660.2	13;13;13;13;13;13;13;13;13;13	___3	>AT5G59970.1 | Symbols: | Histone superfamily protein | chr5:24146352-24146663 REVERSE LENGTH=103;>AT5G59690.1 | Symbols: | Histone superfamily protein | chr5:24051649-24051960 FORWARD LENGTH=103;>AT3G53730.1 | Symbols: | Histone superfamily protein | c	1.35064e-25	227.63	166.6	196.88	1	1	1.10537e-20	213.67	1	1.35064e-25	202.25	1	3.61535e-25	227.63	2	+	2.6576	2;3;4	GLGK(1)GGAK(1)R	GLGK(196.88)GGAK(196.88)R	___MSGRGKGGKGLGKGGAKRHRKVLRDNIQ	4	-0.740914	0.14978	0.162541	-0.686266	0.15082	0.0683268	8	-0.142865	-0.436254	0.689104	0.9876	0.161715	0.00541895		81975000000	52111000000	29863000000	24061000000	7727400000	14528000000	5418200000	13523000000	16717000000	By matching
AT5G59970.1;AT5G59690.1;AT3G53730.1;AT3G46320.1;AT3G45930.1;AT2G28740.1;AT1G07820.2;AT1G07820.1;AT1G07660.1	17;17;17;17;17;17;17;17;17	___3	>AT5G59970.1 | Symbols: | Histone superfamily protein | chr5:24146352-24146663 REVERSE LENGTH=103;>AT5G59690.1 | Symbols: | Histone superfamily protein | chr5:24051649-24051960 FORWARD LENGTH=103;>AT3G53730.1 | Symbols: | Histone superfamily protein | c	1.35064e-25	227.63	166.6	196.88	1	1	1.10537e-20	213.67	1	1.35064e-25	202.25	1	3.61535e-25	227.63	2	+	2.6576	2;3;4	GLGK(1)GGAK(1)R	GLGK(196.88)GGAK(196.88)R	SGRGKGGKGLGKGGAKRHRKVLRDNIQGITK	8	-1.55495	0.603122	-0.312084	-1.56546	0.604261	0.509746	4	-0.421304	-0.787507	0.482628	0.9876	0.316387	0.00541895		72953000000	47155000000	25798000000	21122000000	5487300000	13639000000	4564000000	12395000000	15747000000	By matching
AT5G59970.1;AT5G59690.1;AT3G53730.1;AT3G46320.1;AT3G45930.1;AT2G28740.1;AT1G07820.2;AT1G07820.1;AT1G07660.1;AT1G07660.2	6;6;6;6;6;6;6;6;6;6	___3	>AT5G59970.1 | Symbols: | Histone superfamily protein | chr5:24146352-24146663 REVERSE LENGTH=103;>AT5G59690.1 | Symbols: | Histone superfamily protein | chr5:24051649-24051960 FORWARD LENGTH=103;>AT3G53730.1 | Symbols: | Histone superfamily protein | c	1.35064e-25	227.63	166.6	180.11	1	1	1.10537e-20	213.67	1	1.35064e-25	202.25	1	3.61535e-25	227.63	2	+	0.1819	2;3;4	GK(1)GGK(1)GLGK(1)GGAK(1)R	GK(180.11)GGK(180.11)GLGK(180.11)GGAK(180.11)R	__________MSGRGKGGKGLGKGGAKRHRK	2	-0.760235	-0.00781167	0.358657	-0.686266	0.00216244	-0.217357	4	-0.136463	-0.396361	0.715617	0.9876	0.145319	0.00541895		42230000000	24171000000	18059000000	12682000000	9909000000	5289900000	2556700000	6198600000	5593300000	By matching
AT1G69070.1	3	___3	>AT1G69070.1 | Symbols: | FUNCTIONS IN: molecular_function unknown;INVOLVED IN: biological_process unknown;LOCATED IN: cellular_component unknown;EXPRESSED IN: 23 plant structures;EXPRESSED DURING: 13 growth stages;CONTAINS InterPro DOMAIN/s: Nop14-l	0.0123123	41.704	12.651	40.496	1	1	0.0123123	41.704	1	0.0133983	40.496	NaN	NaN	NaN	2	+	0.49152	4	GK(1)DNK(1)MK(1)K(1)K	GK(40.5)DNK(40.5)MK(40.5)K(40.5)K(-40.5)	_____________MGKDNKMKKKPNKKGERR	2	-0.558963	-1.13974	NaN	-0.512452	-1.13587	NaN	2	-0.849353	-2.18485	0.140309	0.918978	0.852914	0.0366951		2736400000	1629000000	1107400000	1273500000	937710000	355510000	169720000	0	0	By matching
AT1G69070.1	6	___3	>AT1G69070.1 | Symbols: | FUNCTIONS IN: molecular_function unknown;INVOLVED IN: biological_process unknown;LOCATED IN: cellular_component unknown;EXPRESSED IN: 23 plant structures;EXPRESSED DURING: 13 growth stages;CONTAINS InterPro DOMAIN/s: Nop14-l	0.0123123	41.704	12.651	40.496	1	1	0.0123123	41.704	1	0.0133983	40.496	NaN	NaN	NaN	2	+	0.49152	4	GK(1)DNK(1)MK(1)K(1)K	GK(40.5)DNK(40.5)MK(40.5)K(40.5)K(-40.5)	__________MGKDNKMKKKPNKKGERRMGP	5	-0.558963	-1.13974	NaN	-0.512452	-1.13587	NaN	2	-0.849353	-2.18485	0.140309	0.918978	0.852914	0.0366951		2736400000	1629000000	1107400000	1273500000	937710000	355510000	169720000	0	0	By matching
AT1G69070.1	8	___3	>AT1G69070.1 | Symbols: | FUNCTIONS IN: molecular_function unknown;INVOLVED IN: biological_process unknown;LOCATED IN: cellular_component unknown;EXPRESSED IN: 23 plant structures;EXPRESSED DURING: 13 growth stages;CONTAINS InterPro DOMAIN/s: Nop14-l	0.0123123	41.704	12.651	40.496	1	1	0.0123123	41.704	1	0.0133983	40.496	NaN	NaN	NaN	2	+	0.49152	4	GK(1)DNK(1)MK(1)K(1)K	GK(40.5)DNK(40.5)MK(40.5)K(40.5)K(-40.5)	________MGKDNKMKKKPNKKGERRMGPDA	7	-0.558963	-1.13974	NaN	-0.512452	-1.13587	NaN	2	-0.849353	-2.18485	0.140309	0.918978	0.852914	0.0366951		2736400000	1629000000	1107400000	1273500000	937710000	355510000	169720000	0	0	By matching
AT1G69070.1	9	___3	>AT1G69070.1 | Symbols: | FUNCTIONS IN: molecular_function unknown;INVOLVED IN: biological_process unknown;LOCATED IN: cellular_component unknown;EXPRESSED IN: 23 plant structures;EXPRESSED DURING: 13 growth stages;CONTAINS InterPro DOMAIN/s: Nop14-l	0.0123123	41.704	12.651	40.496	1	1	0.0123123	41.704	1	0.0133983	40.496	NaN	NaN	NaN	2	+	0.49152	4	GK(1)DNK(1)MK(1)K(1)K	GK(40.5)DNK(40.5)MK(40.5)K(40.5)K(-40.5)	_______MGKDNKMKKKPNKKGERRMGPDAV	8	-0.558963	-1.13974	NaN	-0.512452	-1.13587	NaN	2	-0.849353	-2.18485	0.140309	0.918978	0.852914	0.0366951		2736400000	1629000000	1107400000	1273500000	937710000	355510000	169720000	0	0	By matching
AT1G77800.2;AT1G77800.1	109;109	___3	>AT1G77800.2 | Symbols: | PHD finger family protein | chr1:29253800-29260190 FORWARD LENGTH=1374;>AT1G77800.1 | Symbols: | PHD finger family protein | chr1:29253800-29260190 FORWARD LENGTH=1375	2.04018e-05	142.89	55.106	89.231	1	1	0.000163212	117.79	1	2.04018e-05	142.89	1	4.7423e-05	124.39	3	+	0.6654	2;3;4	SHSGADK(1)K(1)K(1)K(1)K	SHSGADK(89.23)K(89.23)K(89.23)K(89.23)K(-89.23)	SDNKKRHKKSHSGADKKKKKSSRQGDKLRSG	7	-0.247765	0.22033	0.283527	-0.23165	0.218595	-0.134905	2	0.0853639	0.320717	0.767296	0.9876	0.115037	0.00541895		266310000	105650000	160660000	32733000	86213000	39589000	45080000	33324000	29371000	By matching
AT1G77800.2;AT1G77800.1	110;110	___3	>AT1G77800.2 | Symbols: | PHD finger family protein | chr1:29253800-29260190 FORWARD LENGTH=1374;>AT1G77800.1 | Symbols: | PHD finger family protein | chr1:29253800-29260190 FORWARD LENGTH=1375	2.04018e-05	142.89	55.106	89.231	1	1	0.000163212	117.79	1	2.04018e-05	142.89	1	4.7423e-05	124.39	3	+	0.6654	2;3;4	SHSGADK(1)K(1)K(1)K(1)K	SHSGADK(89.23)K(89.23)K(89.23)K(89.23)K(-89.23)	DNKKRHKKSHSGADKKKKKSSRQGDKLRSGS	8	-0.247765	0.22033	0.283527	-0.23165	0.218595	-0.134905	2	0.0853639	0.320717	0.767296	0.9876	0.115037	0.00541895		266310000	105650000	160660000	32733000	86213000	39589000	45080000	33324000	29371000	By matching
AT1G77800.2;AT1G77800.1	111;111	___3	>AT1G77800.2 | Symbols: | PHD finger family protein | chr1:29253800-29260190 FORWARD LENGTH=1374;>AT1G77800.1 | Symbols: | PHD finger family protein | chr1:29253800-29260190 FORWARD LENGTH=1375	2.04018e-05	142.89	55.106	89.231	1	1	0.000163212	117.79	1	2.04018e-05	142.89	1	4.7423e-05	124.39	3	+	0.6654	3;4	SHSGADK(1)K(1)K(1)K(1)K	SHSGADK(89.23)K(89.23)K(89.23)K(89.23)K(-89.23)	NKKRHKKSHSGADKKKKKSSRQGDKLRSGSI	9	-0.247765	0.22033	0.283527	-0.23165	0.218595	-0.134905	9	0.0853639	0.320717	0.767296	0.9876	0.115037	0.00541895		261270000	102150000	159120000	31250000	84753000	37574000	44996000	33324000	29371000	By matching
AT1G77800.2;AT1G77800.1	112;112	___3	>AT1G77800.2 | Symbols: | PHD finger family protein | chr1:29253800-29260190 FORWARD LENGTH=1374;>AT1G77800.1 | Symbols: | PHD finger family protein | chr1:29253800-29260190 FORWARD LENGTH=1375	0.000337365	89.231	58.341	89.231	1	1	0.00399486	61.757	1	0.000337365	89.231	0	NaN	NaN	3	+	0.6654	4	SHSGADK(1)K(1)K(1)K(1)K	SHSGADK(89.23)K(89.23)K(89.23)K(89.23)K(-89.23)	KKRHKKSHSGADKKKKKSSRQGDKLRSGSIW	10	-0.0866912	0.147307	NaN	-0.0801031	0.154583	NaN	2	0.0303077	0.0870089	0.93747	0.994031	0.0280428	0.00260009		54031000	27993000	26038000	19086000	16786000	8907100	9251900	0	0	By matching
AT2G38810.3;AT2G38810.2;AT2G38810.1	4;4;4	___3	>AT2G38810.3 | Symbols: HTA8 | histone H2A 8 | chr2:16219444-16220679 REVERSE LENGTH=136;>AT2G38810.2 | Symbols: HTA8 | histone H2A 8 | chr2:16219444-16220679 REVERSE LENGTH=136;>AT2G38810.1 | Symbols: HTA8 | histone H2A 8 | chr2:16219444-16220679 REVERSE	5.56005e-22	190.37	173.13	101.17	1	1	5.56005e-22	190.37	1	9.94666e-07	156.14	0	NaN	NaN	3	+	0.86963	2;3	AGK(1)GGK(1)GLLAAK(1)TTAAAANK	AGK(101.17)GGK(101.17)GLLAAK(101.17)TTAAAANK(-101.17)	____________MAGKGGKGLLAAKTTAAAA	3	0.389457	-0.551797	0.183572	0.361656	-0.606716	-0.0576769	3	0.00707737	0.0220943	0.983617	0.994031	0.00717408	0.00260009		1504600000	741450000	763170000	475120000	520870000	123380000	99833000	142950000	142460000	By matching
AT2G38810.3;AT2G38810.2;AT2G38810.1	7;7;7	___3	>AT2G38810.3 | Symbols: HTA8 | histone H2A 8 | chr2:16219444-16220679 REVERSE LENGTH=136;>AT2G38810.2 | Symbols: HTA8 | histone H2A 8 | chr2:16219444-16220679 REVERSE LENGTH=136;>AT2G38810.1 | Symbols: HTA8 | histone H2A 8 | chr2:16219444-16220679 REVERSE	5.56005e-22	190.37	173.13	148.44	1	1	5.56005e-22	190.37	1	2.22429e-10	156.14	0	NaN	NaN	2	+	-0.18894	2;3	GGK(1)GLLAAK(1)TTAAAANK	GGK(148.44)GLLAAK(148.44)TTAAAANK(-148.44)	_________MAGKGGKGLLAAKTTAAAANKD	3	0.389457	-0.551797	0.183572	0.361656	-0.606716	-0.0576769	8	0.00707737	0.0220943	0.983617	0.994031	0.00717408	0.00260009		1823500000	912930000	910580000	578460000	634940000	173820000	123660000	160650000	151980000	By matching
AT2G38810.3;AT2G38810.2;AT2G38810.1	13;13;13	___3	>AT2G38810.3 | Symbols: HTA8 | histone H2A 8 | chr2:16219444-16220679 REVERSE LENGTH=136;>AT2G38810.2 | Symbols: HTA8 | histone H2A 8 | chr2:16219444-16220679 REVERSE LENGTH=136;>AT2G38810.1 | Symbols: HTA8 | histone H2A 8 | chr2:16219444-16220679 REVERSE	5.56005e-22	218.6	177	218.6	1	1	5.56005e-22	190.37	1	2.22429e-10	163.33	1	5.1709e-18	218.6	2	+	0.0054049	1;2;3	GLLAAK(1)TTAAAANK	GLLAAK(218.6)TTAAAANK(-218.6)	___MAGKGGKGLLAAKTTAAAANKDSVKKKS	6	0.389457	-0.551797	0.183572	0.361656	-0.606716	-0.0576769	2	0.00707737	0.0220943	0.983617	0.994031	0.00717408	0.00260009		1052400000	537190000	515250000	283700000	337490000	123190000	71805000	130300000	105960000	By matching
AT3G45980.1;AT3G46030.1;AT5G59910.1	28;23;28	___3	>AT3G45980.1 | Symbols: H2B, HTB9 | Histone superfamily protein | chr3:16897492-16897944 REVERSE LENGTH=150;>AT3G46030.1 | Symbols: HTB11 | Histone superfamily protein | chr3:16913614-16914051 REVERSE LENGTH=145;>AT5G59910.1 | Symbols: HTB4 | Histone super	2.55265e-12	174.59	148.48	105.03	1	1	1.08896e-11	162.79	1	2.55265e-12	174.59	1	1.03134e-11	164.53	3	+	4.2564	1;2;3	AEK(1)APAEK(0.878)K(0.122)PK	AEK(75.96)APAEK(8.56)K(-8.56)PK(-105.03)	KPAAEKPVEEKSKAEKAPAEKKPKAGKKLPK;KPAEKKPVEEKSKAEKAPAEKKPKAGKKLPK;KPASEKPVEEKSKAEKAPAEKKPKAGKKLPK	3	-0.294491	0.041243	NaN	-0.35275	0.0360461	NaN	4	-0.126624	-0.354696	0.751937	0.9876	0.123819	0.00541895		14440000000	10353000000	4087300000	4150200000	1386000000	1713800000	1106900000	4488900000	1594400000	By matching
AT3G45980.1;AT3G46030.1;AT5G59910.1	33;28;33	___3	>AT3G45980.1 | Symbols: H2B, HTB9 | Histone superfamily protein | chr3:16897492-16897944 REVERSE LENGTH=150;>AT3G46030.1 | Symbols: HTB11 | Histone superfamily protein | chr3:16913614-16914051 REVERSE LENGTH=145;>AT5G59910.1 | Symbols: HTB4 | Histone super	2.55265e-12	174.59	148.48	103.76	1	1	1.08896e-11	162.79	1	2.55265e-12	174.59	1	1.03134e-11	164.53	2	+	0.20818	1;2;3	SK(0.001)AEK(0.999)APAEK(1)K	SK(-30.87)AEK(30.87)APAEK(82.21)K(-103.76)	KPVEEKSKAEKAPAEKKPKAGKKLPKEAGAG	10	-0.294491	0.041243	NaN	-0.35275	0.0360461	NaN	5	-0.126624	-0.354696	0.751937	0.9876	0.123819	0.00541895		10670000000	8599000000	2070600000	3860200000	751780000	1306900000	753670000	3432000000	565200000	By matching
AT3G45980.1;AT3G46030.1;AT5G59910.1	34;29;34	___3	>AT3G45980.1 | Symbols: H2B, HTB9 | Histone superfamily protein | chr3:16897492-16897944 REVERSE LENGTH=150;>AT3G46030.1 | Symbols: HTB11 | Histone superfamily protein | chr3:16913614-16914051 REVERSE LENGTH=145;>AT5G59910.1 | Symbols: HTB4 | Histone super	0.00038913	81.651	67.568	81.651	1	1	0.00038913	81.651	0.999999	0.00477713	63.29	0	NaN	NaN	3	+	-0.084939	3	SK(0.141)AEK(0.859)APAEK(1)K(1)PK	SK(-7.85)AEK(7.85)APAEK(63.64)K(72.62)PK(-81.65)	PVEEKSKAEKAPAEKKPKAGKKLPKEAGAGG	11	-0.294491	0.041243	NaN	-0.35275	0.0360461	NaN	2	-0.126624	-0.354696	0.751937	0.9876	0.123819	0.00541895		102790000	57356000	45435000	41861000	30849000	15495000	14586000	0	0	By matching
AT3G54560.1	4	___3	>AT3G54560.1 | Symbols: HTA11 | histone H2A 11 | chr3:20196532-20197466 FORWARD LENGTH=136	1.50376e-21	191.78	171.26	59.983	1	1	1.50376e-21	191.78	1	7.23673e-15	174.82	1	1.5764e-09	145.88	3	+	1.1038	2;3	AGK(1)GGK(1)GLVAAK(1)TMAANK	AGK(59.98)GGK(59.98)GLVAAK(59.98)TMAANK(-59.98)	____________MAGKGGKGLVAAKTMAANK	3	-0.211164	-0.249668	0.214659	-0.219371	-0.218246	-0.0991699	3	-0.0820577	-0.316266	0.77039	0.9876	0.113289	0.00541895		3629500000	1836600000	1792800000	1156100000	1131800000	349500000	339850000	331090000	321160000	By matching
AT3G54560.1	7	___3	>AT3G54560.1 | Symbols: HTA11 | histone H2A 11 | chr3:20196532-20197466 FORWARD LENGTH=136	5.41531e-33	273.39	227.33	154.72	1	1	1.50376e-21	208.66	1	5.41531e-33	273.39	1	7.89954e-15	187.35	3	+	-0.22328	1;2;3	GGK(1)GLVAAK(1)TMAANK	GGK(154.72)GLVAAK(154.72)TMAANK(-154.72)	_________MAGKGGKGLVAAKTMAANKDKD	3	-0.211164	-0.249668	0.214659	-0.219371	-0.218246	-0.0991699	3	-0.0820577	-0.316266	0.77039	0.9876	0.113289	0.00541895		6255300000	3119400000	3135900000	1911600000	1975400000	576510000	561530000	631260000	598950000	By matching
AT3G54560.1	13	___3	>AT3G54560.1 | Symbols: HTA11 | histone H2A 11 | chr3:20196532-20197466 FORWARD LENGTH=136	5.41531e-33	273.39	227.33	162.23	1	1	1.50376e-21	208.66	1	5.41531e-33	273.39	1	7.89954e-15	187.35	2	+	0.58623	1;2;3	GLVAAK(1)TMAANK	GLVAAK(162.23)TMAANK(-162.23)	___MAGKGGKGLVAAKTMAANKDKDKDKKKP	6	-0.211164	-0.249668	0.214659	-0.219371	-0.218246	-0.0991699	4	-0.0820577	-0.316266	0.77039	0.9876	0.113289	0.00541895		4539600000	2228000000	2311600000	1189000000	1370700000	472690000	442750000	566310000	498210000	By matching
AT5G10980.1;AT4G40040.2;AT4G40040.1;AT4G40030.3;AT4G40030.1;AT4G40030.2;AT1G75600.1	28;28;28;28;28;56;28	___3	>AT5G10980.1 | Symbols: | Histone superfamily protein | chr5:3472591-3473349 REVERSE LENGTH=136;>AT4G40040.2 | Symbols: | Histone superfamily protein | chr4:18557539-18558236 REVERSE LENGTH=136;>AT4G40040.1 | Symbols: | Histone superfamily protein | chr	8.18495e-12	171.26	142.28	80.508	1	1	8.18495e-12	171.26	1	9.50262e-05	102.64	1	9.01495e-08	137.61	3	+	-1.5881	1;2;3	K(1)SAPTTGGVK(1)K(1)PHR	K(80.51)SAPTTGGVK(80.51)K(80.51)PHR	GGKAPRKQLATKAARKSAPTTGGVKKPHRYR	1	-0.244788	NaN	-1.84728	-0.208428	NaN	1.91961	2	-1.04603	-1.68297	0.21454	0.9876	0.668491	0.00541895		1483400000	756370000	727020000	525960000	497110000	96169000	102690000	134240000	127230000	By matching
AT5G10980.1;AT4G40040.2;AT4G40040.1;AT4G40030.3;AT4G40030.1;AT4G40030.2;AT1G75600.1	37;37;37;37;37;65;37	___3	>AT5G10980.1 | Symbols: | Histone superfamily protein | chr5:3472591-3473349 REVERSE LENGTH=136;>AT4G40040.2 | Symbols: | Histone superfamily protein | chr4:18557539-18558236 REVERSE LENGTH=136;>AT4G40040.1 | Symbols: | Histone superfamily protein | chr	8.18495e-12	171.26	142.28	48.351	1	1	8.18495e-12	171.26	1	9.50262e-05	102.64	1	9.01495e-08	137.61	3	+	3.6516	2;3	SAPTTGGVK(1)K(1)PHR	SAPTTGGVK(48.35)K(48.35)PHR	ATKAARKSAPTTGGVKKPHRYRPGTVALREI	9	-0.244788	NaN	-1.84728	-0.208428	NaN	1.91961	2	-1.04603	-1.68297	0.21454	0.9876	0.668491	0.00541895		1440100000	735220000	704900000	504320000	479840000	102800000	103090000	128110000	121970000	By matching
AT5G10980.1;AT4G40040.2;AT4G40040.1;AT4G40030.3;AT4G40030.1;AT4G40030.2;AT1G75600.1	38;38;38;38;38;66;38	___3	>AT5G10980.1 | Symbols: | Histone superfamily protein | chr5:3472591-3473349 REVERSE LENGTH=136;>AT4G40040.2 | Symbols: | Histone superfamily protein | chr4:18557539-18558236 REVERSE LENGTH=136;>AT4G40040.1 | Symbols: | Histone superfamily protein | chr	8.18495e-12	171.26	142.28	48.351	1	1	8.18495e-12	171.26	0	NaN	NaN	1	9.01495e-08	137.61	3	+	3.6516	2;3	SAPTTGGVK(1)K(1)PHR	SAPTTGGVK(48.35)K(48.35)PHR	TKAARKSAPTTGGVKKPHRYRPGTVALREIR	10	-0.244788	NaN	-1.84728	-0.208428	NaN	1.91961	2	-1.04603	-1.68297	0.21454	0.9876	0.668491	0.00541895		279710000	161060000	118650000	105950000	76384000	0	0	55109000	42269000	By matching
[truncated: 37 more columns]

## Sheet: Protein groups quantified
Dataset EV5: (B) Protein groups identified and quantified in A. thaliana hda14 and wild-type mature leaves from four week-old plants grown for 2h under low light conditions (20 µmol quanta m-2 s-1 ). Protein groups identified at 1% FDR (at PSM and protein level) were additionally filtered (potential contaminants, at least two valid quantitation values), ratios of flip label experiments were inver…
												normalised log2 protein group ratios (hda14/WT)			log2 protein group ratios (hda14/WT)										LIMMA analysis										Mapman annotation						SUBA3 annotation
Protein IDs	Majority protein IDs	Fasta headers	Number of proteins	Peptides	Razor + unique peptides	Unique peptides	Sequence coverage [%]	Mol. weight [kDa]	Sequence length	Score	Q-value	rep 1	rep 2	rep 3	rep 1	rep 2	rep 3	Ratio H/L count	Intensity L input1	Intensity H input1	Intensity L input2	Intensity H input2	Intensity L input3	Intensity H input3	mean log2 fold-change	t value	P-value	adj. P-value	-log10 P-value	-log10 adj. P-value (FDR)	adj. P-value < 0.05	Identification type input1	Identification type input2	Identification type input3	top bin no.	top bin name	slim bin no.	slim bin name	full bin code	full bin name	con-sensus location	all locations	GFP location	MS location	PPI location	IP	GRAVY	SwissProtId	id
AT1G01050.1;AT4G01480.1	AT1G01050.1;AT4G01480.1	>AT1G01050.1 | Symbols: AtPPa1, PPa1 | pyrophosphorylase 1 | chr1:31382-32670 REVERSE LENGTH=212;>AT4G01480.1 | Symbols: AtPPa5, PPa5 | pyrophosphorylase 5 | chr4:626539-627758 FORWARD LENGTH=216	2	4	2	2	24.5	24.484	212	17.556	0	-0.356107	0.0560286	0.509491	-0.358824	0.0048968	-0.430781	9	319080000	245290000	326920000	337090000	387970000	356430000	0.0698044	0.298943	0.776763	0.999812	0.109711	8.18218e-05		By MS/MS	By MS/MS	By MS/MS	23	nucleotide metabolism	23.4	nucleotide metabolism.phosphotransfer and pyrophosphatases	23.4.99	nucleotide metabolism.phosphotransfer and pyrophosphatases.misc	cytosol	cytosol,mitochondrion,nucleus,plastid				6.24328	-0.416186	O82597;Q93V56	0
AT1G01080.1;AT1G01080.2	AT1G01080.1;AT1G01080.2	>AT1G01080.1 | Symbols: | RNA-binding (RRM/RBD/RNP motifs) family protein | chr1:45503-46789 REVERSE LENGTH=293;>AT1G01080.2 | Symbols: | RNA-binding (RRM/RBD/RNP motifs) family protein | chr1:45503-46789 REVERSE LENGTH=294	2	10	10	10	37.2	32.575	293	75.733	0	0.195726	0.0909888	-0.496616	0.169412	0.0415233	0.631803	30	860550000	1055500000	715470000	774660000	678010000	848430000	-0.0699671	-0.318575	0.762662	0.999812	0.117668	8.18218e-05		By MS/MS	By MS/MS	By MS/MS	27	RNA	27.4	RNA.RNA binding	27.4	RNA.RNA binding	plastid	cytosol,mitochondrion,nucleus,plastid				9.23574	-0.452484	Q2V4R5;Q8W592	1
AT1G01090.1	AT1G01090.1	>AT1G01090.1 | Symbols: PDH-E1 ALPHA | pyruvate dehydrogenase E1 alpha | chr1:47705-49166 REVERSE LENGTH=428	1	17	17	17	41.6	47.173	428	82.406	0	0.528971	0.360083	-0.893207	0.509341	0.364909	1.02333	41	1171900000	1585000000	1530200000	1738000000	1055500000	1714400000	-0.0013841	-0.00419552	0.996811	0.999812	0.00138701	8.18218e-05		By MS/MS	By MS/MS	By MS/MS	8	TCA / org transformation	8.1	TCA / org transformation.TCA	8.1.1.1	TCA / org transformation.TCA.pyruvate DH.E1	plastid	cytosol,mitochondrion,plastid				7.54509	-0.269393	O24457	2
AT1G01170.2;AT1G01170.1	AT1G01170.2;AT1G01170.1	>AT1G01170.2 | Symbols: | Protein of unknown function (DUF1138) | chr1:74105-74443 REVERSE LENGTH=83;>AT1G01170.1 | Symbols: | Protein of unknown function (DUF1138) | chr1:74105-74443 REVERSE LENGTH=83	2	3	3	3	42.2	9.0623	83	17.231	0	-0.405948	-0.206512	0.462913	-0.323047	-0.301248	-0.268539	12	1701600000	1387100000	1509800000	1070800000	1886100000	1356000000	-0.0498492	-0.208627	0.842803	0.999812	0.0742737	8.18218e-05		By MS/MS	By MS/MS	By MS/MS	20	stress	20.2	stress.abiotic	20.2.99	stress.abiotic.unspecified	extracellular;mitochondrion	cytosol,endoplasmic reticulum,golgi,mitochondrion,extracellular,plasma membrane				10.3223	-0.175904	Q2HIQ2	4
AT1G01320.2;AT1G01320.1	AT1G01320.2;AT1G01320.1	>AT1G01320.2 | Symbols: | Tetratricopeptide repeat (TPR)-like superfamily protein | chr1:121582-130099 REVERSE LENGTH=1787;>AT1G01320.1 | Symbols: | Tetratricopeptide repeat (TPR)-like superfamily protein | chr1:121582-130099 REVERSE LENGTH=1797	2	35	27	27	23.7	197.5	1787	115.68	0	0.518737	0.390117	-0.15562	0.547943	0.31742	0.289952	49	643140000	1046100000	1171600000	1428700000	370280000	423900000	0.251078	1.16074	0.297099	0.999812	0.527099	8.18218e-05		By MS/MS	By MS/MS	By MS/MS	35	not assigned	35.1	not assigned.no ontology	35.1.27	not assigned.no ontology.tetratricopeptide repeat (TPR)	nucleus	cytosol,mitochondrion,nucleus				6.24923	-0.52383	Q9LNJ1	6
AT1G01620.1;AT1G01620.2	AT1G01620.1	>AT1G01620.1 | Symbols: PIP1C, TMP-B, PIP1;3 | plasma membrane intrinsic protein 1C | chr1:225986-227176 REVERSE LENGTH=286	2	7	4	4	29.7	30.632	286	65.912	0	0.583904	0.0840642	-0.635151	0.653794	-0.0139023	0.795019	18	750610000	1332300000	1506500000	1574900000	930590000	1498300000	0.0109392	0.0389035	0.970442	0.999812	0.0130304	8.18218e-05		By MS/MS	By MS/MS	By MS/MS	34	transport	34.19	transport.Major Intrinsic Proteins	34.19.1	transport.Major Intrinsic Proteins.PIP	plasma membrane	cytosol,endoplasmic reticulum,golgi,plastid,nucleus,peroxisome,mitochondrion,extracellular,plasma membrane				9.08443	0.381119	Q08733	9
AT1G01790.1	AT1G01790.1	>AT1G01790.1 | Symbols: KEA1, ATKEA1 | K+ efflux antiporter 1 | chr1:284781-290869 FORWARD LENGTH=1193	1	23	23	19	28.2	128.03	1193	191.26	0	0.0579701	0.0122111	-0.302407	0.0546401	-0.0377545	0.417164	55	1283000000	1442700000	1415900000	1292400000	972120000	1026100000	-0.0774085	-0.413265	0.696188	0.999812	0.157274	8.18218e-05		By MS/MS	By MS/MS	By MS/MS	34	transport	34.15	transport.potassium	34.15	transport.potassium	plastid	cytosol,plastid,nucleus,peroxisome,mitochondrion,plasma membrane				5.00447	0.0798827	Q9LQ76	12
AT1G01800.1;AT1G01800.2	AT1G01800.1;AT1G01800.2	>AT1G01800.1 | Symbols: | NAD(P)-binding Rossmann-fold superfamily protein | chr1:293396-294888 FORWARD LENGTH=295;>AT1G01800.2 | Symbols: | NAD(P)-binding Rossmann-fold superfamily protein | chr1:293595-294888 FORWARD LENGTH=260	2	15	15	14	55.3	31.66	295	63.553	0	-0.364589	0.400101	0.062957	-0.286674	0.338567	0.0589399	27	1439600000	1844300000	1399200000	1162400000	774930000	648540000	0.0328228	0.147935	0.888056	0.999812	0.0515597	8.18218e-05		By MS/MS	By MS/MS	By MS/MS	26	misc	26.22	misc.short chain dehydrogenase/reductase (SDR)	26.22	misc.short chain dehydrogenase/reductase (SDR)	mitochondrion,plasma membrane;cytosol	cytosol,endoplasmic reticulum,golgi,plastid,nucleus,peroxisome,mitochondrion,extracellular;plastid,endoplasmic reticulum,golgi,mitochondrion,extracellular,plasma membrane				6.52495	0.063947	A8MQD9;Q94K30	13
AT1G01910.4;AT1G01910.2;AT1G01910.1;AT1G01910.5;AT1G01910.3	AT1G01910.4;AT1G01910.2;AT1G01910.1;AT1G01910.5	>AT1G01910.4 | Symbols: | P-loop containing nucleoside triphosphate hydrolases superfamily protein | chr1:313595-315831 REVERSE LENGTH=353;>AT1G01910.2 | Symbols: | P-loop containing nucleoside triphosphate hydrolases superfamily protein | chr1:313595-31	5	7	7	7	21	39.67	353	22.797	0	-0.166891	-0.0483525	0.102543	-0.193519	-0.102171	-0.0389694	15	300490000	247710000	265550000	234390000	193850000	184160000	-0.037567	-0.208572	0.842844	0.999812	0.0742528	8.18218e-05		By MS/MS	By MS/MS	By MS/MS	34	transport	34.18	transport.unspecified anions	34.18.1	transport.unspecified anions.arsenite-transporting ATPase	extracellular,endoplasmic reticulum;cytosol	cytosol,endoplasmic reticulum,golgi,plastid,nucleus,mitochondrion,extracellular				4.47152	-0.128329	Q949M9	15
AT1G01960.1	AT1G01960.1	>AT1G01960.1 | Symbols: EDA10 | SEC7-like guanine nucleotide exchange family protein | chr1:330830-337582 REVERSE LENGTH=1750	1	4	4	2	2.6	194.94	1750	9.3697	0	NaN	-0.231532	0.278706	NaN	-0.262175	-0.173352	6	27227000	25593000	105960000	78721000	47108000	48989000	0.0235871	0.0879599	0.93403	0.999812	0.0296394	8.18218e-05		By MS/MS	By matching	By MS/MS	30	signalling	30.5	signalling.G-proteins	30.5	signalling.G-proteins	cytosol	cytosol,mitochondrion,nucleus,plasma membrane,plastid				5.34878	-0.122	Q9LPC5	17
AT1G02140.1	AT1G02140.1	>AT1G02140.1 | Symbols: MEE63, MAGO, HAP1 | mago nashi family protein | chr1:403467-404401 REVERSE LENGTH=150	1	6	6	6	51.3	17.458	150	43.559	0	-0.0163661	-0.709717	0.474392	-0.0518028	-0.767929	-0.330792	18	155770000	154930000	261950000	165650000	206280000	129530000	-0.0838971	-0.303827	0.773246	0.999812	0.111682	8.18218e-05		By MS/MS	By MS/MS	By MS/MS	33	development	33.99	development.unspecified	33.99	development.unspecified	nucleus	cytosol,mitochondrion,nucleus				5.32821	-0.403333	O23676	25
AT1G02150.1	AT1G02150.1	>AT1G02150.1 | Symbols: | Tetratricopeptide repeat (TPR)-like superfamily protein | chr1:408779-410433 FORWARD LENGTH=524	1	4	4	4	9.7	59.882	524	17.377	0	0.145091	0.451224	-0.123004	0.109026	0.376624	0.253263	4	126170000	104090000	133630000	172160000	174620000	264220000	0.15777	0.780745	0.469566	0.999812	0.328303	8.18218e-05		By MS/MS	By MS/MS	By MS/MS	27	RNA	27.3	RNA.regulation of transcription	27.3.67	RNA.regulation of transcription.putative transcription regulator	plastid	cytosol,mitochondrion,plastid				8.21706	-0.329962	Q8LPS6	26
AT1G02280.2;AT1G02280.1	AT1G02280.2;AT1G02280.1	>AT1G02280.2 | Symbols: TOC33, ATTOC33, PPI1 | translocon at the outer envelope membrane of chloroplasts 33 | chr1:448665-450246 REVERSE LENGTH=297;>AT1G02280.1 | Symbols: TOC33, ATTOC33, PPI1 | translocon at the outer envelope membrane of chloroplasts 33	2	9	9	8	37.4	32.925	297	56.474	0	-0.00223794	1.33176	0.929885	0.0224743	1.29649	-0.842387	11	396360000	494870000	290610000	419340000	403930000	384870000	0.753137	2.49423	0.053845	0.999812	1.26885	8.18218e-05		By MS/MS	By MS/MS	By MS/MS	29	protein	29.3	protein.targeting	29.3.3	protein.targeting.chloroplast	cytosol;plastid	cytosol,mitochondrion,nucleus,plastid				9.59131	-0.139731	O23680	27
AT1G02305.1	AT1G02305.1	>AT1G02305.1 | Symbols: | Cysteine proteinases superfamily protein | chr1:455816-457974 FORWARD LENGTH=362	1	2	2	2	5.2	40.033	362	4.4402	0	0.459851	NaN	-0.168385	0.467697	NaN	0.270828	3	92386000	76630000	50057000	74332000	132330000	125070000	0.145733	0.514979	0.633037	0.999812	0.198571	8.18218e-05		By MS/MS	By matching	By MS/MS	29	protein	29.5	protein.degradation	29.5.3	protein.degradation.cysteine protease	vacuole	cytosol,endoplasmic reticulum,golgi,vacuole,plastid,extracellular				6.9065	-0.216575	Q93VC9	28
AT1G02475.1	AT1G02475.1	>AT1G02475.1 | Symbols: | Polyketide cyclase/dehydrase and lipid transport superfamily protein | chr1:514110-515331 REVERSE LENGTH=219	1	3	3	3	11.9	25.037	219	8.5672	0	-1.19605	NaN	1.2223	-1.20779	NaN	-1.16835	7	477790000	279720000	137480000	180570000	433060000	337450000	0.013125	0.0204501	0.984639	0.999812	0.00672295	8.18218e-05		By MS/MS	By MS/MS	By MS/MS	35	not assigned	35.2	not assigned.unknown	35.2	not assigned.unknown	plastid	mitochondrion,plastid,nucleus,plasma membrane				10.4902	-0.179452		29
AT1G02500.2;AT1G02500.1	AT1G02500.2;AT1G02500.1	>AT1G02500.2 | Symbols: SAM1, SAM-1, MAT1, AtSAM1 | S-adenosylmethionine synthetase 1 | chr1:519037-520218 FORWARD LENGTH=393;>AT1G02500.1 | Symbols: SAM1, SAM-1, MAT1, AtSAM1 | S-adenosylmethionine synthetase 1 | chr1:519037-520218 FORWARD LENGTH=393	2	19	8	4	61.8	43.158	393	120.74	0	-0.200382	0.151469	-0.112767	-0.15226	0.153676	0.187514	42	2689400000	2468200000	2301700000	2724500000	1548400000	2098800000	-0.0538933	-0.290404	0.782927	0.999812	0.106279	8.18218e-05		By MS/MS	By MS/MS	By MS/MS	13	amino acid metabolism	13.1	amino acid metabolism.synthesis	13.1.3.4.11	amino acid metabolism.synthesis.aspartate family.methionine.S-adenosylmethionine synthetase	cytosol	cytosol,endoplasmic reticulum,golgi,plastid,nucleus,mitochondrion,extracellular				5.60638	-0.306107	P23686	30
AT1G02560.1	AT1G02560.1	>AT1G02560.1 | Symbols: CLPP5, NCLPP5, NCLPP1 | nuclear encoded CLP protease 5 | chr1:538000-539805 FORWARD LENGTH=298	1	7	7	7	33.6	32.356	298	94.582	0	-0.421786	-0.0500393	-0.148609	-0.382213	-0.02869	0.311968	43	1672000000	1535300000	1238300000	1519200000	1311300000	1292400000	-0.206811	-1.10701	0.317672	0.999812	0.49802	8.18218e-05		By MS/MS	By MS/MS	By MS/MS	29	protein	29.5	protein.degradation	29.5.5	protein.degradation.serine protease	plastid	cytosol,mitochondrion,nucleus,plastid				8.43592	-0.197651	Q9S834	31
AT1G02780.1	AT1G02780.1	>AT1G02780.1 | Symbols: emb2386 | Ribosomal protein L19e family protein | chr1:608120-609391 REVERSE LENGTH=214	1	7	7	3	36.4	24.606	214	82.97	0	0.129877	0.000432815	0.077315	0.203139	-0.0953579	0.177982	51	4636600000	5971000000	4540500000	4465100000	4690000000	4197200000	0.0692081	0.395539	0.708423	0.999812	0.149707	8.18218e-05		By MS/MS	By MS/MS	By MS/MS	29	protein	29.2	protein.synthesis	29.2.1.2.2.19	protein.synthesis.ribosomal protein.eukaryotic.60S subunit.L19	cytosol	cytosol,mitochondrion,vacuole,nucleus,plastid				11.9406	-0.989252	Q9SRX2	32
AT1G02910.1	AT1G02910.1	>AT1G02910.1 | Symbols: LPA1 | tetratricopeptide repeat (TPR)-containing protein | chr1:655749-658125 REVERSE LENGTH=453	1	8	8	8	19.6	50.738	453	28.459	0	0.748204	0.181166	-0.520146	0.758559	0.105008	0.655993	14	81466000	345160000	110340000	152610000	67701000	113450000	0.136408	0.474223	0.654919	0.999812	0.183813	8.18218e-05		By MS/MS	By MS/MS	By MS/MS	35	not assigned	35.1	not assigned.no ontology	35.1.5	not assigned.no ontology.pentatricopeptide (PPR) repeat-containing protein	plastid	cytosol,mitochondrion,nucleus,plasma membrane,plastid				9.83269	-0.35011	Q9SRY4	34
AT1G02930.2;AT1G02930.1	AT1G02930.2;AT1G02930.1	>AT1G02930.2 | Symbols: GSTF6 | glutathione S-transferase 6 | chr1:661363-662191 REVERSE LENGTH=208;>AT1G02930.1 | Symbols: ATGSTF6, GST1, ERD11, ATGSTF3, GSTF6, ATGST1 | glutathione S-transferase 6 | chr1:661363-662191 REVERSE LENGTH=208	2	8	7	2	44.2	23.486	208	32.549	0	-0.955872	0.0926134	-0.349479	-0.959094	-0.00521757	0.60065	24	943480000	443930000	1510200000	1677700000	1983200000	2390400000	-0.404246	-1.57092	0.175767	0.999812	0.755063	8.18218e-05		By MS/MS	By MS/MS	By MS/MS	26	misc	26.9	misc.glutathione S transferases	26.9	misc.glutathione S transferases	cytosol	cytosol,mitochondrion,plastid				6.17736	-0.21875	P42760	36
AT1G03160.1;AT1G03160.2	AT1G03160.1;AT1G03160.2	>AT1G03160.1 | Symbols: FZL | FZO-like | chr1:761321-766053 FORWARD LENGTH=912;>AT1G03160.2 | Symbols: FZL | FZO-like | chr1:761321-765091 FORWARD LENGTH=740	2	8	8	8	9.8	100.73	912	20.184	0	-0.119604	0.302524	-0.328836	-0.131108	0.275365	0.578504	10	172560000	189210000	13960000	56225000	120510000	169930000	-0.0486391	-0.233048	0.824774	0.999812	0.0836649	8.18218e-05		By MS/MS	By MS/MS	By MS/MS	30	signalling	30.5	signalling.G-proteins	30.5	signalling.G-proteins	plastid	cytosol,mitochondrion,plastid				5.60335	-0.0690057	Q1KPV0;Q67Z21	40
AT1G03220.1	AT1G03220.1	>AT1G03220.1 | Symbols: | Eukaryotic aspartyl protease family protein | chr1:787143-788444 FORWARD LENGTH=433	1	9	9	5	22.9	45.717	433	40.464	0	0.47892	-0.0559512	-0.385155	0.462785	-0.0741069	0.448901	28	316470000	462840000	425950000	373780000	363930000	443550000	0.0126046	0.0538054	0.959131	0.999812	0.018122	8.18218e-05		By MS/MS	By MS/MS	By MS/MS	29	protein	29.5	protein.degradation	29.5.4	protein.degradation.aspartate protease	extracellular	plastid,endoplasmic reticulum,golgi,vacuole,nucleus,extracellular,plasma membrane				8.78069	0.236259	Q9ZVS4	41
AT1G03475.1;AT4G03205.1;AT4G03205.2	AT1G03475.1	>AT1G03475.1 | Symbols: LIN2, HEMF1, ATCPO-I | Coproporphyrinogen III oxidase | chr1:869302-871175 REVERSE LENGTH=386	3	20	20	20	53.4	43.796	386	131.55	0	-0.0410015	0.712904	-0.914411	-0.0445831	0.640898	1.07546	75	3709600000	3895400000	4347300000	6483600000	2896800000	6565300000	-0.0808363	-0.236722	0.822072	0.999812	0.0850902	8.18218e-05		By MS/MS	By MS/MS	By MS/MS	19	tetrapyrrole synthesis	19.8	tetrapyrrole synthesis.coproporphyrinogen III oxidase	19.8	tetrapyrrole synthesis.coproporphyrinogen III oxidase	plastid	cytosol,mitochondrion,plastid,peroxisome				6.67711	-0.543782	Q9LR75	43
AT1G03600.1	AT1G03600.1	>AT1G03600.1 | Symbols: PSB27 | photosystem II family protein | chr1:898916-899440 FORWARD LENGTH=174	1	6	6	6	41.4	18.834	174	59.219	0	-0.416057	0.375623	-0.732834	-0.377594	0.329296	1.01521	39	9575000000	6077500000	9058200000	11166000000	7142100000	13156000000	-0.257756	-0.956633	0.3818	0.999812	0.418164	8.18218e-05		By MS/MS	By MS/MS	By MS/MS	1	PS	1.1	PS.lightreaction	1.1.1.2	PS.lightreaction.photosystem II.PSII polypeptide subunits	plastid	mitochondrion,plastid,nucleus				10.5031	-0.251724	Q9LR64	44
AT1G03630.2;AT1G03630.1	AT1G03630.2;AT1G03630.1	>AT1G03630.2 | Symbols: POR C, PORC | protochlorophyllide oxidoreductase C | chr1:907699-909245 FORWARD LENGTH=399;>AT1G03630.1 | Symbols: POR C, PORC | protochlorophyllide oxidoreductase C | chr1:907699-909245 FORWARD LENGTH=401	2	26	20	19	67.2	43.625	399	323.31	0	0.274888	-0.227236	-0.0915306	0.235237	-0.315163	0.290542	62	4936600000	6337000000	4952400000	5258100000	4586400000	6822500000	-0.0146263	-0.0741905	0.943676	0.999812	0.0251769	8.18218e-05		By MS/MS	By MS/MS	By MS/MS	19	tetrapyrrole synthesis	19.14	tetrapyrrole synthesis.protochlorophyllide reductase	19.14	tetrapyrrole synthesis.protochlorophyllide reductase	plastid	cytosol,mitochondrion,plastid;mitochondrion,plastid,nucleus				9.6577	-0.343481	O48741	45
AT1G03680.1	AT1G03680.1	>AT1G03680.1 | Symbols: ATHM1, TRX-M1, ATM1, THM1 | thioredoxin M-type 1 | chr1:916990-917865 REVERSE LENGTH=179	1	7	7	7	43.6	19.664	179	85.201	0	-0.130176	0.831877	-1.32826	-0.138982	0.748461	1.46252	33	2188100000	2476400000	2662200000	3713800000	2194500000	5171400000	-0.208854	-0.48836	0.645536	0.999812	0.19008	8.18218e-05		By MS/MS	By MS/MS	By MS/MS	21	redox	21.1	redox.thioredoxin	21.1	redox.thioredoxin	plastid	mitochondrion,plastid,extracellular				9.25364	-0.12905	O48737	46
AT1G03860.2;AT1G03860.3;AT1G03860.1;AT5G44140.1	AT1G03860.2;AT1G03860.3;AT1G03860.1	>AT1G03860.2 | Symbols: ATPHB2, PHB2 | prohibitin 2 | chr1:979611-980870 REVERSE LENGTH=221;>AT1G03860.3 | Symbols: ATPHB2, PHB2 | prohibitin 2 | chr1:979611-981157 REVERSE LENGTH=286;>AT1G03860.1 | Symbols: ATPHB2, PHB2 | prohibitin 2 | chr1:979611-981157	4	8	5	5	47.1	24.896	221	20.083	0	-0.252518	0.0258793	0.386261	-0.242175	-0.0585631	-0.300253	14	472620000	376500000	541460000	395490000	532640000	416610000	0.0532074	0.255266	0.808477	0.999812	0.0923325	8.18218e-05		By MS/MS	By MS/MS	By MS/MS	31	cell	31.3	cell.cycle	31.3	cell.cycle	mitochondrion,plasma membrane;cytosol;mitochondrion	cytosol,endoplasmic reticulum,golgi,plastid,mitochondrion,extracellular;cytosol,mitochondrion,nucleus				9.86862	-0.154545	Q9ZNT7	47
AT1G03870.1	AT1G03870.1	>AT1G03870.1 | Symbols: FLA9 | FASCICLIN-like arabinoogalactan 9 | chr1:982625-983368 REVERSE LENGTH=247	1	5	4	4	24.7	26.115	247	31.458	0	0.10608	-0.281193	-0.220949	0.132511	-0.311238	0.362105	20	51595000	63549000	75809000	54874000	52023000	70435000	-0.132021	-0.698446	0.515408	0.999812	0.287849	8.18218e-05		By MS/MS	By MS/MS	By MS/MS	10	cell wall	10.5	cell wall.cell wall proteins	10.5.1.1	cell wall.cell wall proteins.AGPs.AGP	plasma membrane	endoplasmic reticulum,golgi,nucleus,mitochondrion,extracellular,plasma membrane				9.31685	0.000404858	Q9ZWA8	48
AT1G04040.1	AT1G04040.1	>AT1G04040.1 | Symbols: | HAD superfamily, subfamily IIIB acid phosphatase | chr1:1042564-1043819 REVERSE LENGTH=271	1	12	10	10	45	31.096	271	35.081	0	0.687688	0.062398	-0.562181	0.713872	-0.00193447	0.757023	32	1387300000	1311500000	1446200000	1782200000	579310000	951520000	0.0626348	0.220041	0.834362	0.999812	0.0786454	8.18218e-05		By MS/MS	By MS/MS	By MS/MS	26	misc	26.13	misc.acid and other phosphatases	26.13	misc.acid and other phosphatases	extracellular	plastid,nucleus,extracellular,endoplasmic reticulum,golgi				9.50554	-0.364945	Q9ZWC4	49
AT1G04080.2;AT1G04080.1;AT1G04080.3	AT1G04080.2;AT1G04080.1;AT1G04080.3	>AT1G04080.2 | Symbols: PRP39 | Tetratricopeptide repeat (TPR)-like superfamily protein | chr1:1053171-1056550 FORWARD LENGTH=582;>AT1G04080.1 | Symbols: PRP39 | Tetratricopeptide repeat (TPR)-like superfamily protein | chr1:1051803-1056550 FORWARD LENGTH=	3	5	5	5	9.5	64.941	582	16.526	0	-0.586514	-0.71085	NaN	-0.587533	-0.702093	NaN	6	89506000	44489000	122160000	47047000	5172700	6509000	-0.648682	-2.71683	0.0516456	0.999812	1.28697	8.18218e-05		By MS/MS	By MS/MS	By matching	35	not assigned	35.1	not assigned.no ontology	35.1.41	not assigned.no ontology.hydroxyproline rich proteins	cytosol;nucleus	cytosol,endoplasmic reticulum,golgi,plastid,nucleus,mitochondrion,extracellular;cytosol,mitochondrion,nucleus,extracellular,plastid				4.62933	-0.408854	Q93ZR3	50
AT1G04170.1;AT4G18330.2;AT4G18330.1;AT2G18720.1	AT1G04170.1	>AT1G04170.1 | Symbols: EIF2 GAMMA | eukaryotic translation initiation factor 2 gamma subunit | chr1:1097423-1099702 FORWARD LENGTH=465	4	15	15	15	41.3	50.853	465	62.417	0	0.294077	-0.96089	0.169485	0.238909	-0.953076	-0.0710271	37	935040000	1070000000	1100800000	1014300000	826790000	832700000	-0.165776	-0.545237	0.608543	0.999812	0.215709	8.18218e-05		By MS/MS	By MS/MS	By MS/MS	29	protein	29.2	protein.synthesis	29.2.3	protein.synthesis.initiation	cytosol	cytosol,mitochondrion,nucleus				9.03731	-0.0193548	O64490	52
AT1G04270.2;AT1G04270.1;AT5G43640.1;AT5G09500.1;AT1G33850.1;AT5G09490.1	AT1G04270.2;AT1G04270.1	>AT1G04270.2 | Symbols: RPS15 | cytosolic ribosomal protein S15 | chr1:1141852-1142960 REVERSE LENGTH=151;>AT1G04270.1 | Symbols: RPS15 | cytosolic ribosomal protein S15 | chr1:1141852-1142960 REVERSE LENGTH=152	6	8	8	2	72.8	17.058	151	95.565	0	0.0734089	-0.33179	0.669763	0.0601858	-0.424339	-0.50664	32	2021600000	2568000000	2939000000	3288800000	3141000000	2718100000	0.137127	0.54553	0.608355	0.999812	0.215843	8.18218e-05		By MS/MS	By MS/MS	By MS/MS	29	protein	29.2	protein.synthesis	29.2.1.2.1.15	protein.synthesis.ribosomal protein.eukaryotic.40S subunit.S15	cytosol	cytosol,mitochondrion,nucleus				11.0481	-0.361079	Q08112	55
AT1G04350.1	AT1G04350.1	>AT1G04350.1 | Symbols: | 2-oxoglutarate (2OG) and Fe(II)-dependent oxygenase superfamily protein | chr1:1165296-1166538 FORWARD LENGTH=360	1	4	4	4	12.5	40.796	360	5.8033	0	0.134615	NaN	-0.177599	0.129745	NaN	0.259664	5	123370000	148430000	0	0	88281000	89267000	-0.0214918	-0.0863142	0.93526	0.999812	0.0290676	8.18218e-05		By MS/MS	By matching	By MS/MS	17	hormone metabolism	17.5	hormone metabolism.ethylene	17.5.1	hormone metabolism.ethylene.synthesis-degradation	cytosol	cytosol,mitochondrion,nucleus,plasma membrane,peroxisome				5.81191	-0.248056	P93824	56
AT1G04410.1;AT5G56720.1	AT1G04410.1	>AT1G04410.1 | Symbols: | Lactate/malate dehydrogenase family protein | chr1:1189418-1191267 REVERSE LENGTH=332	2	20	20	10	69.3	35.571	332	199.74	0	-0.161589	-0.0386582	-0.400319	-0.0958512	-0.135253	0.586405	69	17311000000	14129000000	15998000000	18046000000	12913000000	17318000000	-0.200189	-1.07817	0.329211	0.999812	0.482525	8.18218e-05		By MS/MS	By MS/MS	By MS/MS	8	TCA / org transformation	8.2	TCA / org transformation.other organic acid transformatons	8.2.9	TCA / org transformation.other organic acid transformatons.cyt MDH	plasma membrane	cytosol,endoplasmic reticulum,golgi,plastid,peroxisome,mitochondrion,extracellular				6.51321	0.0126506	P93819	57
AT1G04420.1	AT1G04420.1	>AT1G04420.1 | Symbols: | NAD(P)-linked oxidoreductase superfamily protein | chr1:1191634-1193699 FORWARD LENGTH=412	1	15	15	15	41	46.427	412	67.158	0	-0.478145	0.0835197	0.0167309	-0.466756	0.0391384	0.00417777	38	1636700000	1146400000	1401800000	1621300000	1598300000	1885100000	-0.125965	-0.612126	0.566672	0.999812	0.246668	8.18218e-05		By MS/MS	By MS/MS	By MS/MS	3	minor CHO metabolism	3.5	minor CHO metabolism.others	3.5	minor CHO metabolism.others	plastid	mitochondrion,plastid,endoplasmic reticulum				8.75652	-0.281553	Q8VZ23	58
AT3G04400.2;AT3G04400.1;AT2G33370.1;AT1G04480.1	AT3G04400.2;AT3G04400.1;AT2G33370.1;AT1G04480.1	>AT3G04400.2 | Symbols: emb2171 | Ribosomal protein L14p/L23e family protein | chr3:1167611-1168308 FORWARD LENGTH=125;>AT3G04400.1 | Symbols: emb2171 | Ribosomal protein L14p/L23e family protein | chr3:1167339-1168308 FORWARD LENGTH=140;>AT2G33370.1 | Sym	4	7	7	7	62.4	13.406	125	45.829	0	-0.00763764	0.0980152	-0.018919	-0.0175339	0.0822938	0.244765	44	5168500000	5952000000	7687000000	6749800000	6846300000	7168500000	0.0238195	0.136156	0.896901	0.999812	0.0472555	8.18218e-05		By MS/MS	By MS/MS	By MS/MS	29	protein	29.2	protein.synthesis	29.2.1.2.2.23	protein.synthesis.ribosomal protein.eukaryotic.60S subunit.L23	cytosol,nucleus;cytosol	cytosol,mitochondrion,nucleus,plastid				11.1885	-0.183571	P49690	60
AT1G04530.1	AT1G04530.1	>AT1G04530.1 | Symbols: TPR4 | Tetratricopeptide repeat (TPR)-like superfamily protein | chr1:1234456-1235895 REVERSE LENGTH=310	1	6	6	6	23.5	34.553	310	29.199	0	-0.349235	0.488309	0.411502	-0.383191	0.40621	-0.280422	16	128790000	86877000	262880000	291730000	222200000	190490000	0.183525	0.761828	0.479836	0.999812	0.318907	8.18218e-05		By MS/MS	By MS/MS	By MS/MS	35	not assigned	35.2	not assigned.unknown	35.2	not assigned.unknown	cytosol	cytosol,endoplasmic reticulum,golgi,nucleus,mitochondrion,cytoskeleton,extracellular				4.0361	-0.597742	Q8VZ31	62
AT1G04690.1	AT1G04690.1	>AT1G04690.1 | Symbols: KAB1, KV-BETA1 | potassium channel beta subunit 1 | chr1:1313662-1315420 FORWARD LENGTH=328	1	11	11	11	25	36.538	328	26.787	0	-0.365741	-0.434208	0.719519	-0.372804	-0.441478	-0.598042	15	917900000	696590000	1104000000	1900100000	900220000	467790000	-0.0268101	-0.0921045	0.930118	0.999812	0.0314619	8.18218e-05		By MS/MS	By MS/MS	By MS/MS	34	transport	34.15	transport.potassium	34.15	transport.potassium	plasma membrane	cytosol,endoplasmic reticulum,golgi,plastid,mitochondrion,extracellular,plasma membrane				7.49571	-0.282927	O23016	66
AT1G50010.1;AT1G04820.1	AT1G50010.1;AT1G04820.1	>AT1G50010.1 | Symbols: TUA2 | tubulin alpha-2 chain | chr1:18517737-18519729 FORWARD LENGTH=450;>AT1G04820.1 | Symbols: TUA4, TOR2 | tubulin alpha-4 chain | chr1:1356421-1358266 REVERSE LENGTH=450	2	23	23	1	67.3	49.54	450	323.31	0	-0.0482481	0.0909888	0.0187611	0.0330882	0.0792927	0.164143	158	22487000000	23452000000	22852000000	24070000000	20418000000	23400000000	0.0205006	0.117013	0.911311	0.999812	0.0403334	8.18218e-05		By MS/MS	By MS/MS	By MS/MS	31	cell	31.1	cell.organisation	31.1	cell.organisation	cytosol;plasma membrane	cytosol,mitochondrion,vacuole,nucleus				4.68482	-0.194889	P29510	68
AT1G05010.1	AT1G05010.1	>AT1G05010.1 | Symbols: EFE, ACO4, EAT1 | ethylene-forming enzyme | chr1:1431419-1432695 REVERSE LENGTH=323	1	8	8	7	33.4	36.676	323	40.519	0	-0.888274	-0.023871	0.0945259	-0.936331	-0.133226	0.0427844	17	717150000	542180000	981130000	836590000	644800000	776510000	-0.27254	-1.04804	0.34165	0.999812	0.466418	8.18218e-05		By MS/MS	By MS/MS	By MS/MS	17	hormone metabolism	17.5	hormone metabolism.ethylene	17.5.1.2	hormone metabolism.ethylene.synthesis-degradation.1-aminocyclopropane-1-carboxylate oxidase	cytosol	cytosol,mitochondrion,nucleus,plastid,peroxisome				5.0142	-0.478328	Q06588	70
AT1G05190.1	AT1G05190.1	>AT1G05190.1 | Symbols: emb2394 | Ribosomal protein L6 family | chr1:1502515-1503738 REVERSE LENGTH=223	1	16	16	16	60.5	24.705	223	81.933	0	0.55562	-0.130066	-0.1149	0.553066	-0.11235	0.25411	91	3771600000	5172000000	6558100000	5708900000	4429000000	5204900000	0.103551	0.462768	0.662575	0.999812	0.178765	8.18218e-05		By MS/MS	By MS/MS	By MS/MS	29	protein	29.2	protein.synthesis	29.2.1.1.1.2.6	protein.synthesis.ribosomal protein.prokaryotic.chloroplast.50S subunit.L6	plastid	cytosol,mitochondrion,plastid				10.5546	-0.435426	O23049	73
AT1G06430.1;AT3G02450.1;AT2G26140.1	AT1G06430.1	>AT1G06430.1 | Symbols: FTSH8 | FTSH protease 8 | chr1:1960214-1962525 REVERSE LENGTH=685	3	26	8	8	48.9	73.198	685	94.554	0	-0.0539429	-0.0193312	-0.113167	-0.0663066	-0.0422191	0.228973	25	1022200000	1421600000	1224900000	1022000000	1001400000	1176000000	-0.0621471	-0.356697	0.735579	0.999812	0.133371	8.18218e-05		By MS/MS	By MS/MS	By MS/MS	29	protein	29.5	protein.degradation	29.5.7	protein.degradation.metalloprotease	plastid	cytosol,mitochondrion,plastid				5.68219	-0.125255	Q8W585	93
AT1G06530.1	AT1G06530.1	>AT1G06530.1 | Symbols: | Tropomyosin-related | chr1:2001625-2002596 FORWARD LENGTH=323	1	9	9	9	26	36.119	323	46.628	0	-0.0693762	-0.141478	0.110262	-0.0382137	-0.226324	0.0426443	23	852480000	880540000	804430000	709750000	761540000	710090000	-0.0335308	-0.1867	0.859084	0.999812	0.0659643	8.18218e-05		By MS/MS	By MS/MS	By MS/MS	31	cell	31.1	cell.organisation	31.1	cell.organisation	mitochondrion	cytosol,mitochondrion,nucleus,plastid				4.46344	-0.843653	Q9SHJ6	94
AT1G06650.2;AT1G06650.1;AT1G06645.1;AT1G06640.1;AT1G06640.3;AT1G06640.2;AT5G59530.1;AT5G59540.1	AT1G06650.2;AT1G06650.1	>AT1G06650.2 | Symbols: | 2-oxoglutarate (2OG) and Fe(II)-dependent oxygenase superfamily protein | chr1:2035909-2037186 FORWARD LENGTH=369;>AT1G06650.1 | Symbols: | 2-oxoglutarate (2OG) and Fe(II)-dependent oxygenase superfamily protein | chr1:2035909-2	8	7	7	7	23.8	42.02	369	28.554	0	-0.117725	-0.351903	0.0188049	-0.144425	-0.381949	0.145221	19	328050000	316170000	309210000	239390000	237110000	265200000	-0.150274	-0.807309	0.455417	0.999812	0.341591	8.18218e-05		By MS/MS	By MS/MS	By MS/MS	21	redox	21.2	redox.ascorbate and glutathione	21.2	redox.ascorbate and glutathione	cytosol	cytosol,mitochondrion,nucleus,peroxisome				6.30513	-0.35183	Q8H1S4	96
AT1G06680.1;AT1G06680.2;AT2G30790.1	AT1G06680.1;AT1G06680.2	>AT1G06680.1 | Symbols: PSBP-1, OEE2, PSII-P, OE23 | photosystem II subunit P-1 | chr1:2047940-2049186 FORWARD LENGTH=263;>AT1G06680.2 | Symbols: PSBP-1, OEE2, PSII-P | photosystem II subunit P-1 | chr1:2048076-2049186 FORWARD LENGTH=219	3	14	14	14	62.7	28.095	263	323.31	0	-0.727881	-0.168009	-0.0142124	-0.759771	-0.173921	0.19862	91	27649000000	22404000000	22501000000	28591000000	22771000000	35513000000	-0.303368	-1.37793	0.225522	0.999812	0.646811	8.18218e-05		By MS/MS	By MS/MS	By MS/MS	1	PS	1.1	PS.lightreaction	1.1.1.2	PS.lightreaction.photosystem II.PSII polypeptide subunits	extracellular;plastid	cytosol,mitochondrion,nucleus,plastid;mitochondrion,plastid,extracellular,endoplasmic reticulum,golgi				7.92213	-0.301544	Q42029	97
AT1G06690.1	AT1G06690.1	>AT1G06690.1 | Symbols: | NAD(P)-linked oxidoreductase superfamily protein | chr1:2049742-2052039 REVERSE LENGTH=377	1	10	10	10	32.4	41.497	377	57.215	0	0.00619029	0.0430645	0.156273	0.014641	0.0200577	-0.0204575	26	687640000	482920000	1044400000	1028900000	651290000	561000000	0.0685094	0.389988	0.712276	0.999812	0.147352	8.18218e-05		By MS/MS	By MS/MS	By MS/MS	3	minor CHO metabolism	3.5	minor CHO metabolism.others	3.5	minor CHO metabolism.others	plastid	cytosol,mitochondrion,nucleus,plastid				9.21747	-0.275597	Q94A68	98
AT1G06700.2;AT1G06700.1;AT2G43230.1;AT2G43230.2;AT2G41970.1	AT1G06700.2;AT1G06700.1;AT2G43230.1;AT2G43230.2	>AT1G06700.2 | Symbols: | Protein kinase superfamily protein | chr1:2052750-2054552 REVERSE LENGTH=361;>AT1G06700.1 | Symbols: | Protein kinase superfamily protein | chr1:2052750-2054552 REVERSE LENGTH=361;>AT2G43230.1 | Symbols: | Protein kinase superf	5	10	10	4	35.7	39.819	361	34.999	0	0.384713	-0.24756	-0.0950467	0.328377	-0.236758	0.179129	22	227200000	314520000	247640000	207860000	219090000	221920000	0.0140356	0.0667088	0.949346	0.999812	0.0225756	8.18218e-05		By MS/MS	By MS/MS	By MS/MS	29	protein	29.4	protein.postranslational modification	29.4.1.58	protein.postranslational modification.kinase.receptor like cytoplasmatic kinase VIII	cytosol;plasma membrane	cytosol,endoplasmic reticulum,golgi,nucleus,mitochondrion,extracellular;cytosol,mitochondrion,nucleus;cytosol,mitochondrion,nucleus,plasma membrane				8.73564	-0.392036	Q8H1G6;Q9ZW72	99
AT1G06950.1	AT1G06950.1	>AT1G06950.1 | Symbols: ATTIC110, TIC110 | translocon at the inner envelope membrane of chloroplasts 110 | chr1:2130303-2135563 REVERSE LENGTH=1016	1	34	34	34	42.1	112.12	1016	252.21	0	0.269871	0.267596	-0.0451634	0.236095	0.155749	0.174151	123	4041700000	4577600000	4032500000	5006200000	3714800000	4506000000	0.164101	0.885443	0.415643	0.999812	0.381279	8.18218e-05		By MS/MS	By MS/MS	By MS/MS	29	protein	29.3	protein.targeting	29.3.3	protein.targeting.chloroplast	plastid	cytosol,mitochondrion,plastid				5.73267	-0.300886	Q8LPR9	103
AT1G07110.1;AT3G30200.1	AT1G07110.1	>AT1G07110.1 | Symbols: F2KP, ATF2KP, FKFBP | fructose-2,6-bisphosphatase | chr1:2178363-2183980 REVERSE LENGTH=744	2	14	14	14	21.9	82.558	744	73.186	0	0.130799	-0.0173878	-0.419107	0.0713507	-0.00579687	0.536152	30	324970000	346450000	484070000	437340000	396640000	758110000	-0.101899	-0.505552	0.634224	0.999812	0.197757	8.18218e-05		By MS/MS	By MS/MS	By MS/MS	4	glycolysis	4.1	glycolysis.cytosolic branch	4.1.6	glycolysis.cytosolic branch.fructose-2,6-bisphosphatase (Fru2,6BisPase)	cytosol	cytosol,mitochondrion,nucleus,plastid				6.19567	-0.387903	Q9MB58	105
AT1G07140.1	AT1G07140.1	>AT1G07140.1 | Symbols: SIRANBP | Pleckstrin homology (PH) domain superfamily protein | chr1:2192360-2193688 REVERSE LENGTH=228	1	14	14	11	60.5	25.601	228	198.78	0	-0.115988	-0.139808	0.0924017	-0.104589	-0.206862	0.0717627	37	1916800000	2047900000	1902500000	1632300000	1845900000	1920200000	-0.0544649	-0.303561	0.773437	0.999812	0.111575	8.18218e-05		By MS/MS	By MS/MS	By MS/MS	30	signalling	30.5	signalling.G-proteins	30.5	signalling.G-proteins	cytosol	cytosol,mitochondrion,nucleus				4.61222	-0.984649	Q9LMK7	106
AT1G07320.4;AT1G07320.3;AT1G07320.2;AT1G07320.1	AT1G07320.4;AT1G07320.3;AT1G07320.2;AT1G07320.1	>AT1G07320.4 | Symbols: RPL4 | ribosomal protein L4 | chr1:2249190-2250173 FORWARD LENGTH=278;>AT1G07320.3 | Symbols: RPL4 | ribosomal protein L4 | chr1:2249190-2250026 FORWARD LENGTH=278;>AT1G07320.2 | Symbols: RPL4 | ribosomal protein L4 | chr1:2249190-2	4	12	12	12	34.9	30.142	278	63.255	0	0.584481	0.258459	-0.344374	0.597793	0.233275	0.521352	52	2248300000	3376800000	2470000000	3511900000	3089700000	4186500000	0.166189	0.683945	0.523795	0.999812	0.280839	8.18218e-05		By MS/MS	By MS/MS	By MS/MS	29	protein	29.2	protein.synthesis	29.2.1.1.1.2.4	protein.synthesis.ribosomal protein.prokaryotic.chloroplast.50S subunit.L4	plastid	mitochondrion,plastid				9.72848	-0.387071	O50061	108
AT1G07350.1;AT1G07350.2	AT1G07350.1;AT1G07350.2	>AT1G07350.1 | Symbols: | RNA-binding (RRM/RBD/RNP motifs) family protein | chr1:2257732-2260101 REVERSE LENGTH=382;>AT1G07350.2 | Symbols: | RNA-binding (RRM/RBD/RNP motifs) family protein | chr1:2258816-2259586 REVERSE LENGTH=129	2	2	2	2	5	44.977	382	3.399	0.0002798	1.36877	NaN	-1.91873	1.33954	NaN	1.96709	4	31234000	97410000	90723000	24036000	41526000	162190000	-0.274981	-0.325504	0.760704	0.999812	0.118784	8.18218e-05		By MS/MS	By MS/MS	By MS/MS	35	not assigned	35.1	not assigned.no ontology	35.1	not assigned.no ontology	nucleus	cytosol,mitochondrion,nucleus,plastid;mitochondrion,plastid,nucleus				11.1008	-1.04686	Q84TH4;Q940S1	109
AT1G07370.1;AT2G29570.1	AT1G07370.1;AT2G29570.1	>AT1G07370.1 | Symbols: PCNA1, ATPCNA1 | proliferating cellular nuclear antigen 1 | chr1:2263204-2264382 FORWARD LENGTH=263;>AT2G29570.1 | Symbols: PCNA2, ATPCNA2 | proliferating cell nuclear antigen 2 | chr2:12650139-12651598 REVERSE LENGTH=264	2	6	6	6	27	29.122	263	22.938	0	-0.124582	-0.173938	0.468451	-0.139713	-0.223778	-0.355775	20	337580000	335030000	373880000	328000000	335570000	305060000	0.0566441	0.262008	0.803552	0.999812	0.094986	8.18218e-05		By MS/MS	By MS/MS	By MS/MS	27	RNA	27.3	RNA.regulation of transcription	27.3.67	RNA.regulation of transcription.putative transcription regulator	nucleus	cytosol,endoplasmic reticulum,golgi,nucleus,mitochondrion,extracellular;cytosol,endoplasmic reticulum,golgi,plastid,nucleus,mitochondrion,extracellular				4.34134	-0.107786	Q9M7Q7;Q9ZW35	111
AT1G07440.1;AT1G07440.2;AT1G07450.1	AT1G07440.1;AT1G07440.2	>AT1G07440.1 | Symbols: | NAD(P)-binding Rossmann-fold superfamily protein | chr1:2286436-2287665 REVERSE LENGTH=266;>AT1G07440.2 | Symbols: | NAD(P)-binding Rossmann-fold superfamily protein | chr1:2286700-2287665 REVERSE LENGTH=207	3	6	6	5	30.5	28.332	266	28.815	0	-1.71705	NaN	0.293925	-1.73092	NaN	-0.309181	6	112400000	56943000	0	0	225460000	260580000	-0.711563	-1.29455	0.263439	0.999812	0.579321	8.18218e-05		By MS/MS	By matching	By MS/MS	26	misc	26.8	misc.nitrilases, *nitrile lyases, berberine bridge enzymes, reticuline oxidases, troponine reductases	26.8	misc.nitrilases, *nitrile lyases, berberine bridge enzymes, reticuline oxidases, troponine reductases	mitochondrion	cytosol,endoplasmic reticulum,golgi,plastid,nucleus,mitochondrion,extracellular;cytosol,mitochondrion,nucleus,plasma membrane,plastid				7.60442	0.0738794	Q9ASX2	112
AT5G59970.1;AT5G59690.1;AT3G53730.1;AT3G46320.1;AT3G45930.1;AT2G28740.1;AT1G07820.2;AT1G07820.1;AT1G07660.1;AT1G07660.2	AT5G59970.1;AT5G59690.1;AT3G53730.1;AT3G46320.1;AT3G45930.1;AT2G28740.1;AT1G07820.2;AT1G07820.1;AT1G07660.1;AT1G07660.2	>AT5G59970.1 | Symbols: | Histone superfamily protein | chr5:24146352-24146663 REVERSE LENGTH=103;>AT5G59690.1 | Symbols: | Histone superfamily protein | chr5:24051649-24051960 FORWARD LENGTH=103;>AT3G53730.1 | Symbols: | Histone superfamily protein | c	10	15	15	15	72.8	11.409	103	116.86	0	-0.104915	-0.227743	0.337321	-0.00105352	-0.230228	-0.0683472	45	6976900000	9512100000	8555700000	8202500000	8306800000	7965800000	0.0015544	0.00762218	0.994207	0.999812	0.00252311	8.18218e-05		By MS/MS	By MS/MS	By MS/MS	28	DNA	28.1	DNA.synthesis/chromatin structure	28.1.3.2.4	DNA.synthesis/chromatin structure.histone.core.H4	nucleus	cytosol,mitochondrion,nucleus;mitochondrion,nucleus,extracellular				12.0052	-0.524272	P59259	113
AT1G07810.1;AT1G07670.1;AT4G00900.1	AT1G07810.1;AT1G07670.1	>AT1G07810.1 | Symbols: ECA1, ATECA1, ACA3 | ER-type Ca2+-ATPase 1 | chr1:2416681-2420572 FORWARD LENGTH=1061;>AT1G07670.1 | Symbols: ATECA4, ECA4 | endomembrane-type CA-ATPase 4 | chr1:2370305-2374196 REVERSE LENGTH=1061	3	8	8	8	8	116.36	1061	27.189	0	-0.438855	-0.473571	1.24192	-0.406407	-0.508342	-1.00402	6	246290000	193730000	282480000	416890000	157690000	169120000	0.109831	0.278492	0.791556	0.999812	0.101518	8.18218e-05		By MS/MS	By MS/MS	By MS/MS	34	transport	34.21	transport.calcium	34.21	transport.calcium	endoplasmic reticulum	cytosol,mitochondrion,nucleus,plasma membrane,endoplasmic reticulum				4.78958	0.0433082	P92939;Q9XES1	114
AT5G59850.1;AT1G07770.2;AT1G07770.1;AT2G39590.1	AT5G59850.1;AT1G07770.2;AT1G07770.1	>AT5G59850.1 | Symbols: | Ribosomal protein S8 family protein | chr5:24112499-24113084 REVERSE LENGTH=130;>AT1G07770.2 | Symbols: RPS15A | ribosomal protein S15A | chr1:2408413-2409065 REVERSE LENGTH=130;>AT1G07770.1 | Symbols: RPS15A | ribosomal protein	4	8	8	2	61.5	14.804	130	69.745	0	-0.0158263	0.00302647	-0.00432164	0.0829751	-0.0214383	0.0801119	39	2480400000	3003600000	4197100000	3916400000	2577000000	2488700000	-0.00570714	-0.0329098	0.974994	0.999812	0.0109982	8.18218e-05		By MS/MS	By MS/MS	By MS/MS	29	protein	29.2	protein.synthesis	29.2.1.2.1.515	protein.synthesis.ribosomal protein.eukaryotic.40S subunit.S15A	cytosol	cytosol,mitochondrion,nucleus,plastid				10.4593	-0.162308	P42798	117
AT1G07890.8;AT1G07890.7;AT1G07890.5;AT1G07890.4;AT1G07890.3;AT1G07890.2;AT1G07890.1;AT1G07890.6	AT1G07890.8;AT1G07890.7;AT1G07890.5;AT1G07890.4;AT1G07890.3;AT1G07890.2;AT1G07890.1;AT1G07890.6	>AT1G07890.8 | Symbols: APX1, MEE6, CS1, ATAPX1, ATAPX01 | ascorbate peroxidase 1 | chr1:2438005-2439435 FORWARD LENGTH=250;>AT1G07890.7 | Symbols: APX1, MEE6, CS1, ATAPX1, ATAPX01 | ascorbate peroxidase 1 | chr1:2438005-2439435 FORWARD LENGTH=250;>AT1G078	8	19	19	18	82	27.561	250	320.06	0	-0.584436	0.0388575	0.455614	-0.502934	-0.0312973	-0.226189	128	22106000000	16621000000	17565000000	16864000000	20956000000	17359000000	-0.0299883	-0.116893	0.911401	0.999812	0.0402904	8.18218e-05		By MS/MS	By MS/MS	By MS/MS	21	redox	21.2	redox.ascorbate and glutathione	21.2.1	redox.ascorbate and glutathione.ascorbate	cytosol	cytosol,mitochondrion,nucleus,plastid,peroxisome				6.0396	-0.3852	Q05431	120
AT5G60390.3;AT5G60390.1;AT1G07940.2;AT1G07940.1;AT1G07930.1;AT1G07920.1;AT5G60390.2;AT1G07930.2	AT5G60390.3;AT5G60390.1;AT1G07940.2;AT1G07940.1;AT1G07930.1;AT1G07920.1;AT5G60390.2;AT1G07930.2	>AT5G60390.3 | Symbols: | GTP binding Elongation factor Tu family protein | chr5:24289226-24290675 FORWARD LENGTH=449;>AT5G60390.1 | Symbols: | GTP binding Elongation factor Tu family protein | chr5:24289226-24290675 FORWARD LENGTH=449;>AT1G07940.2 | Sym	8	35	35	35	67.9	49.502	449	323.31	0	-0.0859101	-0.092494	0.0995718	-0.00339428	-0.163591	0.127765	213	72607000000	76252000000	91319000000	89659000000	72195000000	72314000000	-0.0262774	-0.147791	0.888164	0.999812	0.0515066	8.18218e-05		By MS/MS	By MS/MS	By MS/MS	29	protein	29.2	protein.synthesis	29.2.4	protein.synthesis.elongation	cytosol	cytosol,endoplasmic reticulum,golgi,vacuole,nucleus,mitochondrion,extracellular;cytosol,mitochondrion,vacuole,nucleus				9.6366	-0.325167	P13905	121
AT1G08110.3;AT1G08110.2;AT1G08110.1;AT1G08110.4	AT1G08110.3;AT1G08110.2;AT1G08110.1;AT1G08110.4	>AT1G08110.3 | Symbols: | lactoylglutathione lyase family protein / glyoxalase I family protein | chr1:2535702-2537630 FORWARD LENGTH=185;>AT1G08110.2 | Symbols: | lactoylglutathione lyase family protein / glyoxalase I family protein | chr1:2535702-25376	4	9	9	9	57.3	20.848	185	58.687	0	-0.364496	0.118493	-0.479955	-0.378007	0.0137839	0.533165	34	892580000	678990000	613160000	729430000	665060000	816960000	-0.241986	-1.16406	0.295865	0.999812	0.528906	8.18218e-05		By MS/MS	By MS/MS	By MS/MS	13	amino acid metabolism	13.2	amino acid metabolism.degradation	13.2.3.2	amino acid metabolism.degradation.aspartate family.threonine	cytosol	cytosol,mitochondrion,nucleus;cytosol,mitochondrion,plasma membrane,plastid				4.92732	-0.604324	Q8H0V3	122
AT1G08160.1	AT1G08160.1	>AT1G08160.1 | Symbols: | Late embryogenesis abundant (LEA) hydroxyproline-rich glycoprotein family | chr1:2559672-2560337 REVERSE LENGTH=221	1	3	3	3	14.9	25.158	221	11.07	0	-0.193239	0.244156	0.565396	-0.190684	0.189666	-0.49822	14	157570000	171210000	174520000	176470000	157530000	171670000	0.205438	0.928221	0.395034	0.999812	0.403365	8.18218e-05		By MS/MS	By MS/MS	By MS/MS	35	not assigned	35.1	not assigned.no ontology	35.1	not assigned.no ontology	plasma membrane	plastid,endoplasmic reticulum,golgi,nucleus,mitochondrion,extracellular,plasma membrane				11.2293	-0.299548		123
AT1G08200.1	AT1G08200.1	>AT1G08200.1 | Symbols: AXS2 | UDP-D-apiose/UDP-D-xylose synthase 2 | chr1:2574259-2576609 REVERSE LENGTH=389	1	19	5	5	59.6	43.79	389	91.096	0	0.00619029	-0.352234	NaN	-0.0474279	-0.409566	NaN	9	280010000	238300000	570000000	434690000	263730000	385000000	-0.173022	-0.684548	0.530295	0.999812	0.275482	8.18218e-05		By MS/MS	By MS/MS	By MS/MS	10	cell wall	10.1	cell wall.precursor synthesis	10.1.3	cell wall.precursor synthesis.AXS	cytosol	cytosol,endoplasmic reticulum,golgi,nucleus,mitochondrion,extracellular				5.66385	-0.26838	Q9SGE0	125
AT1G08360.1	AT1G08360.1	>AT1G08360.1 | Symbols: | Ribosomal protein L1p/L10e family | chr1:2636231-2637694 FORWARD LENGTH=216	1	12	12	4	54.6	24.469	216	62.829	0	0.0932897	-0.389943	0.240265	0.15069	-0.413807	-0.0695124	69	3996400000	4280700000	6256900000	5481500000	4498300000	4977300000	-0.0187961	-0.0893549	0.932197	0.999812	0.0304921	8.18218e-05		By MS/MS	By MS/MS	By MS/MS	29	protein	29.2	protein.synthesis	29.2.1.1.3.2.510	protein.synthesis.ribosomal protein.prokaryotic.unknown organellar.50S subunit.L10A	cytosol	cytosol,mitochondrion,nucleus,plastid				10.6151	-0.416204	Q8VZB9	126
AT1G08480.1	AT1G08480.1	>AT1G08480.1 | Symbols: | unknown protein;FUNCTIONS IN: molecular_function unknown;INVOLVED IN: biological_process unknown;LOCATED IN: mitochondrion, plasma membrane, plastid, vacuole;EXPRESSED IN: 27 plant structures;EXPRESSED DURING: 15 growth stag	1	3	3	3	31.7	15.812	142	22.4	0	-0.807099	-0.0639972	0.0351948	-0.77088	-0.172441	0.120883	10	599690000	481030000	343560000	453730000	725000000	566350000	-0.278634	-1.15981	0.297444	0.999812	0.526595	8.18218e-05		By MS/MS	By MS/MS	By MS/MS	35	not assigned	35.2	not assigned.unknown	35.2	not assigned.unknown	mitochondrion	cytosol,mitochondrion,nucleus,plasma membrane,plastid				6.80555	-0.30493	Q941A6	130
AT1G08520.1	AT1G08520.1	>AT1G08520.1 | Symbols: ALB1, ALB-1V, V157, PDE166, CHLD | ALBINA 1 | chr1:2696538-2700819 FORWARD LENGTH=760	1	30	30	30	43.8	83.283	760	110.38	0	0.589859	0.265797	-0.120617	0.621712	0.240864	0.184344	81	1906400000	2914300000	2850000000	3039800000	2112300000	2331600000	0.245013	1.13534	0.306672	0.999812	0.513325	8.18218e-05		By MS/MS	By MS/MS	By MS/MS	19	tetrapyrrole synthesis	19.1	tetrapyrrole synthesis.magnesium chelatase	19.1	tetrapyrrole synthesis.magnesium chelatase	plastid	cytosol,mitochondrion,plastid				4.99806	-0.326842	Q9SJE1	132
AT1G08550.2;AT1G08550.1	AT1G08550.2;AT1G08550.1	>AT1G08550.2 | Symbols: NPQ1, AVDE1 | non-photochemical quenching 1 | chr1:2707462-2709387 FORWARD LENGTH=462;>AT1G08550.1 | Symbols: NPQ1, AVDE1 | non-photochemical quenching 1 | chr1:2707462-2709387 FORWARD LENGTH=462	2	8	8	8	25.8	52.017	462	68.237	0	0.542208	0.294077	-0.397146	0.573762	0.286408	0.560911	12	316570000	888880000	304990000	1518200000	255170000	1412500000	0.14638	0.592754	0.57861	0.999812	0.237614	8.18218e-05		By MS/MS	By MS/MS	By MS/MS	16	secondary metabolism	16.1	secondary metabolism.isoprenoids	16.1.4.21	secondary metabolism.isoprenoids.carotenoids.violaxanthin de-epoxidase	cytosol;plastid	cytosol,mitochondrion,nucleus,plastid				4.92659	-0.319697	Q39249	134
AT1G08640.1	AT1G08640.1	>AT1G08640.1 | Symbols: CJD1 | Chloroplast J-like domain 1 | chr1:2748714-2751209 REVERSE LENGTH=294	1	6	6	6	20.4	32.902	294	58.933	0	0.0492126	0.0261627	-0.127105	-0.00079366	0.00187425	0.220454	16	174380000	196710000	193540000	188810000	161030000	185700000	-0.0172432	-0.097526	0.92602	0.999812	0.0333798	8.18218e-05		By MS/MS	By MS/MS	By MS/MS	35	not assigned	35.2	not assigned.unknown	35.2	not assigned.unknown	plastid	mitochondrion,plastid,extracellular,golgi				10.2953	-0.0727891	Q93WG3	135
AT1G08830.2;AT1G08830.1	AT1G08830.2;AT1G08830.1	>AT1G08830.2 | Symbols: CSD1 | copper/zinc superoxide dismutase 1 | chr1:2827700-2829053 FORWARD LENGTH=152;>AT1G08830.1 | Symbols: CSD1 | copper/zinc superoxide dismutase 1 | chr1:2827700-2829053 FORWARD LENGTH=152	2	4	4	3	31.6	15.098	152	36.313	0	-0.00539131	0.0817487	0.785602	0.0117819	0.106884	-0.637536	36	1531000000	1471400000	1463300000	1361300000	2653100000	1631800000	0.28732	1.22951	0.27248	0.999812	0.564665	8.18218e-05		By MS/MS	By MS/MS	By MS/MS	21	redox	21.6	redox.dismutases and catalases	21.6	redox.dismutases and catalases	cytosol	cytosol,endoplasmic reticulum,golgi,plastid,nucleus,mitochondrion,extracellular				5.38063	-0.0756579	P24704	138
AT1G09010.1	AT1G09010.1	>AT1G09010.1 | Symbols: | glycoside hydrolase family 2 protein | chr1:2895259-2899287 REVERSE LENGTH=944	1	6	6	6	7	107.66	944	24.825	0	-0.235705	NaN	-0.571725	-0.218582	NaN	0.734829	10	125030000	99429000	0	0	93514000	332710000	-0.403715	-1.60923	0.180969	0.999812	0.742395	8.18218e-05		By MS/MS	By MS/MS	By MS/MS	26	misc	26.3	misc.gluco-, galacto- and mannosidases	26.3	misc.gluco-, galacto- and mannosidases	extracellular	cytosol,endoplasmic reticulum,golgi,nucleus,mitochondrion,extracellular				6.4172	-0.306886	Q75W54	141
AT1G09020.1	AT1G09020.1	>AT1G09020.1 | Symbols: SNF4, ATSNF4 | homolog of yeast sucrose nonfermenting 4 | chr1:2900149-2904212 REVERSE LENGTH=487	1	2	2	2	5.1	53.466	487	6.1733	0	-0.0916943	NaN	-0.122341	-0.111586	NaN	0.176961	6	80753000	77337000	38911000	34448000	85146000	68477000	-0.107018	-0.45173	0.674286	0.999812	0.171156	8.18218e-05		By MS/MS	By MS/MS	By MS/MS	29	protein	29.4	protein.postranslational modification	29.4	protein.postranslational modification	cytosol	cytosol,mitochondrion,plastid				6.6738	-0.0217659	Q944A6	142
AT1G09070.1	AT1G09070.1	>AT1G09070.1 | Symbols: SRC2, (AT)SRC2 | soybean gene regulated by cold-2 | chr1:2927767-2928741 FORWARD LENGTH=324	1	2	2	2	5.9	34.189	324	4.1387	0	-0.132293	NaN	-0.0690147	-0.14229	NaN	0.18954	6	115100000	121950000	9321900	90042000	104550000	136530000	-0.100654	-0.424163	0.692715	0.999812	0.159445	8.18218e-05		By MS/MS	By MS/MS	By MS/MS	29	protein	29.3	protein.targeting	29.3.4.3	protein.targeting.secretory pathway.vacuole	vacuole,endoplasmic reticulum	cytosol,mitochondrion,nucleus				6.95909	-0.703704	O04023	143
AT1G09130.2;AT1G09130.1;AT1G09130.3	AT1G09130.2;AT1G09130.1;AT1G09130.3	>AT1G09130.2 | Symbols: | ATP-dependent caseinolytic (Clp) protease/crotonase family protein | chr1:2940063-2942217 REVERSE LENGTH=330;>AT1G09130.1 | Symbols: | ATP-dependent caseinolytic (Clp) protease/crotonase family protein | chr1:2940063-2942217 REV	3	10	10	10	31.2	36.307	330	48.597	0	-0.1218	0.448901	-0.259062	-0.107803	0.379177	0.420509	33	666240000	707230000	735400000	978950000	713920000	854670000	0.0226797	0.10303	0.921862	0.999812	0.0353341	8.18218e-05		By MS/MS	By MS/MS	By MS/MS	29	protein	29.5	protein.degradation	29.5.5	protein.degradation.serine protease	plastid	cytosol,mitochondrion,nucleus,plastid;mitochondrion,plastid,nucleus				8.73355	-0.145152	Q8L770	144
AT5G65360.1;AT5G10400.1;AT5G10390.1;AT3G27360.1;AT1G09200.1;AT5G65350.1	AT5G65360.1;AT5G10400.1;AT5G10390.1;AT3G27360.1;AT1G09200.1	>AT5G65360.1 | Symbols: | Histone superfamily protein | chr5:26120099-26120509 REVERSE LENGTH=136;>AT5G10400.1 | Symbols: | Histone superfamily protein | chr5:3270478-3270888 REVERSE LENGTH=136;>AT5G10390.1 | Symbols: | Histone superfamily protein | chr	6	12	4	3	72.1	15.268	136	63.667	0	-2.58415	-1.18702	1.41993	-2.6198	-1.19773	-1.19648	7	357850000	547540000	643810000	977520000	860480000	423920000	-0.783747	-1.03899	0.345462	0.999812	0.4616	8.18218e-05		By MS/MS	By MS/MS	By MS/MS	28	DNA	28.1	DNA.synthesis/chromatin structure	28.1.3.2.3	DNA.synthesis/chromatin structure.histone.core.H3	nucleus	cytosol,mitochondrion,nucleus,plastid				11.8586	-0.550735	P59226	145
AT1G09210.1	AT1G09210.1	>AT1G09210.1 | Symbols: CRT1b, AtCRT1b | calreticulin 1b | chr1:2973217-2976655 REVERSE LENGTH=424	1	23	23	14	57.1	48.156	424	151.38	0	-0.86074	0.386701	1.19873	-0.906413	0.340619	-1.0667	57	3189000000	1947900000	2479900000	2982600000	3414500000	2126500000	0.241562	0.585025	0.583417	0.999812	0.234021	8.18218e-05		By MS/MS	By MS/MS	By MS/MS	30	signalling	30.3	signalling.calcium	30.3	signalling.calcium	endoplasmic reticulum	nucleus,extracellular,endoplasmic reticulum,golgi				4.12631	-0.955896	Q38858	146
AT1G09310.1	AT1G09310.1	>AT1G09310.1 | Symbols: | Protein of unknown function, DUF538 | chr1:3009109-3009648 FORWARD LENGTH=179	1	13	13	12	71.5	19.947	179	114.42	0	0.148869	0.0319598	-1.13363	0.181548	-0.074912	1.35952	57	2317900000	2843000000	3668500000	4288100000	2434100000	5621800000	-0.3176	-1.02676	0.350669	0.999812	0.455103	8.18218e-05		By MS/MS	By MS/MS	By MS/MS	35	not assigned	35.2	not assigned.unknown	35.2	not assigned.unknown	cytosol	cytosol,mitochondrion,nucleus,plastid				5.06359	-0.36648	Q9ZPZ4	149
AT1G09340.1	AT1G09340.1	>AT1G09340.1 | Symbols: CRB, CSP41B, HIP1.3 | chloroplast RNA binding | chr1:3015473-3018035 FORWARD LENGTH=378	1	29	29	29	77.2	42.619	378	323.31	0	-0.0252211	-0.594748	0.176185	-0.0295586	-0.603512	0.0648829	113	33327000000	36123000000	31532000000	20682000000	36103000000	30529000000	-0.147928	-0.655518	0.540502	0.999812	0.267202	8.18218e-05		By MS/MS	By MS/MS	By MS/MS	35	not assigned	35.2	not assigned.unknown	35.2	not assigned.unknown	plastid	cytosol,mitochondrion,plastid				8.41082	-0.364021	Q9SA52	150
AT1G09430.1	AT1G09430.1	>AT1G09430.1 | Symbols: ACLA-3 | ATP-citrate lyase A-3 | chr1:3042135-3044978 FORWARD LENGTH=424	1	15	15	10	41.5	46.945	424	87.487	0	0.169155	-0.270939	-0.107956	0.112233	-0.305253	0.264597	50	1488700000	1603300000	1572300000	1207200000	1586600000	1593100000	-0.0699131	-0.36583	0.729153	0.999812	0.137182	8.18218e-05		By MS/MS	By MS/MS	By MS/MS	8	TCA / org transformation	8.2	TCA / org transformation.other organic acid transformatons	8.2.11	TCA / org transformation.other organic acid transformatons.atp-citrate lyase	cytosol	cytosol,mitochondrion,plastid				4.90058	-0.0971698	O80526	151
AT1G09560.1;AT1G02335.1	AT1G09560.1	>AT1G09560.1 | Symbols: GLP5 | germin-like protein 5 | chr1:3093896-3094639 FORWARD LENGTH=219	2	3	3	2	18.7	22.868	219	27.235	0	-0.325738	-0.105442	0.257494	-0.296439	-0.126643	-0.198179	10	223010000	189770000	256910000	129410000	160930000	124180000	-0.0578956	-0.284609	0.787121	0.999812	0.103958	8.18218e-05		By MS/MS	By MS/MS	By MS/MS	20	stress	20.2	stress.abiotic	20.2.99	stress.abiotic.unspecified	extracellular	plastid,endoplasmic reticulum,golgi,vacuole,mitochondrion,extracellular				8.74952	0.176256	P94014	153
AT1G09620.1	AT1G09620.1	>AT1G09620.1 | Symbols: | ATP binding;leucine-tRNA ligases;aminoacyl-tRNA ligases;nucleotide binding;ATP binding;aminoacyl-tRNA ligases | chr1:3113077-3116455 REVERSE LENGTH=1091	1	34	34	34	37.9	123.45	1091	168.03	0	0.165044	0.0528332	-0.0425042	0.15082	-0.0140333	0.217231	80	1555600000	1836900000	2221500000	1969400000	2139800000	1901100000	0.0584575	0.329526	0.754841	0.999812	0.122145	8.18218e-05		By MS/MS	By MS/MS	By MS/MS	29	protein	29.1	protein.aa activation	29.1.4	protein.aa activation.leucine-tRNA ligase	cytosol	cytosol,mitochondrion,nucleus				5.84696	-0.333731	O04485	155
AT1G09630.1;AT1G07410.1	AT1G09630.1	>AT1G09630.1 | Symbols: ATRAB11C, ATRABA2A, ATRAB-A2A, RAB-A2A, RAB11c | RAB GTPase 11C | chr1:3118350-3119571 REVERSE LENGTH=217	2	8	5	4	41.5	24.108	217	41.347	0	0.335483	-0.0664274	1.13106	0.260748	-0.0511749	-1.02941	4	189360000	380450000	227680000	166190000	153550000	84642000	0.466705	1.66544	0.155459	0.999812	0.808385	8.18218e-05		By MS/MS	By MS/MS	By MS/MS	30	signalling	30.5	signalling.G-proteins	30.5	signalling.G-proteins	cytosol,plasma membrane	cytosol,endoplasmic reticulum,golgi,vacuole,plastid,nucleus,mitochondrion,extracellular				6.54076	-0.335484	O04486	156
AT1G09640.1;AT1G09640.2	AT1G09640.1	>AT1G09640.1 | Symbols: | Translation elongation factor EF1B, gamma chain | chr1:3120162-3122152 FORWARD LENGTH=414	2	18	10	10	46.4	46.66	414	77.143	0	-0.133037	0.0961269	0.172262	-0.0183519	0.0662615	0.0432045	39	3180000000	2890700000	3636700000	4010800000	3473100000	3666900000	0.0451175	0.24703	0.814506	0.999812	0.0891056	8.18218e-05		By MS/MS	By MS/MS	By MS/MS	29	protein	29.2	protein.synthesis	29.2.4	protein.synthesis.elongation	cytosol	cytosol,endoplasmic reticulum,golgi,nucleus,mitochondrion,extracellular				5.13195	-0.291787	O04487	157
AT1G09750.1	AT1G09750.1	>AT1G09750.1 | Symbols: | Eukaryotic aspartyl protease family protein | chr1:3157541-3158960 FORWARD LENGTH=449	1	10	10	10	23.2	47.661	449	91.23	0	-0.0731655	-0.0995408	1.351	0.0650208	-0.165354	-1.21374	32	4977800000	4556900000	3845800000	3647800000	3659400000	4050900000	0.392765	1.13404	0.307169	0.999812	0.512622	8.18218e-05		By MS/MS	By MS/MS	By MS/MS	27	RNA	27.3	RNA.regulation of transcription	27.3.99	RNA.regulation of transcription.unclassified	extracellular	plastid,endoplasmic reticulum,golgi,vacuole,nucleus,mitochondrion,extracellular,plasma membrane				7.56044	0.11069	O04496	159
AT1G09760.1	AT1G09760.1	>AT1G09760.1 | Symbols: U2A | U2 small nuclear ribonucleoprotein A | chr1:3159476-3161603 REVERSE LENGTH=249	1	8	8	8	33.7	28.041	249	30.647	0	-0.0382878	0.0436244	0.00257025	-0.117787	0.00403388	0.100843	22	449930000	480620000	302170000	302660000	277710000	317670000	0.00263564	0.0151461	0.988489	0.999812	0.00502801	8.18218e-05		By MS/MS	By MS/MS	By MS/MS	27	RNA	27.1	RNA.processing	27.1	RNA.processing	cytosol	cytosol,endoplasmic reticulum,golgi,nucleus,mitochondrion,extracellular				5.85541	-0.238956	P43333	160
AT1G09780.1	AT1G09780.1	>AT1G09780.1 | Symbols: | Phosphoglycerate mutase, 2,3-bisphosphoglycerate-independent | chr1:3165550-3167812 REVERSE LENGTH=557	1	28	28	17	60.7	60.579	557	207.61	0	-0.0613454	0.068602	-0.317536	-0.0734085	0.0447438	0.436268	87	2927400000	2882600000	13974000000	11730000000	2064400000	2720700000	-0.103426	-0.552053	0.604194	0.999812	0.218824	8.18218e-05		By MS/MS	By MS/MS	By MS/MS	4	glycolysis	4.1	glycolysis.cytosolic branch	4.1.12	glycolysis.cytosolic branch.phosphoglycerate mutase	cytosol	cytosol,endoplasmic reticulum,golgi,plastid,nucleus,mitochondrion,extracellular				5.20489	-0.256014	O04499	162
AT1G09795.1	AT1G09795.1	>AT1G09795.1 | Symbols: ATATP-PRT2, HISN1B, ATP-PRT2 | ATP phosphoribosyl transferase 2 | chr1:3173588-3176690 FORWARD LENGTH=413	1	10	10	8	33.4	44.756	413	71.257	0	0.489748	-0.230279	0.250783	0.535953	-0.321117	-0.127384	17	501480000	652960000	294080000	280110000	347190000	380420000	0.170084	0.779476	0.47025	0.999812	0.327671	8.18218e-05		By MS/MS	By MS/MS	By MS/MS	13	amino acid metabolism	13.1	amino acid metabolism.synthesis	13.1.7.1	amino acid metabolism.synthesis.histidine.ATP phosphoribosyl transferase	plastid	cytosol,mitochondrion,plastid				6.78213	-0.0312349	Q8GSJ1	163
AT1G10200.1	AT1G10200.1	>AT1G10200.1 | Symbols: WLIM1 | GATA type zinc finger transcription factor family protein | chr1:3346677-3347763 REVERSE LENGTH=190	1	6	6	6	29.5	21.04	190	37.461	0	-0.101908	-0.443575	0.0997108	-0.106731	-0.484348	0.0779266	13	241660000	194630000	632970000	370050000	337350000	398900000	-0.148591	-0.743843	0.489748	0.999812	0.310027	8.18218e-05		By MS/MS	By MS/MS	By MS/MS	27	RNA	27.3	RNA.regulation of transcription	27.3.67	RNA.regulation of transcription.putative transcription regulator	cytosol	cytosol,endoplasmic reticulum,golgi,plastid,nucleus,mitochondrion,extracellular				9.03499	-0.565263	Q94JX5	167
AT1G10290.1;REV__AT1G03080.1	AT1G10290.1	>AT1G10290.1 | Symbols: ADL6, DRP2A | dynamin-like protein 6 | chr1:3370774-3377120 FORWARD LENGTH=914	2	20	4	4	22	99.165	914	56.995	0	-0.283597	NaN	-0.107018	-0.283457	NaN	0.247806	5	138990000	122950000	42233000	32751000	154860000	121230000	-0.195308	-0.811217	0.46162	0.999812	0.335715	8.18218e-05		By MS/MS	By matching	By MS/MS	26	misc	26.17	misc.dynamin	26.17	misc.dynamin	plasma membrane	cytosol,endoplasmic reticulum,golgi,nucleus,mitochondrion,extracellular				9.57366	-0.490263	Q9SE83	168
AT1G10360.1	AT1G10360.1	>AT1G10360.1 | Symbols: ATGSTU18, GST29, GSTU18 | glutathione S-transferase TAU 18 | chr1:3395738-3396806 REVERSE LENGTH=227	1	5	5	5	20.3	25.911	227	21.647	0	0.180275	-0.231684	-0.295723	0.153287	-0.253704	0.456806	14	201230000	228300000	403040000	371490000	345060000	488080000	-0.115711	-0.58766	0.581776	0.999812	0.235244	8.18218e-05		By MS/MS	By MS/MS	By MS/MS	26	misc	26.9	misc.glutathione S transferases	26.9	misc.glutathione S transferases	cytosol,plasma membrane	cytosol,endoplasmic reticulum,golgi,vacuole,mitochondrion,extracellular				7.19603	-0.231718	Q9FUS9	169
AT1G10370.1	AT1G10370.1	>AT1G10370.1 | Symbols: GST30, ATGSTU17, GST30B, ERD9 | Glutathione S-transferase family protein | chr1:3397274-3398273 REVERSE LENGTH=227	1	7	7	7	33	25.307	227	36.539	0	0.91533	-0.382476	-0.141825	0.865206	-0.485802	0.248171	17	202260000	354660000	915830000	1032900000	312120000	420210000	0.130343	0.429123	0.685329	0.999812	0.164101	8.18218e-05		By MS/MS	By MS/MS	By MS/MS	26	misc	26.9	misc.glutathione S transferases	26.9	misc.glutathione S transferases	cytosol,plasma membrane	cytosol,endoplasmic reticulum,golgi,vacuole,plastid,mitochondrion,extracellular				6.53996	-0.0872247	Q9FUS8	170
AT1G10510.1	AT1G10510.1	>AT1G10510.1 | Symbols: emb2004 | RNI-like superfamily protein | chr1:3461771-3465590 FORWARD LENGTH=605	1	5	5	5	10.7	64.722	605	57.507	0	0.130404	0.0882773	0.0823621	0.172359	0.0454429	0.067914	16	297730000	492940000	184400000	175120000	356380000	517730000	0.100348	0.5779	0.587869	0.999812	0.230719	8.18218e-05		By MS/MS	By MS/MS	By MS/MS	33	development	33.99	development.unspecified	33.99	development.unspecified	plastid	cytosol,mitochondrion,nucleus,plasma membrane,plastid				7.67716	-0.134215	Q93ZV8	171
AT1G10670.4;AT1G10670.2;AT1G10670.1;AT1G10670.3;AT1G60810.1	AT1G10670.4;AT1G10670.2;AT1G10670.1;AT1G10670.3;AT1G60810.1	>AT1G10670.4 | Symbols: ACLA-1 | ATP-citrate lyase A-1 | chr1:3535787-3538098 FORWARD LENGTH=423;>AT1G10670.2 | Symbols: ACLA-1 | ATP-citrate lyase A-1 | chr1:3535787-3538098 FORWARD LENGTH=423;>AT1G10670.1 | Symbols: ACLA-1 | ATP-citrate lyase A-1 | chr1:	5	11	6	6	29.3	46.678	423	41.653	0	0.848237	-0.0189365	0.204266	0.814263	-0.120028	-0.0979805	16	384150000	518960000	492440000	414010000	346080000	349330000	0.344522	1.44916	0.205766	0.999812	0.686625	8.18218e-05		By MS/MS	By MS/MS	By MS/MS	8	TCA / org transformation	8.2	TCA / org transformation.other organic acid transformatons	8.2.11	TCA / org transformation.other organic acid transformatons.atp-citrate lyase	cytosol	cytosol,mitochondrion,nucleus				5.16121	-0.102364	O22718;Q9SGY2	174
AT1G10760.1;AT4G24450.1	AT1G10760.1	>AT1G10760.1 | Symbols: SEX1, SOP1, SOP, GWD1, GWD | Pyruvate phosphate dikinase, PEP/pyruvate binding domain | chr1:3581210-3590043 REVERSE LENGTH=1399	2	42	42	42	36.7	156.58	1399	286.19	0	-0.050876	-0.121895	0.197749	-0.0823468	-0.101087	-0.0435716	124	4738600000	4674900000	4272400000	3250800000	4302000000	3946100000	0.00832609	0.0453294	0.965563	0.999812	0.0152192	8.18218e-05		By MS/MS	By MS/MS	By MS/MS	2	major CHO metabolism	2.2	major CHO metabolism.degradation	2.2.2.3	major CHO metabolism.degradation.starch.glucan water dikinase	plastid	cytosol,endoplasmic reticulum,golgi,plastid,nucleus,mitochondrion,extracellular				5.69377	-0.413796	Q9SAC6	177
AT1G10840.1;AT1G10840.2	AT1G10840.1;AT1G10840.2	>AT1G10840.1 | Symbols: TIF3H1 | translation initiation factor 3 subunit H1 | chr1:3607885-3610299 REVERSE LENGTH=337;>AT1G10840.2 | Symbols: TIF3H1 | translation initiation factor 3 subunit H1 | chr1:3607885-3609657 REVERSE LENGTH=250	2	7	7	7	19.6	38.372	337	49.943	0	-0.0525208	-0.250698	0.137093	-0.0658534	-0.295695	0.00992034	20	307090000	290140000	444970000	396390000	310440000	452650000	-0.0553753	-0.296126	0.778795	0.999812	0.108577	8.18218e-05		By MS/MS	By MS/MS	By MS/MS	29	protein	29.2	protein.synthesis	29.2.3	protein.synthesis.initiation	cytosol	cytosol,mitochondrion,nucleus,plastid				4.66636	-0.420204	Q9C5Z2	178
AT1G10950.1	AT1G10950.1	>AT1G10950.1 | Symbols: TMN1, AtTMN1 | transmembrane nine 1 | chr1:3659322-3663622 FORWARD LENGTH=589	1	6	5	5	9.7	66.892	589	19.557	0	-0.212517	-0.198328	-0.153027	-0.184015	-0.25324	0.2529	9	522390000	404260000	700230000	420070000	516740000	465170000	-0.187958	-1.08179	0.327744	0.999812	0.484465	8.18218e-05		By MS/MS	By MS/MS	By MS/MS	35	not assigned	35.1	not assigned.no ontology	35.1	not assigned.no ontology	golgi	plastid,plasma membrane,extracellular,endoplasmic reticulum,golgi	golgi:22570441	golgi:16618929;golgi:22430844;golgi:22923678;plasma membrane:19334764;plasma membrane:21433285	0	7.71489	0.365705	Q940G0	180
AT1G11260.1	AT1G11260.1	>AT1G11260.1 | Symbols: STP1, ATSTP1 | sugar transporter 1 | chr1:3777460-3780133 FORWARD LENGTH=522	1	4	4	4	10.3	57.61	522	19.299	0	0.780982	0.466862	NaN	0.864335	0.499986	NaN	4	100610000	186480000	107780000	114190000	30861000	116230000	0.623922	2.50429	0.0648212	0.999812	1.18828	8.18218e-05		By MS/MS	By MS/MS	By MS/MS	34	transport	34.2	transport.sugars	34.2	transport.sugars	plasma membrane	cytosol,endoplasmic reticulum,golgi,plastid,nucleus,mitochondrion,extracellular,plasma membrane				9.18588	0.484483	P23586	184
AT1G11580.1	AT1G11580.1	>AT1G11580.1 | Symbols: ATPMEPCRA, PMEPCRA | methylesterase PCR A | chr1:3888730-3890649 FORWARD LENGTH=557	1	8	7	7	15.1	61.687	557	50.239	0	0.99769	-0.324491	1.76058	1.02432	-0.319478	-1.67567	11	409340000	339820000	177740000	148550000	317190000	87585000	0.811259	1.93765	0.109176	0.999812	0.961872	8.18218e-05		By MS/MS	By matching	By MS/MS	10	cell wall	10.8	cell wall.pectin*esterases	10.8.1	cell wall.pectin*esterases.PME	extracellular	plastid,endoplasmic reticulum,golgi,mitochondrion,extracellular,plasma membrane				9.07707	-0.197127	Q1JPL7	188
AT1G11650.2;AT1G11650.1	AT1G11650.2;AT1G11650.1	>AT1G11650.2 | Symbols: ATRBP45B, RBP45B | RNA-binding (RRM/RBD/RNP motifs) family protein | chr1:3914895-3917941 FORWARD LENGTH=405;>AT1G11650.1 | Symbols: ATRBP45B, RBP45B | RNA-binding (RRM/RBD/RNP motifs) family protein | chr1:3914895-3917301 FORWARD L	2	5	5	5	13.8	44.114	405	21.086	0	0.25411	0.316262	-0.513491	0.245861	0.269871	0.627794	15	232500000	172570000	365040000	290040000	244470000	305760000	0.0189604	0.078773	0.940206	0.999812	0.026777	8.18218e-05		By MS/MS	By MS/MS	By MS/MS	27	RNA	27.3	RNA.regulation of transcription	27.3.99	RNA.regulation of transcription.unclassified	nucleus	cytosol,mitochondrion,nucleus,extracellular,plastid;cytosol,mitochondrion,nucleus,plastid				5.8069	-0.500799	Q9SAB3	189
AT1G11660.1	AT1G11660.1	>AT1G11660.1 | Symbols: | heat shock protein 70 (Hsp 70) family protein | chr1:3921056-3924347 FORWARD LENGTH=763	1	3	3	3	5.5	85.219	763	12.355	0	-0.0493375	0.97673	0.205547	-0.0931248	0.972031	-0.111461	5	86756000	87363000	60603000	92355000	105610000	108950000	0.377647	1.45564	0.204053	0.999812	0.690257	8.18218e-05		By MS/MS	By MS/MS	By MS/MS	20	stress	20.2	stress.abiotic	20.2.1	stress.abiotic.heat	cytosol	cytosol,endoplasmic reticulum,golgi,nucleus,mitochondrion,extracellular				5.43328	-0.441284	A8MRM9	190
AT1G11750.1;AT1G11750.2	AT1G11750.1;AT1G11750.2	>AT1G11750.1 | Symbols: CLPP6, NCLPP1, NCLPP6 | CLP protease proteolytic subunit 6 | chr1:3967609-3969535 FORWARD LENGTH=271;>AT1G11750.2 | Symbols: CLPP6 | CLP protease proteolytic subunit 6 | chr1:3967609-3969535 FORWARD LENGTH=289	2	7	7	7	30.3	29.382	271	43.33	0	0.101112	0.0742315	-0.151729	0.0490731	0.00963388	0.247198	33	1371900000	1374300000	1140800000	1147900000	1020400000	1144500000	0.00787156	0.0436109	0.966868	0.999812	0.0146328	8.18218e-05		By MS/MS	By MS/MS	By MS/MS	29	protein	29.5	protein.degradation	29.5.5	protein.degradation.serine protease	plastid	cytosol,mitochondrion,nucleus,plasma membrane,plastid;mitochondrion,plastid,nucleus,plasma membrane,endoplasmic reticulum				9.68375	-0.081842	Q9SAA2	193
AT1G11840.4;AT1G11840.3;AT1G11840.2;AT1G11840.1;AT1G11840.6;AT1G11840.5	AT1G11840.4;AT1G11840.3;AT1G11840.2;AT1G11840.1;AT1G11840.6;AT1G11840.5	>AT1G11840.4 | Symbols: ATGLX1, GLX1 | glyoxalase I homolog | chr1:3996045-3997518 FORWARD LENGTH=283;>AT1G11840.3 | Symbols: ATGLX1, GLX1 | glyoxalase I homolog | chr1:3996045-3997518 FORWARD LENGTH=283;>AT1G11840.2 | Symbols: ATGLX1, GLX1 | glyoxalase I	6	14	13	13	42.8	31.928	283	59.127	0	-0.932967	0.141433	0.490801	-0.891696	0.062398	-0.320162	35	5385500000	2627200000	2558400000	2718500000	3698700000	3215300000	-0.100244	-0.314016	0.765928	0.999812	0.115812	8.18218e-05		By MS/MS	By MS/MS	By MS/MS	24	Biodegradation of Xenobiotics	24.2	Biodegradation of Xenobiotics.lactoylglutathione lyase	24.2	Biodegradation of Xenobiotics.lactoylglutathione lyase	extracellular,plasma membrane;cytosol	cytosol,endoplasmic reticulum,golgi,plastid,mitochondrion,extracellular;cytosol,mitochondrion,nucleus				4.90524	-0.336749	O65398;Q27GN4	195
AT1G11860.3;AT1G11860.2;AT1G11860.1	AT1G11860.3;AT1G11860.2;AT1G11860.1	>AT1G11860.3 | Symbols: | Glycine cleavage T-protein family | chr1:4001801-4003245 FORWARD LENGTH=408;>AT1G11860.2 | Symbols: | Glycine cleavage T-protein family | chr1:4001801-4003245 FORWARD LENGTH=408;>AT1G11860.1 | Symbols: | Glycine cleavage T-prot	3	27	27	27	78.4	44.444	408	323.31	0	-0.212334	-0.0643592	0.130871	-0.136712	-0.109592	-0.00966955	182	24543000000	23273000000	22389000000	21008000000	23302000000	22549000000	-0.0486073	-0.263886	0.802182	0.999812	0.0957268	8.18218e-05		By MS/MS	By MS/MS	By MS/MS	1	PS	1.2	PS.photorespiration	1.2.4.2	PS.photorespiration.glycine cleavage.T subunit	mitochondrion	cytosol,mitochondrion,plastid				8.54974	-0.26348	O65396	196
AT1G11870.1;AT1G11870.2;AT1G11870.3	AT1G11870.1;AT1G11870.2;AT1G11870.3	>AT1G11870.1 | Symbols: ATSRS, OVA7, SRS | Seryl-tRNA synthetase | chr1:4003895-4006556 FORWARD LENGTH=512;>AT1G11870.2 | Symbols: ATSRS, SRS | Seryl-tRNA synthetase | chr1:4003895-4006556 FORWARD LENGTH=514;>AT1G11870.3 | Symbols: ATSRS, SRS | Seryl-tRNA	3	3	3	3	6.6	57.181	512	11.787	0	-0.528802	NaN	-0.827413	-0.502383	NaN	0.958657	9	80362000	112910000	18162000	24707000	69222000	148540000	-0.678107	-2.73454	0.0506937	0.999812	1.29505	8.18218e-05		By MS/MS	By MS/MS	By MS/MS	29	protein	29.1	protein.aa activation	29.1.11	protein.aa activation.serine-tRNA ligase	mitochondrion,plastid;mitochondrion	cytosol,endoplasmic reticulum,golgi,plastid,mitochondrion,extracellular				6.94945	-0.296109	Q3EDD9;Q3EDE0;Q8RWT8	197
AT1G11890.1	AT1G11890.1	>AT1G11890.1 | Symbols: SEC22, ATSEC22 | Synaptobrevin family protein | chr1:4011509-4012835 FORWARD LENGTH=218	1	3	3	3	17.4	25.332	218	12.957	0	1.58477	NaN	-1.6249	1.62616	NaN	1.71304	8	83899000	126780000	99977000	98052000	87600000	154700000	-0.020063	-0.0242783	0.981764	0.999812	0.00799284	8.18218e-05		By MS/MS	By MS/MS	By MS/MS	29	protein	29.3	protein.targeting	29.3.4.99	protein.targeting.secretory pathway.unspecified	endoplasmic reticulum	cytosol,mitochondrion,nucleus,endoplasmic reticulum				9.39979	-0.395413	Q94AU2	198
AT1G11910.1;AT1G62290.2;AT1G62290.1	AT1G11910.1	>AT1G11910.1 | Symbols: APA1, ATAPA1 | aspartic proteinase A1 | chr1:4017119-4019874 REVERSE LENGTH=506	3	11	11	11	31.8	54.613	506	113.1	0	-1.13609	-0.212517	0.226392	-1.18177	-0.239532	-0.0796457	22	1193000000	491380000	773010000	822600000	1514700000	2458900000	-0.374073	-1.22546	0.273876	0.999812	0.562446	8.18218e-05		By MS/MS	By MS/MS	By MS/MS	29	protein	29.5	protein.degradation	29.5.4	protein.degradation.aspartate protease	vacuole	cytosol,endoplasmic reticulum,golgi,vacuole,plastid,extracellular				5.20414	0.0418972	O65390	199
AT1G11930.2;AT1G11930.1	AT1G11930.2;AT1G11930.1	>AT1G11930.2 | Symbols: | Predicted pyridoxal phosphate-dependent enzyme, YBL036C type | chr1:4028783-4030298 FORWARD LENGTH=255;>AT1G11930.1 | Symbols: | Predicted pyridoxal phosphate-dependent enzyme, YBL036C type | chr1:4028783-4030298 FORWARD LENGTH=	2	5	5	4	24.3	27.766	255	15.557	0	-0.460866	-1.37681	-0.324811	-0.488208	-1.45158	0.421048	9	209440000	165310000	232900000	95671000	358120000	257630000	-0.720828	-2.67192	0.0432956	0.999812	1.36356	8.18218e-05		By MS/MS	By MS/MS	By MS/MS	35	not assigned	35.1	not assigned.no ontology	35.1	not assigned.no ontology	cytosol	cytosol,endoplasmic reticulum,golgi,plastid,nucleus,mitochondrion,extracellular				4.84717	-0.270514		200
AT1G12000.1	AT1G12000.1	>AT1G12000.1 | Symbols: | Phosphofructokinase family protein | chr1:4050159-4053727 REVERSE LENGTH=566	1	11	7	7	27.6	61.459	566	62.034	0	-0.478004	-0.160024	0.143022	-0.486833	-0.195666	0.032524	17	235110000	166750000	440650000	339030000	349280000	286960000	-0.165002	-0.799003	0.459807	0.999812	0.337424	8.18218e-05		By MS/MS	By MS/MS	By MS/MS	4	glycolysis	4.1	glycolysis.cytosolic branch	4.1.5	glycolysis.cytosolic branch.pyrophosphate-fructose-6-P phosphotransferase	cytosol	cytosol,endoplasmic reticulum,golgi,plastid,mitochondrion,extracellular				5.95377	-0.179682	Q8W4M5	201
AT1G12090.1	AT1G12090.1	>AT1G12090.1 | Symbols: ELP | extensin-like protein | chr1:4090176-4090589 REVERSE LENGTH=137	1	1	1	1	5.8	13.912	137	3.0489	0.001647	0.199876	0.0311129	-0.579083	0.151339	0.0224743	0.692427	12	434970000	456870000	536450000	551350000	482760000	754500000	-0.116031	-0.508947	0.632003	0.999812	0.199281	8.18218e-05		By MS/MS	By MS/MS	By MS/MS	26	misc	26.21	misc.protease inhibitor/seed storage/lipid transfer protein (LTP) family protein	26.21	misc.protease inhibitor/seed storage/lipid transfer protein (LTP) family protein	extracellular	plastid,endoplasmic reticulum,golgi,vacuole,nucleus,extracellular,plasma membrane				8.15196	0.505839	O65369	206
AT1G12230.1;AT1G12230.2	AT1G12230.1;AT1G12230.2	>AT1G12230.1 | Symbols: | Aldolase superfamily protein | chr1:4148050-4150708 FORWARD LENGTH=405;>AT1G12230.2 | Symbols: | Aldolase superfamily protein | chr1:4148050-4150708 FORWARD LENGTH=427	2	13	13	13	25.9	43.994	405	34.427	0	-0.0617971	-0.509327	-0.00690831	-0.057797	-0.596776	0.15017	23	625720000	1003700000	692280000	444310000	716610000	1054300000	-0.192678	-0.963708	0.378561	0.999812	0.421864	8.18218e-05		By MS/MS	By MS/MS	By MS/MS	7	OPP	7.2	OPP.non-reductive PP	7.2.2	OPP.non-reductive PP.transaldolase	plastid	mitochondrion,plastid,nucleus				7.39543	-0.0545994	Q9FWX0	207
AT1G12240.1	AT1G12240.1	>AT1G12240.1 | Symbols: ATBETAFRUCT4, VAC-INV | Glycosyl hydrolases family 32 protein | chr1:4153699-4157457 FORWARD LENGTH=664	1	9	9	8	18.7	73.843	664	66.394	0	NaN	-1.48402	0.724564	NaN	-1.55021	-0.616791	9	120420000	66501000	535270000	277390000	388220000	371960000	-0.379731	-0.639253	0.556562	0.999812	0.254487	8.18218e-05		By MS/MS	By MS/MS	By MS/MS	2	major CHO metabolism	2.2	major CHO metabolism.degradation	2.2.1.3.3	major CHO metabolism.degradation.sucrose.invertases.vacuolar	vacuole	cytosol,endoplasmic reticulum,golgi,vacuole,plastid,nucleus,mitochondrion,extracellular				5.30235	-0.284639	Q39041	208
AT1G12270.1	AT1G12270.1	>AT1G12270.1 | Symbols: Hop1 | stress-inducible protein, putative | chr1:4172105-4174575 FORWARD LENGTH=572	1	10	10	6	20.8	64.584	572	32.417	0	-0.581605	0.415975	-0.564817	-0.604411	0.368713	0.652142	8	189870000	125130000	278660000	282540000	306550000	287120000	-0.243482	-0.903439	0.406873	0.999812	0.390541	8.18218e-05		By MS/MS	By MS/MS	By MS/MS	20	stress	20	stress.	20	stress	nucleus	cytosol,mitochondrion,nucleus				6.19086	-0.892133	Q9LNB6	210
AT1G12310.1	AT1G12310.1	>AT1G12310.1 | Symbols: | Calcium-binding EF-hand family protein | chr1:4187500-4187946 REVERSE LENGTH=148	1	10	10	3	66.9	16.517	148	55.123	0	0.267476	0.648005	-1.53252	0.188274	0.63812	1.62588	24	513190000	607230000	563560000	1003700000	523350000	1042100000	-0.205678	-0.451972	0.669833	0.999812	0.174033	8.18218e-05		By MS/MS	By MS/MS	By MS/MS	29	protein	29.4	protein.postranslational modification	29.4	protein.postranslational modification	cytosol	cytosol,endoplasmic reticulum,golgi,vacuole,nucleus,mitochondrion,extracellular,plasma membrane				4.53939	-0.339189	Q94AZ4	211
AT1G12410.1	AT1G12410.1	>AT1G12410.1 | Symbols: CLPR2, NCLPP2, CLP2 | CLP protease proteolytic subunit 2 | chr1:4223099-4224954 FORWARD LENGTH=279	1	8	8	8	34.8	31.208	279	87.013	0	-0.151618	0.102725	-0.170566	-0.197004	0.065848	0.320427	24	1234900000	939440000	1391200000	1411100000	1297300000	1577200000	-0.073153	-0.402079	0.703898	0.999812	0.15249	8.18218e-05		By MS/MS	By MS/MS	By MS/MS	29	protein	29.5	protein.degradation	29.5.5	protein.degradation.serine protease	plastid	cytosol,mitochondrion,nucleus,plastid				9.49286	-0.428315	Q9XJ36	213
AT1G12800.1	AT1G12800.1	>AT1G12800.1 | Symbols: | Nucleic acid-binding, OB-fold-like protein | chr1:4361778-4365189 REVERSE LENGTH=767	1	7	7	7	11.5	85.667	767	21.92	0	0.875151	-0.0232844	-0.431783	0.205643	-0.0887456	0.590051	14	106210000	164090000	214060000	189390000	160190000	255440000	0.140028	0.470975	0.657085	0.999812	0.182379	8.18218e-05		By MS/MS	By MS/MS	By MS/MS	27	RNA	27.3	RNA.regulation of transcription	27.3.23	RNA.regulation of transcription.HSF,Heat-shock transcription factor family	plastid	mitochondrion,plastid,nucleus				5.00678	-0.49322	Q94AJ9	218
AT1G12840.1	AT1G12840.1	>AT1G12840.1 | Symbols: DET3, ATVHA-C | vacuolar ATP synthase subunit C (VATC) / V-ATPase C subunit / vacuolar proton pump C subunit (DET3) | chr1:4375584-4378220 FORWARD LENGTH=375	1	21	21	21	61.1	42.619	375	215.39	0	-0.228588	-0.19856	0.38594	-0.133527	-0.236792	-0.199537	72	5926800000	5550700000	7123800000	6409500000	6504000000	6645600000	-0.0137357	-0.0642349	0.951221	0.999812	0.0217185	8.18218e-05		By MS/MS	By MS/MS	By MS/MS	34	transport	34.1	transport.p- and v-ATPases	34.1	transport.p- and v-ATPases	vacuole,golgi	cytosol,vacuole,plastid,nucleus,mitochondrion,extracellular				5.20196	-0.284267	Q9SDS7	219
AT1G12900.4;AT1G12900.3;AT1G12900.1;AT1G12900.2	AT1G12900.4;AT1G12900.3;AT1G12900.1;AT1G12900.2	>AT1G12900.4 | Symbols: GAPA-2 | glyceraldehyde 3-phosphate dehydrogenase A subunit 2 | chr1:4392634-4393850 REVERSE LENGTH=350;>AT1G12900.3 | Symbols: GAPA-2 | glyceraldehyde 3-phosphate dehydrogenase A subunit 2 | chr1:4392634-4393850 REVERSE LENGTH=350;	4	26	8	8	66.3	37.667	350	176.58	0	0.0237521	-0.659221	0.305414	0.0380147	-0.719923	-0.103348	52	16632000000	22336000000	19913000000	21447000000	18517000000	27050000000	-0.110018	-0.441239	0.67709	0.999812	0.169354	8.18218e-05		By MS/MS	By MS/MS	By MS/MS	1	PS	1.3	PS.calvin cycle	1.3.4	PS.calvin cycle.GAP	cytosol;endoplasmic reticulum;plastid	cytosol,endoplasmic reticulum,golgi,plastid,mitochondrion,extracellular;cytosol,mitochondrion,nucleus,plastid;cytosol,mitochondrion,plastid				7.89599	-0.054005	Q9LPW0	220
AT1G12920.1;AT3G26618.1	AT1G12920.1;AT3G26618.1	>AT1G12920.1 | Symbols: ERF1-2 | eukaryotic release factor 1-2 | chr1:4396555-4397859 REVERSE LENGTH=434;>AT3G26618.1 | Symbols: ERF1-3 | eukaryotic release factor 1-3 | chr3:9788854-9790161 FORWARD LENGTH=435	2	7	7	5	16.8	48.941	434	24.424	0	0.856787	3.1142	0.204449	0.877666	3.0884	-0.0694519	6	167240000	456460000	180430000	336020000	244880000	344830000	1.39181	2.40724	0.0600028	0.999812	1.22183	8.18218e-05		By MS/MS	By MS/MS	By MS/MS	29	protein	29.2	protein.synthesis	29.2.5	protein.synthesis.release	cytosol	cytosol,endoplasmic reticulum,golgi,nucleus,mitochondrion,extracellular;cytosol,mitochondrion,nucleus,plastid				5.08756	-0.461216	P35614;Q9LPV8	221
AT1G13060.1;AT1G13060.2;AT3G26340.1	AT1G13060.1;AT1G13060.2;AT3G26340.1	>AT1G13060.1 | Symbols: PBE1 | 20S proteasome beta subunit E1 | chr1:4452641-4454663 FORWARD LENGTH=274;>AT1G13060.2 | Symbols: PBE1 | 20S proteasome beta subunit E1 | chr1:4452641-4454663 FORWARD LENGTH=298;>AT3G26340.1 | Symbols: | N-terminal nucleophil	3	8	8	8	36.9	29.667	274	88.984	0	0.0739573	-0.109577	0.0480989	0.0698396	-0.220715	0.134747	23	450390000	459910000	925300000	687500000	533450000	394180000	0.00415986	0.0234942	0.982146	0.999812	0.00782387	8.18218e-05		By MS/MS	By MS/MS	By MS/MS	29	protein	29.5	protein.degradation	29.5.11.20	protein.degradation.ubiquitin.proteasom	cytosol,nucleus;cytosol	cytosol,mitochondrion,cytoskeleton,nucleus,plastid;cytosol,plastid,nucleus,mitochondrion,cytoskeleton,extracellular				6.40167	-0.266423	O23717;Q9LIP2	223
AT1G13110.1;AT1G13090.1;AT1G13100.1;AT3G26210.1;AT5G25140.1;AT5G25130.1;AT3G26230.1;AT3G26270.1;AT3G26280.1	AT1G13110.1	>AT1G13110.1 | Symbols: CYP71B7 | cytochrome P450, family 71 subfamily B, polypeptide 7 | chr1:4467272-4468857 FORWARD LENGTH=504	9	9	9	9	19.8	57.208	504	36.482	0	-0.184933	-0.00641984	0.553447	-0.23618	-0.0433039	-0.420376	16	535400000	396850000	203130000	203010000	363600000	237550000	0.120698	0.542882	0.610049	0.999812	0.214635	8.18218e-05		By MS/MS	By MS/MS	By MS/MS	26	misc	26.1	misc.cytochrome P450	26.1	misc.cytochrome P450	mitochondrion	cytosol,endoplasmic reticulum,golgi,plastid,mitochondrion,extracellular,plasma membrane				8.38198	-0.0031746	Q96514	225
AT1G13270.1;AT1G13270.2	AT1G13270.1;AT1G13270.2	>AT1G13270.1 | Symbols: MAP1C, MAP1B | methionine aminopeptidase 1B | chr1:4544999-4547155 FORWARD LENGTH=369;>AT1G13270.2 | Symbols: MAP1C, MAP1B | methionine aminopeptidase 1B | chr1:4544999-4546574 FORWARD LENGTH=283	2	8	8	8	27.9	40.424	369	65.755	0	0.330444	0.198117	-0.417704	0.327802	0.146134	0.576571	30	528630000	751720000	992630000	788640000	473490000	523990000	0.0369522	0.163845	0.876139	0.999812	0.0574272	8.18218e-05		By MS/MS	By MS/MS	By MS/MS	29	protein	29.5	protein.degradation	29.5.7	protein.degradation.metalloprotease	plastid	cytosol,mitochondrion,nucleus,plastid;cytosol,mitochondrion,plastid				8.36885	-0.183945	Q9FV52	228
AT1G13280.1	AT1G13280.1	>AT1G13280.1 | Symbols: AOC4 | allene oxide cyclase 4 | chr1:4547624-4548552 FORWARD LENGTH=254	1	7	6	4	34.3	27.809	254	39.448	0	-0.873212	-0.296687	0.630573	-0.894107	-0.301782	-0.439461	23	721560000	390920000	494000000	409910000	611920000	444640000	-0.179775	-0.55434	0.602738	0.999812	0.219871	8.18218e-05		By MS/MS	By MS/MS	By MS/MS	17	hormone metabolism	17.7	hormone metabolism.jasmonate	17.7.1.4	hormone metabolism.jasmonate.synthesis-degradation.allene oxidase cyclase	plastid	mitochondrion,plastid				9.38964	-0.294882	Q93ZC5	229
AT1G13320.3;AT1G13320.1;AT1G13320.2	AT1G13320.3;AT1G13320.1;AT1G13320.2	>AT1G13320.3 | Symbols: PP2AA3 | protein phosphatase 2A subunit A3 | chr1:4563692-4567348 REVERSE LENGTH=587;>AT1G13320.1 | Symbols: PP2AA3 | protein phosphatase 2A subunit A3 | chr1:4563692-4567348 REVERSE LENGTH=587;>AT1G13320.2 | Symbols: PP2AA3 | pro	3	18	12	9	37.5	65.516	587	66.764	0	0.544288	-0.0589989	0.169469	0.565597	-0.064329	-0.00160231	19	336850000	381930000	421970000	352520000	516310000	371340000	0.218253	1.06284	0.335493	0.999812	0.474316	8.18218e-05		By MS/MS	By MS/MS	By MS/MS	29	protein	29.4	protein.postranslational modification	29.4	protein.postranslational modification	cytosol;mitochondrion	cytosol,mitochondrion,nucleus;cytosol,mitochondrion,nucleus,plastid				4.69241	0.116184	Q38951	230
AT1G13440.1;AT1G13440.2	AT1G13440.1;AT1G13440.2	>AT1G13440.1 | Symbols: GAPC-2, GAPC2 | glyceraldehyde-3-phosphate dehydrogenase C2 | chr1:4608465-4610494 REVERSE LENGTH=338;>AT1G13440.2 | Symbols: GAPC-2, GAPC2 | glyceraldehyde-3-phosphate dehydrogenase C2 | chr1:4608465-4610494 REVERSE LENGTH=310	2	28	3	3	84.9	36.913	338	32.41	0	-0.271078	NaN	0.860007	-0.197418	NaN	-0.647535	10	1637400000	1370700000	938600000	751370000	1768300000	1051300000	0.294464	0.804684	0.464987	0.999812	0.332559	8.18218e-05		By MS/MS	By MS/MS	By MS/MS	4	glycolysis	4.1	glycolysis.cytosolic branch	4.1.8	glycolysis.cytosolic branch.glyceraldehyde 3-phosphate dehydrogenase (GAP-DH)	cytosol	cytosol,endoplasmic reticulum,golgi,plastid,nucleus,mitochondrion,extracellular				7.2371	-0.141569	Q56WJ4;Q9FX54	231
AT1G13930.3;AT1G13930.2;AT1G13930.1	AT1G13930.3;AT1G13930.2;AT1G13930.1	>AT1G13930.3 | Symbols: | Involved in response to salt stress. Knockout mutants are hypersensitive to salt stress. | chr1:4761091-4761558 FORWARD LENGTH=155;>AT1G13930.2 | Symbols: | Involved in response to salt stress. Knockout mutants are hypersensit	3	12	12	12	92.3	16.163	155	207.42	0	-0.162428	0.630033	-1.44132	-0.155068	0.62527	1.60961	65	6854600000	6407800000	5766400000	8857200000	4052100000	12832000000	-0.324573	-0.781237	0.469301	0.999812	0.328548	8.18218e-05		By MS/MS	By MS/MS	By MS/MS	20	stress	20.2	stress.abiotic	20.2.3	stress.abiotic.drought/salt	nucleus;plastid	cytosol,mitochondrion,nucleus,plastid				4.55183	-0.883226	Q9XI93	236
AT1G14000.1	AT1G14000.1	>AT1G14000.1 | Symbols: VIK | VH1-interacting kinase | chr1:4797606-4800043 FORWARD LENGTH=438	1	6	6	6	14.8	49.335	438	32.07	0	0.27035	-0.130492	0.520211	0.269751	-0.10448	-0.367229	16	24000000	43488000	93119000	78154000	95720000	98647000	0.220023	1.04745	0.341895	0.999812	0.466107	8.18218e-05		By MS/MS	By MS/MS	By MS/MS	29	protein	29.4	protein.postranslational modification	29.4	protein.postranslational modification	cytosol	cytosol,mitochondrion,nucleus,plastid				8.07872	-0.476027	Q9XI87	237
AT1G14030.1	AT1G14030.1	>AT1G14030.1 | Symbols: | Rubisco methyltransferase family protein | chr1:4805493-4807440 REVERSE LENGTH=482	1	8	8	8	20.1	54.611	482	44.634	0	0.446468	-0.740697	0.0116607	0.407733	-0.755819	0.148218	10	335760000	349220000	437250000	374820000	257360000	259370000	-0.0941896	-0.339134	0.748006	0.999812	0.126095	8.18218e-05		By MS/MS	By MS/MS	By MS/MS	1	PS	1.3	PS.calvin cycle	1.3.13	PS.calvin cycle.rubisco interacting	plastid	cytosol,mitochondrion,nucleus,plastid				4.73259	-0.193154	Q9XI84	238
[truncated: 2,101 more rows]
[truncated: 8 more columns]
