# Supplementary material for: Lysine acetylome profiling uncovers novel histone deacetylase substrate proteins in Arabidopsis
Source: Mol Syst Biol. 2017 Oct 23;13(10):949. doi: 10.15252/msb.20177819 (PMC5658702; doi:10.15252/msb.20177819)
Supplement: Supplementary file 6 — Dataset EV5 [file MSB-13-949-s006.zip › README_5.txt]

"Dataset EV5: (A) Lysine acetylation sites (Kac) identified and quantified in A. thaliana hda14 and wild-type mature leaves from four week-old plants grown for 2h under low light conditions (20 �mol quanta m-2 s-1 ). Contaminants and reverse database hits were removed, ratios of flip label experiments were inversed, and sites identified at 1% FDR were additionally filtered (score >= 35, delta score >= 6, localization probability >= 0.75, at least two valid quantitation values per site). Differentially abundant sites were determined by LIMMA analysis at 5% FDR (Benjamini-Hochberg). For peptides with more than one Kac site, site ratios were analysed separately for 1x, 2x or >2x acetylated forms (see parameter ""Multiplicity"" in table), sometimes resulting in more than one ratio for a given site. Sites were annotated using Mapman functional terms and SUBA3 localisation information. (B) Protein groups identified and quantified in A. thaliana hda14 and wild-type mature leaves from four week-old plants grown for 2h under low light conditions (20 �mol quanta m-2 s-1 ). Protein groups identified at 1% FDR (at PSM and protein level) were additionally filtered (potential contaminants, at least two valid quantitation values), ratios of flip label experiments were inversed. Differentially abundant proteins were determined by LIMMA analysis at 5% FDR (Benjamini-Hochberg). Protein groups were annotated using Mapman functional terms and SUBA3 localisation information."
