# Supplementary material for: Lysine acetylome profiling uncovers novel histone deacetylase substrate proteins in Arabidopsis
Source: Mol Syst Biol. 2017 Oct 23;13(10):949. doi: 10.15252/msb.20177819 (PMC5658702; doi:10.15252/msb.20177819)
Supplement: Supplementary file 7 — Dataset EV6 [file MSB-13-949-s007.zip]

Archive with 2 entries (2 files):
- Dataset_EV6.xlsx
- README_6.txt
