# Supplementary material for: Lysine acetylome profiling uncovers novel histone deacetylase substrate proteins in Arabidopsis
Source: Mol Syst Biol. 2017 Oct 23;13(10):949. doi: 10.15252/msb.20177819 (PMC5658702; doi:10.15252/msb.20177819)
Supplement: Supplementary file 7 — Dataset EV6 [file MSB-13-949-s007.zip › Dataset_EV6.xlsx]

## Sheet: MapMan
Dataset EV6: Number of lysine acetylation sites (Kac) on Arabidopsis proteins from the light reactions and Calvin Benson cycle identified in this study. Anotations were derived from MapMan (Thimm et al., 2004).
PSII
BinCode	BinName	id	type	description	nb. of Kac sites
1.1.1.2	PS.lightreaction.photosystem II.PSII polypeptide subunits	at1g51400	Transcript	photosystem II 5 kD protein | chr1:19052023-19052582 REVERSE	1
1.1.1.2	PS.lightreaction.photosystem II.PSII polypeptide subunits	at1g76450	Transcript	oxygen-evolving complex-related | chr1:28684551-28686244 FORWARD	0
1.1.1.2	PS.lightreaction.photosystem II.PSII polypeptide subunits	at4g37230	Transcript	oxygen-evolving enhancer protein, chloroplast, putative / 33 kDa subunit of oxygen evolving system of photosystem II, putative | chr4:17516424-17517587 FORWARD	n.d
1.1.1.2	PS.lightreaction.photosystem II.PSII polypeptide subunits	at1g03600	Transcript	photosystem II family protein | chr1:898876-899655 FORWARD	0
1.1.1.2	PS.lightreaction.photosystem II.PSII polypeptide subunits	at1g05385	Transcript	photosystem II 11 kDa protein-related | chr1:1582671-1583718 REVERSE	0
1.1.1.2	PS.lightreaction.photosystem II.PSII polypeptide subunits	at1g77090	Transcript	thylakoid lumenal 29.8 kDa protein | chr1:28960387-28961922 REVERSE	0
1.1.1.2	PS.lightreaction.photosystem II.PSII polypeptide subunits	at3g56650	Transcript	thylakoid lumenal 20 kDa protein | chr3:20984752-20986131 FORWARD	0
1.1.1.2	PS.lightreaction.photosystem II.PSII polypeptide subunits	at5g11450	Transcript	oxygen-evolving complex-related | chr5:3654427-3656555 FORWARD	0
1.1.1.2	PS.lightreaction.photosystem II.PSII polypeptide subunits	at2g01918	Transcript	calcium ion binding | chr2:424110-425713 REVERSE	0
1.1.1.2	PS.lightreaction.photosystem II.PSII polypeptide subunits	at3g01440	Transcript	oxygen evolving enhancer 3 (PsbQ) family protein | chr3:168435-169618 FORWARD	0
1.1.1.2	PS.lightreaction.photosystem II.PSII polypeptide subunits	at1g14150	Transcript	oxygen evolving enhancer 3 (PsbQ) family protein | chr1:4839853-4840751 FORWARD	0
1.1.1.2	PS.lightreaction.photosystem II.PSII polypeptide subunits	at1g06680	Transcript	Symbols: PSBP-1, OEE2, PSII-P, OE23 | PSBP-1 (PHOTOSYSTEM II SUBUNIT P-1); poly(U) binding | chr1:2047825-2049418 FORWARD	6
1.1.1.2	PS.lightreaction.photosystem II.PSII polypeptide subunits	at1g44575	Transcript	Symbols: NPQ4, PSBS | NPQ4 (NONPHOTOCHEMICAL QUENCHING); chlorophyll binding / xanthophyll binding | chr1:16871696-16873383 FORWARD	6
1.1.1.2	PS.lightreaction.photosystem II.PSII polypeptide subunits	at1g67740	Transcript	Symbols: PSBY, YCF32 | PSBY | chr1:25394068-25395154 REVERSE	n.d
1.1.1.2	PS.lightreaction.photosystem II.PSII polypeptide subunits	at1g79040	Transcript	Symbols: PSBR | PSBR (photosystem II subunit R) | chr1:29736016-29737009 FORWARD	4
1.1.1.2	PS.lightreaction.photosystem II.PSII polypeptide subunits	at2g06520	Transcript	Symbols: PSBX | PSBX (photosystem II subunit X) | chr2:2587729-2588358 REVERSE	n.d
1.1.1.2	PS.lightreaction.photosystem II.PSII polypeptide subunits	at2g28605	Transcript	Encodes a PsbP domain-OEC23 like protein localized in thylakoid (peripheral-lumenal side). | chr2:12254888-12255837 FORWARD	0
1.1.1.2	PS.lightreaction.photosystem II.PSII polypeptide subunits	at2g30570	Transcript	Symbols: PSBW | PSBW (PHOTOSYSTEM II REACTION CENTER W) | chr2:13019028-13020194 REVERSE	n.d
1.1.1.2	PS.lightreaction.photosystem II.PSII polypeptide subunits	at2g30790	Transcript	Symbols: PSBP-2 | PSBP-2 (photosystem II subunit P-2); calcium ion binding | chr2:13119047-13120090 REVERSE	n.d
1.1.1.2	PS.lightreaction.photosystem II.PSII polypeptide subunits	at2g39470	Transcript	Symbols: PPL2 | PPL2 (PsbP-like protein 2); calcium ion binding | chr2:16476216-16477843 FORWARD	0
1.1.1.2	PS.lightreaction.photosystem II.PSII polypeptide subunits	at3g21055	Transcript	Symbols: PSBTN | PSBTN (photosystem II subunit T) | chr3:7376635-7377186 REVERSE	0
1.1.1.2	PS.lightreaction.photosystem II.PSII polypeptide subunits	at3g50820	Transcript	Symbols: PSBO2, PSBO-2, OEC33 | PSBO2 (PHOTOSYSTEM II SUBUNIT O-2); oxygen evolving/ poly(U) binding | chr3:18890876-18892426 REVERSE	4
1.1.1.2	PS.lightreaction.photosystem II.PSII polypeptide subunits	at3g55330	Transcript	Symbols: PPL1 | PPL1 (PsbP-like protein 1); calcium ion binding | chr3:20513825-20515351 REVERSE	0
1.1.1.2	PS.lightreaction.photosystem II.PSII polypeptide subunits	at4g05180	Transcript	Symbols: PSBQ, PSBQ-2, PSII-Q | PSBQ-2; calcium ion binding | chr4:2671822-2673243 REVERSE	6
1.1.1.2	PS.lightreaction.photosystem II.PSII polypeptide subunits	at4g15510	Transcript	photosystem II reaction center PsbP family protein | chr4:8860616-8862665 FORWARD	0
1.1.1.2	PS.lightreaction.photosystem II.PSII polypeptide subunits	at4g21280	Transcript	Symbols: PSBQ, PSBQA, PSBQ-1 | oxygen-evolving enhancer protein 3, chloroplast, putative (PSBQ1) (PSBQ) | chr4:11334402-11335773 FORWARD	8
1.1.1.2	PS.lightreaction.photosystem II.PSII polypeptide subunits	at4g28660	Transcript	Symbols: PSB28 | PSB28 (PHOTOSYSTEM II REACTION CENTER PSB28 PROTEIN) | chr4:14149916-14151104 FORWARD	1
1.1.1.2	PS.lightreaction.photosystem II.PSII polypeptide subunits	at5g02120	Transcript	Symbols: OHP | OHP (ONE HELIX PROTEIN) | chr5:419091-419773 FORWARD	0
1.1.1.2	PS.lightreaction.photosystem II.PSII polypeptide subunits	at5g51545	Transcript	Symbols: LPA2 | LPA2 (low psii accumulation2) | chr5:20936426-20937413 FORWARD	1
1.1.1.2	PS.lightreaction.photosystem II.PSII polypeptide subunits	at5g66570	Transcript	Symbols: PSBO-1, OEE1, OEE33, OE33, PSBO1, MSP-1 | PSBO1 (PS II OXYGEN-EVOLVING COMPLEX 1); oxygen evolving/ poly(U) binding | chr5:26568653-26570278 FORWARD	6
1.1.1.2	PS.lightreaction.photosystem II.PSII polypeptide subunits	atcg00020	Transcript	Symbols: PSBA | Encodes chlorophyll binding protein D1, a part of the photosystem II reaction center core | chrC:383-1444 REVERSE	0
1.1.1.2	PS.lightreaction.photosystem II.PSII polypeptide subunits	atcg00070	Transcript	Symbols: PSBK | PSII K protein | chrC:7017-7202 FORWARD	n.d
1.1.1.2	PS.lightreaction.photosystem II.PSII polypeptide subunits	atcg00080	Transcript	Symbols: PSBI | PSII I protein | chrC:7583-7693 FORWARD	n.d
1.1.1.2	PS.lightreaction.photosystem II.PSII polypeptide subunits	atcg00220	Transcript	Symbols: PSBM | PSII low MW protein | chrC:28707-28811 REVERSE	n.d
1.1.1.2	PS.lightreaction.photosystem II.PSII polypeptide subunits	atcg00270	Transcript	Symbols: PSBD | PSII D2 protein | chrC:32711-33772 FORWARD	3
1.1.1.2	PS.lightreaction.photosystem II.PSII polypeptide subunits	atcg00280	Transcript	Symbols: PSBC | chloroplast gene encoding a CP43 subunit of the photosystem II reaction center. promoter contains a blue-light responsive element. | chrC:33720-35141 FORWARD	3
1.1.1.2	PS.lightreaction.photosystem II.PSII polypeptide subunits	atcg00300	Transcript	Symbols: YCF9 | encodes PsbZ, which is a subunit of photosystem II. In Chlamydomonas, this protein has been shown to be essential in the interaction between PS II and the light harvesting complex II. | chrC:35751-35939 FORWARD	n.d
1.1.1.2	PS.lightreaction.photosystem II.PSII polypeptide subunits	atcg00550	Transcript	Symbols: PSBJ | PSII component | chrC:63538-63660 REVERSE	0
1.1.1.2	PS.lightreaction.photosystem II.PSII polypeptide subunits	atcg00560	Transcript	Symbols: PSBL | PSII L protein | chrC:63804-63920 REVERSE	0
1.1.1.2	PS.lightreaction.photosystem II.PSII polypeptide subunits	atcg00570	Transcript	Symbols: PSBF | PSII cytochrome b559 | chrC:63942-64061 REVERSE	0
1.1.1.2	PS.lightreaction.photosystem II.PSII polypeptide subunits	atcg00580	Transcript	Symbols: PSBE | PSII cytochrome b559. There have been many speculations about the function of Cyt b559, but the most favored at present is that it plays a protective role by acting as an electron acceptor or electron donor under conditions when electron flow through PSII is not optimized. | chrC:64071-64322 REVERSE	0
1.1.1.2	PS.lightreaction.photosystem II.PSII polypeptide subunits	atcg00680	Transcript	Symbols: PSBB | encodes for CP47, subunit of the photosystem II reaction center. | chrC:72371-73897 FORWARD	5
1.1.1.2	PS.lightreaction.photosystem II.PSII polypeptide subunits	atcg00690	Transcript	Symbols: PSBT, PSBTC | Encodes photosystem II 5 kD protein subunit PSII-T. This is a plastid-encoded gene (PsbTc) which also has a nuclear-encoded paralog (PsbTn). | chrC:74082-74183 FORWARD	n.d
1.1.1.2	PS.lightreaction.photosystem II.PSII polypeptide subunits	atcg00700	Transcript	Symbols: PSBN | PSII low MW protein | chrC:74249-74380 REVERSE	n.d
1.1.1.2	PS.lightreaction.photosystem II.PSII polypeptide subunits	atcg00710	Transcript	Symbols: PSBH | Encodes a 8 kD phosphoprotein that is a component of the photosystem II oxygen evolving core. Its exact molecular function has not been determined but it may play a role in mediating electron transfer between the secondary quinone acceptors, QA and QB, associated with the acceptor side of PSII. | chrC:74485-74706 FORWARD	2
LHCII
BinCode	BinName	id	type	description	nb. of Kac sites
1.1.1.1	PS.lightreaction.photosystem II.LHC-II	at1g76570	Transcript	chlorophyll A-B binding family protein | chr1:28729132-28730825 FORWARD	0
1.1.1.1	PS.lightreaction.photosystem II.LHC-II	at3g08940	Transcript	Symbols: LHCB4.2 | LHCB4.2 (light harvesting complex PSII); chlorophyll binding | chr3:2717675-2718883 FORWARD	5
1.1.1.1	PS.lightreaction.photosystem II.LHC-II	at5g54270	Transcript	Symbols: LHCB3, LHCB3*1 | LHCB3 (LIGHT-HARVESTING CHLOROPHYLL B-BINDING PROTEIN 3); structural molecule | chr5:22038273-22039568 FORWARD	1
1.1.1.1	PS.lightreaction.photosystem II.LHC-II	at2g34420	Transcript	Symbols: LHB1B2, LHCB1.5 | LHB1B2; chlorophyll binding | chr2:14522524-14523568 REVERSE	n.d
1.1.1.1	PS.lightreaction.photosystem II.LHC-II	at2g34430	Transcript	Symbols: LHB1B1, LHCB1.4 | LHB1B1; chlorophyll binding | chr2:14524756-14525763 FORWARD	1
1.1.1.1	PS.lightreaction.photosystem II.LHC-II	at3g27690	Transcript	Symbols: LHCB2.4, LHCB2.3, LHCB2 | LHCB2.3; chlorophyll binding | chr3:10255947-10257011 FORWARD	n.d
1.1.1.1	PS.lightreaction.photosystem II.LHC-II	at2g05100	Transcript	Symbols: LHCB2.1, LHCB2 | LHCB2.1; chlorophyll binding | chr2:1823240-1824425 REVERSE	n.d
1.1.1.1	PS.lightreaction.photosystem II.LHC-II	at2g40100	Transcript	Symbols: LHCB4.3 | LHCB4.3 (light harvesting complex PSII); chlorophyll binding | chr2:16745803-16747400 FORWARD	1
1.1.1.1	PS.lightreaction.photosystem II.LHC-II	at1g29910	Transcript	Symbols: CAB3, AB180, LHCB1.2 | CAB3 (CHLOROPHYLL A/B BINDING PROTEIN 3); chlorophyll binding | chr1:10472280-10473299 REVERSE	n.d
1.1.1.1	PS.lightreaction.photosystem II.LHC-II	at4g10340	Transcript	Symbols: LHCB5 | LHCB5 (LIGHT HARVESTING COMPLEX OF PHOTOSYSTEM II 5); chlorophyll binding | chr4:6408016-6409677 FORWARD	7
1.1.1.1	PS.lightreaction.photosystem II.LHC-II	at1g29920	Transcript	Symbols: CAB2, AB165, LHCB1.1 | CAB2 (CHLOROPHYLL A/B-BINDING PROTEIN 2); chlorophyll binding | chr1:10474784-10475959 REVERSE	4
1.1.1.1	PS.lightreaction.photosystem II.LHC-II	at2g05070	Transcript	Symbols: LHCB2.2, LHCB2 | LHCB2.2; chlorophyll binding | chr2:1799234-1800392 REVERSE	1
1.1.1.1	PS.lightreaction.photosystem II.LHC-II	at1g29930	Transcript	Symbols: CAB1, AB140, CAB140, LHCB1.3 | CAB1 (CHLOROPHYLL A/B BINDING PROTEIN 1); chlorophyll binding | chr1:10478005-10479048 FORWARD	n.d
1.1.1.1	PS.lightreaction.photosystem II.LHC-II	at1g15820	Transcript	Symbols: LHCB6, CP24 | LHCB6 (LIGHT HARVESTING COMPLEX PSII SUBUNIT 6); chlorophyll binding | chr1:5446462-5447859 REVERSE	5
1.1.1.1	PS.lightreaction.photosystem II.LHC-II	at5g01530	Transcript	chlorophyll A-B binding protein CP29 (LHCB4) | chr5:208937-210445 FORWARD	4
cyt b6f
BinCode	BinName	id	type	description	nb. of Kac sites
1.1.3	PS.lightreaction.cytochrome b6/f	at4g03280	Transcript	Symbols: PETC, PGR1 | PETC (PHOTOSYNTHETIC ELECTRON TRANSFER C); electron transporter, transferring electrons from cytochrome b6/f complex of photosystem II | chr4:1440146-1441863 FORWARD	3
1.1.3	PS.lightreaction.cytochrome b6/f	atcg00600	Transcript	Symbols: PETG | Cytochrome b6-f complex, subunit V. Disruption of homologous gene in Chlamydomonas results in disruption of cytochrome b6-f complex. | chrC:65998-66111 FORWARD	n.d
1.1.3	PS.lightreaction.cytochrome b6/f	atcg00730	Transcript	Symbols: PETD | A chloroplast gene encoding subunit IV of the cytochrome b6/f complex | chrC:76481-77672 FORWARD	n.d
1.1.3	PS.lightreaction.cytochrome b6/f	atcg00590	Transcript	Symbols: ORF31 | hypothetical protein | chrC:65712-65807 FORWARD	n.d
1.1.3	PS.lightreaction.cytochrome b6/f	atcg00540	Transcript	Symbols: PETA | Encodes cytochrome f apoprotein; involved in photosynthetic electron transport chain; encoded by the chloroplast genome and is transcriptionally repressed by a nuclear gene HCF2. | chrC:61657-62619 FORWARD	3
1.1.3	PS.lightreaction.cytochrome b6/f	at2g26500	Transcript	cytochrome b6f complex subunit (petM), putative | chr2:11270218-11270874 FORWARD	0
1.1.3	PS.lightreaction.cytochrome b6/f	at5g36120	Transcript	Symbols: CCB3 | CCB3 (COFACTOR ASSEMBLY, COMPLEX C (B6F),) | chr5:14198587-14199243 REVERSE	0
1.1.3	PS.lightreaction.cytochrome b6/f	atcg00210	Transcript	Symbols: YCF6 | hypothetical protein | chrC:28089-28178 FORWARD	n.d
1.1.3	PS.lightreaction.cytochrome b6/f	atcg00720	Transcript	Symbols: PETB | Encodes the cytochrome b(6) subunit of the cytochrome b6f complex. | chrC:74841-76292 FORWARD	1
PSI
BinCode	BinName	id	type	description	nb. of Kac sites
1.1.2.2	PS.lightreaction.photosystem I.PSI polypeptide subunits	at1g31330	Transcript	Symbols: PSAF | PSAF (photosystem I subunit F) | chr1:11214824-11216037 REVERSE	6
1.1.2.2	PS.lightreaction.photosystem I.PSI polypeptide subunits	at4g28750	Transcript	Symbols: PSAE-1 | PSAE-1 (PSA E1 KNOCKOUT); catalytic | chr4:14202758-14203961 REVERSE	5
1.1.2.2	PS.lightreaction.photosystem I.PSI polypeptide subunits	at5g64040	Transcript	Symbols: PSAN | PSAN; calmodulin binding | chr5:25628588-25629615 REVERSE	3
1.1.2.2	PS.lightreaction.photosystem I.PSI polypeptide subunits	atcg00340	Transcript	Symbols: PSAB | Encodes the D1 subunit of photosystem I and II reaction centers. | chrC:37375-39579 REVERSE	3
1.1.2.2	PS.lightreaction.photosystem I.PSI polypeptide subunits	atcg00350	Transcript	Symbols: PSAA | Encodes psaA protein comprising the reaction center for photosystem I along with psaB protein; hydrophobic protein encoded by the chloroplast genome. | chrC:39605-41857 REVERSE	7
1.1.2.2	PS.lightreaction.photosystem I.PSI polypeptide subunits	at2g46820	Transcript	Symbols: PTAC8, TMP14, PSAP, PSI-P | PSI-P (PHOTOSYSTEM I P SUBUNIT); DNA binding | chr2:19243589-19245141 FORWARD	4
1.1.2.2	PS.lightreaction.photosystem I.PSI polypeptide subunits	atcg00510	Transcript	Symbols: PSAI | Encodes subunit I of photosystem I. | chrC:59247-59360 FORWARD	n.d
1.1.2.2	PS.lightreaction.photosystem I.PSI polypeptide subunits	at2g20260	Transcript	Symbols: PSAE-2 | PSAE-2 (photosystem I subunit E-2); catalytic | chr2:8736734-8737767 FORWARD	3
1.1.2.2	PS.lightreaction.photosystem I.PSI polypeptide subunits	at1g03130	Transcript	Symbols: PSAD-2 | PSAD-2 (photosystem I subunit D-2) | chr1:753307-754198 REVERSE	7
1.1.2.2	PS.lightreaction.photosystem I.PSI polypeptide subunits	at1g55670	Transcript	Symbols: PSAG | PSAG (PHOTOSYSTEM I SUBUNIT G) | chr1:20802670-20803449 REVERSE	2
1.1.2.2	PS.lightreaction.photosystem I.PSI polypeptide subunits	atcg00630	Transcript	Symbols: PSAJ | Encodes subunit J of photosystem I. | chrC:66929-67063 FORWARD	0
1.1.2.2	PS.lightreaction.photosystem I.PSI polypeptide subunits	at1g30380	Transcript	Symbols: PSAK | PSAK (photosystem I subunit K) | chr1:10722197-10723247 FORWARD	0
1.1.2.2	PS.lightreaction.photosystem I.PSI polypeptide subunits	at1g08380	Transcript	Symbols: PSAO | PSAO (photosystem I subunit O) | chr1:2640813-2641828 REVERSE	0
1.1.2.2	PS.lightreaction.photosystem I.PSI polypeptide subunits	atcg01060	Transcript	Symbols: PSAC | Encodes the PsaC subunit of photosystem I. | chrC:117318-117563 REVERSE	2
1.1.2.2	PS.lightreaction.photosystem I.PSI polypeptide subunits	at3g16140	Transcript	Symbols: PSAH-1 | PSAH-1 (photosystem I subunit H-1) | chr3:5468509-5469481 REVERSE	2
1.1.2.2	PS.lightreaction.photosystem I.PSI polypeptide subunits	at1g52230	Transcript	Symbols: PSAH2, PSAH-2, PSI-H | PSAH2 (PHOTOSYSTEM I SUBUNIT H2) | chr1:19454836-19455668 FORWARD	n.d
1.1.2.2	PS.lightreaction.photosystem I.PSI polypeptide subunits	at4g02770	Transcript	Symbols: PSAD-1 | PSAD-1 (photosystem I subunit D-1) | chr4:1229111-1229945 REVERSE	0
1.1.2.2	PS.lightreaction.photosystem I.PSI polypeptide subunits	at4g12800	Transcript	Symbols: PSAL | PSAL (photosystem I subunit L) | chr4:7521322-7522670 FORWARD	0
LHCI
BinCode	BinName	id	type	description	nb. of Kac sites
1.1.2.1	PS.lightreaction.photosystem I.LHC-I	at3g47470	Transcript	Symbols: LHCA4, CAB4 | LHCA4 (LIGHT-HARVESTING CHLOROPHYLL-PROTEIN COMPLEX I SUBUNIT A4); chlorophyll binding | chr3:17493372-17495033 REVERSE	4
1.1.2.1	PS.lightreaction.photosystem I.LHC-I	at3g54890	Transcript	Symbols: LHCA1 | LHCA1; chlorophyll binding | chr3:20339504-20341103 REVERSE	5
1.1.2.1	PS.lightreaction.photosystem I.LHC-I	at1g61520	Transcript	Symbols: LHCA3 | LHCA3; chlorophyll binding | chr1:22700010-22701383 FORWARD	4
1.1.2.1	PS.lightreaction.photosystem I.LHC-I	at1g19150	Transcript	Symbols: LHCA6, LHCA2*1 | LHCA6; chlorophyll binding | chr1:6612749-6613972 FORWARD	0
1.1.2.1	PS.lightreaction.photosystem I.LHC-I	at1g34000	Transcript	Symbols: OHP2 | OHP2 (ONE-HELIX PROTEIN 2) | chr1:12357910-12358966 REVERSE	1
1.1.2.1	PS.lightreaction.photosystem I.LHC-I	at3g61470	Transcript	Symbols: LHCA2 | LHCA2; chlorophyll binding | chr3:22745653-22747282 FORWARD	2
1.1.2.1	PS.lightreaction.photosystem I.LHC-I	at5g28450	Transcript	chlorophyll A-B binding protein, chloroplast, putative / LHCI type II CAB, putative | chr5:10372938-10374190 REVERSE	n.d
1.1.2.1	PS.lightreaction.photosystem I.LHC-I	at1g45474	Transcript	Symbols: LHCA5 | LHCA5; pigment binding | chr1:17179302-17180530 FORWARD	0
FD
BinCode	BinName	id	type	description	nb. of Kac sites
1.1.5.2	PS.lightreaction.other electron carrier (ox/red).ferredoxin	at3g16250	Transcript	Symbols: NDF4 | NDF4 (NDH-DEPENDENT CYCLIC ELECTRON FLOW 1); electron carrier/ iron-sulfur cluster binding | chr3:5506931-5508414 REVERSE	0
1.1.5.2	PS.lightreaction.other electron carrier (ox/red).ferredoxin	at1g02180	Transcript	ferredoxin-related | chr1:413522-414645 REVERSE	n.d
1.1.5.2	PS.lightreaction.other electron carrier (ox/red).ferredoxin	at5g07950	Transcript	unknown protein | chr5:2540284-2542136 REVERSE	n.d
1.1.5.2	PS.lightreaction.other electron carrier (ox/red).ferredoxin	at1g60950	Transcript	Symbols: FED A, ATFD2 | FED A; 2 iron, 2 sulfur cluster binding / electron carrier/ iron-sulfur cluster binding | chr1:22444520-22445161 FORWARD	0
1.1.5.2	PS.lightreaction.other electron carrier (ox/red).ferredoxin	at4g32590	Transcript	ferredoxin-related | chr4:15721324-15722869 FORWARD	0
1.1.5.2	PS.lightreaction.other electron carrier (ox/red).ferredoxin	at1g10960	Transcript	Symbols: ATFD1 | ATFD1 (FERREDOXIN 1); 2 iron, 2 sulfur cluster binding / electron carrier/ iron-sulfur cluster binding | chr1:3664386-3665039 FORWARD	0
1.1.5.2	PS.lightreaction.other electron carrier (ox/red).ferredoxin	at3g17670	Transcript	binding | chr3:6040835-6042196 FORWARD	n.d
FNR
BinCode	BinName	id	type	description	nb. of Kac sites
1.1.5.3	PS.lightreaction.other electron carrier (ox/red).ferredoxin reductase	at4g32360	Transcript	NADP adrenodoxin-like ferredoxin reductase | chr4:15621301-15624923 FORWARD	0
1.1.5.3	PS.lightreaction.other electron carrier (ox/red).ferredoxin reductase	at1g20020	Transcript	Symbols: ATLFNR2, FNR2 | FNR2 (FERREDOXIN-NADP(+)-OXIDOREDUCTASE 2); NADPH dehydrogenase/ oxidoreductase/ poly(U) binding | chr1:6942717-6945018 FORWARD	6
1.1.5.3	PS.lightreaction.other electron carrier (ox/red).ferredoxin reductase	at5g66190	Transcript	Symbols: ATLFNR1, FNR1 | FNR1 (FERREDOXIN-NADP(+)-OXIDOREDUCTASE 1); NADPH dehydrogenase/ electron transporter, transferring electrons within the cyclic electron transport pathway of photosynthesis/ electron transporter, transferring electrons within the noncyclic electron transp | chr5:26450964-26453199 REVERSE	6
ATP synthase
BinCode	BinName	id	type	description	nb. of Kac sites
1.1.4	PS.lightreaction.ATP synthase	at4g32260	Transcript	ATP synthase family | chr4:15573636-15574737 REVERSE	8
1.1.4	PS.lightreaction.ATP synthase	at2g31040	Transcript	ATP synthase protein I -related | chr2:13208906-13211085 REVERSE	0
1.1.4	PS.lightreaction.ATP synthase	atcg00150	Transcript	Symbols: ATPI | Encodes a subunit of ATPase complex CF0, which is a proton channel that supplies the proton motive force to drive ATP synthesis by CF1 portion of the complex. | chrC:14021-14770 REVERSE	0
1.1.4.1	PS.lightreaction.ATP synthase.alpha subunit	atcg00120	Transcript	Symbols: ATPA | Encodes the ATPase alpha subunit, which is a subunit of ATP synthase and part of the CF1 portion which catalyzes the conversion of ADP to ATP using the proton motive force. This complex is located in the thylakoid membrane of the chloroplast. | chrC:9938-11461 REVERSE	1n.d
1.1.4.2	PS.lightreaction.ATP synthase.beta subunit	atcg00480	Transcript	Symbols: ATPB | chloroplast-encoded gene for beta subunit of ATP synthase | chrC:52660-54156 REVERSE	9
1.1.4.3	PS.lightreaction.ATP synthase.epsilon chain	atcg00470	Transcript	Symbols: ATPE | ATPase epsilon subunit | chrC:52265-52663 REVERSE	0
1.1.4.4	PS.lightreaction.ATP synthase.gamma chain	at4g04640	Transcript	Symbols: ATPC1 | ATPC1; enzyme regulator | chr4:2350498-2352018 REVERSE	6
1.1.4.4	PS.lightreaction.ATP synthase.gamma chain	at1g15700	Transcript	Symbols: ATPC2 | ATPC2; enzyme regulator | chr1:5402569-5403818 REVERSE	n.d
1.1.4.5	PS.lightreaction.ATP synthase.subunit C	atcg00140	Transcript	Symbols: ATPH | ATPase III subunit | chrC:13262-13507 REVERSE	1
1.1.4.7	PS.lightreaction.ATP synthase.delta chain	at4g09650	Transcript	Symbols: ATPD | ATPD (ATP SYNTHASE DELTA-SUBUNIT GENE); hydrogen ion transporting ATP synthase, rotational mechanism / proton-transporting ATPase, rotational mechanism | chr4:6100743-6101708 FORWARD	5
1.1.4.7	PS.lightreaction.ATP synthase.delta chain	at4g00895	Transcript	ATP synthase delta chain-related | chr4:381788-382643 FORWARD	n.d
1.1.4.8	PS.lightreaction.ATP synthase.subunit B (ATPF)	atcg00130	Transcript	Symbols: ATPF | ATPase F subunit. | chrC:11529-12798 REVERSE	5
					117
Calvin Benson Cycle					50
					0.42735
FBPase
BinCode	BinName	id	type	description	nb. of Kac sites
1.3.7	PS.calvin cyle.FBPase	at5g64380	Transcript	fructose-1,6-bisphosphatase family protein | chr5:25741249-25743198 FORWARD	0
1.3.7	PS.calvin cyle.FBPase	at3g54050	Transcript	fructose-1,6-bisphosphatase, putative / D-fructose-1,6-bisphosphate 1-phosphohydrolase, putative / FBPase, putative | chr3:20016905-20018780 FORWARD	2
TPI
BinCode	BinName	id	type	description	nb. of Kac sites
1.3.5	PS.calvin cycle.TPI	at2g21170	Transcript	Symbols: TIM | TIM (TRIOSEPHOSPHATE ISOMERASE); catalytic/ triose-phosphate isomerase | chr2:9070754-9073233 REVERSE	3
PGK
BinCode	BinName	id	type	description	nb. of Kac sites
1.3.3	PS.calvin cyle.phosphoglycerate kinase	at3g12780	Transcript	Symbols: PGK1 | PGK1 (PHOSPHOGLYCERATE KINASE 1); phosphoglycerate kinase | chr3:4060971-4063306 REVERSE	1n.d
1.3.3	PS.calvin cyle.phosphoglycerate kinase	at1g56190	Transcript	phosphoglycerate kinase, putative | chr1:21028238-21030649 FORWARD	7
PRK
BinCode	BinName	id	type	description	nb. of Kac sites
1.3.12	PS.calvin cyle.PRK	at1g32060	Transcript	Symbols: PRK | PRK (PHOSPHORIBULOKINASE); ATP binding / phosphoribulokinase/ protein binding | chr1:11532533-11534639 FORWARD	6
RPE
BinCode	BinName	id	type	description	nb. of Kac sites
1.3.11	PS.calvin cyle.RPE	at5g61410	Transcript	Symbols: RPE, EMB2728 | RPE; catalytic/ ribulose-phosphate 3-epimerase | chr5:24683606-24686105 REVERSE	4
TK
BinCode	BinName	id	type	description	nb. of Kac sites
1.3.8	PS.calvin cyle.transketolase	at3g60750	Transcript	transketolase, putative | chr3:22453719-22457152 FORWARD	15
1.3.8	PS.calvin cyle.transketolase	at2g45290	Transcript	transketolase, putative | chr2:18672682-18675906 FORWARD	3
Aldolase
BinCode	BinName	id	type	description	nb. of Kac sites
1.3.6	PS.calvin cyle.aldolase	at2g21330	Transcript	fructose-bisphosphate aldolase, putative | chr2:9128151-9130240 REVERSE	8
1.3.6	PS.calvin cyle.aldolase	at4g38970	Transcript	fructose-bisphosphate aldolase, putative | chr4:18163496-18165762 REVERSE	4
1.3.6	PS.calvin cyle.aldolase	at2g01140	Transcript	fructose-bisphosphate aldolase, putative | chr2:94811-96655 REVERSE	0
1.3.6	PS.calvin cyle.aldolase	at4g26530	Transcript	fructose-bisphosphate aldolase, putative | chr4:13391344-13393107 FORWARD	1
GAP
BinCode	BinName	id	type	description	nb. of Kac sites
1.3.4	PS.calvin cyle.GAP	at1g16300	Transcript	Symbols: GAPCP-2 | GAPCP-2; NAD or NADH binding / binding / catalytic/ glyceraldehyde-3-phosphate dehydrogenase (phosphorylating)/ glyceraldehyde-3-phosphate dehydrogenase | chr1:5574310-5577622 FORWARD	n.d
1.3.4	PS.calvin cyle.GAP	at1g42970	Transcript	Symbols: GAPB | GAPB (GLYCERALDEHYDE-3-PHOSPHATE DEHYDROGENASE B SUBUNIT); glyceraldehyde-3-phosphate dehydrogenase (NADP+)/ glyceraldehyde-3-phosphate dehydrogenase | chr1:16127381-16129843 FORWARD	9
1.3.4	PS.calvin cyle.GAP	at3g26650	Transcript	Symbols: GAPA, GAPA-1 | GAPA (GLYCERALDEHYDE 3-PHOSPHATE DEHYDROGENASE A SUBUNIT); glyceraldehyde-3-phosphate dehydrogenase/ protein binding | chr3:9795071-9797045 FORWARD	3
1.3.4	PS.calvin cyle.GAP	at1g12900	Transcript	Symbols: GAPA-2 | GAPA-2 (GLYCERALDEHYDE 3-PHOSPHATE DEHYDROGENASE A SUBUNIT 2); NAD or NADH binding / binding / catalytic/ glyceraldehyde-3-phosphate dehydrogenase (phosphorylating)/ glyceraldehyde-3-phosphate dehydrogenase | chr1:4392450-4394400 REVERSE	8
1.3.4	PS.calvin cyle.GAP	at1g79530	Transcript	Symbols: GAPCP-1 | GAPCP-1 (GLYCERALDEHYDE-3-PHOSPHATE DEHYDROGENASE OF PLASTID 1); NAD or NADH binding / binding / catalytic/ glyceraldehyde-3-phosphate dehydrogenase (phosphorylating)/ glyceraldehyde-3-phosphate dehydrogenase | chr1:29915902-29919234 REVERSE	0
PPI
BinCode	BinName	id	type	description	nb. of Kac sites
1.3.10	PS.calvin cyle.Rib5P Isomerase	at5g44520	Transcript	ribose 5-phosphate isomerase-related | chr5:17934287-17936527 REVERSE	0
1.3.10	PS.calvin cyle.Rib5P Isomerase	at3g04790	Transcript	ribose 5-phosphate isomerase-related | chr3:1313316-1315243 FORWARD	4
SBP
BinCode	BinName	id	type	description	nb. of Kac sites
1.3.9	PS.calvin cyle.seduheptulose bisphosphatase	at3g55800	Transcript	Symbols: SBPASE | SBPASE (sedoheptulose-bisphosphatase); phosphoric ester hydrolase/ sedoheptulose-bisphosphatase | chr3:20709386-20711640 FORWARD	7
RBCL
BinCode	BinName	id	type	description	nb. of Kac sites
1.3.1	PS.calvin cyle.rubisco large subunit	atcg00490	Transcript	Symbols: RBCL | large subunit of RUBISCO. Protein is tyrosine-phosphorylated and its phosphorylation state is modulated in response to ABA in Arabidopsis thaliana seeds. | chrC:54958-56397 FORWARD	18
RBCS
BinCode	BinName	id	type	description	nb. of Kac sites
1.3.2	PS.calvin cyle.rubisco small subunit	at5g38420	Transcript	ribulose bisphosphate carboxylase small chain 2B / RuBisCO small subunit 2B (RBCS-2B) (ATS2B) | chr5:15380945-15382035 REVERSE	5
1.3.2	PS.calvin cyle.rubisco small subunit	at5g38410	Transcript	ribulose bisphosphate carboxylase small chain 3B / RuBisCO small subunit 3B (RBCS-3B) (ATS3B) | chr5:15377173-15378416 REVERSE	n.d
1.3.2	PS.calvin cyle.rubisco small subunit	at1g67090	Transcript	Symbols: RBCS1A | RBCS1A (RIBULOSE BISPHOSPHATE CARBOXYLASE SMALL CHAIN 1A); copper ion binding / ribulose-bisphosphate carboxylase | chr1:25048158-25049424 REVERSE	8
1.3.2	PS.calvin cyle.rubisco small subunit	at5g38430	Transcript	ribulose bisphosphate carboxylase small chain 1B / RuBisCO small subunit 1B (RBCS-1B) (ATS1B) | chr5:15384117-15385247 REVERSE	3
RuBisCO interacting
BinCode	BinName	id	type	description	nb. of Kac sites
1.3.13	PS.calvin cyle.rubisco interacting	at2g39730	Transcript	Symbols: RCA | RCA (RUBISCO ACTIVASE); ADP binding / ATP binding / enzyme regulator/ ribulose-1,5-bisphosphate carboxylase/oxygenase activator | chr2:16570746-16573548 REVERSE	11
1.3.13	PS.calvin cyle.rubisco interacting	at2g28000	Transcript	Symbols: CPN60A, CH-CPN60A, SLP | CPN60A (CHAPERONIN-60ALPHA); ATP binding / protein binding | chr2:11926449-11929389 FORWARD	6
1.3.13	PS.calvin cyle.rubisco interacting	at1g14030	Transcript	ribulose-1,5 bisphosphate carboxylase oxygenase large subunit N-methyltransferase, putative | chr1:4805306-4807517 REVERSE	0
1.3.13	PS.calvin cyle.rubisco interacting	at1g55490	Transcript	Symbols: CPN60B, LEN1 | CPN60B (CHAPERONIN 60 BETA); ATP binding / protein binding | chr1:20715563-20719165 REVERSE	8
1.3.13	PS.calvin cyle.rubisco interacting	at1g73110	Transcript	ribulose bisphosphate carboxylase/oxygenase activase, putative / RuBisCO activase, putative | chr1:27494121-27496878 REVERSE	1
1.3.13	PS.calvin cyle.rubisco interacting	at4g20130	Transcript	Symbols: PTAC14 | PTAC14 (PLASTID TRANSCRIPTIONALLY ACTIVE14) | chr4:10878887-10881945 FORWARD	0
