# Supplementary material for: Lysine acetylome profiling uncovers novel histone deacetylase substrate proteins in Arabidopsis
Source: Mol Syst Biol. 2017 Oct 23;13(10):949. doi: 10.15252/msb.20177819 (PMC5658702; doi:10.15252/msb.20177819)
Supplement: Supplementary file 7 — Dataset EV6 [file MSB-13-949-s007.zip › README_6.txt]

"Dataset EV6: Number of lysine acetylation sites (Kac) on Arabidopsis proteins from the light reactions and Calvin Benson cycle identified in this study.  Anotations were derived from MapMan (Thimm et al., 2004)."
